# Supplementary material for: Genome-Wide Identification of Evolutionarily Conserved Alternative Splicing Events in Flowering Plants
Source: Front Bioeng Biotechnol. 2015 Mar 26;3:33. doi: 10.3389/fbioe.2015.00033 (PMC4374538; doi:10.3389/fbioe.2015.00033)
Supplement: Supplementary file 1 [file Data_Sheet_1.ZIP]

Archive with 8 entries (8 files):
- Chamala_etl_Supplementary_Material_V20.docx
- Supplemental_Data 3_Nine_Angiosperms_AS_Events.txt
- Supplemental_Data_1_Nine_Angiosperms_Orthogroups.xlsx
- Supplemental_Data_2_MADS-box_SR_Gene_Families.xlsx
- Supplemental_Data_3 README_AS_EVENTS.docx
- Supplemental_Data_4_Nine_Angiosperms_Conserved_AS_Events.xlsx
- Supplemental_Data_5_MADS_BOX_TYPEII_Conserved_AS_Events.xlsx
- Supplemental_Data_6_SR_Proteins_Conserved_AS_Events.xlsx
