# Supplementary material for: Genome-Wide Identification of Evolutionarily Conserved Alternative Splicing Events in Flowering Plants
Source: Front Bioeng Biotechnol. 2015 Mar 26;3:33. doi: 10.3389/fbioe.2015.00033 (PMC4374538; doi:10.3389/fbioe.2015.00033)
Supplement: Supplementary file 1 [file Data_Sheet_1.ZIP › Supplemental_Data 3_Nine_Angiosperms_AS_Events.txt]

GeneName	AlternativeSpicingEventID	Chromosome	Coordinate1	Coordinate2	Coordinate3	Coordinate4	GeneOrientation
AmTr_v1.0_scaffold00207.3	AltA_AmTr_v1.0_scaffold00207_126104_127139_126104_127142_+	AmTr_v1.0_scaffold00207	126104	127139	126104	127142	+
AmTr_v1.0_scaffold00002.347	AltA_AmTr_v1.0_scaffold00002_6266215_6266630_6266215_6266650_+	AmTr_v1.0_scaffold00002	6266215	6266630	6266215	6266650	+
AmTr_v1.0_scaffold00066.54	AltA_AmTr_v1.0_scaffold00066_816188_816562_816188_817014_+	AmTr_v1.0_scaffold00066	816188	816562	816188	817014	+
AmTr_v1.0_scaffold00017.31	AltA_AmTr_v1.0_scaffold00017_941763_946316_941763_946343_+	AmTr_v1.0_scaffold00017	941763	946316	941763	946343	+
AmTr_v1.0_scaffold00005.206	AltA_AmTr_v1.0_scaffold00005_7939106_7938035_7939106_7936702_-	AmTr_v1.0_scaffold00005	7939106	7938035	7939106	7936702	-
AmTr_v1.0_scaffold00077.82	AltA_AmTr_v1.0_scaffold00077_1214912_1214488_1214912_1214463_-	AmTr_v1.0_scaffold00077	1214912	1214488	1214912	1214463	-
AmTr_v1.0_scaffold00019.428	AltA_AmTr_v1.0_scaffold00019_6719285_6717662_6719285_6717488_-	AmTr_v1.0_scaffold00019	6719285	6717662	6719285	6717488	-
AmTr_v1.0_scaffold00077.187	AltA_AmTr_v1.0_scaffold00077_2744339_2744066_2744339_2743092_-	AmTr_v1.0_scaffold00077	2744339	2744066	2744339	2743092	-
AmTr_v1.0_scaffold00027.99	AltA_AmTr_v1.0_scaffold00027_4732945_4729290_4732945_4729272_-	AmTr_v1.0_scaffold00027	4732945	4729290	4732945	4729272	-
AmTr_v1.0_scaffold00039.220	AltA_AmTr_v1.0_scaffold00039_5028628_5023892_5028628_5023882_-	AmTr_v1.0_scaffold00039	5028628	5023892	5028628	5023882	-
AmTr_v1.0_scaffold00033.76	AltA_AmTr_v1.0_scaffold00033_1997292_1998123_1997292_1998144_+	AmTr_v1.0_scaffold00033	1997292	1998123	1997292	1998144	+
AmTr_v1.0_scaffold00009.398	AltA_AmTr_v1.0_scaffold00009_8775875_8776033_8775875_8776825_+	AmTr_v1.0_scaffold00009	8775875	8776033	8775875	8776825	+
AmTr_v1.0_scaffold00059.171	AltA_AmTr_v1.0_scaffold00059_2816438_2815376_2816438_2815349_-	AmTr_v1.0_scaffold00059	2816438	2815376	2816438	2815349	-
AmTr_v1.0_scaffold00003.414	AltA_AmTr_v1.0_scaffold00003_9672464_9672075_9672464_9671793_-	AmTr_v1.0_scaffold00003	9672464	9672075	9672464	9671793	-
AmTr_v1.0_scaffold00025.241	AltA_AmTr_v1.0_scaffold00025_3439671_3440243_3439671_3440285_+	AmTr_v1.0_scaffold00025	3439671	3440243	3439671	3440285	+
AmTr_v1.0_scaffold00024.102	AltA_AmTr_v1.0_scaffold00024_2227774_2235174_2227774_2235260_+	AmTr_v1.0_scaffold00024	2227774	2235174	2227774	2235260	+
AmTr_v1.0_scaffold00006.159	AltA_AmTr_v1.0_scaffold00006_6548867_6549529_6548867_6549534_+	AmTr_v1.0_scaffold00006	6548867	6549529	6548867	6549534	+
AmTr_v1.0_scaffold00028.105	AltA_AmTr_v1.0_scaffold00028_4432358_4432125_4432358_4432120_-	AmTr_v1.0_scaffold00028	4432358	4432125	4432358	4432120	-
AmTr_v1.0_scaffold00014.23	AltA_AmTr_v1.0_scaffold00014_872057_871485_872057_869969_-	AmTr_v1.0_scaffold00014	872057	871485	872057	869969	-
AmTr_v1.0_scaffold00048.211	AltA_AmTr_v1.0_scaffold00048_4625146_4625040_4625146_4624908_-	AmTr_v1.0_scaffold00048	4625146	4625040	4625146	4624908	-
AmTr_v1.0_scaffold00029.339	AltA_AmTr_v1.0_scaffold00029_4506658_4501852_4506658_4501820_-	AmTr_v1.0_scaffold00029	4506658	4501852	4506658	4501820	-
AmTr_v1.0_scaffold00027.112	AltA_AmTr_v1.0_scaffold00027_4988243_4972560_4988243_4970773_-	AmTr_v1.0_scaffold00027	4988243	4972560	4988243	4970773	-
AmTr_v1.0_scaffold00051.43	AltA_AmTr_v1.0_scaffold00051_1411553_1411841_1411553_1411886_+	AmTr_v1.0_scaffold00051	1411553	1411841	1411553	1411886	+
AmTr_v1.0_scaffold00041.273	AltA_AmTr_v1.0_scaffold00041_4968044_4967958_4968044_4967872_-	AmTr_v1.0_scaffold00041	4968044	4967958	4968044	4967872	-
AmTr_v1.0_scaffold00001.464	AltA_AmTr_v1.0_scaffold00001_10264218_10276650_10264218_10277677_+	AmTr_v1.0_scaffold00001	10264218	10276650	10264218	10277677	+
AmTr_v1.0_scaffold00029.149	AltA_AmTr_v1.0_scaffold00029_1816979_1817187_1816979_1817201_+	AmTr_v1.0_scaffold00029	1816979	1817187	1816979	1817201	+
AmTr_v1.0_scaffold00025.24	AltA_AmTr_v1.0_scaffold00025_422136_424140_422136_424279_+	AmTr_v1.0_scaffold00025	422136	424140	422136	424279	+
AmTr_v1.0_scaffold00017.42	AltA_AmTr_v1.0_scaffold00017_1478476_1479520_1478476_1479885_+	AmTr_v1.0_scaffold00017	1478476	1479520	1478476	1479885	+
AmTr_v1.0_scaffold00002.476	AltA_AmTr_v1.0_scaffold00002_8127974_8126771_8127974_8126083_-	AmTr_v1.0_scaffold00002	8127974	8126771	8127974	8126083	-
AmTr_v1.0_scaffold00154.48	AltA_AmTr_v1.0_scaffold00154_773224_773796_773224_773799_+	AmTr_v1.0_scaffold00154	773224	773796	773224	773799	+
AmTr_v1.0_scaffold00017.109	AltA_AmTr_v1.0_scaffold00017_3342742_3344735_3342742_3344799_+	AmTr_v1.0_scaffold00017	3342742	3344735	3342742	3344799	+
AmTr_v1.0_scaffold00020.2	AltA_AmTr_v1.0_scaffold00020_15364_14382_15364_14143_-	AmTr_v1.0_scaffold00020	15364	14382	15364	14143	-
AmTr_v1.0_scaffold00047.38	AltA_AmTr_v1.0_scaffold00047_1149504_1149635_1149504_1150176_+	AmTr_v1.0_scaffold00047	1149504	1149635	1149504	1150176	+
AmTr_v1.0_scaffold00010.265	AltA_AmTr_v1.0_scaffold00010_4991548_4989683_4991548_4989671_-	AmTr_v1.0_scaffold00010	4991548	4989683	4991548	4989671	-
AmTr_v1.0_scaffold00036.117	AltA_AmTr_v1.0_scaffold00036_3818967_3804370_3818967_3802293_-	AmTr_v1.0_scaffold00036	3818967	3804370	3818967	3802293	-
AmTr_v1.0_scaffold00276.3	AltA_AmTr_v1.0_scaffold00276_66602_66740_66602_66744_+	AmTr_v1.0_scaffold00276	66602	66740	66602	66744	+
AmTr_v1.0_scaffold00002.394	AltA_AmTr_v1.0_scaffold00002_6957496_6957580_6957496_6957597_+	AmTr_v1.0_scaffold00002	6957496	6957580	6957496	6957597	+
AmTr_v1.0_scaffold00034.5	AltA_AmTr_v1.0_scaffold00034_384914_385022_384914_385026_+	AmTr_v1.0_scaffold00034	384914	385022	384914	385026	+
AmTr_v1.0_scaffold00005.70	AltA_AmTr_v1.0_scaffold00005_3329153_3329800_3329153_3329960_+	AmTr_v1.0_scaffold00005	3329153	3329800	3329153	3329960	+
AmTr_v1.0_scaffold00002.67	AltA_AmTr_v1.0_scaffold00002_1384395_1395814_1384395_1395915_+	AmTr_v1.0_scaffold00002	1384395	1395814	1384395	1395915	+
AmTr_v1.0_scaffold00108.6	AltA_AmTr_v1.0_scaffold00108_584264_579729_584264_579725_-	AmTr_v1.0_scaffold00108	584264	579729	584264	579725	-
AmTr_v1.0_scaffold00001.300	AltA_AmTr_v1.0_scaffold00001_6077454_6077623_6077454_6077689_+	AmTr_v1.0_scaffold00001	6077454	6077623	6077454	6077689	+
AmTr_v1.0_scaffold00081.65	AltA_AmTr_v1.0_scaffold00081_2349373_2346817_2349373_2345353_-	AmTr_v1.0_scaffold00081	2349373	2346817	2349373	2345353	-
AmTr_v1.0_scaffold00035.63	AltA_AmTr_v1.0_scaffold00035_5512514_5521037_5512514_5521059_+	AmTr_v1.0_scaffold00035	5512514	5521037	5512514	5521059	+
AmTr_v1.0_scaffold00044.160	AltA_AmTr_v1.0_scaffold00044_2311362_2311247_2311362_2311244_-	AmTr_v1.0_scaffold00044	2311362	2311247	2311362	2311244	-
AmTr_v1.0_scaffold00003.39	AltA_AmTr_v1.0_scaffold00003_758048_758169_758048_758178_+	AmTr_v1.0_scaffold00003	758048	758169	758048	758178	+
AmTr_v1.0_scaffold00067.23	AltA_AmTr_v1.0_scaffold00067_377413_381879_377413_381945_+	AmTr_v1.0_scaffold00067	377413	381879	377413	381945	+
AmTr_v1.0_scaffold00079.54	AltA_AmTr_v1.0_scaffold00079_1856421_1856241_1856421_1855404_-	AmTr_v1.0_scaffold00079	1856421	1856241	1856421	1855404	-
AmTr_v1.0_scaffold00120.17	AltA_AmTr_v1.0_scaffold00120_531433_531345_531433_531328_-	AmTr_v1.0_scaffold00120	531433	531345	531433	531328	-
AmTr_v1.0_scaffold00017.47	AltA_AmTr_v1.0_scaffold00017_1673810_1673464_1673810_1673425_-	AmTr_v1.0_scaffold00017	1673810	1673464	1673810	1673425	-
AmTr_v1.0_scaffold00280.1	AltA_AmTr_v1.0_scaffold00280_28909_31224_28909_31235_+	AmTr_v1.0_scaffold00280	28909	31224	28909	31235	+
AmTr_v1.0_scaffold00063.39	AltA_AmTr_v1.0_scaffold00063_2118431_2118566_2118431_2118572_+	AmTr_v1.0_scaffold00063	2118431	2118566	2118431	2118572	+
AmTr_v1.0_scaffold00007.239	AltA_AmTr_v1.0_scaffold00007_5160767_5163974_5160767_5164010_+	AmTr_v1.0_scaffold00007	5160767	5163974	5160767	5164010	+
AmTr_v1.0_scaffold00071.217	AltA_AmTr_v1.0_scaffold00071_3667780_3666652_3667780_3666532_-	AmTr_v1.0_scaffold00071	3667780	3666652	3667780	3666532	-
AmTr_v1.0_scaffold00006.156	AltA_AmTr_v1.0_scaffold00006_6503410_6500939_6503410_6500844_-	AmTr_v1.0_scaffold00006	6503410	6500939	6503410	6500844	-
AmTr_v1.0_scaffold00021.230	AltA_AmTr_v1.0_scaffold00021_5047209_5047330_5047209_5047356_+	AmTr_v1.0_scaffold00021	5047209	5047330	5047209	5047356	+
AmTr_v1.0_scaffold00077.39	AltA_AmTr_v1.0_scaffold00077_632054_633062_632054_633097_+	AmTr_v1.0_scaffold00077	632054	633062	632054	633097	+
AmTr_v1.0_scaffold00004.268	AltA_AmTr_v1.0_scaffold00004_8883274_8883442_8883274_8883445_+	AmTr_v1.0_scaffold00004	8883274	8883442	8883274	8883445	+
AmTr_v1.0_scaffold00056.59	AltA_AmTr_v1.0_scaffold00056_937821_940460_937821_940875_+	AmTr_v1.0_scaffold00056	937821	940460	937821	940875	+
AmTr_v1.0_scaffold00056.71	AltA_AmTr_v1.0_scaffold00056_1161646_1161512_1161646_1160000_-	AmTr_v1.0_scaffold00056	1161646	1161512	1161646	1160000	-
AmTr_v1.0_scaffold00055.29	AltA_AmTr_v1.0_scaffold00055_857393_856418_857393_856011_-	AmTr_v1.0_scaffold00055	857393	856418	857393	856011	-
AmTr_v1.0_scaffold00030.181	AltA_AmTr_v1.0_scaffold00030_4905397_4903854_4905397_4903320_-	AmTr_v1.0_scaffold00030	4905397	4903854	4905397	4903320	-
AmTr_v1.0_scaffold00024.200	AltA_AmTr_v1.0_scaffold00024_4275365_4269728_4275365_4269609_-	AmTr_v1.0_scaffold00024	4275365	4269728	4275365	4269609	-
AmTr_v1.0_scaffold00066.152	AltA_AmTr_v1.0_scaffold00066_2238890_2238491_2238890_2238383_-	AmTr_v1.0_scaffold00066	2238890	2238491	2238890	2238383	-
AmTr_v1.0_scaffold00046.87	AltA_AmTr_v1.0_scaffold00046_2622334_2630468_2622334_2630650_+	AmTr_v1.0_scaffold00046	2622334	2630468	2622334	2630650	+
AmTr_v1.0_scaffold00058.40	AltA_AmTr_v1.0_scaffold00058_888357_887586_888357_887416_-	AmTr_v1.0_scaffold00058	888357	887586	888357	887416	-
AmTr_v1.0_scaffold00053.22	AltA_AmTr_v1.0_scaffold00053_392472_392679_392472_392684_+	AmTr_v1.0_scaffold00053	392472	392679	392472	392684	+
AmTr_v1.0_scaffold00217.1	AltA_AmTr_v1.0_scaffold00217_18231_18090_18231_18086_-	AmTr_v1.0_scaffold00217	18231	18090	18231	18086	-
AmTr_v1.0_scaffold00111.105	AltA_AmTr_v1.0_scaffold00111_1757425_1758231_1757425_1758446_+	AmTr_v1.0_scaffold00111	1757425	1758231	1757425	1758446	+
AmTr_v1.0_scaffold00041.90	AltA_AmTr_v1.0_scaffold00041_1615885_1616371_1615885_1616547_+	AmTr_v1.0_scaffold00041	1615885	1616371	1615885	1616547	+
AmTr_v1.0_scaffold00109.71	AltA_AmTr_v1.0_scaffold00109_1023546_1022634_1023546_1022594_-	AmTr_v1.0_scaffold00109	1023546	1022634	1023546	1022594	-
AmTr_v1.0_scaffold00104.7	AltA_AmTr_v1.0_scaffold00104_328360_328281_328360_328277_-	AmTr_v1.0_scaffold00104	328360	328281	328360	328277	-
AmTr_v1.0_scaffold00013.189	AltA_AmTr_v1.0_scaffold00013_5232295_5219500_5232295_5217909_-	AmTr_v1.0_scaffold00013	5232295	5219500	5232295	5217909	-
AmTr_v1.0_scaffold00101.119	AltA_AmTr_v1.0_scaffold00101_2088713_2090422_2088713_2091437_+	AmTr_v1.0_scaffold00101	2088713	2090422	2088713	2091437	+
AmTr_v1.0_scaffold00003.182	AltA_AmTr_v1.0_scaffold00003_3602654_3603901_3602654_3603913_+	AmTr_v1.0_scaffold00003	3602654	3603901	3602654	3603913	+
AmTr_v1.0_scaffold00059.169	AltA_AmTr_v1.0_scaffold00059_2802776_2803425_2802776_2803467_+	AmTr_v1.0_scaffold00059	2802776	2803425	2802776	2803467	+
AmTr_v1.0_scaffold00012.104	AltA_AmTr_v1.0_scaffold00012_2725266_2724008_2725266_2724000_-	AmTr_v1.0_scaffold00012	2725266	2724008	2725266	2724000	-
AmTr_v1.0_scaffold00002.323	AltA_AmTr_v1.0_scaffold00002_5864081_5864603_5864081_5864872_+	AmTr_v1.0_scaffold00002	5864081	5864603	5864081	5864872	+
AmTr_v1.0_scaffold00092.83	AltA_AmTr_v1.0_scaffold00092_1590717_1588578_1590717_1588567_-	AmTr_v1.0_scaffold00092	1590717	1588578	1590717	1588567	-
AmTr_v1.0_scaffold00001.144	AltA_AmTr_v1.0_scaffold00001_2413714_2418433_2413714_2418954_+	AmTr_v1.0_scaffold00001	2413714	2418433	2413714	2418954	+
AmTr_v1.0_scaffold00024.246	AltA_AmTr_v1.0_scaffold00024_5009128_5009539_5009128_5013547_+	AmTr_v1.0_scaffold00024	5009128	5009539	5009128	5013547	+
AmTr_v1.0_scaffold00028.124	AltA_AmTr_v1.0_scaffold00028_5267411_5289322_5267411_5289435_+	AmTr_v1.0_scaffold00028	5267411	5289322	5267411	5289435	+
AmTr_v1.0_scaffold00032.89	AltA_AmTr_v1.0_scaffold00032_1792415_1792495_1792415_1792680_+	AmTr_v1.0_scaffold00032	1792415	1792495	1792415	1792680	+
AmTr_v1.0_scaffold00019.425	AltA_AmTr_v1.0_scaffold00019_6619808_6619264_6619808_6619254_-	AmTr_v1.0_scaffold00019	6619808	6619264	6619808	6619254	-
AmTr_v1.0_scaffold00009.314	AltA_AmTr_v1.0_scaffold00009_7521224_7522213_7521224_7522581_+	AmTr_v1.0_scaffold00009	7521224	7522213	7521224	7522581	+
AmTr_v1.0_scaffold00030.5	AltA_AmTr_v1.0_scaffold00030_158056_157698_158056_157101_-	AmTr_v1.0_scaffold00030	158056	157698	158056	157101	-
AmTr_v1.0_scaffold00035.39	AltA_AmTr_v1.0_scaffold00035_3177049_3176927_3177049_3176861_-	AmTr_v1.0_scaffold00035	3177049	3176927	3177049	3176861	-
AmTr_v1.0_scaffold00025.310	AltA_AmTr_v1.0_scaffold00025_4505155_4504450_4505155_4502699_-	AmTr_v1.0_scaffold00025	4505155	4504450	4505155	4502699	-
AmTr_v1.0_scaffold00166.5	AltA_AmTr_v1.0_scaffold00166_93449_94069_93449_94093_+	AmTr_v1.0_scaffold00166	93449	94069	93449	94093	+
AmTr_v1.0_scaffold00023.202	AltA_AmTr_v1.0_scaffold00023_5496006_5494587_5496006_5494343_-	AmTr_v1.0_scaffold00023	5496006	5494587	5496006	5494343	-
AmTr_v1.0_scaffold00058.153	AltA_AmTr_v1.0_scaffold00058_2706182_2710823_2706182_2711428_+	AmTr_v1.0_scaffold00058	2706182	2710823	2706182	2711428	+
AmTr_v1.0_scaffold00001.324	AltA_AmTr_v1.0_scaffold00001_6574641_6568977_6574641_6567395_-	AmTr_v1.0_scaffold00001	6574641	6568977	6574641	6567395	-
AmTr_v1.0_scaffold00025.104	AltA_AmTr_v1.0_scaffold00025_1491404_1490869_1491404_1490852_-	AmTr_v1.0_scaffold00025	1491404	1490869	1491404	1490852	-
AmTr_v1.0_scaffold00014.118	AltA_AmTr_v1.0_scaffold00014_5890059_5891616_5890059_5891706_+	AmTr_v1.0_scaffold00014	5890059	5891616	5890059	5891706	+
AmTr_v1.0_scaffold00101.3	AltA_AmTr_v1.0_scaffold00101_142376_141903_142376_141671_-	AmTr_v1.0_scaffold00101	142376	141903	142376	141671	-
AmTr_v1.0_scaffold00119.30	AltA_AmTr_v1.0_scaffold00119_457325_456831_457325_456608_-	AmTr_v1.0_scaffold00119	457325	456831	457325	456608	-
AmTr_v1.0_scaffold00069.197	AltA_AmTr_v1.0_scaffold00069_3404850_3403213_3404850_3403133_-	AmTr_v1.0_scaffold00069	3404850	3403213	3404850	3403133	-
AmTr_v1.0_scaffold00069.92	AltA_AmTr_v1.0_scaffold00069_1802989_1805657_1802989_1805672_+	AmTr_v1.0_scaffold00069	1802989	1805657	1802989	1805672	+
AmTr_v1.0_scaffold00007.269	AltA_AmTr_v1.0_scaffold00007_6053935_6054034_6053935_6054047_+	AmTr_v1.0_scaffold00007	6053935	6054034	6053935	6054047	+
AmTr_v1.0_scaffold00067.228	AltA_AmTr_v1.0_scaffold00067_3898413_3897717_3898413_3897685_-	AmTr_v1.0_scaffold00067	3898413	3897717	3898413	3897685	-
AmTr_v1.0_scaffold00009.265	AltA_AmTr_v1.0_scaffold00009_6629734_6628642_6629734_6627727_-	AmTr_v1.0_scaffold00009	6629734	6628642	6629734	6627727	-
AmTr_v1.0_scaffold00032.26	AltA_AmTr_v1.0_scaffold00032_445638_446562_445638_446567_+	AmTr_v1.0_scaffold00032	445638	446562	445638	446567	+
AmTr_v1.0_scaffold00146.2	AltA_AmTr_v1.0_scaffold00146_87215_89570_87215_90789_+	AmTr_v1.0_scaffold00146	87215	89570	87215	90789	+
AmTr_v1.0_scaffold00001.89	AltA_AmTr_v1.0_scaffold00001_1571952_1574270_1571952_1574557_+	AmTr_v1.0_scaffold00001	1571952	1574270	1571952	1574557	+
AmTr_v1.0_scaffold00057.219	AltA_AmTr_v1.0_scaffold00057_3474872_3471998_3474872_3470989_-	AmTr_v1.0_scaffold00057	3474872	3471998	3474872	3470989	-
AmTr_v1.0_scaffold00061.22	AltA_AmTr_v1.0_scaffold00061_413544_413093_413544_413078_-	AmTr_v1.0_scaffold00061	413544	413093	413544	413078	-
AmTr_v1.0_scaffold00039.208	AltA_AmTr_v1.0_scaffold00039_4782464_4782533_4782464_4782830_+	AmTr_v1.0_scaffold00039	4782464	4782533	4782464	4782830	+
AmTr_v1.0_scaffold00153.44	AltA_AmTr_v1.0_scaffold00153_892214_890660_892214_890619_-	AmTr_v1.0_scaffold00153	892214	890660	892214	890619	-
AmTr_v1.0_scaffold00039.163	AltA_AmTr_v1.0_scaffold00039_3663960_3662785_3663960_3662618_-	AmTr_v1.0_scaffold00039	3663960	3662785	3663960	3662618	-
AmTr_v1.0_scaffold00001.465	AltA_AmTr_v1.0_scaffold00001_10312026_10314064_10312026_10315467_+	AmTr_v1.0_scaffold00001	10312026	10314064	10312026	10315467	+
AmTr_v1.0_scaffold00002.631	AltA_AmTr_v1.0_scaffold00002_10939075_10938975_10939075_10938945_-	AmTr_v1.0_scaffold00002	10939075	10938975	10939075	10938945	-
AmTr_v1.0_scaffold00009.416	AltA_AmTr_v1.0_scaffold00009_9079592_9079434_9079592_9079325_-	AmTr_v1.0_scaffold00009	9079592	9079434	9079592	9079325	-
AmTr_v1.0_scaffold00029.353	AltA_AmTr_v1.0_scaffold00029_4746936_4751196_4746936_4752429_+	AmTr_v1.0_scaffold00029	4746936	4751196	4746936	4752429	+
AmTr_v1.0_scaffold00021.291	AltA_AmTr_v1.0_scaffold00021_6529157_6529463_6529157_6529672_+	AmTr_v1.0_scaffold00021	6529157	6529463	6529157	6529672	+
AmTr_v1.0_scaffold00067.8	AltA_AmTr_v1.0_scaffold00067_118183_117788_118183_117043_-	AmTr_v1.0_scaffold00067	118183	117788	118183	117043	-
AmTr_v1.0_scaffold00138.19	AltA_AmTr_v1.0_scaffold00138_441764_441535_441764_441466_-	AmTr_v1.0_scaffold00138	441764	441535	441764	441466	-
AmTr_v1.0_scaffold00199.3	AltA_AmTr_v1.0_scaffold00199_58786_57743_58786_57192_-	AmTr_v1.0_scaffold00199	58786	57743	58786	57192	-
AmTr_v1.0_scaffold00021.211	AltA_AmTr_v1.0_scaffold00021_4548850_4548750_4548850_4548747_-	AmTr_v1.0_scaffold00021	4548850	4548750	4548850	4548747	-
AmTr_v1.0_scaffold00006.28	AltA_AmTr_v1.0_scaffold00006_818064_818408_818064_818624_+	AmTr_v1.0_scaffold00006	818064	818408	818064	818624	+
AmTr_v1.0_scaffold00048.65	AltA_AmTr_v1.0_scaffold00048_1615260_1615980_1615260_1616087_+	AmTr_v1.0_scaffold00048	1615260	1615980	1615260	1616087	+
AmTr_v1.0_scaffold00091.34	AltA_AmTr_v1.0_scaffold00091_1019760_1020354_1019760_1020381_+	AmTr_v1.0_scaffold00091	1019760	1020354	1019760	1020381	+
AmTr_v1.0_scaffold00009.99	AltA_AmTr_v1.0_scaffold00009_2723722_2723300_2723722_2723293_-	AmTr_v1.0_scaffold00009	2723722	2723300	2723722	2723293	-
AmTr_v1.0_scaffold00086.68	AltA_AmTr_v1.0_scaffold00086_1738006_1738121_1738006_1738216_+	AmTr_v1.0_scaffold00086	1738006	1738121	1738006	1738216	+
AmTr_v1.0_scaffold00055.142	AltA_AmTr_v1.0_scaffold00055_3790466_3792675_3790466_3792704_+	AmTr_v1.0_scaffold00055	3790466	3792675	3790466	3792704	+
AmTr_v1.0_scaffold00059.137	AltA_AmTr_v1.0_scaffold00059_2268069_2268349_2268069_2268370_+	AmTr_v1.0_scaffold00059	2268069	2268349	2268069	2268370	+
AmTr_v1.0_scaffold00056.144	AltA_AmTr_v1.0_scaffold00056_2572932_2570199_2572932_2570182_-	AmTr_v1.0_scaffold00056	2572932	2570199	2572932	2570182	-
AmTr_v1.0_scaffold00078.206	AltA_AmTr_v1.0_scaffold00078_3567918_3568226_3567918_3568257_+	AmTr_v1.0_scaffold00078	3567918	3568226	3567918	3568257	+
AmTr_v1.0_scaffold00102.5	AltA_AmTr_v1.0_scaffold00102_137765_137286_137765_137009_-	AmTr_v1.0_scaffold00102	137765	137286	137765	137009	-
AmTr_v1.0_scaffold00056.90	AltA_AmTr_v1.0_scaffold00056_1623223_1623135_1623223_1621653_-	AmTr_v1.0_scaffold00056	1623223	1623135	1623223	1621653	-
AmTr_v1.0_scaffold00062.62	AltA_AmTr_v1.0_scaffold00062_1064022_1063928_1064022_1063925_-	AmTr_v1.0_scaffold00062	1064022	1063928	1064022	1063925	-
AmTr_v1.0_scaffold00007.168	AltA_AmTr_v1.0_scaffold00007_3569642_3569702_3569642_3569713_+	AmTr_v1.0_scaffold00007	3569642	3569702	3569642	3569713	+
AmTr_v1.0_scaffold00025.131	AltA_AmTr_v1.0_scaffold00025_1823349_1823186_1823349_1823117_-	AmTr_v1.0_scaffold00025	1823349	1823186	1823349	1823117	-
AmTr_v1.0_scaffold00202.7	AltA_AmTr_v1.0_scaffold00202_149451_149301_149451_149289_-	AmTr_v1.0_scaffold00202	149451	149301	149451	149289	-
AmTr_v1.0_scaffold00180.13	AltA_AmTr_v1.0_scaffold00180_174098_174012_174098_174009_-	AmTr_v1.0_scaffold00180	174098	174012	174098	174009	-
AmTr_v1.0_scaffold00057.19	AltA_AmTr_v1.0_scaffold00057_332703_328085_332703_327834_-	AmTr_v1.0_scaffold00057	332703	328085	332703	327834	-
AmTr_v1.0_scaffold00002.508	AltA_AmTr_v1.0_scaffold00002_8694299_8693722_8694299_8693629_-	AmTr_v1.0_scaffold00002	8694299	8693722	8694299	8693629	-
AmTr_v1.0_scaffold00053.22	AltA_AmTr_v1.0_scaffold00053_392979_396991_392979_397034_+	AmTr_v1.0_scaffold00053	392979	396991	392979	397034	+
AmTr_v1.0_scaffold00001.512	AltA_AmTr_v1.0_scaffold00001_11704721_11703356_11704721_11702665_-	AmTr_v1.0_scaffold00001	11704721	11703356	11704721	11702665	-
AmTr_v1.0_scaffold00005.223	AltA_AmTr_v1.0_scaffold00005_8513414_8515530_8513414_8516474_+	AmTr_v1.0_scaffold00005	8513414	8515530	8513414	8516474	+
AmTr_v1.0_scaffold00131.26	AltA_AmTr_v1.0_scaffold00131_387531_387375_387531_387286_-	AmTr_v1.0_scaffold00131	387531	387375	387531	387286	-
AmTr_v1.0_scaffold00030.103	AltA_AmTr_v1.0_scaffold00030_2688043_2701717_2688043_2701988_+	AmTr_v1.0_scaffold00030	2688043	2701717	2688043	2701988	+
AmTr_v1.0_scaffold00069.40	AltA_AmTr_v1.0_scaffold00069_693889_694035_693889_694051_+	AmTr_v1.0_scaffold00069	693889	694035	693889	694051	+
AmTr_v1.0_scaffold00066.119	AltA_AmTr_v1.0_scaffold00066_1707472_1706198_1707472_1705704_-	AmTr_v1.0_scaffold00066	1707472	1706198	1707472	1705704	-
AmTr_v1.0_scaffold00036.153	AltA_AmTr_v1.0_scaffold00036_4406821_4408712_4406821_4412929_+	AmTr_v1.0_scaffold00036	4406821	4408712	4406821	4412929	+
AmTr_v1.0_scaffold00040.26	AltA_AmTr_v1.0_scaffold00040_555856_534847_555856_534511_-	AmTr_v1.0_scaffold00040	555856	534847	555856	534511	-
AmTr_v1.0_scaffold00104.32	AltA_AmTr_v1.0_scaffold00104_1040500_1041371_1040500_1041405_+	AmTr_v1.0_scaffold00104	1040500	1041371	1040500	1041405	+
AmTr_v1.0_scaffold00046.158	AltA_AmTr_v1.0_scaffold00046_4563428_4563226_4563428_4563020_-	AmTr_v1.0_scaffold00046	4563428	4563226	4563428	4563020	-
AmTr_v1.0_scaffold00340.2	AltA_AmTr_v1.0_scaffold00340_17486_17385_17486_17360_-	AmTr_v1.0_scaffold00340	17486	17385	17486	17360	-
AmTr_v1.0_scaffold00032.228	AltA_AmTr_v1.0_scaffold00032_4499805_4499897_4499805_4500595_+	AmTr_v1.0_scaffold00032	4499805	4499897	4499805	4500595	+
AmTr_v1.0_scaffold00092.99	AltA_AmTr_v1.0_scaffold00092_1869913_1870174_1869913_1870267_+	AmTr_v1.0_scaffold00092	1869913	1870174	1869913	1870267	+
AmTr_v1.0_scaffold00002.61	AltA_AmTr_v1.0_scaffold00002_1279514_1279365_1279514_1279350_-	AmTr_v1.0_scaffold00002	1279514	1279365	1279514	1279350	-
AmTr_v1.0_scaffold00133.45	AltA_AmTr_v1.0_scaffold00133_1214215_1214288_1214215_1214326_+	AmTr_v1.0_scaffold00133	1214215	1214288	1214215	1214326	+
AmTr_v1.0_scaffold00111.91	AltA_AmTr_v1.0_scaffold00111_1546955_1546588_1546955_1546571_-	AmTr_v1.0_scaffold00111	1546955	1546588	1546955	1546571	-
AmTr_v1.0_scaffold00144.2	AltA_AmTr_v1.0_scaffold00144_90986_91663_90986_91780_+	AmTr_v1.0_scaffold00144	90986	91663	90986	91780	+
AmTr_v1.0_scaffold00091.19	AltA_AmTr_v1.0_scaffold00091_757545_757623_757545_757674_+	AmTr_v1.0_scaffold00091	757545	757623	757545	757674	+
AmTr_v1.0_scaffold00226.11	AltA_AmTr_v1.0_scaffold00226_102546_100560_102546_100557_-	AmTr_v1.0_scaffold00226	102546	100560	102546	100557	-
AmTr_v1.0_scaffold00044.149	AltA_AmTr_v1.0_scaffold00044_2141750_2141647_2141750_2141643_-	AmTr_v1.0_scaffold00044	2141750	2141647	2141750	2141643	-
AmTr_v1.0_scaffold00007.142	AltA_AmTr_v1.0_scaffold00007_3011697_3011587_3011697_3011300_-	AmTr_v1.0_scaffold00007	3011697	3011587	3011697	3011300	-
AmTr_v1.0_scaffold00033.16	AltA_AmTr_v1.0_scaffold00033_363721_364808_363721_364822_+	AmTr_v1.0_scaffold00033	363721	364808	363721	364822	+
AmTr_v1.0_scaffold00049.215	AltA_AmTr_v1.0_scaffold00049_3723061_3721173_3723061_3721162_-	AmTr_v1.0_scaffold00049	3723061	3721173	3723061	3721162	-
AmTr_v1.0_scaffold00085.11	AltA_AmTr_v1.0_scaffold00085_271304_275784_271304_275790_+	AmTr_v1.0_scaffold00085	271304	275784	271304	275790	+
AmTr_v1.0_scaffold00037.101	AltA_AmTr_v1.0_scaffold00037_3798866_3801199_3798866_3801233_+	AmTr_v1.0_scaffold00037	3798866	3801199	3798866	3801233	+
AmTr_v1.0_scaffold00044.250	AltA_AmTr_v1.0_scaffold00044_4888188_4882157_4888188_4881767_-	AmTr_v1.0_scaffold00044	4888188	4882157	4888188	4881767	-
AmTr_v1.0_scaffold00028.6	AltA_AmTr_v1.0_scaffold00028_413708_415024_413708_415657_+	AmTr_v1.0_scaffold00028	413708	415024	413708	415657	+
AmTr_v1.0_scaffold00008.78	AltA_AmTr_v1.0_scaffold00008_2369540_2366127_2369540_2365888_-	AmTr_v1.0_scaffold00008	2369540	2366127	2369540	2365888	-
AmTr_v1.0_scaffold00017.189	AltA_AmTr_v1.0_scaffold00017_5117988_5129836_5117988_5130053_+	AmTr_v1.0_scaffold00017	5117988	5129836	5117988	5130053	+
AmTr_v1.0_scaffold00038.18	AltA_AmTr_v1.0_scaffold00038_501571_501415_501571_500664_-	AmTr_v1.0_scaffold00038	501571	501415	501571	500664	-
AmTr_v1.0_scaffold00173.14	AltA_AmTr_v1.0_scaffold00173_578267_578361_578267_578380_+	AmTr_v1.0_scaffold00173	578267	578361	578267	578380	+
AmTr_v1.0_scaffold00085.1	AltA_AmTr_v1.0_scaffold00085_9074_8993_9074_8924_-	AmTr_v1.0_scaffold00085	9074	8993	9074	8924	-
AmTr_v1.0_scaffold00071.121	AltA_AmTr_v1.0_scaffold00071_1909683_1912177_1909683_1913630_+	AmTr_v1.0_scaffold00071	1909683	1912177	1909683	1913630	+
AmTr_v1.0_scaffold00046.171	AltA_AmTr_v1.0_scaffold00046_4877737_4878005_4877737_4878066_+	AmTr_v1.0_scaffold00046	4877737	4878005	4877737	4878066	+
AmTr_v1.0_scaffold00106.83	AltA_AmTr_v1.0_scaffold00106_1425760_1426076_1425760_1428985_+	AmTr_v1.0_scaffold00106	1425760	1426076	1425760	1428985	+
AmTr_v1.0_scaffold00024.100	AltA_AmTr_v1.0_scaffold00024_2200133_2199723_2200133_2199693_-	AmTr_v1.0_scaffold00024	2200133	2199723	2200133	2199693	-
AmTr_v1.0_scaffold00111.134	AltA_AmTr_v1.0_scaffold00111_2210360_2210857_2210360_2212486_+	AmTr_v1.0_scaffold00111	2210360	2210857	2210360	2212486	+
AmTr_v1.0_scaffold00032.135	AltA_AmTr_v1.0_scaffold00032_2523901_2523678_2523901_2523569_-	AmTr_v1.0_scaffold00032	2523901	2523678	2523901	2523569	-
AmTr_v1.0_scaffold00059.136	AltA_AmTr_v1.0_scaffold00059_2232163_2231541_2232163_2230015_-	AmTr_v1.0_scaffold00059	2232163	2231541	2232163	2230015	-
AmTr_v1.0_scaffold00071.34	AltA_AmTr_v1.0_scaffold00071_633623_634259_633623_635521_+	AmTr_v1.0_scaffold00071	633623	634259	633623	635521	+
AmTr_v1.0_scaffold00200.7	AltA_AmTr_v1.0_scaffold00200_87920_88468_87920_89342_+	AmTr_v1.0_scaffold00200	87920	88468	87920	89342	+
AmTr_v1.0_scaffold00041.163	AltA_AmTr_v1.0_scaffold00041_3357115_3357019_3357115_3357003_-	AmTr_v1.0_scaffold00041	3357115	3357019	3357115	3357003	-
AmTr_v1.0_scaffold00019.391	AltA_AmTr_v1.0_scaffold00019_6063072_6063232_6063072_6063249_+	AmTr_v1.0_scaffold00019	6063072	6063232	6063072	6063249	+
AmTr_v1.0_scaffold00021.159	AltA_AmTr_v1.0_scaffold00021_3554940_3554791_3554940_3554767_-	AmTr_v1.0_scaffold00021	3554940	3554791	3554940	3554767	-
AmTr_v1.0_scaffold00081.69	AltA_AmTr_v1.0_scaffold00081_2484085_2483384_2484085_2482554_-	AmTr_v1.0_scaffold00081	2484085	2483384	2484085	2482554	-
AmTr_v1.0_scaffold00110.61	AltA_AmTr_v1.0_scaffold00110_1209611_1209744_1209611_1210346_+	AmTr_v1.0_scaffold00110	1209611	1209744	1209611	1210346	+
AmTr_v1.0_scaffold00036.77	AltA_AmTr_v1.0_scaffold00036_2461586_2457900_2461586_2457854_-	AmTr_v1.0_scaffold00036	2461586	2457900	2461586	2457854	-
AmTr_v1.0_scaffold00065.110	AltA_AmTr_v1.0_scaffold00065_2345667_2346421_2345667_2346479_+	AmTr_v1.0_scaffold00065	2345667	2346421	2345667	2346479	+
AmTr_v1.0_scaffold00224.5	AltA_AmTr_v1.0_scaffold00224_84753_84179_84753_83445_-	AmTr_v1.0_scaffold00224	84753	84179	84753	83445	-
AmTr_v1.0_scaffold00017.293	AltA_AmTr_v1.0_scaffold00017_7319519_7319262_7319519_7318056_-	AmTr_v1.0_scaffold00017	7319519	7319262	7319519	7318056	-
AmTr_v1.0_scaffold00099.18	AltA_AmTr_v1.0_scaffold00099_253709_255739_253709_255806_+	AmTr_v1.0_scaffold00099	253709	255739	253709	255806	+
AmTr_v1.0_scaffold00016.73	AltA_AmTr_v1.0_scaffold00016_1437334_1436375_1437334_1436358_-	AmTr_v1.0_scaffold00016	1437334	1436375	1437334	1436358	-
AmTr_v1.0_scaffold00003.344	AltA_AmTr_v1.0_scaffold00003_7770772_7771707_7770772_7771717_+	AmTr_v1.0_scaffold00003	7770772	7771707	7770772	7771717	+
AmTr_v1.0_scaffold00045.201	AltA_AmTr_v1.0_scaffold00045_2710279_2707369_2710279_2707358_-	AmTr_v1.0_scaffold00045	2710279	2707369	2710279	2707358	-
AmTr_v1.0_scaffold00101.6	AltA_AmTr_v1.0_scaffold00101_205759_205562_205759_205544_-	AmTr_v1.0_scaffold00101	205759	205562	205759	205544	-
AmTr_v1.0_scaffold00225.5	AltA_AmTr_v1.0_scaffold00225_150766_156228_150766_156382_+	AmTr_v1.0_scaffold00225	150766	156228	150766	156382	+
AmTr_v1.0_scaffold00031.31	AltA_AmTr_v1.0_scaffold00031_891869_892677_891869_893280_+	AmTr_v1.0_scaffold00031	891869	892677	891869	893280	+
AmTr_v1.0_scaffold00067.53	AltA_AmTr_v1.0_scaffold00067_850764_849657_850764_849296_-	AmTr_v1.0_scaffold00067	850764	849657	850764	849296	-
AmTr_v1.0_scaffold00058.6	AltA_AmTr_v1.0_scaffold00058_164459_170525_164459_170584_+	AmTr_v1.0_scaffold00058	164459	170525	164459	170584	+
AmTr_v1.0_scaffold00065.23	AltA_AmTr_v1.0_scaffold00065_472506_472166_472506_471808_-	AmTr_v1.0_scaffold00065	472506	472166	472506	471808	-
AmTr_v1.0_scaffold00049.85	AltA_AmTr_v1.0_scaffold00049_1395237_1393987_1395237_1393970_-	AmTr_v1.0_scaffold00049	1395237	1393987	1395237	1393970	-
AmTr_v1.0_scaffold00127.13	AltA_AmTr_v1.0_scaffold00127_482964_493569_482964_493610_+	AmTr_v1.0_scaffold00127	482964	493569	482964	493610	+
AmTr_v1.0_scaffold00131.35	AltA_AmTr_v1.0_scaffold00131_605951_609054_605951_609066_+	AmTr_v1.0_scaffold00131	605951	609054	605951	609066	+
AmTr_v1.0_scaffold00003.382	AltA_AmTr_v1.0_scaffold00003_8806909_8804826_8806909_8804823_-	AmTr_v1.0_scaffold00003	8806909	8804826	8806909	8804823	-
AmTr_v1.0_scaffold00046.65	AltA_AmTr_v1.0_scaffold00046_1840600_1842938_1840600_1843015_+	AmTr_v1.0_scaffold00046	1840600	1842938	1840600	1843015	+
AmTr_v1.0_scaffold00009.398	AltA_AmTr_v1.0_scaffold00009_8776260_8776825_8776260_8776833_+	AmTr_v1.0_scaffold00009	8776260	8776825	8776260	8776833	+
AmTr_v1.0_scaffold00090.85	AltA_AmTr_v1.0_scaffold00090_2316351_2316217_2316351_2316183_-	AmTr_v1.0_scaffold00090	2316351	2316217	2316351	2316183	-
AmTr_v1.0_scaffold00025.287	AltA_AmTr_v1.0_scaffold00025_4209655_4211205_4209655_4211211_+	AmTr_v1.0_scaffold00025	4209655	4211205	4209655	4211211	+
AmTr_v1.0_scaffold00032.122	AltA_AmTr_v1.0_scaffold00032_2353341_2351059_2353341_2349253_-	AmTr_v1.0_scaffold00032	2353341	2351059	2353341	2349253	-
AmTr_v1.0_scaffold00002.495	AltA_AmTr_v1.0_scaffold00002_8489556_8490567_8489556_8490571_+	AmTr_v1.0_scaffold00002	8489556	8490567	8489556	8490571	+
AmTr_v1.0_scaffold00070.18	AltA_AmTr_v1.0_scaffold00070_315612_315788_315612_315814_+	AmTr_v1.0_scaffold00070	315612	315788	315612	315814	+
AmTr_v1.0_scaffold00004.101	AltA_AmTr_v1.0_scaffold00004_1545471_1545160_1545471_1544916_-	AmTr_v1.0_scaffold00004	1545471	1545160	1545471	1544916	-
AmTr_v1.0_scaffold00001.11	AltA_AmTr_v1.0_scaffold00001_166460_165403_166460_165397_-	AmTr_v1.0_scaffold00001	166460	165403	166460	165397	-
AmTr_v1.0_scaffold00095.80	AltA_AmTr_v1.0_scaffold00095_1662834_1661773_1662834_1661438_-	AmTr_v1.0_scaffold00095	1662834	1661773	1662834	1661438	-
AmTr_v1.0_scaffold00077.39	AltA_AmTr_v1.0_scaffold00077_623070_627070_623070_627125_+	AmTr_v1.0_scaffold00077	623070	627070	623070	627125	+
AmTr_v1.0_scaffold00126.29	AltA_AmTr_v1.0_scaffold00126_772034_768617_772034_767496_-	AmTr_v1.0_scaffold00126	772034	768617	772034	767496	-
AmTr_v1.0_scaffold00064.33	AltA_AmTr_v1.0_scaffold00064_1090506_1067173_1090506_1066569_-	AmTr_v1.0_scaffold00064	1090506	1067173	1090506	1066569	-
AmTr_v1.0_scaffold00032.110	AltA_AmTr_v1.0_scaffold00032_2135282_2129258_2135282_2129249_-	AmTr_v1.0_scaffold00032	2135282	2129258	2135282	2129249	-
AmTr_v1.0_scaffold00058.56	AltA_AmTr_v1.0_scaffold00058_1241631_1243422_1241631_1243449_+	AmTr_v1.0_scaffold00058	1241631	1243422	1241631	1243449	+
AmTr_v1.0_scaffold00006.242	AltA_AmTr_v1.0_scaffold00006_7995952_8002116_7995952_8002205_+	AmTr_v1.0_scaffold00006	7995952	8002116	7995952	8002205	+
AmTr_v1.0_scaffold00011.190	AltA_AmTr_v1.0_scaffold00011_7604174_7595091_7604174_7595034_-	AmTr_v1.0_scaffold00011	7604174	7595091	7604174	7595034	-
AmTr_v1.0_scaffold00024.266	AltA_AmTr_v1.0_scaffold00024_5322171_5323982_5322171_5323988_+	AmTr_v1.0_scaffold00024	5322171	5323982	5322171	5323988	+
AmTr_v1.0_scaffold00088.146	AltA_AmTr_v1.0_scaffold00088_2763898_2765358_2763898_2765382_+	AmTr_v1.0_scaffold00088	2763898	2765358	2763898	2765382	+
AmTr_v1.0_scaffold00002.481	AltA_AmTr_v1.0_scaffold00002_8205950_8207460_8205950_8207548_+	AmTr_v1.0_scaffold00002	8205950	8207460	8205950	8207548	+
AmTr_v1.0_scaffold00049.129	AltA_AmTr_v1.0_scaffold00049_2192962_2192828_2192962_2192824_-	AmTr_v1.0_scaffold00049	2192962	2192828	2192962	2192824	-
AmTr_v1.0_scaffold00010.299	AltA_AmTr_v1.0_scaffold00010_5499209_5500160_5499209_5500210_+	AmTr_v1.0_scaffold00010	5499209	5500160	5499209	5500210	+
AmTr_v1.0_scaffold00095.73	AltA_AmTr_v1.0_scaffold00095_1531282_1530795_1531282_1530278_-	AmTr_v1.0_scaffold00095	1531282	1530795	1531282	1530278	-
AmTr_v1.0_scaffold00088.119	AltA_AmTr_v1.0_scaffold00088_2282527_2281679_2282527_2280457_-	AmTr_v1.0_scaffold00088	2282527	2281679	2282527	2280457	-
AmTr_v1.0_scaffold00048.153	AltA_AmTr_v1.0_scaffold00048_3433875_3432566_3433875_3432563_-	AmTr_v1.0_scaffold00048	3433875	3432566	3433875	3432563	-
AmTr_v1.0_scaffold00089.1	AltA_AmTr_v1.0_scaffold00089_1767_184_1767_180_-	AmTr_v1.0_scaffold00089	1767	184	1767	180	-
AmTr_v1.0_scaffold00019.358	AltA_AmTr_v1.0_scaffold00019_5702039_5701666_5702039_5701286_-	AmTr_v1.0_scaffold00019	5702039	5701666	5702039	5701286	-
AmTr_v1.0_scaffold00145.11	AltA_AmTr_v1.0_scaffold00145_400715_400557_400715_400544_-	AmTr_v1.0_scaffold00145	400715	400557	400715	400544	-
AmTr_v1.0_scaffold00163.28	AltA_AmTr_v1.0_scaffold00163_773566_777372_773566_777388_+	AmTr_v1.0_scaffold00163	773566	777372	773566	777388	+
AmTr_v1.0_scaffold00088.47	AltA_AmTr_v1.0_scaffold00088_852910_852726_852910_851923_-	AmTr_v1.0_scaffold00088	852910	852726	852910	851923	-
AmTr_v1.0_scaffold00022.370	AltA_AmTr_v1.0_scaffold00022_6101178_6101263_6101178_6101266_+	AmTr_v1.0_scaffold00022	6101178	6101263	6101178	6101266	+
AmTr_v1.0_scaffold00066.69	AltA_AmTr_v1.0_scaffold00066_1039325_1040210_1039325_1040523_+	AmTr_v1.0_scaffold00066	1039325	1040210	1039325	1040523	+
AmTr_v1.0_scaffold00006.249	AltA_AmTr_v1.0_scaffold00006_8165742_8167690_8165742_8168702_+	AmTr_v1.0_scaffold00006	8165742	8167690	8165742	8168702	+
AmTr_v1.0_scaffold00197.6	AltA_AmTr_v1.0_scaffold00197_127517_127411_127517_127359_-	AmTr_v1.0_scaffold00197	127517	127411	127517	127359	-
AmTr_v1.0_scaffold00022.149	AltA_AmTr_v1.0_scaffold00022_2241041_2241235_2241041_2241238_+	AmTr_v1.0_scaffold00022	2241041	2241235	2241041	2241238	+
AmTr_v1.0_scaffold00175.5	AltA_AmTr_v1.0_scaffold00175_192848_192922_192848_192934_+	AmTr_v1.0_scaffold00175	192848	192922	192848	192934	+
AmTr_v1.0_scaffold00142.39	AltA_AmTr_v1.0_scaffold00142_733143_735732_733143_736862_+	AmTr_v1.0_scaffold00142	733143	735732	733143	736862	+
AmTr_v1.0_scaffold00088.11	AltA_AmTr_v1.0_scaffold00088_166521_166371_166521_164458_-	AmTr_v1.0_scaffold00088	166521	166371	166521	164458	-
AmTr_v1.0_scaffold00040.176	AltA_AmTr_v1.0_scaffold00040_3088793_3088663_3088793_3088660_-	AmTr_v1.0_scaffold00040	3088793	3088663	3088793	3088660	-
AmTr_v1.0_scaffold00065.213	AltA_AmTr_v1.0_scaffold00065_4166412_4165888_4166412_4165811_-	AmTr_v1.0_scaffold00065	4166412	4165888	4166412	4165811	-
AmTr_v1.0_scaffold00005.163	AltA_AmTr_v1.0_scaffold00005_6612602_6615413_6612602_6615422_+	AmTr_v1.0_scaffold00005	6612602	6615413	6612602	6615422	+
AmTr_v1.0_scaffold00019.419	AltA_AmTr_v1.0_scaffold00019_6516640_6516554_6516640_6516546_-	AmTr_v1.0_scaffold00019	6516640	6516554	6516640	6516546	-
AmTr_v1.0_scaffold00019.42	AltA_AmTr_v1.0_scaffold00019_654107_653115_654107_652836_-	AmTr_v1.0_scaffold00019	654107	653115	654107	652836	-
AmTr_v1.0_scaffold00002.8	AltA_AmTr_v1.0_scaffold00002_75941_74053_75941_73175_-	AmTr_v1.0_scaffold00002	75941	74053	75941	73175	-
AmTr_v1.0_scaffold00077.102	AltA_AmTr_v1.0_scaffold00077_1484931_1486428_1484931_1487759_+	AmTr_v1.0_scaffold00077	1484931	1486428	1484931	1487759	+
AmTr_v1.0_scaffold00057.290	AltA_AmTr_v1.0_scaffold00057_4529289_4529209_4529289_4529193_-	AmTr_v1.0_scaffold00057	4529289	4529209	4529289	4529193	-
AmTr_v1.0_scaffold00025.39	AltA_AmTr_v1.0_scaffold00025_609215_609913_609215_611121_+	AmTr_v1.0_scaffold00025	609215	609913	609215	611121	+
AmTr_v1.0_scaffold00003.346	AltA_AmTr_v1.0_scaffold00003_7817235_7817152_7817235_7817123_-	AmTr_v1.0_scaffold00003	7817235	7817152	7817235	7817123	-
AmTr_v1.0_scaffold00067.23	AltA_AmTr_v1.0_scaffold00067_377413_377723_377413_381879_+	AmTr_v1.0_scaffold00067	377413	377723	377413	381879	+
AmTr_v1.0_scaffold00029.180	AltA_AmTr_v1.0_scaffold00029_2266054_2266310_2266054_2266313_+	AmTr_v1.0_scaffold00029	2266054	2266310	2266054	2266313	+
AmTr_v1.0_scaffold00053.107	AltA_AmTr_v1.0_scaffold00053_2421899_2430997_2421899_2431930_+	AmTr_v1.0_scaffold00053	2421899	2430997	2421899	2431930	+
AmTr_v1.0_scaffold00024.174	AltA_AmTr_v1.0_scaffold00024_3669150_3665974_3669150_3665947_-	AmTr_v1.0_scaffold00024	3669150	3665974	3669150	3665947	-
AmTr_v1.0_scaffold00017.114	AltA_AmTr_v1.0_scaffold00017_3500075_3500159_3500075_3500584_+	AmTr_v1.0_scaffold00017	3500075	3500159	3500075	3500584	+
AmTr_v1.0_scaffold00035.51	AltA_AmTr_v1.0_scaffold00035_4660897_4662419_4660897_4662460_+	AmTr_v1.0_scaffold00035	4660897	4662419	4660897	4662460	+
AmTr_v1.0_scaffold00002.437	AltA_AmTr_v1.0_scaffold00002_7483006_7483109_7483006_7483112_+	AmTr_v1.0_scaffold00002	7483006	7483109	7483006	7483112	+
AmTr_v1.0_scaffold00006.192	AltA_AmTr_v1.0_scaffold00006_7069218_7067867_7069218_7065415_-	AmTr_v1.0_scaffold00006	7069218	7067867	7069218	7065415	-
AmTr_v1.0_scaffold00146.59	AltA_AmTr_v1.0_scaffold00146_1184789_1183328_1184789_1182825_-	AmTr_v1.0_scaffold00146	1184789	1183328	1184789	1182825	-
AmTr_v1.0_scaffold00137.45	AltA_AmTr_v1.0_scaffold00137_1081518_1081187_1081518_1080190_-	AmTr_v1.0_scaffold00137	1081518	1081187	1081518	1080190	-
AmTr_v1.0_scaffold00071.106	AltA_AmTr_v1.0_scaffold00071_1722804_1725103_1722804_1725114_+	AmTr_v1.0_scaffold00071	1722804	1725103	1722804	1725114	+
AmTr_v1.0_scaffold00061.48	AltA_AmTr_v1.0_scaffold00061_780314_781550_780314_781652_+	AmTr_v1.0_scaffold00061	780314	781550	780314	781652	+
AmTr_v1.0_scaffold00040.275	AltA_AmTr_v1.0_scaffold00040_4930881_4931435_4930881_4931447_+	AmTr_v1.0_scaffold00040	4930881	4931435	4930881	4931447	+
AmTr_v1.0_scaffold00024.228	AltA_AmTr_v1.0_scaffold00024_4772921_4773411_4772921_4773736_+	AmTr_v1.0_scaffold00024	4772921	4773411	4772921	4773736	+
AmTr_v1.0_scaffold00006.296	AltA_AmTr_v1.0_scaffold00006_8827159_8827256_8827159_8828571_+	AmTr_v1.0_scaffold00006	8827159	8827256	8827159	8828571	+
AmTr_v1.0_scaffold00047.99	AltA_AmTr_v1.0_scaffold00047_2894573_2894208_2894573_2894081_-	AmTr_v1.0_scaffold00047	2894573	2894208	2894573	2894081	-
AmTr_v1.0_scaffold00029.367	AltA_AmTr_v1.0_scaffold00029_4973070_4975180_4973070_4976518_+	AmTr_v1.0_scaffold00029	4973070	4975180	4973070	4976518	+
AmTr_v1.0_scaffold00016.151	AltA_AmTr_v1.0_scaffold00016_3338230_3338126_3338230_3338031_-	AmTr_v1.0_scaffold00016	3338230	3338126	3338230	3338031	-
AmTr_v1.0_scaffold00103.70	AltA_AmTr_v1.0_scaffold00103_1549577_1544468_1549577_1544096_-	AmTr_v1.0_scaffold00103	1549577	1544468	1549577	1544096	-
AmTr_v1.0_scaffold00045.118	AltA_AmTr_v1.0_scaffold00045_1592831_1592722_1592831_1592642_-	AmTr_v1.0_scaffold00045	1592831	1592722	1592831	1592642	-
AmTr_v1.0_scaffold00022.100	AltA_AmTr_v1.0_scaffold00022_1442980_1442732_1442980_1442587_-	AmTr_v1.0_scaffold00022	1442980	1442732	1442980	1442587	-
AmTr_v1.0_scaffold00148.33	AltA_AmTr_v1.0_scaffold00148_593703_593597_593703_593587_-	AmTr_v1.0_scaffold00148	593703	593597	593703	593587	-
AmTr_v1.0_scaffold00038.142	AltA_AmTr_v1.0_scaffold00038_3580280_3580369_3580280_3580407_+	AmTr_v1.0_scaffold00038	3580280	3580369	3580280	3580407	+
AmTr_v1.0_scaffold00008.50	AltA_AmTr_v1.0_scaffold00008_1562091_1563233_1562091_1563807_+	AmTr_v1.0_scaffold00008	1562091	1563233	1562091	1563807	+
AmTr_v1.0_scaffold00002.300	AltA_AmTr_v1.0_scaffold00002_5566598_5567533_5566598_5568043_+	AmTr_v1.0_scaffold00002	5566598	5567533	5566598	5568043	+
AmTr_v1.0_scaffold00074.50	AltA_AmTr_v1.0_scaffold00074_1988437_1988776_1988437_1988784_+	AmTr_v1.0_scaffold00074	1988437	1988776	1988437	1988784	+
AmTr_v1.0_scaffold00029.48	AltA_AmTr_v1.0_scaffold00029_552095_551974_552095_551836_-	AmTr_v1.0_scaffold00029	552095	551974	552095	551836	-
AmTr_v1.0_scaffold00009.197	AltA_AmTr_v1.0_scaffold00009_5284278_5285528_5284278_5285906_+	AmTr_v1.0_scaffold00009	5284278	5285528	5284278	5285906	+
AmTr_v1.0_scaffold00076.37	AltA_AmTr_v1.0_scaffold00076_1533016_1534524_1533016_1534540_+	AmTr_v1.0_scaffold00076	1533016	1534524	1533016	1534540	+
AmTr_v1.0_scaffold00012.122	AltA_AmTr_v1.0_scaffold00012_3386623_3386374_3386623_3386339_-	AmTr_v1.0_scaffold00012	3386623	3386374	3386623	3386339	-
AmTr_v1.0_scaffold00003.260	AltA_AmTr_v1.0_scaffold00003_5652893_5653184_5652893_5653187_+	AmTr_v1.0_scaffold00003	5652893	5653184	5652893	5653187	+
AmTr_v1.0_scaffold00109.4	AltA_AmTr_v1.0_scaffold00109_88273_80622_88273_77182_-	AmTr_v1.0_scaffold00109	88273	80622	88273	77182	-
AmTr_v1.0_scaffold00154.46	AltA_AmTr_v1.0_scaffold00154_701755_701656_701755_701650_-	AmTr_v1.0_scaffold00154	701755	701656	701755	701650	-
AmTr_v1.0_scaffold00040.126	AltA_AmTr_v1.0_scaffold00040_2318416_2318565_2318416_2318765_+	AmTr_v1.0_scaffold00040	2318416	2318565	2318416	2318765	+
AmTr_v1.0_scaffold00033.183	AltA_AmTr_v1.0_scaffold00033_4021157_4021599_4021157_4021608_+	AmTr_v1.0_scaffold00033	4021157	4021599	4021157	4021608	+
AmTr_v1.0_scaffold00056.71	AltA_AmTr_v1.0_scaffold00056_1161434_1161212_1161434_1160000_-	AmTr_v1.0_scaffold00056	1161434	1161212	1161434	1160000	-
AmTr_v1.0_scaffold00002.7	AltA_AmTr_v1.0_scaffold00002_55164_55089_55164_54983_-	AmTr_v1.0_scaffold00002	55164	55089	55164	54983	-
AmTr_v1.0_scaffold00058.107	AltA_AmTr_v1.0_scaffold00058_2068216_2068584_2068216_2069054_+	AmTr_v1.0_scaffold00058	2068216	2068584	2068216	2069054	+
AmTr_v1.0_scaffold00144.52	AltA_AmTr_v1.0_scaffold00144_1144719_1153833_1144719_1153876_+	AmTr_v1.0_scaffold00144	1144719	1153833	1144719	1153876	+
AmTr_v1.0_scaffold00034.41	AltA_AmTr_v1.0_scaffold00034_1967875_1968748_1967875_1968902_+	AmTr_v1.0_scaffold00034	1967875	1968748	1967875	1968902	+
AmTr_v1.0_scaffold00013.264	AltA_AmTr_v1.0_scaffold00013_7497483_7496795_7497483_7496792_-	AmTr_v1.0_scaffold00013	7497483	7496795	7497483	7496792	-
AmTr_v1.0_scaffold00059.47	AltA_AmTr_v1.0_scaffold00059_784981_779055_784981_778992_-	AmTr_v1.0_scaffold00059	784981	779055	784981	778992	-
AmTr_v1.0_scaffold00106.44	AltA_AmTr_v1.0_scaffold00106_747746_748108_747746_748117_+	AmTr_v1.0_scaffold00106	747746	748108	747746	748117	+
AmTr_v1.0_scaffold00003.336	AltA_AmTr_v1.0_scaffold00003_7544908_7545144_7544908_7545847_+	AmTr_v1.0_scaffold00003	7544908	7545144	7544908	7545847	+
AmTr_v1.0_scaffold00028.20	AltA_AmTr_v1.0_scaffold00028_933425_924628_933425_924595_-	AmTr_v1.0_scaffold00028	933425	924628	933425	924595	-
AmTr_v1.0_scaffold00069.22	AltA_AmTr_v1.0_scaffold00069_335364_320813_335364_320719_-	AmTr_v1.0_scaffold00069	335364	320813	335364	320719	-
AmTr_v1.0_scaffold00009.306	AltA_AmTr_v1.0_scaffold00009_7398906_7398783_7398906_7398381_-	AmTr_v1.0_scaffold00009	7398906	7398783	7398906	7398381	-
AmTr_v1.0_scaffold00078.14	AltA_AmTr_v1.0_scaffold00078_273760_273982_273760_274236_+	AmTr_v1.0_scaffold00078	273760	273982	273760	274236	+
AmTr_v1.0_scaffold00027.73	AltA_AmTr_v1.0_scaffold00027_3879539_3864592_3879539_3862752_-	AmTr_v1.0_scaffold00027	3879539	3864592	3879539	3862752	-
AmTr_v1.0_scaffold00037.57	AltA_AmTr_v1.0_scaffold00037_1848667_1848802_1848667_1848830_+	AmTr_v1.0_scaffold00037	1848667	1848802	1848667	1848830	+
AmTr_v1.0_scaffold00061.26	AltA_AmTr_v1.0_scaffold00061_470823_471419_470823_471658_+	AmTr_v1.0_scaffold00061	470823	471419	470823	471658	+
AmTr_v1.0_scaffold00039.53	AltA_AmTr_v1.0_scaffold00039_1182648_1180064_1182648_1179916_-	AmTr_v1.0_scaffold00039	1182648	1180064	1182648	1179916	-
AmTr_v1.0_scaffold00049.119	AltA_AmTr_v1.0_scaffold00049_1958369_1958458_1958369_1958474_+	AmTr_v1.0_scaffold00049	1958369	1958458	1958369	1958474	+
AmTr_v1.0_scaffold00155.7	AltA_AmTr_v1.0_scaffold00155_60497_61003_60497_61170_+	AmTr_v1.0_scaffold00155	60497	61003	60497	61170	+
AmTr_v1.0_scaffold00117.63	AltA_AmTr_v1.0_scaffold00117_1935699_1934795_1935699_1934679_-	AmTr_v1.0_scaffold00117	1935699	1934795	1935699	1934679	-
AmTr_v1.0_scaffold00103.61	AltA_AmTr_v1.0_scaffold00103_1343642_1331442_1343642_1324493_-	AmTr_v1.0_scaffold00103	1343642	1331442	1343642	1324493	-
AmTr_v1.0_scaffold00071.223	AltA_AmTr_v1.0_scaffold00071_3772370_3772078_3772370_3771005_-	AmTr_v1.0_scaffold00071	3772370	3772078	3772370	3771005	-
AmTr_v1.0_scaffold00005.204	AltA_AmTr_v1.0_scaffold00005_7915309_7915385_7915309_7915390_+	AmTr_v1.0_scaffold00005	7915309	7915385	7915309	7915390	+
AmTr_v1.0_scaffold00030.181	AltA_AmTr_v1.0_scaffold00030_4905397_4904004_4905397_4903320_-	AmTr_v1.0_scaffold00030	4905397	4904004	4905397	4903320	-
AmTr_v1.0_scaffold00001.203	AltA_AmTr_v1.0_scaffold00001_3790817_3791802_3790817_3791810_+	AmTr_v1.0_scaffold00001	3790817	3791802	3790817	3791810	+
AmTr_v1.0_scaffold00016.7	AltA_AmTr_v1.0_scaffold00016_112783_112208_112783_111548_-	AmTr_v1.0_scaffold00016	112783	112208	112783	111548	-
AmTr_v1.0_scaffold00001.478	AltA_AmTr_v1.0_scaffold00001_10637831_10637742_10637831_10637718_-	AmTr_v1.0_scaffold00001	10637831	10637742	10637831	10637718	-
AmTr_v1.0_scaffold00040.17	AltA_AmTr_v1.0_scaffold00040_293339_294350_293339_294821_+	AmTr_v1.0_scaffold00040	293339	294350	293339	294821	+
AmTr_v1.0_scaffold00096.20	AltA_AmTr_v1.0_scaffold00096_445008_443623_445008_443619_-	AmTr_v1.0_scaffold00096	445008	443623	445008	443619	-
AmTr_v1.0_scaffold00005.221	AltA_AmTr_v1.0_scaffold00005_8451262_8451139_8451262_8451026_-	AmTr_v1.0_scaffold00005	8451262	8451139	8451262	8451026	-
AmTr_v1.0_scaffold00013.257	AltA_AmTr_v1.0_scaffold00013_7343482_7346221_7343482_7346349_+	AmTr_v1.0_scaffold00013	7343482	7346221	7343482	7346349	+
AmTr_v1.0_scaffold00017.97	AltA_AmTr_v1.0_scaffold00017_3102820_3103337_3102820_3107493_+	AmTr_v1.0_scaffold00017	3102820	3103337	3102820	3107493	+
AmTr_v1.0_scaffold00029.175	AltA_AmTr_v1.0_scaffold00029_2190852_2190739_2190852_2190707_-	AmTr_v1.0_scaffold00029	2190852	2190739	2190852	2190707	-
AmTr_v1.0_scaffold00064.15	AltA_AmTr_v1.0_scaffold00064_575189_575069_575189_573346_-	AmTr_v1.0_scaffold00064	575189	575069	575189	573346	-
AmTr_v1.0_scaffold00095.22	AltA_AmTr_v1.0_scaffold00095_422099_421961_422099_421923_-	AmTr_v1.0_scaffold00095	422099	421961	422099	421923	-
AmTr_v1.0_scaffold00048.83	AltA_AmTr_v1.0_scaffold00048_1925932_1908588_1925932_1908581_-	AmTr_v1.0_scaffold00048	1925932	1908588	1925932	1908581	-
AmTr_v1.0_scaffold00132.10	AltA_AmTr_v1.0_scaffold00132_469460_469991_469460_470001_+	AmTr_v1.0_scaffold00132	469460	469991	469460	470001	+
AmTr_v1.0_scaffold00049.12	AltA_AmTr_v1.0_scaffold00049_130335_130582_130335_132306_+	AmTr_v1.0_scaffold00049	130335	130582	130335	132306	+
AmTr_v1.0_scaffold00077.223	AltA_AmTr_v1.0_scaffold00077_3311033_3312352_3311033_3312383_+	AmTr_v1.0_scaffold00077	3311033	3312352	3311033	3312383	+
AmTr_v1.0_scaffold00175.2	AltA_AmTr_v1.0_scaffold00175_105889_105390_105889_105368_-	AmTr_v1.0_scaffold00175	105889	105390	105889	105368	-
AmTr_v1.0_scaffold00045.221	AltA_AmTr_v1.0_scaffold00045_3051088_3050995_3051088_3046905_-	AmTr_v1.0_scaffold00045	3051088	3050995	3051088	3046905	-
AmTr_v1.0_scaffold00133.45	AltA_AmTr_v1.0_scaffold00133_1223538_1223717_1223538_1223861_+	AmTr_v1.0_scaffold00133	1223538	1223717	1223538	1223861	+
AmTr_v1.0_scaffold00001.289	AltA_AmTr_v1.0_scaffold00001_5861718_5861822_5861718_5861827_+	AmTr_v1.0_scaffold00001	5861718	5861822	5861718	5861827	+
AmTr_v1.0_scaffold00057.140	AltA_AmTr_v1.0_scaffold00057_2287791_2288256_2287791_2289118_+	AmTr_v1.0_scaffold00057	2287791	2288256	2287791	2289118	+
AmTr_v1.0_scaffold00071.222	AltA_AmTr_v1.0_scaffold00071_3764371_3764467_3764371_3764504_+	AmTr_v1.0_scaffold00071	3764371	3764467	3764371	3764504	+
AmTr_v1.0_scaffold00002.423	AltA_AmTr_v1.0_scaffold00002_7294014_7293457_7294014_7292529_-	AmTr_v1.0_scaffold00002	7294014	7293457	7294014	7292529	-
AmTr_v1.0_scaffold00090.110	AltA_AmTr_v1.0_scaffold00090_2997268_2996065_2997268_2996062_-	AmTr_v1.0_scaffold00090	2997268	2996065	2997268	2996062	-
AmTr_v1.0_scaffold00112.4	AltA_AmTr_v1.0_scaffold00112_107024_106909_107024_106417_-	AmTr_v1.0_scaffold00112	107024	106909	107024	106417	-
AmTr_v1.0_scaffold00043.93	AltA_AmTr_v1.0_scaffold00043_5080288_5081342_5080288_5081353_+	AmTr_v1.0_scaffold00043	5080288	5081342	5080288	5081353	+
AmTr_v1.0_scaffold00002.479	AltA_AmTr_v1.0_scaffold00002_8173128_8176255_8173128_8179289_+	AmTr_v1.0_scaffold00002	8173128	8176255	8173128	8179289	+
AmTr_v1.0_scaffold00025.412	AltA_AmTr_v1.0_scaffold00025_6315288_6315179_6315288_6315153_-	AmTr_v1.0_scaffold00025	6315288	6315179	6315288	6315153	-
AmTr_v1.0_scaffold00048.33	AltA_AmTr_v1.0_scaffold00048_802419_802339_802419_802329_-	AmTr_v1.0_scaffold00048	802419	802339	802419	802329	-
AmTr_v1.0_scaffold00029.374	AltA_AmTr_v1.0_scaffold00029_5098717_5098454_5098717_5098265_-	AmTr_v1.0_scaffold00029	5098717	5098454	5098717	5098265	-
AmTr_v1.0_scaffold00110.67	AltA_AmTr_v1.0_scaffold00110_1385430_1362245_1385430_1361635_-	AmTr_v1.0_scaffold00110	1385430	1362245	1385430	1361635	-
AmTr_v1.0_scaffold00187.1	AltA_AmTr_v1.0_scaffold00187_37219_33318_37219_32911_-	AmTr_v1.0_scaffold00187	37219	33318	37219	32911	-
AmTr_v1.0_scaffold00091.59	AltA_AmTr_v1.0_scaffold00091_2622789_2615116_2622789_2615104_-	AmTr_v1.0_scaffold00091	2622789	2615116	2622789	2615104	-
AmTr_v1.0_scaffold00045.113	AltA_AmTr_v1.0_scaffold00045_1526440_1527170_1526440_1527188_+	AmTr_v1.0_scaffold00045	1526440	1527170	1526440	1527188	+
AmTr_v1.0_scaffold00071.37	AltA_AmTr_v1.0_scaffold00071_720509_720400_720509_720323_-	AmTr_v1.0_scaffold00071	720509	720400	720509	720323	-
AmTr_v1.0_scaffold00057.167	AltA_AmTr_v1.0_scaffold00057_2618722_2617808_2618722_2616668_-	AmTr_v1.0_scaffold00057	2618722	2617808	2618722	2616668	-
AmTr_v1.0_scaffold00007.35	AltA_AmTr_v1.0_scaffold00007_707491_708660_707491_708893_+	AmTr_v1.0_scaffold00007	707491	708660	707491	708893	+
AmTr_v1.0_scaffold00142.67	AltA_AmTr_v1.0_scaffold00142_1258066_1258165_1258066_1258174_+	AmTr_v1.0_scaffold00142	1258066	1258165	1258066	1258174	+
AmTr_v1.0_scaffold00002.323	AltA_AmTr_v1.0_scaffold00002_5865441_5867905_5865441_5868068_+	AmTr_v1.0_scaffold00002	5865441	5867905	5865441	5868068	+
AmTr_v1.0_scaffold00040.199	AltA_AmTr_v1.0_scaffold00040_3632871_3634292_3632871_3634536_+	AmTr_v1.0_scaffold00040	3632871	3634292	3632871	3634536	+
AmTr_v1.0_scaffold00142.48	AltA_AmTr_v1.0_scaffold00142_848521_850747_848521_850791_+	AmTr_v1.0_scaffold00142	848521	850747	848521	850791	+
AmTr_v1.0_scaffold00099.109	AltA_AmTr_v1.0_scaffold00099_1694609_1692137_1694609_1692123_-	AmTr_v1.0_scaffold00099	1694609	1692137	1694609	1692123	-
AmTr_v1.0_scaffold00053.139	AltA_AmTr_v1.0_scaffold00053_3361543_3361730_3361543_3361818_+	AmTr_v1.0_scaffold00053	3361543	3361730	3361543	3361818	+
AmTr_v1.0_scaffold00066.122	AltA_AmTr_v1.0_scaffold00066_1779499_1779280_1779499_1779275_-	AmTr_v1.0_scaffold00066	1779499	1779280	1779499	1779275	-
AmTr_v1.0_scaffold00039.45	AltA_AmTr_v1.0_scaffold00039_922586_921828_922586_921749_-	AmTr_v1.0_scaffold00039	922586	921828	922586	921749	-
AmTr_v1.0_scaffold00025.198	AltA_AmTr_v1.0_scaffold00025_2706241_2706110_2706241_2706082_-	AmTr_v1.0_scaffold00025	2706241	2706110	2706241	2706082	-
AmTr_v1.0_scaffold00010.475	AltA_AmTr_v1.0_scaffold00010_8030698_8030821_8030698_8031657_+	AmTr_v1.0_scaffold00010	8030698	8030821	8030698	8031657	+
AmTr_v1.0_scaffold00070.82	AltA_AmTr_v1.0_scaffold00070_2045322_2039050_2045322_2038175_-	AmTr_v1.0_scaffold00070	2045322	2039050	2045322	2038175	-
AmTr_v1.0_scaffold00032.25	AltA_AmTr_v1.0_scaffold00032_423671_423451_423671_423312_-	AmTr_v1.0_scaffold00032	423671	423451	423671	423312	-
AmTr_v1.0_scaffold00021.149	AltA_AmTr_v1.0_scaffold00021_3303301_3303743_3303301_3303746_+	AmTr_v1.0_scaffold00021	3303301	3303743	3303301	3303746	+
AmTr_v1.0_scaffold00127.8	AltA_AmTr_v1.0_scaffold00127_245488_245564_245488_245732_+	AmTr_v1.0_scaffold00127	245488	245564	245488	245732	+
AmTr_v1.0_scaffold00049.156	AltA_AmTr_v1.0_scaffold00049_2699373_2699233_2699373_2699201_-	AmTr_v1.0_scaffold00049	2699373	2699233	2699373	2699201	-
AmTr_v1.0_scaffold00080.20	AltA_AmTr_v1.0_scaffold00080_655517_655314_655517_655278_-	AmTr_v1.0_scaffold00080	655517	655314	655517	655278	-
AmTr_v1.0_scaffold00062.156	AltA_AmTr_v1.0_scaffold00062_2622067_2638081_2622067_2638100_+	AmTr_v1.0_scaffold00062	2622067	2638081	2622067	2638100	+
AmTr_v1.0_scaffold00119.50	AltA_AmTr_v1.0_scaffold00119_759033_751948_759033_751110_-	AmTr_v1.0_scaffold00119	759033	751948	759033	751110	-
AmTr_v1.0_scaffold00085.100	AltA_AmTr_v1.0_scaffold00085_2546015_2566219_2546015_2567043_+	AmTr_v1.0_scaffold00085	2546015	2566219	2546015	2567043	+
AmTr_v1.0_scaffold00024.72	AltA_AmTr_v1.0_scaffold00024_1673786_1677757_1673786_1677762_+	AmTr_v1.0_scaffold00024	1673786	1677757	1673786	1677762	+
AmTr_v1.0_scaffold00049.60	AltA_AmTr_v1.0_scaffold00049_1047706_1047281_1047706_1046976_-	AmTr_v1.0_scaffold00049	1047706	1047281	1047706	1046976	-
AmTr_v1.0_scaffold00069.207	AltA_AmTr_v1.0_scaffold00069_3539691_3539755_3539691_3539809_+	AmTr_v1.0_scaffold00069	3539691	3539755	3539691	3539809	+
AmTr_v1.0_scaffold00200.7	AltA_AmTr_v1.0_scaffold00200_77588_77855_77588_77868_+	AmTr_v1.0_scaffold00200	77588	77855	77588	77868	+
AmTr_v1.0_scaffold00046.99	AltA_AmTr_v1.0_scaffold00046_2902892_2902716_2902892_2902690_-	AmTr_v1.0_scaffold00046	2902892	2902716	2902892	2902690	-
AmTr_v1.0_scaffold00154.12	AltA_AmTr_v1.0_scaffold00154_221887_221617_221887_221541_-	AmTr_v1.0_scaffold00154	221887	221617	221887	221541	-
AmTr_v1.0_scaffold00079.21	AltA_AmTr_v1.0_scaffold00079_659333_656188_659333_656001_-	AmTr_v1.0_scaffold00079	659333	656188	659333	656001	-
AmTr_v1.0_scaffold00057.126	AltA_AmTr_v1.0_scaffold00057_2034136_2033903_2034136_2033894_-	AmTr_v1.0_scaffold00057	2034136	2033903	2034136	2033894	-
AmTr_v1.0_scaffold00040.192	AltA_AmTr_v1.0_scaffold00040_3481144_3481914_3481144_3481918_+	AmTr_v1.0_scaffold00040	3481144	3481914	3481144	3481918	+
AmTr_v1.0_scaffold00147.29	AltA_AmTr_v1.0_scaffold00147_727498_726076_727498_723613_-	AmTr_v1.0_scaffold00147	727498	726076	727498	723613	-
AmTr_v1.0_scaffold00068.81	AltA_AmTr_v1.0_scaffold00068_1667437_1667344_1667437_1667313_-	AmTr_v1.0_scaffold00068	1667437	1667344	1667437	1667313	-
AmTr_v1.0_scaffold01740.1	AltA_AmTr_v1.0_scaffold01740_493_2696_493_2701_+	AmTr_v1.0_scaffold01740	493	2696	493	2701	+
AmTr_v1.0_scaffold00019.418	AltA_AmTr_v1.0_scaffold00019_6479559_6479659_6479559_6480509_+	AmTr_v1.0_scaffold00019	6479559	6479659	6479559	6480509	+
AmTr_v1.0_scaffold00096.16	AltA_AmTr_v1.0_scaffold00096_326729_326611_326729_326585_-	AmTr_v1.0_scaffold00096	326729	326611	326729	326585	-
AmTr_v1.0_scaffold00029.54	AltA_AmTr_v1.0_scaffold00029_596155_596266_596155_596270_+	AmTr_v1.0_scaffold00029	596155	596266	596155	596270	+
AmTr_v1.0_scaffold00068.177	AltA_AmTr_v1.0_scaffold00068_3797236_3797470_3797236_3797877_+	AmTr_v1.0_scaffold00068	3797236	3797470	3797236	3797877	+
AmTr_v1.0_scaffold00002.356	AltA_AmTr_v1.0_scaffold00002_6445465_6445595_6445465_6445598_+	AmTr_v1.0_scaffold00002	6445465	6445595	6445465	6445598	+
AmTr_v1.0_scaffold00032.280	AltA_AmTr_v1.0_scaffold00032_5642885_5642694_5642885_5642691_-	AmTr_v1.0_scaffold00032	5642885	5642694	5642885	5642691	-
AmTr_v1.0_scaffold00099.163	AltA_AmTr_v1.0_scaffold00099_2522737_2522861_2522737_2523119_+	AmTr_v1.0_scaffold00099	2522737	2522861	2522737	2523119	+
AmTr_v1.0_scaffold00093.10	AltA_AmTr_v1.0_scaffold00093_612340_613898_612340_613985_+	AmTr_v1.0_scaffold00093	612340	613898	612340	613985	+
AmTr_v1.0_scaffold00142.63	AltA_AmTr_v1.0_scaffold00142_1176452_1176286_1176452_1175961_-	AmTr_v1.0_scaffold00142	1176452	1176286	1176452	1175961	-
AmTr_v1.0_scaffold00016.171	AltA_AmTr_v1.0_scaffold00016_3862878_3864120_3862878_3864707_+	AmTr_v1.0_scaffold00016	3862878	3864120	3862878	3864707	+
AmTr_v1.0_scaffold00059.155	AltA_AmTr_v1.0_scaffold00059_2600309_2599698_2600309_2599695_-	AmTr_v1.0_scaffold00059	2600309	2599698	2600309	2599695	-
AmTr_v1.0_scaffold00063.95	AltA_AmTr_v1.0_scaffold00063_4174640_4179768_4174640_4179798_+	AmTr_v1.0_scaffold00063	4174640	4179768	4174640	4179798	+
AmTr_v1.0_scaffold00069.207	AltA_AmTr_v1.0_scaffold00069_3543119_3543233_3543119_3543238_+	AmTr_v1.0_scaffold00069	3543119	3543233	3543119	3543238	+
AmTr_v1.0_scaffold00038.78	AltA_AmTr_v1.0_scaffold00038_1856799_1850495_1856799_1850487_-	AmTr_v1.0_scaffold00038	1856799	1850495	1856799	1850487	-
AmTr_v1.0_scaffold00111.135	AltA_AmTr_v1.0_scaffold00111_2283403_2283140_2283403_2283136_-	AmTr_v1.0_scaffold00111	2283403	2283140	2283403	2283136	-
AmTr_v1.0_scaffold00100.58	AltA_AmTr_v1.0_scaffold00100_2221393_2219981_2221393_2217778_-	AmTr_v1.0_scaffold00100	2221393	2219981	2221393	2217778	-
AmTr_v1.0_scaffold00001.59	AltA_AmTr_v1.0_scaffold00001_987941_989659_987941_989713_+	AmTr_v1.0_scaffold00001	987941	989659	987941	989713	+
AmTr_v1.0_scaffold00002.408	AltA_AmTr_v1.0_scaffold00002_7062729_7062522_7062729_7062324_-	AmTr_v1.0_scaffold00002	7062729	7062522	7062729	7062324	-
AmTr_v1.0_scaffold00045.118	AltA_AmTr_v1.0_scaffold00045_1617084_1616940_1617084_1616937_-	AmTr_v1.0_scaffold00045	1617084	1616940	1617084	1616937	-
AmTr_v1.0_scaffold00059.242	AltA_AmTr_v1.0_scaffold00059_4025713_4024361_4025713_4022488_-	AmTr_v1.0_scaffold00059	4025713	4024361	4025713	4022488	-
AmTr_v1.0_scaffold00066.15	AltA_AmTr_v1.0_scaffold00066_310312_310615_310312_310619_+	AmTr_v1.0_scaffold00066	310312	310615	310312	310619	+
AmTr_v1.0_scaffold00088.133	AltA_AmTr_v1.0_scaffold00088_2523851_2523499_2523851_2523166_-	AmTr_v1.0_scaffold00088	2523851	2523499	2523851	2523166	-
AmTr_v1.0_scaffold00001.71	AltA_AmTr_v1.0_scaffold00001_1297625_1298311_1297625_1298341_+	AmTr_v1.0_scaffold00001	1297625	1298311	1297625	1298341	+
AmTr_v1.0_scaffold00012.130	AltA_AmTr_v1.0_scaffold00012_3593637_3593296_3593637_3593283_-	AmTr_v1.0_scaffold00012	3593637	3593296	3593637	3593283	-
AmTr_v1.0_scaffold00045.142	AltA_AmTr_v1.0_scaffold00045_1971637_1972405_1971637_1972417_+	AmTr_v1.0_scaffold00045	1971637	1972405	1971637	1972417	+
AmTr_v1.0_scaffold00100.11	AltA_AmTr_v1.0_scaffold00100_499994_499622_499994_498154_-	AmTr_v1.0_scaffold00100	499994	499622	499994	498154	-
AmTr_v1.0_scaffold00090.63	AltA_AmTr_v1.0_scaffold00090_1722176_1725246_1722176_1725432_+	AmTr_v1.0_scaffold00090	1722176	1725246	1722176	1725432	+
AmTr_v1.0_scaffold00039.208	AltA_AmTr_v1.0_scaffold00039_4786121_4786376_4786121_4786629_+	AmTr_v1.0_scaffold00039	4786121	4786376	4786121	4786629	+
AmTr_v1.0_scaffold00085.38	AltA_AmTr_v1.0_scaffold00085_835622_836709_835622_838427_+	AmTr_v1.0_scaffold00085	835622	836709	835622	838427	+
AmTr_v1.0_scaffold00044.5	AltA_AmTr_v1.0_scaffold00044_110046_109937_110046_109876_-	AmTr_v1.0_scaffold00044	110046	109937	110046	109876	-
AmTr_v1.0_scaffold00024.9	AltA_AmTr_v1.0_scaffold00024_162330_156100_162330_155554_-	AmTr_v1.0_scaffold00024	162330	156100	162330	155554	-
AmTr_v1.0_scaffold00076.69	AltA_AmTr_v1.0_scaffold00076_3045752_3046696_3045752_3046705_+	AmTr_v1.0_scaffold00076	3045752	3046696	3045752	3046705	+
AmTr_v1.0_scaffold00100.46	AltA_AmTr_v1.0_scaffold00100_1751900_1751771_1751900_1751766_-	AmTr_v1.0_scaffold00100	1751900	1751771	1751900	1751766	-
AmTr_v1.0_scaffold00038.71	AltA_AmTr_v1.0_scaffold00038_1738215_1737862_1738215_1737673_-	AmTr_v1.0_scaffold00038	1738215	1737862	1738215	1737673	-
AmTr_v1.0_scaffold00019.76	AltA_AmTr_v1.0_scaffold00019_1227195_1225541_1227195_1225522_-	AmTr_v1.0_scaffold00019	1227195	1225541	1227195	1225522	-
AmTr_v1.0_scaffold00002.67	AltA_AmTr_v1.0_scaffold00002_1384395_1395995_1384395_1396583_+	AmTr_v1.0_scaffold00002	1384395	1395995	1384395	1396583	+
AmTr_v1.0_scaffold00047.27	AltA_AmTr_v1.0_scaffold00047_912284_911764_912284_911664_-	AmTr_v1.0_scaffold00047	912284	911764	912284	911664	-
AmTr_v1.0_scaffold00059.38	AltA_AmTr_v1.0_scaffold00059_624458_624561_624458_625752_+	AmTr_v1.0_scaffold00059	624458	624561	624458	625752	+
AmTr_v1.0_scaffold00002.242	AltA_AmTr_v1.0_scaffold00002_4578924_4579884_4578924_4579984_+	AmTr_v1.0_scaffold00002	4578924	4579884	4578924	4579984	+
AmTr_v1.0_scaffold00029.129	AltA_AmTr_v1.0_scaffold00029_1527113_1526924_1527113_1526909_-	AmTr_v1.0_scaffold00029	1527113	1526924	1527113	1526909	-
AmTr_v1.0_scaffold00315.2	AltA_AmTr_v1.0_scaffold00315_18594_29050_18594_29187_+	AmTr_v1.0_scaffold00315	18594	29050	18594	29187	+
AmTr_v1.0_scaffold00066.248	AltA_AmTr_v1.0_scaffold00066_3434803_3434672_3434803_3434660_-	AmTr_v1.0_scaffold00066	3434803	3434672	3434803	3434660	-
AmTr_v1.0_scaffold00088.123	AltA_AmTr_v1.0_scaffold00088_2299551_2299375_2299551_2299357_-	AmTr_v1.0_scaffold00088	2299551	2299375	2299551	2299357	-
AmTr_v1.0_scaffold00328.2	AltA_AmTr_v1.0_scaffold00328_1620_2467_1620_3790_+	AmTr_v1.0_scaffold00328	1620	2467	1620	3790	+
AmTr_v1.0_scaffold00276.3	AltA_AmTr_v1.0_scaffold00276_66602_66713_66602_66740_+	AmTr_v1.0_scaffold00276	66602	66713	66602	66740	+
AmTr_v1.0_scaffold00089.16	AltA_AmTr_v1.0_scaffold00089_538147_538242_538147_538250_+	AmTr_v1.0_scaffold00089	538147	538242	538147	538250	+
AmTr_v1.0_scaffold00049.274	AltA_AmTr_v1.0_scaffold00049_4807938_4809135_4807938_4809138_+	AmTr_v1.0_scaffold00049	4807938	4809135	4807938	4809138	+
AmTr_v1.0_scaffold00089.13	AltA_AmTr_v1.0_scaffold00089_407535_404273_407535_404248_-	AmTr_v1.0_scaffold00089	407535	404273	407535	404248	-
AmTr_v1.0_scaffold00202.7	AltA_AmTr_v1.0_scaffold00202_149497_149301_149497_149289_-	AmTr_v1.0_scaffold00202	149497	149301	149497	149289	-
AmTr_v1.0_scaffold00007.221	AltA_AmTr_v1.0_scaffold00007_4692264_4692110_4692264_4692076_-	AmTr_v1.0_scaffold00007	4692264	4692110	4692264	4692076	-
AmTr_v1.0_scaffold00010.32	AltA_AmTr_v1.0_scaffold00010_588731_587341_588731_585589_-	AmTr_v1.0_scaffold00010	588731	587341	588731	585589	-
AmTr_v1.0_scaffold00029.376	AltA_AmTr_v1.0_scaffold00029_5148770_5148841_5148770_5148852_+	AmTr_v1.0_scaffold00029	5148770	5148841	5148770	5148852	+
AmTr_v1.0_scaffold00017.105	AltA_AmTr_v1.0_scaffold00017_3227681_3225975_3227681_3225958_-	AmTr_v1.0_scaffold00017	3227681	3225975	3227681	3225958	-
AmTr_v1.0_scaffold00095.148	AltA_AmTr_v1.0_scaffold00095_2734419_2735293_2734419_2735311_+	AmTr_v1.0_scaffold00095	2734419	2735293	2734419	2735311	+
AmTr_v1.0_scaffold00095.46	AltA_AmTr_v1.0_scaffold00095_865476_861272_865476_861246_-	AmTr_v1.0_scaffold00095	865476	861272	865476	861246	-
AmTr_v1.0_scaffold00017.34	AltA_AmTr_v1.0_scaffold00017_1072085_1068675_1072085_1068600_-	AmTr_v1.0_scaffold00017	1072085	1068675	1072085	1068600	-
AmTr_v1.0_scaffold00039.56	AltA_AmTr_v1.0_scaffold00039_1228636_1226782_1228636_1226687_-	AmTr_v1.0_scaffold00039	1228636	1226782	1228636	1226687	-
AmTr_v1.0_scaffold00071.107	AltA_AmTr_v1.0_scaffold00071_1736831_1737961_1736831_1738221_+	AmTr_v1.0_scaffold00071	1736831	1737961	1736831	1738221	+
AmTr_v1.0_scaffold00058.92	AltA_AmTr_v1.0_scaffold00058_1734346_1733053_1734346_1733012_-	AmTr_v1.0_scaffold00058	1734346	1733053	1734346	1733012	-
AmTr_v1.0_scaffold00116.18	AltA_AmTr_v1.0_scaffold00116_1139092_1138809_1139092_1138310_-	AmTr_v1.0_scaffold00116	1139092	1138809	1139092	1138310	-
AmTr_v1.0_scaffold00025.161	AltA_AmTr_v1.0_scaffold00025_2127439_2127055_2127439_2127024_-	AmTr_v1.0_scaffold00025	2127439	2127055	2127439	2127024	-
AmTr_v1.0_scaffold00012.304	AltA_AmTr_v1.0_scaffold00012_7248134_7248061_7248134_7248000_-	AmTr_v1.0_scaffold00012	7248134	7248061	7248134	7248000	-
AmTr_v1.0_scaffold00074.24	AltA_AmTr_v1.0_scaffold00074_1244149_1249759_1244149_1249766_+	AmTr_v1.0_scaffold00074	1244149	1249759	1244149	1249766	+
AmTr_v1.0_scaffold00070.3	AltA_AmTr_v1.0_scaffold00070_102659_95065_102659_93450_-	AmTr_v1.0_scaffold00070	102659	95065	102659	93450	-
AmTr_v1.0_scaffold00060.121	AltA_AmTr_v1.0_scaffold00060_3171742_3172066_3171742_3172568_+	AmTr_v1.0_scaffold00060	3171742	3172066	3171742	3172568	+
AmTr_v1.0_scaffold00039.33	AltA_AmTr_v1.0_scaffold00039_782132_783102_782132_783134_+	AmTr_v1.0_scaffold00039	782132	783102	782132	783134	+
AmTr_v1.0_scaffold00025.116	AltA_AmTr_v1.0_scaffold00025_1706061_1705929_1706061_1705744_-	AmTr_v1.0_scaffold00025	1706061	1705929	1706061	1705744	-
AmTr_v1.0_scaffold00058.121	AltA_AmTr_v1.0_scaffold00058_2259996_2260445_2259996_2260487_+	AmTr_v1.0_scaffold00058	2259996	2260445	2259996	2260487	+
AmTr_v1.0_scaffold00066.17	AltA_AmTr_v1.0_scaffold00066_337234_337641_337234_337644_+	AmTr_v1.0_scaffold00066	337234	337641	337234	337644	+
AmTr_v1.0_scaffold00068.39	AltA_AmTr_v1.0_scaffold00068_970972_955503_970972_954583_-	AmTr_v1.0_scaffold00068	970972	955503	970972	954583	-
AmTr_v1.0_scaffold00027.73	AltA_AmTr_v1.0_scaffold00027_3884299_3884113_3884299_3884103_-	AmTr_v1.0_scaffold00027	3884299	3884113	3884299	3884103	-
AmTr_v1.0_scaffold00106.26	AltA_AmTr_v1.0_scaffold00106_456555_458439_456555_458464_+	AmTr_v1.0_scaffold00106	456555	458439	456555	458464	+
AmTr_v1.0_scaffold00101.65	AltA_AmTr_v1.0_scaffold00101_1034813_1032426_1034813_1029787_-	AmTr_v1.0_scaffold00101	1034813	1032426	1034813	1029787	-
AmTr_v1.0_scaffold00032.25	AltA_AmTr_v1.0_scaffold00032_425702_425333_425702_425250_-	AmTr_v1.0_scaffold00032	425702	425333	425702	425250	-
AmTr_v1.0_scaffold00032.51	AltA_AmTr_v1.0_scaffold00032_888728_888536_888728_888492_-	AmTr_v1.0_scaffold00032	888728	888536	888728	888492	-
AmTr_v1.0_scaffold00039.206	AltA_AmTr_v1.0_scaffold00039_4710356_4709666_4710356_4709656_-	AmTr_v1.0_scaffold00039	4710356	4709666	4710356	4709656	-
AmTr_v1.0_scaffold00014.80	AltA_AmTr_v1.0_scaffold00014_4499384_4500601_4499384_4500803_+	AmTr_v1.0_scaffold00014	4499384	4500601	4499384	4500803	+
AmTr_v1.0_scaffold00200.7	AltA_AmTr_v1.0_scaffold00200_87920_88528_87920_89342_+	AmTr_v1.0_scaffold00200	87920	88528	87920	89342	+
AmTr_v1.0_scaffold00009.336	AltA_AmTr_v1.0_scaffold00009_7835686_7836371_7835686_7837132_+	AmTr_v1.0_scaffold00009	7835686	7836371	7835686	7837132	+
AmTr_v1.0_scaffold00006.28	AltA_AmTr_v1.0_scaffold00006_790869_790965_790869_790992_+	AmTr_v1.0_scaffold00006	790869	790965	790869	790992	+
AmTr_v1.0_scaffold00007.342	AltA_AmTr_v1.0_scaffold00007_8228368_8229069_8228368_8229076_+	AmTr_v1.0_scaffold00007	8228368	8229069	8228368	8229076	+
AmTr_v1.0_scaffold00006.67	AltA_AmTr_v1.0_scaffold00006_2945436_2945536_2945436_2945558_+	AmTr_v1.0_scaffold00006	2945436	2945536	2945436	2945558	+
AmTr_v1.0_scaffold00003.385	AltA_AmTr_v1.0_scaffold00003_8838992_8839096_8838992_8839100_+	AmTr_v1.0_scaffold00003	8838992	8839096	8838992	8839100	+
AmTr_v1.0_scaffold00007.86	AltA_AmTr_v1.0_scaffold00007_1873408_1877020_1873408_1877098_+	AmTr_v1.0_scaffold00007	1873408	1877020	1873408	1877098	+
AmTr_v1.0_scaffold00051.93	AltA_AmTr_v1.0_scaffold00051_4112553_4110291_4112553_4108654_-	AmTr_v1.0_scaffold00051	4112553	4110291	4112553	4108654	-
AmTr_v1.0_scaffold00099.105	AltA_AmTr_v1.0_scaffold00099_1641376_1641453_1641376_1641465_+	AmTr_v1.0_scaffold00099	1641376	1641453	1641376	1641465	+
AmTr_v1.0_scaffold00148.21	AltA_AmTr_v1.0_scaffold00148_366516_367085_366516_367129_+	AmTr_v1.0_scaffold00148	366516	367085	366516	367129	+
AmTr_v1.0_scaffold00018.118	AltA_AmTr_v1.0_scaffold00018_3622353_3623061_3622353_3623248_+	AmTr_v1.0_scaffold00018	3622353	3623061	3622353	3623248	+
AmTr_v1.0_scaffold00045.166	AltA_AmTr_v1.0_scaffold00045_2326900_2327082_2326900_2327093_+	AmTr_v1.0_scaffold00045	2326900	2327082	2326900	2327093	+
AmTr_v1.0_scaffold00019.123	AltA_AmTr_v1.0_scaffold00019_1957125_1956946_1957125_1956943_-	AmTr_v1.0_scaffold00019	1957125	1956946	1957125	1956943	-
AmTr_v1.0_scaffold00061.217	AltA_AmTr_v1.0_scaffold00061_3330643_3330024_3330643_3329998_-	AmTr_v1.0_scaffold00061	3330643	3330024	3330643	3329998	-
AmTr_v1.0_scaffold00040.219	AltA_AmTr_v1.0_scaffold00040_4013773_4013869_4013773_4013886_+	AmTr_v1.0_scaffold00040	4013773	4013869	4013773	4013886	+
AmTr_v1.0_scaffold00049.274	AltA_AmTr_v1.0_scaffold00049_4809253_4810665_4809253_4810704_+	AmTr_v1.0_scaffold00049	4809253	4810665	4809253	4810704	+
AmTr_v1.0_scaffold00110.60	AltA_AmTr_v1.0_scaffold00110_1198337_1194057_1198337_1193369_-	AmTr_v1.0_scaffold00110	1198337	1194057	1198337	1193369	-
AmTr_v1.0_scaffold00111.63	AltA_AmTr_v1.0_scaffold00111_1126388_1126182_1126388_1126150_-	AmTr_v1.0_scaffold00111	1126388	1126182	1126388	1126150	-
AmTr_v1.0_scaffold00051.56	AltA_AmTr_v1.0_scaffold00051_2317749_2337266_2317749_2339967_+	AmTr_v1.0_scaffold00051	2317749	2337266	2317749	2339967	+
AmTr_v1.0_scaffold00092.82	AltA_AmTr_v1.0_scaffold00092_1562244_1561151_1562244_1561143_-	AmTr_v1.0_scaffold00092	1562244	1561151	1562244	1561143	-
AmTr_v1.0_scaffold00009.351	AltA_AmTr_v1.0_scaffold00009_8062137_8062312_8062137_8062528_+	AmTr_v1.0_scaffold00009	8062137	8062312	8062137	8062528	+
AmTr_v1.0_scaffold00017.65	AltA_AmTr_v1.0_scaffold00017_2038698_2045747_2038698_2045763_+	AmTr_v1.0_scaffold00017	2038698	2045747	2038698	2045763	+
AmTr_v1.0_scaffold00071.60	AltA_AmTr_v1.0_scaffold00071_950322_950086_950322_950057_-	AmTr_v1.0_scaffold00071	950322	950086	950322	950057	-
AmTr_v1.0_scaffold00022.240	AltA_AmTr_v1.0_scaffold00022_3844605_3845877_3844605_3845881_+	AmTr_v1.0_scaffold00022	3844605	3845877	3844605	3845881	+
AmTr_v1.0_scaffold00022.144	AltA_AmTr_v1.0_scaffold00022_2182080_2178378_2182080_2178141_-	AmTr_v1.0_scaffold00022	2182080	2178378	2182080	2178141	-
AmTr_v1.0_scaffold00131.3	AltA_AmTr_v1.0_scaffold00131_89405_89254_89405_88864_-	AmTr_v1.0_scaffold00131	89405	89254	89405	88864	-
AmTr_v1.0_scaffold00021.139	AltA_AmTr_v1.0_scaffold00021_3059447_3058078_3059447_3057939_-	AmTr_v1.0_scaffold00021	3059447	3058078	3059447	3057939	-
AmTr_v1.0_scaffold00026.102	AltA_AmTr_v1.0_scaffold00026_3705778_3703013_3705778_3701587_-	AmTr_v1.0_scaffold00026	3705778	3703013	3705778	3701587	-
AmTr_v1.0_scaffold00007.11	AltA_AmTr_v1.0_scaffold00007_240783_241094_240783_241106_+	AmTr_v1.0_scaffold00007	240783	241094	240783	241106	+
AmTr_v1.0_scaffold00030.125	AltA_AmTr_v1.0_scaffold00030_3471816_3472300_3471816_3473541_+	AmTr_v1.0_scaffold00030	3471816	3472300	3471816	3473541	+
AmTr_v1.0_scaffold00036.105	AltA_AmTr_v1.0_scaffold00036_3422636_3427066_3422636_3427355_+	AmTr_v1.0_scaffold00036	3422636	3427066	3422636	3427355	+
AmTr_v1.0_scaffold00067.23	AltA_AmTr_v1.0_scaffold00067_377413_377723_377413_381945_+	AmTr_v1.0_scaffold00067	377413	377723	377413	381945	+
AmTr_v1.0_scaffold00065.42	AltA_AmTr_v1.0_scaffold00065_860336_860091_860336_860078_-	AmTr_v1.0_scaffold00065	860336	860091	860336	860078	-
AmTr_v1.0_scaffold00074.90	AltA_AmTr_v1.0_scaffold00074_2816828_2816960_2816828_2816972_+	AmTr_v1.0_scaffold00074	2816828	2816960	2816828	2816972	+
AmTr_v1.0_scaffold00045.207	AltA_AmTr_v1.0_scaffold00045_2831460_2831257_2831460_2831220_-	AmTr_v1.0_scaffold00045	2831460	2831257	2831460	2831220	-
AmTr_v1.0_scaffold00131.30	AltA_AmTr_v1.0_scaffold00131_488890_488973_488890_488985_+	AmTr_v1.0_scaffold00131	488890	488973	488890	488985	+
AmTr_v1.0_scaffold00010.82	AltA_AmTr_v1.0_scaffold00010_1684992_1683524_1684992_1683515_-	AmTr_v1.0_scaffold00010	1684992	1683524	1684992	1683515	-
AmTr_v1.0_scaffold00010.430	AltA_AmTr_v1.0_scaffold00010_7531566_7532171_7531566_7532181_+	AmTr_v1.0_scaffold00010	7531566	7532171	7531566	7532181	+
AmTr_v1.0_scaffold00019.349	AltA_AmTr_v1.0_scaffold00019_5512351_5515088_5512351_5515092_+	AmTr_v1.0_scaffold00019	5512351	5515088	5512351	5515092	+
AmTr_v1.0_scaffold00021.290	AltA_AmTr_v1.0_scaffold00021_6505711_6503194_6505711_6502478_-	AmTr_v1.0_scaffold00021	6505711	6503194	6505711	6502478	-
AmTr_v1.0_scaffold00010.457	AltA_AmTr_v1.0_scaffold00010_7852954_7852677_7852954_7852649_-	AmTr_v1.0_scaffold00010	7852954	7852677	7852954	7852649	-
AmTr_v1.0_scaffold00092.140	AltA_AmTr_v1.0_scaffold00092_2543236_2542824_2543236_2542706_-	AmTr_v1.0_scaffold00092	2543236	2542824	2543236	2542706	-
AmTr_v1.0_scaffold00041.104	AltA_AmTr_v1.0_scaffold00041_2180466_2183799_2180466_2183803_+	AmTr_v1.0_scaffold00041	2180466	2183799	2180466	2183803	+
AmTr_v1.0_scaffold00089.24	AltA_AmTr_v1.0_scaffold00089_676991_676074_676991_676068_-	AmTr_v1.0_scaffold00089	676991	676074	676991	676068	-
AmTr_v1.0_scaffold00032.201	AltA_AmTr_v1.0_scaffold00032_4043165_4042628_4043165_4042624_-	AmTr_v1.0_scaffold00032	4043165	4042628	4043165	4042624	-
AmTr_v1.0_scaffold00025.66	AltA_AmTr_v1.0_scaffold00025_978664_975526_978664_973888_-	AmTr_v1.0_scaffold00025	978664	975526	978664	973888	-
AmTr_v1.0_scaffold00095.148	AltA_AmTr_v1.0_scaffold00095_2728450_2728975_2728450_2728978_+	AmTr_v1.0_scaffold00095	2728450	2728975	2728450	2728978	+
AmTr_v1.0_scaffold00065.58	AltA_AmTr_v1.0_scaffold00065_1286601_1286471_1286601_1286464_-	AmTr_v1.0_scaffold00065	1286601	1286471	1286601	1286464	-
AmTr_v1.0_scaffold00147.19	AltA_AmTr_v1.0_scaffold00147_507862_508166_507862_508192_+	AmTr_v1.0_scaffold00147	507862	508166	507862	508192	+
AmTr_v1.0_scaffold00025.399	AltA_AmTr_v1.0_scaffold00025_6109764_6110202_6109764_6110562_+	AmTr_v1.0_scaffold00025	6109764	6110202	6109764	6110562	+
AmTr_v1.0_scaffold00049.220	AltA_AmTr_v1.0_scaffold00049_3811261_3810784_3811261_3810466_-	AmTr_v1.0_scaffold00049	3811261	3810784	3811261	3810466	-
AmTr_v1.0_scaffold00156.6	AltA_AmTr_v1.0_scaffold00156_124582_124784_124582_124787_+	AmTr_v1.0_scaffold00156	124582	124784	124582	124787	+
AmTr_v1.0_scaffold00004.129	AltA_AmTr_v1.0_scaffold00004_1876194_1876496_1876194_1876766_+	AmTr_v1.0_scaffold00004	1876194	1876496	1876194	1876766	+
AmTr_v1.0_scaffold00210.9	AltA_AmTr_v1.0_scaffold00210_194242_204795_194242_204815_+	AmTr_v1.0_scaffold00210	194242	204795	194242	204815	+
AmTr_v1.0_scaffold00086.8	AltA_AmTr_v1.0_scaffold00086_149626_149496_149626_149486_-	AmTr_v1.0_scaffold00086	149626	149496	149626	149486	-
AmTr_v1.0_scaffold00061.37	AltA_AmTr_v1.0_scaffold00061_632263_630167_632263_628327_-	AmTr_v1.0_scaffold00061	632263	630167	632263	628327	-
AmTr_v1.0_scaffold00001.238	AltA_AmTr_v1.0_scaffold00001_4764376_4767817_4764376_4768830_+	AmTr_v1.0_scaffold00001	4764376	4767817	4764376	4768830	+
AmTr_v1.0_scaffold00089.62	AltA_AmTr_v1.0_scaffold00089_1425063_1426236_1425063_1426248_+	AmTr_v1.0_scaffold00089	1425063	1426236	1425063	1426248	+
AmTr_v1.0_scaffold00028.115	AltA_AmTr_v1.0_scaffold00028_5177719_5181424_5177719_5181453_+	AmTr_v1.0_scaffold00028	5177719	5181424	5177719	5181453	+
AmTr_v1.0_scaffold00003.190	AltA_AmTr_v1.0_scaffold00003_3786861_3786973_3786861_3786986_+	AmTr_v1.0_scaffold00003	3786861	3786973	3786861	3786986	+
AmTr_v1.0_scaffold00019.58	AltA_AmTr_v1.0_scaffold00019_913816_914763_913816_914799_+	AmTr_v1.0_scaffold00019	913816	914763	913816	914799	+
AmTr_v1.0_scaffold00045.156	AltA_AmTr_v1.0_scaffold00045_2148491_2147737_2148491_2147168_-	AmTr_v1.0_scaffold00045	2148491	2147737	2148491	2147168	-
AmTr_v1.0_scaffold00010.139	AltA_AmTr_v1.0_scaffold00010_2817625_2818181_2817625_2818260_+	AmTr_v1.0_scaffold00010	2817625	2818181	2817625	2818260	+
AmTr_v1.0_scaffold00066.172	AltA_AmTr_v1.0_scaffold00066_2506233_2509793_2506233_2509949_+	AmTr_v1.0_scaffold00066	2506233	2509793	2506233	2509949	+
AmTr_v1.0_scaffold00030.171	AltA_AmTr_v1.0_scaffold00030_4568720_4568672_4568720_4568637_-	AmTr_v1.0_scaffold00030	4568720	4568672	4568720	4568637	-
AmTr_v1.0_scaffold00111.3	AltA_AmTr_v1.0_scaffold00111_60142_60292_60142_60329_+	AmTr_v1.0_scaffold00111	60142	60292	60142	60329	+
AmTr_v1.0_scaffold00062.41	AltA_AmTr_v1.0_scaffold00062_706204_704421_706204_703379_-	AmTr_v1.0_scaffold00062	706204	704421	706204	703379	-
AmTr_v1.0_scaffold00045.156	AltA_AmTr_v1.0_scaffold00045_2143086_2142792_2143086_2142776_-	AmTr_v1.0_scaffold00045	2143086	2142792	2143086	2142776	-
AmTr_v1.0_scaffold00082.25	AltA_AmTr_v1.0_scaffold00082_1619553_1628240_1619553_1628268_+	AmTr_v1.0_scaffold00082	1619553	1628240	1619553	1628268	+
AmTr_v1.0_scaffold00002.170	AltA_AmTr_v1.0_scaffold00002_3374313_3368888_3374313_3368876_-	AmTr_v1.0_scaffold00002	3374313	3368888	3374313	3368876	-
AmTr_v1.0_scaffold00049.217	AltA_AmTr_v1.0_scaffold00049_3771259_3771744_3771259_3771819_+	AmTr_v1.0_scaffold00049	3771259	3771744	3771259	3771819	+
AmTr_v1.0_scaffold00024.104	AltA_AmTr_v1.0_scaffold00024_2266894_2267084_2266894_2267627_+	AmTr_v1.0_scaffold00024	2266894	2267084	2266894	2267627	+
AmTr_v1.0_scaffold00011.140	AltA_AmTr_v1.0_scaffold00011_5810570_5811811_5810570_5811892_+	AmTr_v1.0_scaffold00011	5810570	5811811	5810570	5811892	+
AmTr_v1.0_scaffold00058.92	AltA_AmTr_v1.0_scaffold00058_1738276_1737752_1738276_1737739_-	AmTr_v1.0_scaffold00058	1738276	1737752	1738276	1737739	-
AmTr_v1.0_scaffold00033.200	AltA_AmTr_v1.0_scaffold00033_4503544_4502767_4503544_4502725_-	AmTr_v1.0_scaffold00033	4503544	4502767	4503544	4502725	-
AmTr_v1.0_scaffold00025.398	AltA_AmTr_v1.0_scaffold00025_6100239_6095594_6100239_6094792_-	AmTr_v1.0_scaffold00025	6100239	6095594	6100239	6094792	-
AmTr_v1.0_scaffold00101.91	AltA_AmTr_v1.0_scaffold00101_1539051_1538658_1539051_1538632_-	AmTr_v1.0_scaffold00101	1539051	1538658	1539051	1538632	-
AmTr_v1.0_scaffold00044.147	AltA_AmTr_v1.0_scaffold00044_2124865_2122192_2124865_2122176_-	AmTr_v1.0_scaffold00044	2124865	2122192	2124865	2122176	-
AmTr_v1.0_scaffold00069.17	AltA_AmTr_v1.0_scaffold00069_263510_259397_263510_259147_-	AmTr_v1.0_scaffold00069	263510	259397	263510	259147	-
AmTr_v1.0_scaffold00034.41	AltA_AmTr_v1.0_scaffold00034_1967875_1967952_1967875_1968748_+	AmTr_v1.0_scaffold00034	1967875	1967952	1967875	1968748	+
AmTr_v1.0_scaffold00032.59	AltA_AmTr_v1.0_scaffold00032_1104601_1109290_1104601_1109315_+	AmTr_v1.0_scaffold00032	1104601	1109290	1104601	1109315	+
AmTr_v1.0_scaffold00029.391	AltA_AmTr_v1.0_scaffold00029_5272806_5272238_5272806_5271982_-	AmTr_v1.0_scaffold00029	5272806	5272238	5272806	5271982	-
AmTr_v1.0_scaffold00045.207	AltA_AmTr_v1.0_scaffold00045_2831460_2831257_2831460_2831192_-	AmTr_v1.0_scaffold00045	2831460	2831257	2831460	2831192	-
AmTr_v1.0_scaffold00064.83	AltA_AmTr_v1.0_scaffold00064_3347340_3346826_3347340_3346807_-	AmTr_v1.0_scaffold00064	3347340	3346826	3347340	3346807	-
AmTr_v1.0_scaffold00088.1	AltA_AmTr_v1.0_scaffold00088_18480_16606_18480_16601_-	AmTr_v1.0_scaffold00088	18480	16606	18480	16601	-
AmTr_v1.0_scaffold00069.26	AltA_AmTr_v1.0_scaffold00069_385286_385934_385286_386804_+	AmTr_v1.0_scaffold00069	385286	385934	385286	386804	+
AmTr_v1.0_scaffold00007.222	AltA_AmTr_v1.0_scaffold00007_4716815_4716487_4716815_4715323_-	AmTr_v1.0_scaffold00007	4716815	4716487	4716815	4715323	-
AmTr_v1.0_scaffold00122.70	AltA_AmTr_v1.0_scaffold00122_1853271_1853566_1853271_1853587_+	AmTr_v1.0_scaffold00122	1853271	1853566	1853271	1853587	+
AmTr_v1.0_scaffold00003.123	AltA_AmTr_v1.0_scaffold00003_2243816_2257462_2243816_2257482_+	AmTr_v1.0_scaffold00003	2243816	2257462	2243816	2257482	+
AmTr_v1.0_scaffold00089.14	AltA_AmTr_v1.0_scaffold00089_432795_434741_432795_434746_+	AmTr_v1.0_scaffold00089	432795	434741	432795	434746	+
AmTr_v1.0_scaffold00025.230	AltA_AmTr_v1.0_scaffold00025_3296790_3296977_3296790_3296990_+	AmTr_v1.0_scaffold00025	3296790	3296977	3296790	3296990	+
AmTr_v1.0_scaffold00021.54	AltA_AmTr_v1.0_scaffold00021_1322576_1322119_1322576_1322103_-	AmTr_v1.0_scaffold00021	1322576	1322119	1322576	1322103	-
AmTr_v1.0_scaffold00055.89	AltA_AmTr_v1.0_scaffold00055_2804107_2798173_2804107_2798161_-	AmTr_v1.0_scaffold00055	2804107	2798173	2804107	2798161	-
AmTr_v1.0_scaffold00009.307	AltA_AmTr_v1.0_scaffold00009_7426529_7430078_7426529_7430159_+	AmTr_v1.0_scaffold00009	7426529	7430078	7426529	7430159	+
AmTr_v1.0_scaffold00061.63	AltA_AmTr_v1.0_scaffold00061_1012274_1012095_1012274_1011613_-	AmTr_v1.0_scaffold00061	1012274	1012095	1012274	1011613	-
AmTr_v1.0_scaffold00065.52	AltA_AmTr_v1.0_scaffold00065_1118055_1099422_1118055_1099370_-	AmTr_v1.0_scaffold00065	1118055	1099422	1118055	1099370	-
AmTr_v1.0_scaffold00153.54	AltA_AmTr_v1.0_scaffold00153_1090846_1091028_1090846_1091033_+	AmTr_v1.0_scaffold00153	1090846	1091028	1090846	1091033	+
AmTr_v1.0_scaffold00019.236	AltA_AmTr_v1.0_scaffold00019_3748876_3748511_3748876_3748487_-	AmTr_v1.0_scaffold00019	3748876	3748511	3748876	3748487	-
AmTr_v1.0_scaffold00003.354	AltA_AmTr_v1.0_scaffold00003_8179729_8177217_8179729_8176961_-	AmTr_v1.0_scaffold00003	8179729	8177217	8179729	8176961	-
AmTr_v1.0_scaffold00023.155	AltA_AmTr_v1.0_scaffold00023_4095849_4095087_4095849_4093702_-	AmTr_v1.0_scaffold00023	4095849	4095087	4095849	4093702	-
AmTr_v1.0_scaffold00017.118	AltA_AmTr_v1.0_scaffold00017_3712179_3717787_3712179_3717803_+	AmTr_v1.0_scaffold00017	3712179	3717787	3712179	3717803	+
AmTr_v1.0_scaffold00023.52	AltA_AmTr_v1.0_scaffold00023_1328555_1328423_1328555_1328388_-	AmTr_v1.0_scaffold00023	1328555	1328423	1328555	1328388	-
AmTr_v1.0_scaffold00077.164	AltA_AmTr_v1.0_scaffold00077_2441396_2440882_2441396_2440832_-	AmTr_v1.0_scaffold00077	2441396	2440882	2441396	2440832	-
AmTr_v1.0_scaffold00160.3	AltA_AmTr_v1.0_scaffold00160_69679_69592_69679_69531_-	AmTr_v1.0_scaffold00160	69679	69592	69679	69531	-
AmTr_v1.0_scaffold00017.210	AltA_AmTr_v1.0_scaffold00017_5455148_5456584_5455148_5456654_+	AmTr_v1.0_scaffold00017	5455148	5456584	5455148	5456654	+
AmTr_v1.0_scaffold00078.121	AltA_AmTr_v1.0_scaffold00078_2155304_2156875_2155304_2157119_+	AmTr_v1.0_scaffold00078	2155304	2156875	2155304	2157119	+
AmTr_v1.0_scaffold00210.9	AltA_AmTr_v1.0_scaffold00210_193475_193687_193475_193692_+	AmTr_v1.0_scaffold00210	193475	193687	193475	193692	+
AmTr_v1.0_scaffold00029.423	AltA_AmTr_v1.0_scaffold00029_5719756_5719961_5719756_5719975_+	AmTr_v1.0_scaffold00029	5719756	5719961	5719756	5719975	+
AmTr_v1.0_scaffold00023.212	AltA_AmTr_v1.0_scaffold00023_5721681_5722785_5721681_5724494_+	AmTr_v1.0_scaffold00023	5721681	5722785	5721681	5724494	+
AmTr_v1.0_scaffold00047.47	AltA_AmTr_v1.0_scaffold00047_1544026_1544152_1544026_1545357_+	AmTr_v1.0_scaffold00047	1544026	1544152	1544026	1545357	+
AmTr_v1.0_scaffold00009.320	AltA_AmTr_v1.0_scaffold00009_7619328_7619887_7619328_7619940_+	AmTr_v1.0_scaffold00009	7619328	7619887	7619328	7619940	+
AmTr_v1.0_scaffold00065.22	AltA_AmTr_v1.0_scaffold00065_427217_423464_427217_422399_-	AmTr_v1.0_scaffold00065	427217	423464	427217	422399	-
AmTr_v1.0_scaffold00169.36	AltA_AmTr_v1.0_scaffold00169_605117_605026_605117_605014_-	AmTr_v1.0_scaffold00169	605117	605026	605117	605014	-
AmTr_v1.0_scaffold00095.139	AltA_AmTr_v1.0_scaffold00095_2525654_2527515_2525654_2529454_+	AmTr_v1.0_scaffold00095	2525654	2527515	2525654	2529454	+
AmTr_v1.0_scaffold00011.6	AltA_AmTr_v1.0_scaffold00011_257004_257226_257004_257315_+	AmTr_v1.0_scaffold00011	257004	257226	257004	257315	+
AmTr_v1.0_scaffold00061.221	AltA_AmTr_v1.0_scaffold00061_3425051_3425531_3425051_3426696_+	AmTr_v1.0_scaffold00061	3425051	3425531	3425051	3426696	+
AmTr_v1.0_scaffold00159.21	AltA_AmTr_v1.0_scaffold00159_584267_584778_584267_586987_+	AmTr_v1.0_scaffold00159	584267	584778	584267	586987	+
AmTr_v1.0_scaffold00107.6	AltA_AmTr_v1.0_scaffold00107_140356_140439_140356_140527_+	AmTr_v1.0_scaffold00107	140356	140439	140356	140527	+
AmTr_v1.0_scaffold00045.148	AltA_AmTr_v1.0_scaffold00045_2059847_2060964_2059847_2062682_+	AmTr_v1.0_scaffold00045	2059847	2060964	2059847	2062682	+
AmTr_v1.0_scaffold00059.17	AltA_AmTr_v1.0_scaffold00059_268923_272679_268923_272764_+	AmTr_v1.0_scaffold00059	268923	272679	268923	272764	+
AmTr_v1.0_scaffold00062.155	AltA_AmTr_v1.0_scaffold00062_2589720_2589874_2589720_2590235_+	AmTr_v1.0_scaffold00062	2589720	2589874	2589720	2590235	+
AmTr_v1.0_scaffold00019.105	AltA_AmTr_v1.0_scaffold00019_1704470_1704249_1704470_1703980_-	AmTr_v1.0_scaffold00019	1704470	1704249	1704470	1703980	-
AmTr_v1.0_scaffold00048.66	AltA_AmTr_v1.0_scaffold00048_1635587_1635852_1635587_1635856_+	AmTr_v1.0_scaffold00048	1635587	1635852	1635587	1635856	+
AmTr_v1.0_scaffold00028.124	AltA_AmTr_v1.0_scaffold00028_5357729_5357950_5357729_5357993_+	AmTr_v1.0_scaffold00028	5357729	5357950	5357729	5357993	+
AmTr_v1.0_scaffold00029.54	AltA_AmTr_v1.0_scaffold00029_597069_597756_597069_597779_+	AmTr_v1.0_scaffold00029	597069	597756	597069	597779	+
AmTr_v1.0_scaffold00085.99	AltA_AmTr_v1.0_scaffold00085_2499778_2499895_2499778_2499929_+	AmTr_v1.0_scaffold00085	2499778	2499895	2499778	2499929	+
AmTr_v1.0_scaffold00021.109	AltA_AmTr_v1.0_scaffold00021_2299438_2296708_2299438_2296673_-	AmTr_v1.0_scaffold00021	2299438	2296708	2299438	2296673	-
AmTr_v1.0_scaffold00012.51	AltA_AmTr_v1.0_scaffold00012_1193505_1173367_1193505_1173363_-	AmTr_v1.0_scaffold00012	1193505	1173367	1193505	1173363	-
AmTr_v1.0_scaffold00128.34	AltA_AmTr_v1.0_scaffold00128_1317413_1317581_1317413_1317585_+	AmTr_v1.0_scaffold00128	1317413	1317581	1317413	1317585	+
AmTr_v1.0_scaffold00138.1	AltA_AmTr_v1.0_scaffold00138_7701_6890_7701_5257_-	AmTr_v1.0_scaffold00138	7701	6890	7701	5257	-
AmTr_v1.0_scaffold00005.206	AltA_AmTr_v1.0_scaffold00005_7939636_7939246_7939636_7939176_-	AmTr_v1.0_scaffold00005	7939636	7939246	7939636	7939176	-
AmTr_v1.0_scaffold00013.20	AltA_AmTr_v1.0_scaffold00013_558510_558601_558510_558615_+	AmTr_v1.0_scaffold00013	558510	558601	558510	558615	+
AmTr_v1.0_scaffold00066.247	AltA_AmTr_v1.0_scaffold00066_3426570_3428511_3426570_3428569_+	AmTr_v1.0_scaffold00066	3426570	3428511	3426570	3428569	+
AmTr_v1.0_scaffold00002.225	AltA_AmTr_v1.0_scaffold00002_4193104_4195188_4193104_4195192_+	AmTr_v1.0_scaffold00002	4193104	4195188	4193104	4195192	+
AmTr_v1.0_scaffold00154.20	AltA_AmTr_v1.0_scaffold00154_300449_300822_300449_300846_+	AmTr_v1.0_scaffold00154	300449	300822	300449	300846	+
AmTr_v1.0_scaffold00066.27	AltA_AmTr_v1.0_scaffold00066_502414_502297_502414_502212_-	AmTr_v1.0_scaffold00066	502414	502297	502414	502212	-
AmTr_v1.0_scaffold00019.144	AltA_AmTr_v1.0_scaffold00019_2340886_2339996_2340886_2339986_-	AmTr_v1.0_scaffold00019	2340886	2339996	2340886	2339986	-
AmTr_v1.0_scaffold00174.36	AltA_AmTr_v1.0_scaffold00174_712617_710800_712617_710463_-	AmTr_v1.0_scaffold00174	712617	710800	712617	710463	-
AmTr_v1.0_scaffold00048.91	AltA_AmTr_v1.0_scaffold00048_2072902_2072388_2072902_2071842_-	AmTr_v1.0_scaffold00048	2072902	2072388	2072902	2071842	-
AmTr_v1.0_scaffold00088.143	AltA_AmTr_v1.0_scaffold00088_2713556_2699042_2713556_2697016_-	AmTr_v1.0_scaffold00088	2713556	2699042	2713556	2697016	-
AmTr_v1.0_scaffold00025.68	AltA_AmTr_v1.0_scaffold00025_996878_996967_996878_998202_+	AmTr_v1.0_scaffold00025	996878	996967	996878	998202	+
AmTr_v1.0_scaffold00025.39	AltA_AmTr_v1.0_scaffold00025_614498_619496_614498_619642_+	AmTr_v1.0_scaffold00025	614498	619496	614498	619642	+
AmTr_v1.0_scaffold00066.226	AltA_AmTr_v1.0_scaffold00066_3073790_3074293_3073790_3074467_+	AmTr_v1.0_scaffold00066	3073790	3074293	3073790	3074467	+
AmTr_v1.0_scaffold00045.140	AltA_AmTr_v1.0_scaffold00045_1939854_1941092_1939854_1945088_+	AmTr_v1.0_scaffold00045	1939854	1941092	1939854	1945088	+
AmTr_v1.0_scaffold00020.125	AltA_AmTr_v1.0_scaffold00020_6271600_6271942_6271600_6272363_+	AmTr_v1.0_scaffold00020	6271600	6271942	6271600	6272363	+
AmTr_v1.0_scaffold00003.192	AltA_AmTr_v1.0_scaffold00003_3849881_3848951_3849881_3848413_-	AmTr_v1.0_scaffold00003	3849881	3848951	3849881	3848413	-
AmTr_v1.0_scaffold00024.154	AltA_AmTr_v1.0_scaffold00024_3327413_3320353_3327413_3319924_-	AmTr_v1.0_scaffold00024	3327413	3320353	3327413	3319924	-
AmTr_v1.0_scaffold00012.323	AltA_AmTr_v1.0_scaffold00012_7766419_7775007_7766419_7775016_+	AmTr_v1.0_scaffold00012	7766419	7775007	7766419	7775016	+
AmTr_v1.0_scaffold00069.9	AltA_AmTr_v1.0_scaffold00069_154430_154138_154430_154132_-	AmTr_v1.0_scaffold00069	154430	154138	154430	154132	-
AmTr_v1.0_scaffold00032.51	AltA_AmTr_v1.0_scaffold00032_888421_888283_888421_888266_-	AmTr_v1.0_scaffold00032	888421	888283	888421	888266	-
AmTr_v1.0_scaffold00057.253	AltA_AmTr_v1.0_scaffold00057_4032047_4029219_4032047_4029212_-	AmTr_v1.0_scaffold00057	4032047	4029219	4032047	4029212	-
AmTr_v1.0_scaffold00032.222	AltA_AmTr_v1.0_scaffold00032_4431555_4433875_4431555_4433891_+	AmTr_v1.0_scaffold00032	4431555	4433875	4431555	4433891	+
AmTr_v1.0_scaffold00010.429	AltA_AmTr_v1.0_scaffold00010_7517897_7518656_7517897_7519489_+	AmTr_v1.0_scaffold00010	7517897	7518656	7517897	7519489	+
AmTr_v1.0_scaffold00057.276	AltA_AmTr_v1.0_scaffold00057_4332158_4331248_4332158_4330942_-	AmTr_v1.0_scaffold00057	4332158	4331248	4332158	4330942	-
AmTr_v1.0_scaffold00112.11	AltA_AmTr_v1.0_scaffold00112_432546_432379_432546_432353_-	AmTr_v1.0_scaffold00112	432546	432379	432546	432353	-
AmTr_v1.0_scaffold00065.42	AltA_AmTr_v1.0_scaffold00065_860336_860078_860336_860065_-	AmTr_v1.0_scaffold00065	860336	860078	860336	860065	-
AmTr_v1.0_scaffold00019.246	AltA_AmTr_v1.0_scaffold00019_3937881_3938106_3937881_3938226_+	AmTr_v1.0_scaffold00019	3937881	3938106	3937881	3938226	+
AmTr_v1.0_scaffold00010.539	AltA_AmTr_v1.0_scaffold00010_8955201_8954135_8955201_8954122_-	AmTr_v1.0_scaffold00010	8955201	8954135	8955201	8954122	-
AmTr_v1.0_scaffold00048.8	AltA_AmTr_v1.0_scaffold00048_291467_291567_291467_291622_+	AmTr_v1.0_scaffold00048	291467	291567	291467	291622	+
AmTr_v1.0_scaffold00101.26	AltA_AmTr_v1.0_scaffold00101_529397_529526_529397_529714_+	AmTr_v1.0_scaffold00101	529397	529526	529397	529714	+
AmTr_v1.0_scaffold00010.203	AltA_AmTr_v1.0_scaffold00010_4058836_4059033_4058836_4059046_+	AmTr_v1.0_scaffold00010	4058836	4059033	4058836	4059046	+
AmTr_v1.0_scaffold00220.3	AltA_AmTr_v1.0_scaffold00220_123872_123779_123872_123774_-	AmTr_v1.0_scaffold00220	123872	123779	123872	123774	-
AmTr_v1.0_scaffold00038.113	AltA_AmTr_v1.0_scaffold00038_2832900_2832518_2832900_2831778_-	AmTr_v1.0_scaffold00038	2832900	2832518	2832900	2831778	-
AmTr_v1.0_scaffold00003.71	AltA_AmTr_v1.0_scaffold00003_1314002_1314566_1314002_1314636_+	AmTr_v1.0_scaffold00003	1314002	1314566	1314002	1314636	+
AmTr_v1.0_scaffold00087.3	AltA_AmTr_v1.0_scaffold00087_73036_73142_73036_73826_+	AmTr_v1.0_scaffold00087	73036	73142	73036	73826	+
AmTr_v1.0_scaffold00030.34	AltA_AmTr_v1.0_scaffold00030_1021539_1022332_1021539_1022348_+	AmTr_v1.0_scaffold00030	1021539	1022332	1021539	1022348	+
AmTr_v1.0_scaffold00092.78	AltA_AmTr_v1.0_scaffold00092_1522661_1522565_1522661_1521317_-	AmTr_v1.0_scaffold00092	1522661	1522565	1522661	1521317	-
AmTr_v1.0_scaffold00007.401	AltA_AmTr_v1.0_scaffold00007_9356402_9353354_9356402_9353348_-	AmTr_v1.0_scaffold00007	9356402	9353354	9356402	9353348	-
AmTr_v1.0_scaffold00077.151	AltA_AmTr_v1.0_scaffold00077_2210226_2211468_2210226_2214938_+	AmTr_v1.0_scaffold00077	2210226	2211468	2210226	2214938	+
AmTr_v1.0_scaffold00040.8	AltA_AmTr_v1.0_scaffold00040_163793_165454_163793_166351_+	AmTr_v1.0_scaffold00040	163793	165454	163793	166351	+
AmTr_v1.0_scaffold00021.291	AltA_AmTr_v1.0_scaffold00021_6534859_6536246_6534859_6536497_+	AmTr_v1.0_scaffold00021	6534859	6536246	6534859	6536497	+
AmTr_v1.0_scaffold00108.20	AltA_AmTr_v1.0_scaffold00108_1335958_1336044_1335958_1336059_+	AmTr_v1.0_scaffold00108	1335958	1336044	1335958	1336059	+
AmTr_v1.0_scaffold00077.187	AltA_AmTr_v1.0_scaffold00077_2747925_2747449_2747925_2745245_-	AmTr_v1.0_scaffold00077	2747925	2747449	2747925	2745245	-
AmTr_v1.0_scaffold00079.110	AltA_AmTr_v1.0_scaffold00079_3243836_3241651_3243836_3241438_-	AmTr_v1.0_scaffold00079	3243836	3241651	3243836	3241438	-
AmTr_v1.0_scaffold00010.125	AltA_AmTr_v1.0_scaffold00010_2544077_2543545_2544077_2543092_-	AmTr_v1.0_scaffold00010	2544077	2543545	2544077	2543092	-
AmTr_v1.0_scaffold00128.32	AltA_AmTr_v1.0_scaffold00128_1266207_1266074_1266207_1266054_-	AmTr_v1.0_scaffold00128	1266207	1266074	1266207	1266054	-
AmTr_v1.0_scaffold00158.16	AltA_AmTr_v1.0_scaffold00158_803301_789592_803301_789581_-	AmTr_v1.0_scaffold00158	803301	789592	803301	789581	-
AmTr_v1.0_scaffold00003.256	AltA_AmTr_v1.0_scaffold00003_5605923_5606372_5605923_5606376_+	AmTr_v1.0_scaffold00003	5605923	5606372	5605923	5606376	+
AmTr_v1.0_scaffold00009.46	AltA_AmTr_v1.0_scaffold00009_1248610_1248748_1248610_1248758_+	AmTr_v1.0_scaffold00009	1248610	1248748	1248610	1248758	+
AmTr_v1.0_scaffold00046.157	AltA_AmTr_v1.0_scaffold00046_4556801_4554555_4556801_4554400_-	AmTr_v1.0_scaffold00046	4556801	4554555	4556801	4554400	-
AmTr_v1.0_scaffold00040.101	AltA_AmTr_v1.0_scaffold00040_1867698_1867801_1867698_1868126_+	AmTr_v1.0_scaffold00040	1867698	1867801	1867698	1868126	+
AmTr_v1.0_scaffold00109.24	AltA_AmTr_v1.0_scaffold00109_275543_274210_275543_274182_-	AmTr_v1.0_scaffold00109	275543	274210	275543	274182	-
AmTr_v1.0_scaffold00074.6	AltA_AmTr_v1.0_scaffold00074_300656_297335_300656_296933_-	AmTr_v1.0_scaffold00074	300656	297335	300656	296933	-
AmTr_v1.0_scaffold00044.179	AltA_AmTr_v1.0_scaffold00044_2576739_2584923_2576739_2586535_+	AmTr_v1.0_scaffold00044	2576739	2584923	2576739	2586535	+
AmTr_v1.0_scaffold00058.48	AltA_AmTr_v1.0_scaffold00058_1055717_1055533_1055717_1055460_-	AmTr_v1.0_scaffold00058	1055717	1055533	1055717	1055460	-
AmTr_v1.0_scaffold00157.22	AltA_AmTr_v1.0_scaffold00157_571679_571767_571679_571785_+	AmTr_v1.0_scaffold00157	571679	571767	571679	571785	+
AmTr_v1.0_scaffold00149.31	AltA_AmTr_v1.0_scaffold00149_496059_496207_496059_496236_+	AmTr_v1.0_scaffold00149	496059	496207	496059	496236	+
AmTr_v1.0_scaffold00165.27	AltA_AmTr_v1.0_scaffold00165_428967_429190_428967_429359_+	AmTr_v1.0_scaffold00165	428967	429190	428967	429359	+
AmTr_v1.0_scaffold00001.220	AltA_AmTr_v1.0_scaffold00001_4145802_4145884_4145802_4145895_+	AmTr_v1.0_scaffold00001	4145802	4145884	4145802	4145895	+
AmTr_v1.0_scaffold00059.105	AltA_AmTr_v1.0_scaffold00059_1766636_1766410_1766636_1766404_-	AmTr_v1.0_scaffold00059	1766636	1766410	1766636	1766404	-
AmTr_v1.0_scaffold00084.23	AltA_AmTr_v1.0_scaffold00084_1007185_1017137_1007185_1017619_+	AmTr_v1.0_scaffold00084	1007185	1017137	1007185	1017619	+
AmTr_v1.0_scaffold00068.151	AltA_AmTr_v1.0_scaffold00068_3285908_3286781_3285908_3286898_+	AmTr_v1.0_scaffold00068	3285908	3286781	3285908	3286898	+
AmTr_v1.0_scaffold00055.121	AltA_AmTr_v1.0_scaffold00055_3285785_3297538_3285785_3297603_+	AmTr_v1.0_scaffold00055	3285785	3297538	3285785	3297603	+
AmTr_v1.0_scaffold00006.46	AltA_AmTr_v1.0_scaffold00006_1706768_1706986_1706768_1707501_+	AmTr_v1.0_scaffold00006	1706768	1706986	1706768	1707501	+
AmTr_v1.0_scaffold00061.177	AltA_AmTr_v1.0_scaffold00061_2727852_2727365_2727852_2727268_-	AmTr_v1.0_scaffold00061	2727852	2727365	2727852	2727268	-
AmTr_v1.0_scaffold00176.18	AltA_AmTr_v1.0_scaffold00176_384984_385383_384984_385564_+	AmTr_v1.0_scaffold00176	384984	385383	384984	385564	+
AmTr_v1.0_scaffold00038.242	AltA_AmTr_v1.0_scaffold00038_5308021_5302738_5308021_5302666_-	AmTr_v1.0_scaffold00038	5308021	5302738	5308021	5302666	-
AmTr_v1.0_scaffold00010.332	AltA_AmTr_v1.0_scaffold00010_5988430_5988229_5988430_5988109_-	AmTr_v1.0_scaffold00010	5988430	5988229	5988430	5988109	-
AmTr_v1.0_scaffold00146.2	AltA_AmTr_v1.0_scaffold00146_59954_62584_59954_63632_+	AmTr_v1.0_scaffold00146	59954	62584	59954	63632	+
AmTr_v1.0_scaffold00002.152	AltA_AmTr_v1.0_scaffold00002_2953763_2954200_2953763_2954322_+	AmTr_v1.0_scaffold00002	2953763	2954200	2953763	2954322	+
AmTr_v1.0_scaffold00021.126	AltA_AmTr_v1.0_scaffold00021_2809788_2809674_2809788_2809657_-	AmTr_v1.0_scaffold00021	2809788	2809674	2809788	2809657	-
AmTr_v1.0_scaffold00012.328	AltA_AmTr_v1.0_scaffold00012_7909061_7901857_7909061_7901853_-	AmTr_v1.0_scaffold00012	7909061	7901857	7909061	7901853	-
AmTr_v1.0_scaffold00061.26	AltA_AmTr_v1.0_scaffold00061_470823_471007_470823_471658_+	AmTr_v1.0_scaffold00061	470823	471007	470823	471658	+
AmTr_v1.0_scaffold00058.168	AltA_AmTr_v1.0_scaffold00058_2955826_2955714_2955826_2955711_-	AmTr_v1.0_scaffold00058	2955826	2955714	2955826	2955711	-
AmTr_v1.0_scaffold00066.192	AltA_AmTr_v1.0_scaffold00066_2672149_2674227_2672149_2674450_+	AmTr_v1.0_scaffold00066	2672149	2674227	2672149	2674450	+
AmTr_v1.0_scaffold00017.31	AltA_AmTr_v1.0_scaffold00017_976626_976714_976626_976724_+	AmTr_v1.0_scaffold00017	976626	976714	976626	976724	+
AmTr_v1.0_scaffold00057.68	AltA_AmTr_v1.0_scaffold00057_1078865_1079860_1078865_1079877_+	AmTr_v1.0_scaffold00057	1078865	1079860	1078865	1079877	+
AmTr_v1.0_scaffold00048.53	AltA_AmTr_v1.0_scaffold00048_1354415_1355319_1354415_1357607_+	AmTr_v1.0_scaffold00048	1354415	1355319	1354415	1357607	+
AmTr_v1.0_scaffold00027.112	AltA_AmTr_v1.0_scaffold00027_4988243_4971467_4988243_4971455_-	AmTr_v1.0_scaffold00027	4988243	4971467	4988243	4971455	-
AmTr_v1.0_scaffold00053.100	AltA_AmTr_v1.0_scaffold00053_2265539_2275680_2265539_2275902_+	AmTr_v1.0_scaffold00053	2265539	2275680	2265539	2275902	+
AmTr_v1.0_scaffold00045.45	AltA_AmTr_v1.0_scaffold00045_629381_628684_629381_628561_-	AmTr_v1.0_scaffold00045	629381	628684	629381	628561	-
AmTr_v1.0_scaffold00024.81	AltA_AmTr_v1.0_scaffold00024_1897707_1897599_1897707_1897389_-	AmTr_v1.0_scaffold00024	1897707	1897599	1897707	1897389	-
AmTr_v1.0_scaffold00025.306	AltA_AmTr_v1.0_scaffold00025_4426679_4426880_4426679_4426892_+	AmTr_v1.0_scaffold00025	4426679	4426880	4426679	4426892	+
AmTr_v1.0_scaffold00053.147	AltA_AmTr_v1.0_scaffold00053_3577446_3563559_3577446_3563154_-	AmTr_v1.0_scaffold00053	3577446	3563559	3577446	3563154	-
AmTr_v1.0_scaffold00061.48	AltA_AmTr_v1.0_scaffold00061_780314_781550_780314_781802_+	AmTr_v1.0_scaffold00061	780314	781550	780314	781802	+
AmTr_v1.0_scaffold00013.60	AltA_AmTr_v1.0_scaffold00013_1660020_1660137_1660020_1661140_+	AmTr_v1.0_scaffold00013	1660020	1660137	1660020	1661140	+
AmTr_v1.0_scaffold00009.167	AltA_AmTr_v1.0_scaffold00009_4561548_4560919_4561548_4560914_-	AmTr_v1.0_scaffold00009	4561548	4560919	4561548	4560914	-
AmTr_v1.0_scaffold00057.242	AltA_AmTr_v1.0_scaffold00057_3849389_3848292_3849389_3848289_-	AmTr_v1.0_scaffold00057	3849389	3848292	3849389	3848289	-
AmTr_v1.0_scaffold00025.113	AltA_AmTr_v1.0_scaffold00025_1665862_1664347_1665862_1664320_-	AmTr_v1.0_scaffold00025	1665862	1664347	1665862	1664320	-
AmTr_v1.0_scaffold00040.187	AltA_AmTr_v1.0_scaffold00040_3342575_3341983_3342575_3341962_-	AmTr_v1.0_scaffold00040	3342575	3341983	3342575	3341962	-
AmTr_v1.0_scaffold00111.74	AltA_AmTr_v1.0_scaffold00111_1259034_1262416_1259034_1263058_+	AmTr_v1.0_scaffold00111	1259034	1262416	1259034	1263058	+
AmTr_v1.0_scaffold00001.227	AltA_AmTr_v1.0_scaffold00001_4411624_4413260_4411624_4413305_+	AmTr_v1.0_scaffold00001	4411624	4413260	4411624	4413305	+
AmTr_v1.0_scaffold00059.158	AltA_AmTr_v1.0_scaffold00059_2649975_2650115_2649975_2650135_+	AmTr_v1.0_scaffold00059	2649975	2650115	2649975	2650135	+
AmTr_v1.0_scaffold00155.36	AltA_AmTr_v1.0_scaffold00155_663722_662327_663722_662322_-	AmTr_v1.0_scaffold00155	663722	662327	663722	662322	-
AmTr_v1.0_scaffold00176.5	AltA_AmTr_v1.0_scaffold00176_122147_121747_122147_121729_-	AmTr_v1.0_scaffold00176	122147	121747	122147	121729	-
AmTr_v1.0_scaffold00014.100	AltA_AmTr_v1.0_scaffold00014_5278714_5278812_5278714_5278877_+	AmTr_v1.0_scaffold00014	5278714	5278812	5278714	5278877	+
AmTr_v1.0_scaffold00007.223	AltA_AmTr_v1.0_scaffold00007_4722246_4721932_4722246_4721926_-	AmTr_v1.0_scaffold00007	4722246	4721932	4722246	4721926	-
AmTr_v1.0_scaffold00004.217	AltA_AmTr_v1.0_scaffold00004_4661364_4661626_4661364_4662337_+	AmTr_v1.0_scaffold00004	4661364	4661626	4661364	4662337	+
AmTr_v1.0_scaffold00044.169	AltA_AmTr_v1.0_scaffold00044_2458237_2457314_2458237_2457309_-	AmTr_v1.0_scaffold00044	2458237	2457314	2458237	2457309	-
AmTr_v1.0_scaffold00103.91	AltA_AmTr_v1.0_scaffold00103_1955929_1956040_1955929_1956056_+	AmTr_v1.0_scaffold00103	1955929	1956040	1955929	1956056	+
AmTr_v1.0_scaffold00031.10	AltA_AmTr_v1.0_scaffold00031_376749_388852_376749_389446_+	AmTr_v1.0_scaffold00031	376749	388852	376749	389446	+
AmTr_v1.0_scaffold00059.165	AltA_AmTr_v1.0_scaffold00059_2740832_2740697_2740832_2740469_-	AmTr_v1.0_scaffold00059	2740832	2740697	2740832	2740469	-
AmTr_v1.0_scaffold00022.120	AltA_AmTr_v1.0_scaffold00022_1738269_1738034_1738269_1737648_-	AmTr_v1.0_scaffold00022	1738269	1738034	1738269	1737648	-
AmTr_v1.0_scaffold00111.30	AltA_AmTr_v1.0_scaffold00111_601083_604958_601083_605803_+	AmTr_v1.0_scaffold00111	601083	604958	601083	605803	+
AmTr_v1.0_scaffold00017.259	AltA_AmTr_v1.0_scaffold00017_6590749_6590200_6590749_6590183_-	AmTr_v1.0_scaffold00017	6590749	6590200	6590749	6590183	-
AmTr_v1.0_scaffold00002.591	AltA_AmTr_v1.0_scaffold00002_10317586_10316960_10317586_10316877_-	AmTr_v1.0_scaffold00002	10317586	10316960	10317586	10316877	-
AmTr_v1.0_scaffold00135.38	AltA_AmTr_v1.0_scaffold00135_841159_841309_841159_841342_+	AmTr_v1.0_scaffold00135	841159	841309	841159	841342	+
AmTr_v1.0_scaffold00001.101	AltA_AmTr_v1.0_scaffold00001_1702901_1702817_1702901_1702572_-	AmTr_v1.0_scaffold00001	1702901	1702817	1702901	1702572	-
AmTr_v1.0_scaffold00041.17	AltA_AmTr_v1.0_scaffold00041_335916_335683_335916_335664_-	AmTr_v1.0_scaffold00041	335916	335683	335916	335664	-
AmTr_v1.0_scaffold00057.12	AltA_AmTr_v1.0_scaffold00057_219328_219226_219328_219218_-	AmTr_v1.0_scaffold00057	219328	219226	219328	219218	-
AmTr_v1.0_scaffold00050.99	AltA_AmTr_v1.0_scaffold00050_4755404_4755732_4755404_4757340_+	AmTr_v1.0_scaffold00050	4755404	4755732	4755404	4757340	+
AmTr_v1.0_scaffold00119.50	AltA_AmTr_v1.0_scaffold00119_760301_759981_760301_759965_-	AmTr_v1.0_scaffold00119	760301	759981	760301	759965	-
AmTr_v1.0_scaffold00022.300	AltA_AmTr_v1.0_scaffold00022_4827941_4828119_4827941_4829967_+	AmTr_v1.0_scaffold00022	4827941	4828119	4827941	4829967	+
AmTr_v1.0_scaffold00109.61	AltA_AmTr_v1.0_scaffold00109_863705_864606_863705_865355_+	AmTr_v1.0_scaffold00109	863705	864606	863705	865355	+
AmTr_v1.0_scaffold00025.180	AltA_AmTr_v1.0_scaffold00025_2436837_2446173_2436837_2446368_+	AmTr_v1.0_scaffold00025	2436837	2446173	2436837	2446368	+
AmTr_v1.0_scaffold00013.106	AltA_AmTr_v1.0_scaffold00013_3027721_3028052_3027721_3028069_+	AmTr_v1.0_scaffold00013	3027721	3028052	3027721	3028069	+
AmTr_v1.0_scaffold00087.55	AltA_AmTr_v1.0_scaffold00087_2764123_2764913_2764123_2766414_+	AmTr_v1.0_scaffold00087	2764123	2764913	2764123	2766414	+
AmTr_v1.0_scaffold00041.101	AltA_AmTr_v1.0_scaffold00041_2030163_2029951_2030163_2029938_-	AmTr_v1.0_scaffold00041	2030163	2029951	2030163	2029938	-
AmTr_v1.0_scaffold00066.201	AltA_AmTr_v1.0_scaffold00066_2792909_2793047_2792909_2793052_+	AmTr_v1.0_scaffold00066	2792909	2793047	2792909	2793052	+
AmTr_v1.0_scaffold00080.38	AltA_AmTr_v1.0_scaffold00080_1291493_1292046_1291493_1292051_+	AmTr_v1.0_scaffold00080	1291493	1292046	1291493	1292051	+
AmTr_v1.0_scaffold00078.189	AltA_AmTr_v1.0_scaffold00078_3193532_3190619_3193532_3190608_-	AmTr_v1.0_scaffold00078	3193532	3190619	3193532	3190608	-
AmTr_v1.0_scaffold00010.393	AltA_AmTr_v1.0_scaffold00010_7061456_7061272_7061456_7061192_-	AmTr_v1.0_scaffold00010	7061456	7061272	7061456	7061192	-
AmTr_v1.0_scaffold00013.152	AltA_AmTr_v1.0_scaffold00013_4354223_4354310_4354223_4354316_+	AmTr_v1.0_scaffold00013	4354223	4354310	4354223	4354316	+
AmTr_v1.0_scaffold00018.86	AltA_AmTr_v1.0_scaffold00018_2390587_2390745_2390587_2390765_+	AmTr_v1.0_scaffold00018	2390587	2390745	2390587	2390765	+
AmTr_v1.0_scaffold00011.190	AltA_AmTr_v1.0_scaffold00011_7604174_7595091_7604174_7595044_-	AmTr_v1.0_scaffold00011	7604174	7595091	7604174	7595044	-
AmTr_v1.0_scaffold00048.111	AltA_AmTr_v1.0_scaffold00048_2410349_2412063_2410349_2412077_+	AmTr_v1.0_scaffold00048	2410349	2412063	2410349	2412077	+
AmTr_v1.0_scaffold00175.10	AltA_AmTr_v1.0_scaffold00175_254229_254116_254229_254065_-	AmTr_v1.0_scaffold00175	254229	254116	254229	254065	-
AmTr_v1.0_scaffold00002.535	AltA_AmTr_v1.0_scaffold00002_9134361_9134446_9134361_9134501_+	AmTr_v1.0_scaffold00002	9134361	9134446	9134361	9134501	+
AmTr_v1.0_scaffold00071.9	AltA_AmTr_v1.0_scaffold00071_105714_110707_105714_110733_+	AmTr_v1.0_scaffold00071	105714	110707	105714	110733	+
AmTr_v1.0_scaffold00077.12	AltA_AmTr_v1.0_scaffold00077_163661_164021_163661_164207_+	AmTr_v1.0_scaffold00077	163661	164021	163661	164207	+
AmTr_v1.0_scaffold00138.19	AltA_AmTr_v1.0_scaffold00138_441143_440847_441143_440613_-	AmTr_v1.0_scaffold00138	441143	440847	441143	440613	-
AmTr_v1.0_scaffold00054.17	AltA_AmTr_v1.0_scaffold00054_447768_447677_447768_447444_-	AmTr_v1.0_scaffold00054	447768	447677	447768	447444	-
AmTr_v1.0_scaffold00041.90	AltA_AmTr_v1.0_scaffold00041_1615625_1615702_1615625_1615755_+	AmTr_v1.0_scaffold00041	1615625	1615702	1615625	1615755	+
AmTr_v1.0_scaffold00090.29	AltA_AmTr_v1.0_scaffold00090_967144_968660_967144_968671_+	AmTr_v1.0_scaffold00090	967144	968660	967144	968671	+
AmTr_v1.0_scaffold00093.1	AltA_AmTr_v1.0_scaffold00093_29052_31190_29052_31200_+	AmTr_v1.0_scaffold00093	29052	31190	29052	31200	+
AmTr_v1.0_scaffold00010.410	AltA_AmTr_v1.0_scaffold00010_7278580_7276688_7278580_7276677_-	AmTr_v1.0_scaffold00010	7278580	7276688	7278580	7276677	-
AmTr_v1.0_scaffold00024.102	AltA_AmTr_v1.0_scaffold00024_2237701_2237928_2237701_2238360_+	AmTr_v1.0_scaffold00024	2237701	2237928	2237701	2238360	+
AmTr_v1.0_scaffold00069.19	AltA_AmTr_v1.0_scaffold00069_280371_287576_280371_287626_+	AmTr_v1.0_scaffold00069	280371	287576	280371	287626	+
AmTr_v1.0_scaffold00148.43	AltA_AmTr_v1.0_scaffold00148_736659_737229_736659_737255_+	AmTr_v1.0_scaffold00148	736659	737229	736659	737255	+
AmTr_v1.0_scaffold00072.105	AltA_AmTr_v1.0_scaffold00072_2542696_2542547_2542696_2538971_-	AmTr_v1.0_scaffold00072	2542696	2542547	2542696	2538971	-
AmTr_v1.0_scaffold00002.531	AltA_AmTr_v1.0_scaffold00002_9051204_9051694_9051204_9052011_+	AmTr_v1.0_scaffold00002	9051204	9051694	9051204	9052011	+
AmTr_v1.0_scaffold00015.26	AltA_AmTr_v1.0_scaffold00015_1152116_1152472_1152116_1152553_+	AmTr_v1.0_scaffold00015	1152116	1152472	1152116	1152553	+
AmTr_v1.0_scaffold00028.20	AltA_AmTr_v1.0_scaffold00028_922506_922333_922506_921262_-	AmTr_v1.0_scaffold00028	922506	922333	922506	921262	-
AmTr_v1.0_scaffold00025.298	AltA_AmTr_v1.0_scaffold00025_4356753_4355628_4356753_4355271_-	AmTr_v1.0_scaffold00025	4356753	4355628	4356753	4355271	-
AmTr_v1.0_scaffold00099.45	AltA_AmTr_v1.0_scaffold00099_674388_674063_674388_674051_-	AmTr_v1.0_scaffold00099	674388	674063	674388	674051	-
AmTr_v1.0_scaffold00056.53	AltA_AmTr_v1.0_scaffold00056_799239_795805_799239_795636_-	AmTr_v1.0_scaffold00056	799239	795805	799239	795636	-
AmTr_v1.0_scaffold00041.79	AltA_AmTr_v1.0_scaffold00041_1462294_1460363_1462294_1459816_-	AmTr_v1.0_scaffold00041	1462294	1460363	1462294	1459816	-
AmTr_v1.0_scaffold00044.142	AltA_AmTr_v1.0_scaffold00044_2081699_2083501_2081699_2083515_+	AmTr_v1.0_scaffold00044	2081699	2083501	2081699	2083515	+
AmTr_v1.0_scaffold00124.29	AltA_AmTr_v1.0_scaffold00124_1672810_1670760_1672810_1669049_-	AmTr_v1.0_scaffold00124	1672810	1670760	1672810	1669049	-
AmTr_v1.0_scaffold00041.19	AltA_AmTr_v1.0_scaffold00041_412801_413045_412801_413052_+	AmTr_v1.0_scaffold00041	412801	413045	412801	413052	+
AmTr_v1.0_scaffold00109.167	AltA_AmTr_v1.0_scaffold00109_2240822_2236290_2240822_2236104_-	AmTr_v1.0_scaffold00109	2240822	2236290	2240822	2236104	-
AmTr_v1.0_scaffold00140.13	AltA_AmTr_v1.0_scaffold00140_336291_336920_336291_337076_+	AmTr_v1.0_scaffold00140	336291	336920	336291	337076	+
AmTr_v1.0_scaffold00058.172	AltA_AmTr_v1.0_scaffold00058_3069638_3071449_3069638_3072121_+	AmTr_v1.0_scaffold00058	3069638	3071449	3069638	3072121	+
AmTr_v1.0_scaffold00010.188	AltA_AmTr_v1.0_scaffold00010_3664847_3667538_3664847_3668546_+	AmTr_v1.0_scaffold00010	3664847	3667538	3664847	3668546	+
AmTr_v1.0_scaffold00049.98	AltA_AmTr_v1.0_scaffold00049_1606126_1605836_1606126_1605261_-	AmTr_v1.0_scaffold00049	1606126	1605836	1606126	1605261	-
AmTr_v1.0_scaffold00025.203	AltA_AmTr_v1.0_scaffold00025_2758097_2758540_2758097_2759175_+	AmTr_v1.0_scaffold00025	2758097	2758540	2758097	2759175	+
AmTr_v1.0_scaffold00019.322	AltA_AmTr_v1.0_scaffold00019_5077286_5077381_5077286_5077384_+	AmTr_v1.0_scaffold00019	5077286	5077381	5077286	5077384	+
AmTr_v1.0_scaffold00029.249	AltA_AmTr_v1.0_scaffold00029_3258462_3259174_3258462_3259969_+	AmTr_v1.0_scaffold00029	3258462	3259174	3258462	3259969	+
AmTr_v1.0_scaffold00056.205	AltA_AmTr_v1.0_scaffold00056_4227649_4227523_4227649_4227513_-	AmTr_v1.0_scaffold00056	4227649	4227523	4227649	4227513	-
AmTr_v1.0_scaffold00003.230	AltA_AmTr_v1.0_scaffold00003_5052880_5055913_5052880_5055939_+	AmTr_v1.0_scaffold00003	5052880	5055913	5052880	5055939	+
AmTr_v1.0_scaffold00003.190	AltA_AmTr_v1.0_scaffold00003_3782314_3782497_3782314_3782502_+	AmTr_v1.0_scaffold00003	3782314	3782497	3782314	3782502	+
AmTr_v1.0_scaffold00057.242	AltA_AmTr_v1.0_scaffold00057_3854528_3852721_3854528_3852679_-	AmTr_v1.0_scaffold00057	3854528	3852721	3854528	3852679	-
AmTr_v1.0_scaffold00101.13	AltA_AmTr_v1.0_scaffold00101_362576_357263_362576_356755_-	AmTr_v1.0_scaffold00101	362576	357263	362576	356755	-
AmTr_v1.0_scaffold00197.18	AltA_AmTr_v1.0_scaffold00197_311315_310861_311315_309681_-	AmTr_v1.0_scaffold00197	311315	310861	311315	309681	-
AmTr_v1.0_scaffold00068.145	AltA_AmTr_v1.0_scaffold00068_3188836_3190655_3188836_3192919_+	AmTr_v1.0_scaffold00068	3188836	3190655	3188836	3192919	+
AmTr_v1.0_scaffold00079.44	AltA_AmTr_v1.0_scaffold00079_1526692_1528702_1526692_1529699_+	AmTr_v1.0_scaffold00079	1526692	1528702	1526692	1529699	+
AmTr_v1.0_scaffold00169.31	AltA_AmTr_v1.0_scaffold00169_463639_464697_463639_464739_+	AmTr_v1.0_scaffold00169	463639	464697	463639	464739	+
AmTr_v1.0_scaffold00025.83	AltA_AmTr_v1.0_scaffold00025_1217670_1217177_1217670_1217174_-	AmTr_v1.0_scaffold00025	1217670	1217177	1217670	1217174	-
AmTr_v1.0_scaffold00049.287	AltA_AmTr_v1.0_scaffold00049_5082946_5083051_5082946_5083083_+	AmTr_v1.0_scaffold00049	5082946	5083051	5082946	5083083	+
AmTr_v1.0_scaffold00066.55	AltA_AmTr_v1.0_scaffold00066_831498_831385_831498_830492_-	AmTr_v1.0_scaffold00066	831498	831385	831498	830492	-
AmTr_v1.0_scaffold00214.2	AltA_AmTr_v1.0_scaffold00214_72012_71810_72012_71712_-	AmTr_v1.0_scaffold00214	72012	71810	72012	71712	-
AmTr_v1.0_scaffold00059.216	AltA_AmTr_v1.0_scaffold00059_3512386_3510852_3512386_3510836_-	AmTr_v1.0_scaffold00059	3512386	3510852	3512386	3510836	-
AmTr_v1.0_scaffold00024.321	AltA_AmTr_v1.0_scaffold00024_6175535_6175823_6175535_6176830_+	AmTr_v1.0_scaffold00024	6175535	6175823	6175535	6176830	+
AmTr_v1.0_scaffold00028.83	AltA_AmTr_v1.0_scaffold00028_3363032_3363465_3363032_3363470_+	AmTr_v1.0_scaffold00028	3363032	3363465	3363032	3363470	+
AmTr_v1.0_scaffold00060.84	AltA_AmTr_v1.0_scaffold00060_2039931_2035392_2039931_2035372_-	AmTr_v1.0_scaffold00060	2039931	2035392	2039931	2035372	-
AmTr_v1.0_scaffold00040.167	AltA_AmTr_v1.0_scaffold00040_2913254_2913358_2913254_2913375_+	AmTr_v1.0_scaffold00040	2913254	2913358	2913254	2913375	+
AmTr_v1.0_scaffold00005.44	AltA_AmTr_v1.0_scaffold00005_1990748_1991003_1990748_1991092_+	AmTr_v1.0_scaffold00005	1990748	1991003	1990748	1991092	+
AmTr_v1.0_scaffold00004.161	AltA_AmTr_v1.0_scaffold00004_2326352_2326272_2326352_2326231_-	AmTr_v1.0_scaffold00004	2326352	2326272	2326352	2326231	-
AmTr_v1.0_scaffold00157.34	AltA_AmTr_v1.0_scaffold00157_670746_668668_670746_666879_-	AmTr_v1.0_scaffold00157	670746	668668	670746	666879	-
AmTr_v1.0_scaffold00016.73	AltA_AmTr_v1.0_scaffold00016_1438079_1437978_1438079_1436345_-	AmTr_v1.0_scaffold00016	1438079	1437978	1438079	1436345	-
AmTr_v1.0_scaffold00058.119	AltA_AmTr_v1.0_scaffold00058_2250046_2249962_2250046_2249944_-	AmTr_v1.0_scaffold00058	2250046	2249962	2250046	2249944	-
AmTr_v1.0_scaffold00006.57	AltA_AmTr_v1.0_scaffold00006_2258846_2272477_2258846_2274066_+	AmTr_v1.0_scaffold00006	2258846	2272477	2258846	2274066	+
AmTr_v1.0_scaffold00019.396	AltA_AmTr_v1.0_scaffold00019_6133107_6132525_6133107_6132467_-	AmTr_v1.0_scaffold00019	6133107	6132525	6133107	6132467	-
AmTr_v1.0_scaffold00016.123	AltA_AmTr_v1.0_scaffold00016_2628696_2629189_2628696_2629196_+	AmTr_v1.0_scaffold00016	2628696	2629189	2628696	2629196	+
AmTr_v1.0_scaffold00060.86	AltA_AmTr_v1.0_scaffold00060_2097050_2097283_2097050_2097319_+	AmTr_v1.0_scaffold00060	2097050	2097283	2097050	2097319	+
AmTr_v1.0_scaffold00001.387	AltA_AmTr_v1.0_scaffold00001_8010026_8011921_8010026_8011992_+	AmTr_v1.0_scaffold00001	8010026	8011921	8010026	8011992	+
AmTr_v1.0_scaffold00041.19	AltA_AmTr_v1.0_scaffold00041_411460_411551_411460_412699_+	AmTr_v1.0_scaffold00041	411460	411551	411460	412699	+
AmTr_v1.0_scaffold00155.25	AltA_AmTr_v1.0_scaffold00155_496242_496653_496242_496827_+	AmTr_v1.0_scaffold00155	496242	496653	496242	496827	+
AmTr_v1.0_scaffold00036.178	AltA_AmTr_v1.0_scaffold00036_5155603_5154710_5155603_5152532_-	AmTr_v1.0_scaffold00036	5155603	5154710	5155603	5152532	-
AmTr_v1.0_scaffold00167.8	AltA_AmTr_v1.0_scaffold00167_167637_168203_167637_168456_+	AmTr_v1.0_scaffold00167	167637	168203	167637	168456	+
AmTr_v1.0_scaffold00045.35	AltA_AmTr_v1.0_scaffold00045_528014_527384_528014_527189_-	AmTr_v1.0_scaffold00045	528014	527384	528014	527189	-
AmTr_v1.0_scaffold00044.28	AltA_AmTr_v1.0_scaffold00044_563102_562247_563102_561533_-	AmTr_v1.0_scaffold00044	563102	562247	563102	561533	-
AmTr_v1.0_scaffold00009.128	AltA_AmTr_v1.0_scaffold00009_3726598_3727168_3726598_3727178_+	AmTr_v1.0_scaffold00009	3726598	3727168	3726598	3727178	+
AmTr_v1.0_scaffold00036.164	AltA_AmTr_v1.0_scaffold00036_4660725_4665191_4660725_4665215_+	AmTr_v1.0_scaffold00036	4660725	4665191	4660725	4665215	+
AmTr_v1.0_scaffold00011.216	AltA_AmTr_v1.0_scaffold00011_8409057_8408242_8409057_8406313_-	AmTr_v1.0_scaffold00011	8409057	8408242	8409057	8406313	-
AmTr_v1.0_scaffold00077.217	AltA_AmTr_v1.0_scaffold00077_3219619_3223534_3219619_3223539_+	AmTr_v1.0_scaffold00077	3219619	3223534	3219619	3223539	+
AmTr_v1.0_scaffold00077.223	AltA_AmTr_v1.0_scaffold00077_3311033_3312103_3311033_3312383_+	AmTr_v1.0_scaffold00077	3311033	3312103	3311033	3312383	+
AmTr_v1.0_scaffold00016.57	AltA_AmTr_v1.0_scaffold00016_1185063_1185326_1185063_1185331_+	AmTr_v1.0_scaffold00016	1185063	1185326	1185063	1185331	+
AmTr_v1.0_scaffold00048.152	AltA_AmTr_v1.0_scaffold00048_3426899_3427070_3426899_3427954_+	AmTr_v1.0_scaffold00048	3426899	3427070	3426899	3427954	+
AmTr_v1.0_scaffold00058.157	AltA_AmTr_v1.0_scaffold00058_2777954_2778086_2777954_2779410_+	AmTr_v1.0_scaffold00058	2777954	2778086	2777954	2779410	+
AmTr_v1.0_scaffold00019.172	AltA_AmTr_v1.0_scaffold00019_2810977_2806556_2810977_2805775_-	AmTr_v1.0_scaffold00019	2810977	2806556	2810977	2805775	-
AmTr_v1.0_scaffold00008.170	AltA_AmTr_v1.0_scaffold00008_5683829_5683260_5683829_5682405_-	AmTr_v1.0_scaffold00008	5683829	5683260	5683829	5682405	-
AmTr_v1.0_scaffold00007.66	AltA_AmTr_v1.0_scaffold00007_1409816_1418253_1409816_1418256_+	AmTr_v1.0_scaffold00007	1409816	1418253	1409816	1418256	+
AmTr_v1.0_scaffold00002.143	AltA_AmTr_v1.0_scaffold00002_2727683_2727984_2727683_2728009_+	AmTr_v1.0_scaffold00002	2727683	2727984	2727683	2728009	+
AmTr_v1.0_scaffold00037.157	AltA_AmTr_v1.0_scaffold00037_5292293_5292050_5292293_5291944_-	AmTr_v1.0_scaffold00037	5292293	5292050	5292293	5291944	-
AmTr_v1.0_scaffold00022.278	AltA_AmTr_v1.0_scaffold00022_4501767_4499316_4501767_4499257_-	AmTr_v1.0_scaffold00022	4501767	4499316	4501767	4499257	-
AmTr_v1.0_scaffold00096.64	AltA_AmTr_v1.0_scaffold00096_1300484_1300622_1300484_1300951_+	AmTr_v1.0_scaffold00096	1300484	1300622	1300484	1300951	+
AmTr_v1.0_scaffold00021.295	AltA_AmTr_v1.0_scaffold00021_6651480_6651614_6651480_6653024_+	AmTr_v1.0_scaffold00021	6651480	6651614	6651480	6653024	+
AmTr_v1.0_scaffold00057.290	AltA_AmTr_v1.0_scaffold00057_4529289_4529206_4529289_4529193_-	AmTr_v1.0_scaffold00057	4529289	4529206	4529289	4529193	-
AmTr_v1.0_scaffold00049.41	AltA_AmTr_v1.0_scaffold00049_705928_705290_705928_705282_-	AmTr_v1.0_scaffold00049	705928	705290	705928	705282	-
AmTr_v1.0_scaffold00022.388	AltA_AmTr_v1.0_scaffold00022_6461917_6462445_6461917_6463847_+	AmTr_v1.0_scaffold00022	6461917	6462445	6461917	6463847	+
AmTr_v1.0_scaffold00024.4	AltA_AmTr_v1.0_scaffold00024_62759_62976_62759_63317_+	AmTr_v1.0_scaffold00024	62759	62976	62759	63317	+
AmTr_v1.0_scaffold00039.199	AltA_AmTr_v1.0_scaffold00039_4584531_4584053_4584531_4583857_-	AmTr_v1.0_scaffold00039	4584531	4584053	4584531	4583857	-
AmTr_v1.0_scaffold00010.38	AltA_AmTr_v1.0_scaffold00010_734400_732071_734400_731983_-	AmTr_v1.0_scaffold00010	734400	732071	734400	731983	-
AmTr_v1.0_scaffold00023.213	AltA_AmTr_v1.0_scaffold00023_5753788_5754423_5753788_5754762_+	AmTr_v1.0_scaffold00023	5753788	5754423	5753788	5754762	+
AmTr_v1.0_scaffold00165.2	AltA_AmTr_v1.0_scaffold00165_7573_7343_7573_7340_-	AmTr_v1.0_scaffold00165	7573	7343	7573	7340	-
AmTr_v1.0_scaffold00029.399	AltA_AmTr_v1.0_scaffold00029_5397252_5397346_5397252_5397374_+	AmTr_v1.0_scaffold00029	5397252	5397346	5397252	5397374	+
AmTr_v1.0_scaffold00197.6	AltA_AmTr_v1.0_scaffold00197_127517_127359_127517_127250_-	AmTr_v1.0_scaffold00197	127517	127359	127517	127250	-
AmTr_v1.0_scaffold00021.16	AltA_AmTr_v1.0_scaffold00021_374499_374860_374499_378177_+	AmTr_v1.0_scaffold00021	374499	374860	374499	378177	+
AmTr_v1.0_scaffold00017.108	AltA_AmTr_v1.0_scaffold00017_3313828_3314222_3313828_3314247_+	AmTr_v1.0_scaffold00017	3313828	3314222	3313828	3314247	+
AmTr_v1.0_scaffold00049.2	AltA_AmTr_v1.0_scaffold00049_11061_10610_11061_10588_-	AmTr_v1.0_scaffold00049	11061	10610	11061	10588	-
AmTr_v1.0_scaffold00065.49	AltA_AmTr_v1.0_scaffold00065_1028540_1029726_1028540_1030021_+	AmTr_v1.0_scaffold00065	1028540	1029726	1028540	1030021	+
AmTr_v1.0_scaffold00002.437	AltA_AmTr_v1.0_scaffold00002_7483542_7483629_7483542_7483667_+	AmTr_v1.0_scaffold00002	7483542	7483629	7483542	7483667	+
AmTr_v1.0_scaffold00039.227	AltA_AmTr_v1.0_scaffold00039_5288964_5289073_5288964_5289090_+	AmTr_v1.0_scaffold00039	5288964	5289073	5288964	5289090	+
AmTr_v1.0_scaffold00001.380	AltA_AmTr_v1.0_scaffold00001_7779605_7779524_7779605_7779433_-	AmTr_v1.0_scaffold00001	7779605	7779524	7779605	7779433	-
AmTr_v1.0_scaffold00059.147	AltA_AmTr_v1.0_scaffold00059_2474787_2475343_2474787_2477195_+	AmTr_v1.0_scaffold00059	2474787	2475343	2474787	2477195	+
AmTr_v1.0_scaffold00138.56	AltA_AmTr_v1.0_scaffold00138_1422326_1423914_1422326_1424172_+	AmTr_v1.0_scaffold00138	1422326	1423914	1422326	1424172	+
AmTr_v1.0_scaffold00010.51	AltA_AmTr_v1.0_scaffold00010_1091135_1100856_1091135_1100859_+	AmTr_v1.0_scaffold00010	1091135	1100856	1091135	1100859	+
AmTr_v1.0_scaffold00148.35	AltA_AmTr_v1.0_scaffold00148_626661_626381_626661_626378_-	AmTr_v1.0_scaffold00148	626661	626381	626661	626378	-
AmTr_v1.0_scaffold00010.251	AltA_AmTr_v1.0_scaffold00010_4718181_4718038_4718181_4717368_-	AmTr_v1.0_scaffold00010	4718181	4718038	4718181	4717368	-
AmTr_v1.0_scaffold00002.92	AltA_AmTr_v1.0_scaffold00002_1833460_1833962_1833460_1833990_+	AmTr_v1.0_scaffold00002	1833460	1833962	1833460	1833990	+
AmTr_v1.0_scaffold00022.358	AltA_AmTr_v1.0_scaffold00022_5852729_5850675_5852729_5850671_-	AmTr_v1.0_scaffold00022	5852729	5850675	5852729	5850671	-
AmTr_v1.0_scaffold00170.18	AltA_AmTr_v1.0_scaffold00170_355412_355288_355412_355123_-	AmTr_v1.0_scaffold00170	355412	355288	355412	355123	-
AmTr_v1.0_scaffold00119.87	AltA_AmTr_v1.0_scaffold00119_1462576_1461145_1462576_1459094_-	AmTr_v1.0_scaffold00119	1462576	1461145	1462576	1459094	-
AmTr_v1.0_scaffold00109.49	AltA_AmTr_v1.0_scaffold00109_649185_650103_649185_650221_+	AmTr_v1.0_scaffold00109	649185	650103	649185	650221	+
AmTr_v1.0_scaffold00209.1	AltA_AmTr_v1.0_scaffold00209_84409_89718_84409_89722_+	AmTr_v1.0_scaffold00209	84409	89718	84409	89722	+
AmTr_v1.0_scaffold00004.77	AltA_AmTr_v1.0_scaffold00004_1143308_1143453_1143308_1144041_+	AmTr_v1.0_scaffold00004	1143308	1143453	1143308	1144041	+
AmTr_v1.0_scaffold00077.132	AltA_AmTr_v1.0_scaffold00077_1920209_1915322_1920209_1915252_-	AmTr_v1.0_scaffold00077	1920209	1915322	1920209	1915252	-
AmTr_v1.0_scaffold00002.659	AltA_AmTr_v1.0_scaffold00002_11350051_11343456_11350051_11343372_-	AmTr_v1.0_scaffold00002	11350051	11343456	11350051	11343372	-
AmTr_v1.0_scaffold00009.97	AltA_AmTr_v1.0_scaffold00009_2682360_2692970_2682360_2693570_+	AmTr_v1.0_scaffold00009	2682360	2692970	2682360	2693570	+
AmTr_v1.0_scaffold00068.180	AltA_AmTr_v1.0_scaffold00068_3839323_3839761_3839323_3839771_+	AmTr_v1.0_scaffold00068	3839323	3839761	3839323	3839771	+
AmTr_v1.0_scaffold00123.10	AltA_AmTr_v1.0_scaffold00123_921185_914757_921185_914726_-	AmTr_v1.0_scaffold00123	921185	914757	921185	914726	-
AmTr_v1.0_scaffold00030.138	AltA_AmTr_v1.0_scaffold00030_3709847_3708254_3709847_3708241_-	AmTr_v1.0_scaffold00030	3709847	3708254	3709847	3708241	-
AmTr_v1.0_scaffold00062.95	AltA_AmTr_v1.0_scaffold00062_1481177_1481314_1481177_1481340_+	AmTr_v1.0_scaffold00062	1481177	1481314	1481177	1481340	+
AmTr_v1.0_scaffold00003.6	AltA_AmTr_v1.0_scaffold00003_102704_103371_102704_103855_+	AmTr_v1.0_scaffold00003	102704	103371	102704	103855	+
AmTr_v1.0_scaffold00059.88	AltA_AmTr_v1.0_scaffold00059_1434998_1434439_1434998_1434398_-	AmTr_v1.0_scaffold00059	1434998	1434439	1434998	1434398	-
AmTr_v1.0_scaffold00009.395	AltA_AmTr_v1.0_scaffold00009_8720709_8719954_8720709_8719896_-	AmTr_v1.0_scaffold00009	8720709	8719954	8720709	8719896	-
AmTr_v1.0_scaffold00012.365	AltA_AmTr_v1.0_scaffold00012_8417565_8420244_8417565_8420315_+	AmTr_v1.0_scaffold00012	8417565	8420244	8417565	8420315	+
AmTr_v1.0_scaffold00066.119	AltA_AmTr_v1.0_scaffold00066_1709892_1707722_1709892_1707706_-	AmTr_v1.0_scaffold00066	1709892	1707722	1709892	1707706	-
AmTr_v1.0_scaffold00007.52	AltA_AmTr_v1.0_scaffold00007_1031891_1027513_1031891_1027237_-	AmTr_v1.0_scaffold00007	1031891	1027513	1031891	1027237	-
AmTr_v1.0_scaffold00003.122	AltA_AmTr_v1.0_scaffold00003_2221616_2213208_2221616_2213204_-	AmTr_v1.0_scaffold00003	2221616	2213208	2221616	2213204	-
AmTr_v1.0_scaffold00183.6	AltA_AmTr_v1.0_scaffold00183_156017_156240_156017_158357_+	AmTr_v1.0_scaffold00183	156017	156240	156017	158357	+
AmTr_v1.0_scaffold00045.142	AltA_AmTr_v1.0_scaffold00045_1971637_1972417_1971637_1972420_+	AmTr_v1.0_scaffold00045	1971637	1972417	1971637	1972420	+
AmTr_v1.0_scaffold00049.202	AltA_AmTr_v1.0_scaffold00049_3398022_3400025_3398022_3400080_+	AmTr_v1.0_scaffold00049	3398022	3400025	3398022	3400080	+
AmTr_v1.0_scaffold00018.115	AltA_AmTr_v1.0_scaffold00018_3564529_3576405_3564529_3576809_+	AmTr_v1.0_scaffold00018	3564529	3576405	3564529	3576809	+
AmTr_v1.0_scaffold00004.37	AltA_AmTr_v1.0_scaffold00004_552101_552230_552101_552301_+	AmTr_v1.0_scaffold00004	552101	552230	552101	552301	+
AmTr_v1.0_scaffold00023.37	AltA_AmTr_v1.0_scaffold00023_783220_784711_783220_785655_+	AmTr_v1.0_scaffold00023	783220	784711	783220	785655	+
AmTr_v1.0_scaffold00078.113	AltA_AmTr_v1.0_scaffold00078_1962779_1965577_1962779_1965730_+	AmTr_v1.0_scaffold00078	1962779	1965577	1962779	1965730	+
AmTr_v1.0_scaffold00071.78	AltA_AmTr_v1.0_scaffold00071_1242900_1242598_1242900_1242517_-	AmTr_v1.0_scaffold00071	1242900	1242598	1242900	1242517	-
AmTr_v1.0_scaffold00132.11	AltA_AmTr_v1.0_scaffold00132_482181_480892_482181_480522_-	AmTr_v1.0_scaffold00132	482181	480892	482181	480522	-
AmTr_v1.0_scaffold00121.3	AltA_AmTr_v1.0_scaffold00121_89988_74618_89988_73638_-	AmTr_v1.0_scaffold00121	89988	74618	89988	73638	-
AmTr_v1.0_scaffold00059.77	AltA_AmTr_v1.0_scaffold00059_1266604_1266321_1266604_1265958_-	AmTr_v1.0_scaffold00059	1266604	1266321	1266604	1265958	-
AmTr_v1.0_scaffold00058.153	AltA_AmTr_v1.0_scaffold00058_2706182_2712231_2706182_2714025_+	AmTr_v1.0_scaffold00058	2706182	2712231	2706182	2714025	+
AmTr_v1.0_scaffold00030.171	AltA_AmTr_v1.0_scaffold00030_4575375_4574164_4575375_4574125_-	AmTr_v1.0_scaffold00030	4575375	4574164	4575375	4574125	-
AmTr_v1.0_scaffold00135.37	AltA_AmTr_v1.0_scaffold00135_835484_831417_835484_831379_-	AmTr_v1.0_scaffold00135	835484	831417	835484	831379	-
AmTr_v1.0_scaffold00016.141	AltA_AmTr_v1.0_scaffold00016_2997920_2998813_2997920_2998830_+	AmTr_v1.0_scaffold00016	2997920	2998813	2997920	2998830	+
AmTr_v1.0_scaffold00019.160	AltA_AmTr_v1.0_scaffold00019_2563246_2564583_2563246_2564602_+	AmTr_v1.0_scaffold00019	2563246	2564583	2563246	2564602	+
AmTr_v1.0_scaffold00004.257	AltA_AmTr_v1.0_scaffold00004_7862052_7862221_7862052_7863843_+	AmTr_v1.0_scaffold00004	7862052	7862221	7862052	7863843	+
AmTr_v1.0_scaffold00074.51	AltA_AmTr_v1.0_scaffold00074_2011252_2011162_2011252_2011127_-	AmTr_v1.0_scaffold00074	2011252	2011162	2011252	2011127	-
AmTr_v1.0_scaffold00077.9	AltA_AmTr_v1.0_scaffold00077_122725_122837_122725_123079_+	AmTr_v1.0_scaffold00077	122725	122837	122725	123079	+
AmTr_v1.0_scaffold00049.209	AltA_AmTr_v1.0_scaffold00049_3600631_3599834_3600631_3599818_-	AmTr_v1.0_scaffold00049	3600631	3599834	3600631	3599818	-
AmTr_v1.0_scaffold00007.401	AltA_AmTr_v1.0_scaffold00007_9356402_9353354_9356402_9352355_-	AmTr_v1.0_scaffold00007	9356402	9353354	9356402	9352355	-
AmTr_v1.0_scaffold00009.381	AltA_AmTr_v1.0_scaffold00009_8511801_8511306_8511801_8510871_-	AmTr_v1.0_scaffold00009	8511801	8511306	8511801	8510871	-
AmTr_v1.0_scaffold00021.243	AltA_AmTr_v1.0_scaffold00021_5338704_5338582_5338704_5338578_-	AmTr_v1.0_scaffold00021	5338704	5338582	5338704	5338578	-
AmTr_v1.0_scaffold00175.11	AltA_AmTr_v1.0_scaffold00175_300140_302409_300140_303805_+	AmTr_v1.0_scaffold00175	300140	302409	300140	303805	+
AmTr_v1.0_scaffold00003.227	AltA_AmTr_v1.0_scaffold00003_4958942_4959064_4958942_4959075_+	AmTr_v1.0_scaffold00003	4958942	4959064	4958942	4959075	+
AmTr_v1.0_scaffold00156.46	AltA_AmTr_v1.0_scaffold00156_1079767_1076937_1079767_1076929_-	AmTr_v1.0_scaffold00156	1079767	1076937	1079767	1076929	-
AmTr_v1.0_scaffold00058.1	AltA_AmTr_v1.0_scaffold00058_20382_20935_20382_20940_+	AmTr_v1.0_scaffold00058	20382	20935	20382	20940	+
AmTr_v1.0_scaffold00071.141	AltA_AmTr_v1.0_scaffold00071_2329838_2327503_2329838_2327477_-	AmTr_v1.0_scaffold00071	2329838	2327503	2329838	2327477	-
AmTr_v1.0_scaffold00004.40	AltA_AmTr_v1.0_scaffold00004_590641_591293_590641_591682_+	AmTr_v1.0_scaffold00004	590641	591293	590641	591682	+
AmTr_v1.0_scaffold00071.187	AltA_AmTr_v1.0_scaffold00071_3120256_3120646_3120256_3121048_+	AmTr_v1.0_scaffold00071	3120256	3120646	3120256	3121048	+
AmTr_v1.0_scaffold00008.227	AltA_AmTr_v1.0_scaffold00008_8703664_8701128_8703664_8701108_-	AmTr_v1.0_scaffold00008	8703664	8701128	8703664	8701108	-
AmTr_v1.0_scaffold00093.40	AltA_AmTr_v1.0_scaffold00093_1406909_1406829_1406909_1406822_-	AmTr_v1.0_scaffold00093	1406909	1406829	1406909	1406822	-
AmTr_v1.0_scaffold00067.5	AltA_AmTr_v1.0_scaffold00067_88116_88746_88116_88765_+	AmTr_v1.0_scaffold00067	88116	88746	88116	88765	+
AmTr_v1.0_scaffold00023.248	AltA_AmTr_v1.0_scaffold00023_6571872_6574239_6571872_6574497_+	AmTr_v1.0_scaffold00023	6571872	6574239	6571872	6574497	+
AmTr_v1.0_scaffold00142.67	AltA_AmTr_v1.0_scaffold00142_1258881_1259896_1258881_1259921_+	AmTr_v1.0_scaffold00142	1258881	1259896	1258881	1259921	+
AmTr_v1.0_scaffold00049.85	AltA_AmTr_v1.0_scaffold00049_1395237_1395022_1395237_1393970_-	AmTr_v1.0_scaffold00049	1395237	1395022	1395237	1393970	-
AmTr_v1.0_scaffold01866.1	AltA_AmTr_v1.0_scaffold01866_2585_2441_2585_2309_-	AmTr_v1.0_scaffold01866	2585	2441	2585	2309	-
AmTr_v1.0_scaffold00154.3	AltA_AmTr_v1.0_scaffold00154_35666_37059_35666_37109_+	AmTr_v1.0_scaffold00154	35666	37059	35666	37109	+
AmTr_v1.0_scaffold00018.167	AltA_AmTr_v1.0_scaffold00018_6895894_6896015_6895894_6896076_+	AmTr_v1.0_scaffold00018	6895894	6896015	6895894	6896076	+
AmTr_v1.0_scaffold00004.100	AltA_AmTr_v1.0_scaffold00004_1535357_1536078_1535357_1537275_+	AmTr_v1.0_scaffold00004	1535357	1536078	1535357	1537275	+
AmTr_v1.0_scaffold00164.3	AltA_AmTr_v1.0_scaffold00164_100311_101267_100311_101457_+	AmTr_v1.0_scaffold00164	100311	101267	100311	101457	+
AmTr_v1.0_scaffold00017.224	AltA_AmTr_v1.0_scaffold00017_5810235_5801006_5810235_5800983_-	AmTr_v1.0_scaffold00017	5810235	5801006	5810235	5800983	-
AmTr_v1.0_scaffold00006.206	AltA_AmTr_v1.0_scaffold00006_7316142_7315893_7316142_7315853_-	AmTr_v1.0_scaffold00006	7316142	7315893	7316142	7315853	-
AmTr_v1.0_scaffold00167.23	AltA_AmTr_v1.0_scaffold00167_566600_570157_566600_570182_+	AmTr_v1.0_scaffold00167	566600	570157	566600	570182	+
AmTr_v1.0_scaffold00091.19	AltA_AmTr_v1.0_scaffold00091_757545_757642_757545_757674_+	AmTr_v1.0_scaffold00091	757545	757642	757545	757674	+
AmTr_v1.0_scaffold00140.13	AltA_AmTr_v1.0_scaffold00140_326368_335831_326368_335852_+	AmTr_v1.0_scaffold00140	326368	335831	326368	335852	+
AmTr_v1.0_scaffold00015.74	AltA_AmTr_v1.0_scaffold00015_4559811_4558583_4559811_4558518_-	AmTr_v1.0_scaffold00015	4559811	4558583	4559811	4558518	-
AmTr_v1.0_scaffold00025.24	AltA_AmTr_v1.0_scaffold00025_422136_424140_422136_424282_+	AmTr_v1.0_scaffold00025	422136	424140	422136	424282	+
AmTr_v1.0_scaffold00028.138	AltA_AmTr_v1.0_scaffold00028_5948568_5954475_5948568_5954480_+	AmTr_v1.0_scaffold00028	5948568	5954475	5948568	5954480	+
AmTr_v1.0_scaffold00079.57	AltA_AmTr_v1.0_scaffold00079_1970839_1971017_1970839_1971020_+	AmTr_v1.0_scaffold00079	1970839	1971017	1970839	1971020	+
AmTr_v1.0_scaffold00059.136	AltA_AmTr_v1.0_scaffold00059_2231155_2230770_2231155_2230015_-	AmTr_v1.0_scaffold00059	2231155	2230770	2231155	2230015	-
AmTr_v1.0_scaffold00010.294	AltA_AmTr_v1.0_scaffold00010_5401001_5401704_5401001_5402741_+	AmTr_v1.0_scaffold00010	5401001	5401704	5401001	5402741	+
AmTr_v1.0_scaffold00011.176	AltA_AmTr_v1.0_scaffold00011_7097746_7098134_7097746_7098144_+	AmTr_v1.0_scaffold00011	7097746	7098134	7097746	7098144	+
AmTr_v1.0_scaffold00045.289	AltA_AmTr_v1.0_scaffold00045_4106562_4107497_4106562_4107509_+	AmTr_v1.0_scaffold00045	4106562	4107497	4106562	4107509	+
AmTr_v1.0_scaffold00068.1	AltA_AmTr_v1.0_scaffold00068_26965_27431_26965_27473_+	AmTr_v1.0_scaffold00068	26965	27431	26965	27473	+
AmTr_v1.0_scaffold00032.44	AltA_AmTr_v1.0_scaffold00032_787538_787626_787538_788482_+	AmTr_v1.0_scaffold00032	787538	787626	787538	788482	+
AmTr_v1.0_scaffold00024.260	AltA_AmTr_v1.0_scaffold00024_5231278_5230934_5231278_5230924_-	AmTr_v1.0_scaffold00024	5231278	5230934	5231278	5230924	-
AmTr_v1.0_scaffold00022.371	AltA_AmTr_v1.0_scaffold00022_6119097_6120019_6119097_6120040_+	AmTr_v1.0_scaffold00022	6119097	6120019	6119097	6120040	+
AmTr_v1.0_scaffold00109.159	AltA_AmTr_v1.0_scaffold00109_2147519_2147632_2147519_2149021_+	AmTr_v1.0_scaffold00109	2147519	2147632	2147519	2149021	+
AmTr_v1.0_scaffold00165.41	AltA_AmTr_v1.0_scaffold00165_652474_652894_652474_652898_+	AmTr_v1.0_scaffold00165	652474	652894	652474	652898	+
AmTr_v1.0_scaffold00006.28	AltA_AmTr_v1.0_scaffold00006_817882_817999_817882_818624_+	AmTr_v1.0_scaffold00006	817882	817999	817882	818624	+
AmTr_v1.0_scaffold00057.136	AltA_AmTr_v1.0_scaffold00057_2224092_2225619_2224092_2225634_+	AmTr_v1.0_scaffold00057	2224092	2225619	2224092	2225634	+
AmTr_v1.0_scaffold00074.58	AltA_AmTr_v1.0_scaffold00074_2183063_2183940_2183063_2187509_+	AmTr_v1.0_scaffold00074	2183063	2183940	2183063	2187509	+
AmTr_v1.0_scaffold00118.23	AltA_AmTr_v1.0_scaffold00118_1408704_1409790_1408704_1411208_+	AmTr_v1.0_scaffold00118	1408704	1409790	1408704	1411208	+
AmTr_v1.0_scaffold00224.3	AltA_AmTr_v1.0_scaffold00224_53563_53461_53563_53430_-	AmTr_v1.0_scaffold00224	53563	53461	53563	53430	-
AmTr_v1.0_scaffold00049.255	AltA_AmTr_v1.0_scaffold00049_4426245_4427544_4426245_4427757_+	AmTr_v1.0_scaffold00049	4426245	4427544	4426245	4427757	+
AmTr_v1.0_scaffold00014.23	AltA_AmTr_v1.0_scaffold00014_872057_869973_872057_869969_-	AmTr_v1.0_scaffold00014	872057	869973	872057	869969	-
AmTr_v1.0_scaffold00119.69	AltA_AmTr_v1.0_scaffold00119_1078263_1078169_1078263_1078158_-	AmTr_v1.0_scaffold00119	1078263	1078169	1078263	1078158	-
AmTr_v1.0_scaffold00070.135	AltA_AmTr_v1.0_scaffold00070_3702694_3702776_3702694_3702784_+	AmTr_v1.0_scaffold00070	3702694	3702776	3702694	3702784	+
AmTr_v1.0_scaffold00066.201	AltA_AmTr_v1.0_scaffold00066_2786032_2788043_2786032_2788413_+	AmTr_v1.0_scaffold00066	2786032	2788043	2786032	2788413	+
AmTr_v1.0_scaffold00049.118	AltA_AmTr_v1.0_scaffold00049_1951531_1949733_1951531_1949635_-	AmTr_v1.0_scaffold00049	1951531	1949733	1951531	1949635	-
AmTr_v1.0_scaffold00103.68	AltA_AmTr_v1.0_scaffold00103_1487803_1487884_1487803_1488144_+	AmTr_v1.0_scaffold00103	1487803	1487884	1487803	1488144	+
AmTr_v1.0_scaffold00086.104	AltA_AmTr_v1.0_scaffold00086_2662045_2662939_2662045_2662945_+	AmTr_v1.0_scaffold00086	2662045	2662939	2662045	2662945	+
AmTr_v1.0_scaffold00066.44	AltA_AmTr_v1.0_scaffold00066_689460_694938_689460_695015_+	AmTr_v1.0_scaffold00066	689460	694938	689460	695015	+
AmTr_v1.0_scaffold00059.142	AltA_AmTr_v1.0_scaffold00059_2369806_2370914_2369806_2372124_+	AmTr_v1.0_scaffold00059	2369806	2370914	2369806	2372124	+
AmTr_v1.0_scaffold00040.184	AltA_AmTr_v1.0_scaffold00040_3310876_3311311_3310876_3311343_+	AmTr_v1.0_scaffold00040	3310876	3311311	3310876	3311343	+
AmTr_v1.0_scaffold00006.164	AltA_AmTr_v1.0_scaffold00006_6595361_6596794_6595361_6597617_+	AmTr_v1.0_scaffold00006	6595361	6596794	6595361	6597617	+
AmTr_v1.0_scaffold00012.62	AltA_AmTr_v1.0_scaffold00012_1639079_1638098_1639079_1638011_-	AmTr_v1.0_scaffold00012	1639079	1638098	1639079	1638011	-
AmTr_v1.0_scaffold00001.534	AltA_AmTr_v1.0_scaffold00001_13047297_13048398_13047297_13048730_+	AmTr_v1.0_scaffold00001	13047297	13048398	13047297	13048730	+
AmTr_v1.0_scaffold00129.65	AltA_AmTr_v1.0_scaffold00129_1080777_1080171_1080777_1080157_-	AmTr_v1.0_scaffold00129	1080777	1080171	1080777	1080157	-
AmTr_v1.0_scaffold00066.152	AltA_AmTr_v1.0_scaffold00066_2238890_2238491_2238890_2238482_-	AmTr_v1.0_scaffold00066	2238890	2238491	2238890	2238482	-
AmTr_v1.0_scaffold00019.144	AltA_AmTr_v1.0_scaffold00019_2340886_2339986_2340886_2339883_-	AmTr_v1.0_scaffold00019	2340886	2339986	2340886	2339883	-
AmTr_v1.0_scaffold00057.131	AltA_AmTr_v1.0_scaffold00057_2144550_2143768_2144550_2143764_-	AmTr_v1.0_scaffold00057	2144550	2143768	2144550	2143764	-
AmTr_v1.0_scaffold00066.91	AltA_AmTr_v1.0_scaffold00066_1318169_1318257_1318169_1318352_+	AmTr_v1.0_scaffold00066	1318169	1318257	1318169	1318352	+
AmTr_v1.0_scaffold00016.380	AltA_AmTr_v1.0_scaffold00016_7602765_7602653_7602765_7602505_-	AmTr_v1.0_scaffold00016	7602765	7602653	7602765	7602505	-
AmTr_v1.0_scaffold00058.203	AltA_AmTr_v1.0_scaffold00058_3679944_3680030_3679944_3680052_+	AmTr_v1.0_scaffold00058	3679944	3680030	3679944	3680052	+
AmTr_v1.0_scaffold00066.247	AltA_AmTr_v1.0_scaffold00066_3424227_3424334_3424227_3424362_+	AmTr_v1.0_scaffold00066	3424227	3424334	3424227	3424362	+
AmTr_v1.0_scaffold00033.16	AltA_AmTr_v1.0_scaffold00033_334679_334758_334679_334777_+	AmTr_v1.0_scaffold00033	334679	334758	334679	334777	+
AmTr_v1.0_scaffold00005.165	AltA_AmTr_v1.0_scaffold00005_6670207_6660629_6670207_6660568_-	AmTr_v1.0_scaffold00005	6670207	6660629	6670207	6660568	-
AmTr_v1.0_scaffold00013.185	AltA_AmTr_v1.0_scaffold00013_5122181_5121628_5122181_5121585_-	AmTr_v1.0_scaffold00013	5122181	5121628	5122181	5121585	-
AmTr_v1.0_scaffold00066.82	AltA_AmTr_v1.0_scaffold00066_1229501_1230202_1229501_1230322_+	AmTr_v1.0_scaffold00066	1229501	1230202	1229501	1230322	+
AmTr_v1.0_scaffold00099.40	AltA_AmTr_v1.0_scaffold00099_584617_587131_584617_587821_+	AmTr_v1.0_scaffold00099	584617	587131	584617	587821	+
AmTr_v1.0_scaffold00004.8	AltA_AmTr_v1.0_scaffold00004_135594_134261_135594_134229_-	AmTr_v1.0_scaffold00004	135594	134261	135594	134229	-
AmTr_v1.0_scaffold00047.69	AltA_AmTr_v1.0_scaffold00047_2198177_2201220_2198177_2201224_+	AmTr_v1.0_scaffold00047	2198177	2201220	2198177	2201224	+
AmTr_v1.0_scaffold00071.193	AltA_AmTr_v1.0_scaffold00071_3179607_3180989_3179607_3181030_+	AmTr_v1.0_scaffold00071	3179607	3180989	3179607	3181030	+
AmTr_v1.0_scaffold00055.71	AltA_AmTr_v1.0_scaffold00055_2354121_2346967_2354121_2346885_-	AmTr_v1.0_scaffold00055	2354121	2346967	2354121	2346885	-
AmTr_v1.0_scaffold00170.4	AltA_AmTr_v1.0_scaffold00170_24367_38150_24367_38167_+	AmTr_v1.0_scaffold00170	24367	38150	24367	38167	+
AmTr_v1.0_scaffold00111.47	AltA_AmTr_v1.0_scaffold00111_809614_810659_809614_810686_+	AmTr_v1.0_scaffold00111	809614	810659	809614	810686	+
AmTr_v1.0_scaffold00101.91	AltA_AmTr_v1.0_scaffold00101_1537318_1536447_1537318_1533784_-	AmTr_v1.0_scaffold00101	1537318	1536447	1537318	1533784	-
AmTr_v1.0_scaffold00023.214	AltA_AmTr_v1.0_scaffold00023_5825535_5819662_5825535_5819619_-	AmTr_v1.0_scaffold00023	5825535	5819662	5825535	5819619	-
AmTr_v1.0_scaffold00003.40	AltA_AmTr_v1.0_scaffold00003_764540_763927_764540_763810_-	AmTr_v1.0_scaffold00003	764540	763927	764540	763810	-
AmTr_v1.0_scaffold00095.96	AltA_AmTr_v1.0_scaffold00095_1897987_1897758_1897987_1897744_-	AmTr_v1.0_scaffold00095	1897987	1897758	1897987	1897744	-
AmTr_v1.0_scaffold00002.366	AltA_AmTr_v1.0_scaffold00002_6551360_6551954_6551360_6552024_+	AmTr_v1.0_scaffold00002	6551360	6551954	6551360	6552024	+
AmTr_v1.0_scaffold00111.121	AltA_AmTr_v1.0_scaffold00111_2031008_2031066_2031008_2031078_+	AmTr_v1.0_scaffold00111	2031008	2031066	2031008	2031078	+
AmTr_v1.0_scaffold00174.13	AltA_AmTr_v1.0_scaffold00174_263545_263430_263545_262893_-	AmTr_v1.0_scaffold00174	263545	263430	263545	262893	-
AmTr_v1.0_scaffold00047.131	AltA_AmTr_v1.0_scaffold00047_3767461_3767526_3767461_3768268_+	AmTr_v1.0_scaffold00047	3767461	3767526	3767461	3768268	+
AmTr_v1.0_scaffold00044.252	AltA_AmTr_v1.0_scaffold00044_4938373_4942626_4938373_4943337_+	AmTr_v1.0_scaffold00044	4938373	4942626	4938373	4943337	+
AmTr_v1.0_scaffold00095.54	AltA_AmTr_v1.0_scaffold00095_1082198_1082329_1082198_1082342_+	AmTr_v1.0_scaffold00095	1082198	1082329	1082198	1082342	+
AmTr_v1.0_scaffold00024.340	AltA_AmTr_v1.0_scaffold00024_6457935_6457333_6457935_6457267_-	AmTr_v1.0_scaffold00024	6457935	6457333	6457935	6457267	-
AmTr_v1.0_scaffold00040.184	AltA_AmTr_v1.0_scaffold00040_3291376_3292314_3291376_3292674_+	AmTr_v1.0_scaffold00040	3291376	3292314	3291376	3292674	+
AmTr_v1.0_scaffold00009.178	AltA_AmTr_v1.0_scaffold00009_4855551_4857463_4855551_4857496_+	AmTr_v1.0_scaffold00009	4855551	4857463	4855551	4857496	+
AmTr_v1.0_scaffold00003.59	AltA_AmTr_v1.0_scaffold00003_1132478_1140310_1132478_1140335_+	AmTr_v1.0_scaffold00003	1132478	1140310	1132478	1140335	+
AmTr_v1.0_scaffold00047.154	AltA_AmTr_v1.0_scaffold00047_4170412_4170725_4170412_4171401_+	AmTr_v1.0_scaffold00047	4170412	4170725	4170412	4171401	+
AmTr_v1.0_scaffold00071.186	AltA_AmTr_v1.0_scaffold00071_3097607_3097933_3097607_3097959_+	AmTr_v1.0_scaffold00071	3097607	3097933	3097607	3097959	+
AmTr_v1.0_scaffold00003.192	AltA_AmTr_v1.0_scaffold00003_3852792_3849983_3852792_3847865_-	AmTr_v1.0_scaffold00003	3852792	3849983	3852792	3847865	-
AmTr_v1.0_scaffold00025.49	AltA_AmTr_v1.0_scaffold00025_773058_773323_773058_773340_+	AmTr_v1.0_scaffold00025	773058	773323	773058	773340	+
AmTr_v1.0_scaffold00176.5	AltA_AmTr_v1.0_scaffold00176_122147_121761_122147_121747_-	AmTr_v1.0_scaffold00176	122147	121761	122147	121747	-
AmTr_v1.0_scaffold00013.247	AltA_AmTr_v1.0_scaffold00013_7020832_7020749_7020832_7020718_-	AmTr_v1.0_scaffold00013	7020832	7020749	7020832	7020718	-
AmTr_v1.0_scaffold00103.105	AltA_AmTr_v1.0_scaffold00103_2174117_2171346_2174117_2171300_-	AmTr_v1.0_scaffold00103	2174117	2171346	2174117	2171300	-
AmTr_v1.0_scaffold00019.15	AltA_AmTr_v1.0_scaffold00019_275465_275366_275465_275322_-	AmTr_v1.0_scaffold00019	275465	275366	275465	275322	-
AmTr_v1.0_scaffold00029.404	AltA_AmTr_v1.0_scaffold00029_5485605_5478571_5485605_5478541_-	AmTr_v1.0_scaffold00029	5485605	5478571	5485605	5478541	-
AmTr_v1.0_scaffold00004.139	AltA_AmTr_v1.0_scaffold00004_2057932_2056802_2057932_2056715_-	AmTr_v1.0_scaffold00004	2057932	2056802	2057932	2056715	-
AmTr_v1.0_scaffold00033.250	AltA_AmTr_v1.0_scaffold00033_5421462_5411284_5421462_5411211_-	AmTr_v1.0_scaffold00033	5421462	5411284	5421462	5411211	-
AmTr_v1.0_scaffold00009.36	AltA_AmTr_v1.0_scaffold00009_1095189_1096032_1095189_1097382_+	AmTr_v1.0_scaffold00009	1095189	1096032	1095189	1097382	+
AmTr_v1.0_scaffold00162.23	AltA_AmTr_v1.0_scaffold00162_469045_468530_469045_467375_-	AmTr_v1.0_scaffold00162	469045	468530	469045	467375	-
AmTr_v1.0_scaffold00093.4	AltA_AmTr_v1.0_scaffold00093_360477_363225_360477_363231_+	AmTr_v1.0_scaffold00093	360477	363225	360477	363231	+
AmTr_v1.0_scaffold00132.10	AltA_AmTr_v1.0_scaffold00132_472223_472528_472223_474933_+	AmTr_v1.0_scaffold00132	472223	472528	472223	474933	+
AmTr_v1.0_scaffold00025.232	AltA_AmTr_v1.0_scaffold00025_3332965_3334115_3332965_3334138_+	AmTr_v1.0_scaffold00025	3332965	3334115	3332965	3334138	+
AmTr_v1.0_scaffold00119.46	AltA_AmTr_v1.0_scaffold00119_654971_660359_654971_660372_+	AmTr_v1.0_scaffold00119	654971	660359	654971	660372	+
AmTr_v1.0_scaffold00001.329	AltA_AmTr_v1.0_scaffold00001_6713452_6713124_6713452_6713081_-	AmTr_v1.0_scaffold00001	6713452	6713124	6713452	6713081	-
AmTr_v1.0_scaffold00025.312	AltA_AmTr_v1.0_scaffold00025_4557072_4556893_4557072_4556890_-	AmTr_v1.0_scaffold00025	4557072	4556893	4557072	4556890	-
AmTr_v1.0_scaffold00011.198	AltA_AmTr_v1.0_scaffold00011_7979339_7977745_7979339_7977495_-	AmTr_v1.0_scaffold00011	7979339	7977745	7979339	7977495	-
AmTr_v1.0_scaffold00033.57	AltA_AmTr_v1.0_scaffold00033_1504084_1500559_1504084_1500013_-	AmTr_v1.0_scaffold00033	1504084	1500559	1504084	1500013	-
AmTr_v1.0_scaffold00022.175	AltA_AmTr_v1.0_scaffold00022_2721175_2715796_2721175_2714214_-	AmTr_v1.0_scaffold00022	2721175	2715796	2721175	2714214	-
AmTr_v1.0_scaffold00058.14	AltA_AmTr_v1.0_scaffold00058_338724_344326_338724_344331_+	AmTr_v1.0_scaffold00058	338724	344326	338724	344331	+
AmTr_v1.0_scaffold00080.64	AltA_AmTr_v1.0_scaffold00080_2160728_2164437_2160728_2169392_+	AmTr_v1.0_scaffold00080	2160728	2164437	2160728	2169392	+
AmTr_v1.0_scaffold00016.355	AltA_AmTr_v1.0_scaffold00016_7279008_7279157_7279008_7281210_+	AmTr_v1.0_scaffold00016	7279008	7279157	7279008	7281210	+
AmTr_v1.0_scaffold00109.24	AltA_AmTr_v1.0_scaffold00109_274072_273955_274072_273389_-	AmTr_v1.0_scaffold00109	274072	273955	274072	273389	-
AmTr_v1.0_scaffold00001.483	AltA_AmTr_v1.0_scaffold00001_10737115_10737023_10737115_10737008_-	AmTr_v1.0_scaffold00001	10737115	10737023	10737115	10737008	-
AmTr_v1.0_scaffold00024.6	AltA_AmTr_v1.0_scaffold00024_99107_99204_99107_99733_+	AmTr_v1.0_scaffold00024	99107	99204	99107	99733	+
AmTr_v1.0_scaffold00058.101	AltA_AmTr_v1.0_scaffold00058_1938207_1938011_1938207_1938008_-	AmTr_v1.0_scaffold00058	1938207	1938011	1938207	1938008	-
AmTr_v1.0_scaffold00059.69	AltA_AmTr_v1.0_scaffold00059_1126730_1126581_1126730_1126572_-	AmTr_v1.0_scaffold00059	1126730	1126581	1126730	1126572	-
AmTr_v1.0_scaffold00081.55	AltA_AmTr_v1.0_scaffold00081_2096575_2096474_2096575_2096115_-	AmTr_v1.0_scaffold00081	2096575	2096474	2096575	2096115	-
AmTr_v1.0_scaffold00113.30	AltA_AmTr_v1.0_scaffold00113_1807461_1806875_1807461_1806614_-	AmTr_v1.0_scaffold00113	1807461	1806875	1807461	1806614	-
AmTr_v1.0_scaffold00002.479	AltA_AmTr_v1.0_scaffold00002_8173128_8176233_8173128_8179289_+	AmTr_v1.0_scaffold00002	8173128	8176233	8173128	8179289	+
AmTr_v1.0_scaffold00022.229	AltA_AmTr_v1.0_scaffold00022_3643362_3643279_3643362_3643271_-	AmTr_v1.0_scaffold00022	3643362	3643279	3643362	3643271	-
AmTr_v1.0_scaffold00066.16	AltA_AmTr_v1.0_scaffold00066_324771_324154_324771_323811_-	AmTr_v1.0_scaffold00066	324771	324154	324771	323811	-
AmTr_v1.0_scaffold00001.101	AltA_AmTr_v1.0_scaffold00001_1703096_1702997_1703096_1702971_-	AmTr_v1.0_scaffold00001	1703096	1702997	1703096	1702971	-
AmTr_v1.0_scaffold00101.81	AltA_AmTr_v1.0_scaffold00101_1333161_1333276_1333161_1333818_+	AmTr_v1.0_scaffold00101	1333161	1333276	1333161	1333818	+
AmTr_v1.0_scaffold00137.16	AltA_AmTr_v1.0_scaffold00137_408289_408567_408289_408883_+	AmTr_v1.0_scaffold00137	408289	408567	408289	408883	+
AmTr_v1.0_scaffold00133.1	AltA_AmTr_v1.0_scaffold00133_49915_50001_49915_50024_+	AmTr_v1.0_scaffold00133	49915	50001	49915	50024	+
AmTr_v1.0_scaffold00017.26	AltA_AmTr_v1.0_scaffold00017_770957_761755_770957_761504_-	AmTr_v1.0_scaffold00017	770957	761755	770957	761504	-
AmTr_v1.0_scaffold00023.150	AltA_AmTr_v1.0_scaffold00023_3909624_3916213_3909624_3916229_+	AmTr_v1.0_scaffold00023	3909624	3916213	3909624	3916229	+
AmTr_v1.0_scaffold00032.176	AltA_AmTr_v1.0_scaffold00032_3510805_3508597_3510805_3508438_-	AmTr_v1.0_scaffold00032	3510805	3508597	3510805	3508438	-
AmTr_v1.0_scaffold00002.26	AltA_AmTr_v1.0_scaffold00002_638417_638670_638417_638686_+	AmTr_v1.0_scaffold00002	638417	638670	638417	638686	+
AmTr_v1.0_scaffold00027.27	AltA_AmTr_v1.0_scaffold00027_1017029_1016421_1017029_1016318_-	AmTr_v1.0_scaffold00027	1017029	1016421	1017029	1016318	-
AmTr_v1.0_scaffold00022.204	AltA_AmTr_v1.0_scaffold00022_3296104_3297516_3296104_3297539_+	AmTr_v1.0_scaffold00022	3296104	3297516	3296104	3297539	+
AmTr_v1.0_scaffold00044.57	AltA_AmTr_v1.0_scaffold00044_976227_976378_976227_976886_+	AmTr_v1.0_scaffold00044	976227	976378	976227	976886	+
AmTr_v1.0_scaffold00070.48	AltA_AmTr_v1.0_scaffold00070_1167913_1188775_1167913_1189344_+	AmTr_v1.0_scaffold00070	1167913	1188775	1167913	1189344	+
AmTr_v1.0_scaffold00007.219	AltA_AmTr_v1.0_scaffold00007_4661723_4661787_4661723_4661923_+	AmTr_v1.0_scaffold00007	4661723	4661787	4661723	4661923	+
AmTr_v1.0_scaffold00046.158	AltA_AmTr_v1.0_scaffold00046_4563428_4563226_4563428_4562991_-	AmTr_v1.0_scaffold00046	4563428	4563226	4563428	4562991	-
AmTr_v1.0_scaffold00047.146	AltA_AmTr_v1.0_scaffold00047_3983364_3984498_3983364_3984910_+	AmTr_v1.0_scaffold00047	3983364	3984498	3983364	3984910	+
AmTr_v1.0_scaffold00002.372	AltA_AmTr_v1.0_scaffold00002_6626883_6627100_6626883_6627681_+	AmTr_v1.0_scaffold00002	6626883	6627100	6626883	6627681	+
AmTr_v1.0_scaffold00022.232	AltA_AmTr_v1.0_scaffold00022_3681168_3685077_3681168_3686173_+	AmTr_v1.0_scaffold00022	3681168	3685077	3681168	3686173	+
AmTr_v1.0_scaffold00078.154	AltA_AmTr_v1.0_scaffold00078_2617364_2618456_2617364_2618463_+	AmTr_v1.0_scaffold00078	2617364	2618456	2617364	2618463	+
AmTr_v1.0_scaffold00086.36	AltA_AmTr_v1.0_scaffold00086_851283_855662_851283_855669_+	AmTr_v1.0_scaffold00086	851283	855662	851283	855669	+
AmTr_v1.0_scaffold00053.30	AltA_AmTr_v1.0_scaffold00053_577667_578382_577667_578424_+	AmTr_v1.0_scaffold00053	577667	578382	577667	578424	+
AmTr_v1.0_scaffold00003.280	AltA_AmTr_v1.0_scaffold00003_5987257_5987556_5987257_5987754_+	AmTr_v1.0_scaffold00003	5987257	5987556	5987257	5987754	+
AmTr_v1.0_scaffold00029.415	AltA_AmTr_v1.0_scaffold00029_5647252_5640081_5647252_5640032_-	AmTr_v1.0_scaffold00029	5647252	5640081	5647252	5640032	-
AmTr_v1.0_scaffold00019.148	AltA_AmTr_v1.0_scaffold00019_2391382_2392812_2391382_2393578_+	AmTr_v1.0_scaffold00019	2391382	2392812	2391382	2393578	+
AmTr_v1.0_scaffold00021.203	AltA_AmTr_v1.0_scaffold00021_4432070_4431191_4432070_4430905_-	AmTr_v1.0_scaffold00021	4432070	4431191	4432070	4430905	-
AmTr_v1.0_scaffold00080.51	AltA_AmTr_v1.0_scaffold00080_1653860_1653227_1653860_1653222_-	AmTr_v1.0_scaffold00080	1653860	1653227	1653860	1653222	-
AmTr_v1.0_scaffold00211.4	AltA_AmTr_v1.0_scaffold00211_152129_151126_152129_151120_-	AmTr_v1.0_scaffold00211	152129	151126	152129	151120	-
AmTr_v1.0_scaffold00033.71	AltA_AmTr_v1.0_scaffold00033_1908924_1909638_1908924_1909642_+	AmTr_v1.0_scaffold00033	1908924	1909638	1908924	1909642	+
AmTr_v1.0_scaffold00016.297	AltA_AmTr_v1.0_scaffold00016_6335711_6335828_6335711_6335997_+	AmTr_v1.0_scaffold00016	6335711	6335828	6335711	6335997	+
AmTr_v1.0_scaffold00111.80	AltA_AmTr_v1.0_scaffold00111_1326643_1326729_1326643_1327424_+	AmTr_v1.0_scaffold00111	1326643	1326729	1326643	1327424	+
AmTr_v1.0_scaffold00039.9	AltA_AmTr_v1.0_scaffold00039_237903_237820_237903_237807_-	AmTr_v1.0_scaffold00039	237903	237820	237903	237807	-
AmTr_v1.0_scaffold00019.251	AltA_AmTr_v1.0_scaffold00019_4002278_4002389_4002278_4003883_+	AmTr_v1.0_scaffold00019	4002278	4002389	4002278	4003883	+
AmTr_v1.0_scaffold00002.562	AltA_AmTr_v1.0_scaffold00002_9791427_9792784_9791427_9792818_+	AmTr_v1.0_scaffold00002	9791427	9792784	9791427	9792818	+
AmTr_v1.0_scaffold00063.39	AltA_AmTr_v1.0_scaffold00063_2095913_2096501_2095913_2096511_+	AmTr_v1.0_scaffold00063	2095913	2096501	2095913	2096511	+
AmTr_v1.0_scaffold00029.423	AltA_AmTr_v1.0_scaffold00029_5719167_5719582_5719167_5719586_+	AmTr_v1.0_scaffold00029	5719167	5719582	5719167	5719586	+
AmTr_v1.0_scaffold00062.185	AltA_AmTr_v1.0_scaffold00062_3218811_3218624_3218811_3218543_-	AmTr_v1.0_scaffold00062	3218811	3218624	3218811	3218543	-
AmTr_v1.0_scaffold00003.233	AltA_AmTr_v1.0_scaffold00003_5087946_5089263_5087946_5089272_+	AmTr_v1.0_scaffold00003	5087946	5089263	5087946	5089272	+
AmTr_v1.0_scaffold00071.89	AltA_AmTr_v1.0_scaffold00071_1487341_1487440_1487341_1488042_+	AmTr_v1.0_scaffold00071	1487341	1487440	1487341	1488042	+
AmTr_v1.0_scaffold00086.107	AltA_AmTr_v1.0_scaffold00086_2763177_2765234_2763177_2765246_+	AmTr_v1.0_scaffold00086	2763177	2765234	2763177	2765246	+
AmTr_v1.0_scaffold00055.161	AltA_AmTr_v1.0_scaffold00055_4252738_4252847_4252738_4252870_+	AmTr_v1.0_scaffold00055	4252738	4252847	4252738	4252870	+
AmTr_v1.0_scaffold00064.62	AltA_AmTr_v1.0_scaffold00064_2311804_2311677_2311804_2311654_-	AmTr_v1.0_scaffold00064	2311804	2311677	2311804	2311654	-
AmTr_v1.0_scaffold00026.119	AltA_AmTr_v1.0_scaffold00026_4402681_4402504_4402681_4402501_-	AmTr_v1.0_scaffold00026	4402681	4402504	4402681	4402501	-
AmTr_v1.0_scaffold00003.351	AltA_AmTr_v1.0_scaffold00003_8076209_8075902_8076209_8073422_-	AmTr_v1.0_scaffold00003	8076209	8075902	8076209	8073422	-
AmTr_v1.0_scaffold00004.95	AltA_AmTr_v1.0_scaffold00004_1463371_1464159_1463371_1464164_+	AmTr_v1.0_scaffold00004	1463371	1464159	1463371	1464164	+
AmTr_v1.0_scaffold00006.263	AltA_AmTr_v1.0_scaffold00006_8241547_8241437_8241547_8241300_-	AmTr_v1.0_scaffold00006	8241547	8241437	8241547	8241300	-
AmTr_v1.0_scaffold00024.226	AltA_AmTr_v1.0_scaffold00024_4737855_4732156_4737855_4732152_-	AmTr_v1.0_scaffold00024	4737855	4732156	4737855	4732152	-
AmTr_v1.0_scaffold00056.143	AltA_AmTr_v1.0_scaffold00056_2564131_2563303_2564131_2563300_-	AmTr_v1.0_scaffold00056	2564131	2563303	2564131	2563300	-
AmTr_v1.0_scaffold00058.201	AltA_AmTr_v1.0_scaffold00058_3655308_3655156_3655308_3654059_-	AmTr_v1.0_scaffold00058	3655308	3655156	3655308	3654059	-
AmTr_v1.0_scaffold00013.106	AltA_AmTr_v1.0_scaffold00013_3016704_3016804_3016704_3018423_+	AmTr_v1.0_scaffold00013	3016704	3016804	3016704	3018423	+
AmTr_v1.0_scaffold00045.121	AltA_AmTr_v1.0_scaffold00045_1658959_1658630_1658959_1658607_-	AmTr_v1.0_scaffold00045	1658959	1658630	1658959	1658607	-
AmTr_v1.0_scaffold00217.1	AltA_AmTr_v1.0_scaffold00217_18714_18602_18714_18567_-	AmTr_v1.0_scaffold00217	18714	18602	18714	18567	-
AmTr_v1.0_scaffold00002.541	AltA_AmTr_v1.0_scaffold00002_9253599_9254210_9253599_9254253_+	AmTr_v1.0_scaffold00002	9253599	9254210	9253599	9254253	+
AmTr_v1.0_scaffold00057.247	AltA_AmTr_v1.0_scaffold00057_3908283_3904597_3908283_3904592_-	AmTr_v1.0_scaffold00057	3908283	3904597	3908283	3904592	-
AmTr_v1.0_scaffold00059.56	AltA_AmTr_v1.0_scaffold00059_906769_908293_906769_908549_+	AmTr_v1.0_scaffold00059	906769	908293	906769	908549	+
AmTr_v1.0_scaffold00041.268	AltA_AmTr_v1.0_scaffold00041_4832693_4833583_4832693_4834351_+	AmTr_v1.0_scaffold00041	4832693	4833583	4832693	4834351	+
AmTr_v1.0_scaffold00056.37	AltA_AmTr_v1.0_scaffold00056_558025_558310_558025_558357_+	AmTr_v1.0_scaffold00056	558025	558310	558025	558357	+
AmTr_v1.0_scaffold00085.80	AltA_AmTr_v1.0_scaffold00085_1689221_1689310_1689221_1689565_+	AmTr_v1.0_scaffold00085	1689221	1689310	1689221	1689565	+
AmTr_v1.0_scaffold00028.6	AltA_AmTr_v1.0_scaffold00028_415712_416485_415712_416605_+	AmTr_v1.0_scaffold00028	415712	416485	415712	416605	+
AmTr_v1.0_scaffold00016.57	AltA_AmTr_v1.0_scaffold00016_1186543_1186653_1186543_1187243_+	AmTr_v1.0_scaffold00016	1186543	1186653	1186543	1187243	+
AmTr_v1.0_scaffold00003.152	AltA_AmTr_v1.0_scaffold00003_2963450_2962791_2963450_2962752_-	AmTr_v1.0_scaffold00003	2963450	2962791	2963450	2962752	-
AmTr_v1.0_scaffold00034.86	AltA_AmTr_v1.0_scaffold00034_4234298_4234492_4234298_4234534_+	AmTr_v1.0_scaffold00034	4234298	4234492	4234298	4234534	+
AmTr_v1.0_scaffold00225.2	AltA_AmTr_v1.0_scaffold00225_85495_85256_85495_85182_-	AmTr_v1.0_scaffold00225	85495	85256	85495	85182	-
AmTr_v1.0_scaffold00184.24	AltA_AmTr_v1.0_scaffold00184_506583_516170_506583_516180_+	AmTr_v1.0_scaffold00184	506583	516170	506583	516180	+
AmTr_v1.0_scaffold00036.78	AltA_AmTr_v1.0_scaffold00036_2506177_2501835_2506177_2501647_-	AmTr_v1.0_scaffold00036	2506177	2501835	2506177	2501647	-
AmTr_v1.0_scaffold00056.164	AltA_AmTr_v1.0_scaffold00056_3167543_3163294_3167543_3163185_-	AmTr_v1.0_scaffold00056	3167543	3163294	3167543	3163185	-
AmTr_v1.0_scaffold00071.194	AltA_AmTr_v1.0_scaffold00071_3210151_3208985_3210151_3208959_-	AmTr_v1.0_scaffold00071	3210151	3208985	3210151	3208959	-
AmTr_v1.0_scaffold00138.19	AltA_AmTr_v1.0_scaffold00138_441143_440613_441143_440594_-	AmTr_v1.0_scaffold00138	441143	440613	441143	440594	-
AmTr_v1.0_scaffold00104.18	AltA_AmTr_v1.0_scaffold00104_684607_685102_684607_685203_+	AmTr_v1.0_scaffold00104	684607	685102	684607	685203	+
AmTr_v1.0_scaffold00010.403	AltA_AmTr_v1.0_scaffold00010_7190506_7189825_7190506_7189537_-	AmTr_v1.0_scaffold00010	7190506	7189825	7190506	7189537	-
AmTr_v1.0_scaffold00002.459	AltA_AmTr_v1.0_scaffold00002_7963494_7963409_7963494_7963290_-	AmTr_v1.0_scaffold00002	7963494	7963409	7963494	7963290	-
AmTr_v1.0_scaffold00110.9	AltA_AmTr_v1.0_scaffold00110_253137_252071_253137_252063_-	AmTr_v1.0_scaffold00110	253137	252071	253137	252063	-
AmTr_v1.0_scaffold00114.58	AltA_AmTr_v1.0_scaffold00114_1691258_1691141_1691258_1691103_-	AmTr_v1.0_scaffold00114	1691258	1691141	1691258	1691103	-
AmTr_v1.0_scaffold00012.146	AltA_AmTr_v1.0_scaffold00012_3981582_3981967_3981582_3981969_+	AmTr_v1.0_scaffold00012	3981582	3981967	3981582	3981969	+
AmTr_v1.0_scaffold00079.14	AltA_AmTr_v1.0_scaffold00079_474599_475920_474599_475954_+	AmTr_v1.0_scaffold00079	474599	475920	474599	475954	+
AmTr_v1.0_scaffold00153.23	AltA_AmTr_v1.0_scaffold00153_515045_514607_515045_514373_-	AmTr_v1.0_scaffold00153	515045	514607	515045	514373	-
AmTr_v1.0_scaffold00013.158	AltA_AmTr_v1.0_scaffold00013_4486621_4487137_4486621_4487141_+	AmTr_v1.0_scaffold00013	4486621	4487137	4486621	4487141	+
AmTr_v1.0_scaffold00040.292	AltA_AmTr_v1.0_scaffold00040_5088011_5104370_5088011_5104896_+	AmTr_v1.0_scaffold00040	5088011	5104370	5088011	5104896	+
AmTr_v1.0_scaffold00030.14	AltA_AmTr_v1.0_scaffold00030_361403_360880_361403_356674_-	AmTr_v1.0_scaffold00030	361403	360880	361403	356674	-
AmTr_v1.0_scaffold00048.66	AltA_AmTr_v1.0_scaffold00048_1630969_1631541_1630969_1633332_+	AmTr_v1.0_scaffold00048	1630969	1631541	1630969	1633332	+
AmTr_v1.0_scaffold00032.56	AltA_AmTr_v1.0_scaffold00032_1057217_1055305_1057217_1055294_-	AmTr_v1.0_scaffold00032	1057217	1055305	1057217	1055294	-
AmTr_v1.0_scaffold00070.39	AltA_AmTr_v1.0_scaffold00070_934850_922604_934850_922570_-	AmTr_v1.0_scaffold00070	934850	922604	934850	922570	-
AmTr_v1.0_scaffold00171.29	AltA_AmTr_v1.0_scaffold00171_435897_435685_435897_435641_-	AmTr_v1.0_scaffold00171	435897	435685	435897	435641	-
AmTr_v1.0_scaffold00135.2	AltA_AmTr_v1.0_scaffold00135_19732_19607_19732_19603_-	AmTr_v1.0_scaffold00135	19732	19607	19732	19603	-
AmTr_v1.0_scaffold00046.92	AltA_AmTr_v1.0_scaffold00046_2707511_2706621_2707511_2706615_-	AmTr_v1.0_scaffold00046	2707511	2706621	2707511	2706615	-
AmTr_v1.0_scaffold00141.16	AltA_AmTr_v1.0_scaffold00141_662623_657660_662623_656269_-	AmTr_v1.0_scaffold00141	662623	657660	662623	656269	-
AmTr_v1.0_scaffold00106.86	AltA_AmTr_v1.0_scaffold00106_1488944_1488681_1488944_1484201_-	AmTr_v1.0_scaffold00106	1488944	1488681	1488944	1484201	-
AmTr_v1.0_scaffold00163.28	AltA_AmTr_v1.0_scaffold00163_773566_777300_773566_777388_+	AmTr_v1.0_scaffold00163	773566	777300	773566	777388	+
AmTr_v1.0_scaffold00058.49	AltA_AmTr_v1.0_scaffold00058_1073204_1070357_1073204_1070024_-	AmTr_v1.0_scaffold00058	1073204	1070357	1073204	1070024	-
AmTr_v1.0_scaffold00086.55	AltA_AmTr_v1.0_scaffold00086_1313919_1313835_1313919_1313813_-	AmTr_v1.0_scaffold00086	1313919	1313835	1313919	1313813	-
AmTr_v1.0_scaffold00032.174	AltA_AmTr_v1.0_scaffold00032_3440955_3439285_3440955_3439276_-	AmTr_v1.0_scaffold00032	3440955	3439285	3440955	3439276	-
AmTr_v1.0_scaffold00046.67	AltA_AmTr_v1.0_scaffold00046_1884019_1878122_1884019_1871898_-	AmTr_v1.0_scaffold00046	1884019	1878122	1884019	1871898	-
AmTr_v1.0_scaffold00029.87	AltA_AmTr_v1.0_scaffold00029_1134339_1134918_1134339_1134973_+	AmTr_v1.0_scaffold00029	1134339	1134918	1134339	1134973	+
AmTr_v1.0_scaffold00001.54	AltA_AmTr_v1.0_scaffold00001_890870_890518_890870_888692_-	AmTr_v1.0_scaffold00001	890870	890518	890870	888692	-
AmTr_v1.0_scaffold00122.36	AltA_AmTr_v1.0_scaffold00122_1087227_1087113_1087227_1087085_-	AmTr_v1.0_scaffold00122	1087227	1087113	1087227	1087085	-
AmTr_v1.0_scaffold00005.185	AltA_AmTr_v1.0_scaffold00005_7259523_7260751_7259523_7260754_+	AmTr_v1.0_scaffold00005	7259523	7260751	7259523	7260754	+
AmTr_v1.0_scaffold00009.235	AltA_AmTr_v1.0_scaffold00009_5976288_5977358_5976288_5977752_+	AmTr_v1.0_scaffold00009	5976288	5977358	5976288	5977752	+
AmTr_v1.0_scaffold00161.24	AltA_AmTr_v1.0_scaffold00161_659121_659275_659121_659344_+	AmTr_v1.0_scaffold00161	659121	659275	659121	659344	+
AmTr_v1.0_scaffold00059.44	AltA_AmTr_v1.0_scaffold00059_738888_739577_738888_739625_+	AmTr_v1.0_scaffold00059	738888	739577	738888	739625	+
AmTr_v1.0_scaffold00014.120	AltA_AmTr_v1.0_scaffold00014_6018705_6018511_6018705_6018506_-	AmTr_v1.0_scaffold00014	6018705	6018511	6018705	6018506	-
AmTr_v1.0_scaffold00007.173	AltA_AmTr_v1.0_scaffold00007_3679515_3679257_3679515_3679254_-	AmTr_v1.0_scaffold00007	3679515	3679257	3679515	3679254	-
AmTr_v1.0_scaffold00071.38	AltA_AmTr_v1.0_scaffold00071_731104_732179_731104_734512_+	AmTr_v1.0_scaffold00071	731104	732179	731104	734512	+
AmTr_v1.0_scaffold00024.190	AltA_AmTr_v1.0_scaffold00024_3905104_3903953_3905104_3903489_-	AmTr_v1.0_scaffold00024	3905104	3903953	3905104	3903489	-
AmTr_v1.0_scaffold00007.135	AltA_AmTr_v1.0_scaffold00007_2772960_2772809_2772960_2769750_-	AmTr_v1.0_scaffold00007	2772960	2772809	2772960	2769750	-
AmTr_v1.0_scaffold00016.380	AltA_AmTr_v1.0_scaffold00016_7603328_7603229_7603328_7602836_-	AmTr_v1.0_scaffold00016	7603328	7603229	7603328	7602836	-
AmTr_v1.0_scaffold00092.112	AltA_AmTr_v1.0_scaffold00092_2081897_2081812_2081897_2081805_-	AmTr_v1.0_scaffold00092	2081897	2081812	2081897	2081805	-
AmTr_v1.0_scaffold00023.3	AltA_AmTr_v1.0_scaffold00023_18860_18672_18860_18619_-	AmTr_v1.0_scaffold00023	18860	18672	18860	18619	-
AmTr_v1.0_scaffold00005.121	AltA_AmTr_v1.0_scaffold00005_5345318_5368542_5345318_5368939_+	AmTr_v1.0_scaffold00005	5345318	5368542	5345318	5368939	+
AmTr_v1.0_scaffold00006.8	AltA_AmTr_v1.0_scaffold00006_265462_265356_265462_265288_-	AmTr_v1.0_scaffold00006	265462	265356	265462	265288	-
AmTr_v1.0_scaffold00014.128	AltA_AmTr_v1.0_scaffold00014_6277070_6276763_6277070_6276740_-	AmTr_v1.0_scaffold00014	6277070	6276763	6277070	6276740	-
AmTr_v1.0_scaffold00039.21	AltA_AmTr_v1.0_scaffold00039_531633_528308_531633_528268_-	AmTr_v1.0_scaffold00039	531633	528308	531633	528268	-
AmTr_v1.0_scaffold00078.202	AltA_AmTr_v1.0_scaffold00078_3492781_3493114_3492781_3493139_+	AmTr_v1.0_scaffold00078	3492781	3493114	3492781	3493139	+
AmTr_v1.0_scaffold00001.177	AltA_AmTr_v1.0_scaffold00001_3143314_3143184_3143314_3142904_-	AmTr_v1.0_scaffold00001	3143314	3143184	3143314	3142904	-
AmTr_v1.0_scaffold00080.12	AltA_AmTr_v1.0_scaffold00080_411831_412067_411831_412223_+	AmTr_v1.0_scaffold00080	411831	412067	411831	412223	+
AmTr_v1.0_scaffold00002.329	AltA_AmTr_v1.0_scaffold00002_5959177_5956034_5959177_5956022_-	AmTr_v1.0_scaffold00002	5959177	5956034	5959177	5956022	-
AmTr_v1.0_scaffold00066.245	AltA_AmTr_v1.0_scaffold00066_3394624_3395130_3394624_3395173_+	AmTr_v1.0_scaffold00066	3394624	3395130	3394624	3395173	+
AmTr_v1.0_scaffold00025.189	AltA_AmTr_v1.0_scaffold00025_2575436_2576402_2575436_2576414_+	AmTr_v1.0_scaffold00025	2575436	2576402	2575436	2576414	+
AmTr_v1.0_scaffold00003.175	AltA_AmTr_v1.0_scaffold00003_3491868_3492270_3491868_3494035_+	AmTr_v1.0_scaffold00003	3491868	3492270	3491868	3494035	+
AmTr_v1.0_scaffold00033.110	AltA_AmTr_v1.0_scaffold00033_2608742_2609043_2608742_2609248_+	AmTr_v1.0_scaffold00033	2608742	2609043	2608742	2609248	+
AmTr_v1.0_scaffold00040.50	AltA_AmTr_v1.0_scaffold00040_1044948_1045692_1044948_1045705_+	AmTr_v1.0_scaffold00040	1044948	1045692	1044948	1045705	+
AmTr_v1.0_scaffold00023.199	AltA_AmTr_v1.0_scaffold00023_5440964_5439980_5440964_5439736_-	AmTr_v1.0_scaffold00023	5440964	5439980	5440964	5439736	-
AmTr_v1.0_scaffold00048.130	AltA_AmTr_v1.0_scaffold00048_2868257_2869482_2868257_2869621_+	AmTr_v1.0_scaffold00048	2868257	2869482	2868257	2869621	+
AmTr_v1.0_scaffold00025.311	AltA_AmTr_v1.0_scaffold00025_4538213_4538439_4538213_4538516_+	AmTr_v1.0_scaffold00025	4538213	4538439	4538213	4538516	+
AmTr_v1.0_scaffold00024.266	AltA_AmTr_v1.0_scaffold00024_5324390_5326466_5324390_5327880_+	AmTr_v1.0_scaffold00024	5324390	5326466	5324390	5327880	+
AmTr_v1.0_scaffold00060.71	AltA_AmTr_v1.0_scaffold00060_1822944_1822706_1822944_1822662_-	AmTr_v1.0_scaffold00060	1822944	1822706	1822944	1822662	-
AmTr_v1.0_scaffold00095.158	AltA_AmTr_v1.0_scaffold00095_2992620_2979526_2992620_2978820_-	AmTr_v1.0_scaffold00095	2992620	2979526	2992620	2978820	-
AmTr_v1.0_scaffold00106.43	AltA_AmTr_v1.0_scaffold00106_715866_717272_715866_717476_+	AmTr_v1.0_scaffold00106	715866	717272	715866	717476	+
AmTr_v1.0_scaffold00044.162	AltA_AmTr_v1.0_scaffold00044_2321895_2321984_2321895_2322021_+	AmTr_v1.0_scaffold00044	2321895	2321984	2321895	2322021	+
AmTr_v1.0_scaffold00119.58	AltA_AmTr_v1.0_scaffold00119_874466_877477_874466_879222_+	AmTr_v1.0_scaffold00119	874466	877477	874466	879222	+
AmTr_v1.0_scaffold00110.128	AltA_AmTr_v1.0_scaffold00110_2321797_2321981_2321797_2321986_+	AmTr_v1.0_scaffold00110	2321797	2321981	2321797	2321986	+
AmTr_v1.0_scaffold00008.78	AltA_AmTr_v1.0_scaffold00008_2383906_2383811_2383906_2383805_-	AmTr_v1.0_scaffold00008	2383906	2383811	2383906	2383805	-
AmTr_v1.0_scaffold00065.72	AltA_AmTr_v1.0_scaffold00065_1617571_1617714_1617571_1617834_+	AmTr_v1.0_scaffold00065	1617571	1617714	1617571	1617834	+
AmTr_v1.0_scaffold00014.138	AltA_AmTr_v1.0_scaffold00014_6827355_6819737_6827355_6819199_-	AmTr_v1.0_scaffold00014	6827355	6819737	6827355	6819199	-
AmTr_v1.0_scaffold00165.28	AltA_AmTr_v1.0_scaffold00165_446984_445341_446984_444376_-	AmTr_v1.0_scaffold00165	446984	445341	446984	444376	-
AmTr_v1.0_scaffold00027.112	AltA_AmTr_v1.0_scaffold00027_4970683_4970547_4970683_4970014_-	AmTr_v1.0_scaffold00027	4970683	4970547	4970683	4970014	-
AmTr_v1.0_scaffold00148.23	AltA_AmTr_v1.0_scaffold00148_387719_387585_387719_387553_-	AmTr_v1.0_scaffold00148	387719	387585	387719	387553	-
AmTr_v1.0_scaffold00011.79	AltA_AmTr_v1.0_scaffold00011_3968703_3966755_3968703_3965941_-	AmTr_v1.0_scaffold00011	3968703	3966755	3968703	3965941	-
AmTr_v1.0_scaffold00071.45	AltA_AmTr_v1.0_scaffold00071_809298_808365_809298_808361_-	AmTr_v1.0_scaffold00071	809298	808365	809298	808361	-
AmTr_v1.0_scaffold00063.74	AltA_AmTr_v1.0_scaffold00063_3494198_3494118_3494198_3493689_-	AmTr_v1.0_scaffold00063	3494198	3494118	3494198	3493689	-
AmTr_v1.0_scaffold00197.6	AltA_AmTr_v1.0_scaffold00197_127286_127189_127286_127098_-	AmTr_v1.0_scaffold00197	127286	127189	127286	127098	-
AmTr_v1.0_scaffold00009.203	AltA_AmTr_v1.0_scaffold00009_5392546_5387512_5392546_5387501_-	AmTr_v1.0_scaffold00009	5392546	5387512	5392546	5387501	-
AmTr_v1.0_scaffold00147.9	AltA_AmTr_v1.0_scaffold00147_165348_163660_165348_163551_-	AmTr_v1.0_scaffold00147	165348	163660	165348	163551	-
AmTr_v1.0_scaffold00054.72	AltA_AmTr_v1.0_scaffold00054_3421178_3419420_3421178_3413498_-	AmTr_v1.0_scaffold00054	3421178	3419420	3421178	3413498	-
AmTr_v1.0_scaffold00001.31	AltA_AmTr_v1.0_scaffold00001_515860_515986_515860_516019_+	AmTr_v1.0_scaffold00001	515860	515986	515860	516019	+
AmTr_v1.0_scaffold00183.2	AltA_AmTr_v1.0_scaffold00183_53383_53062_53383_53017_-	AmTr_v1.0_scaffold00183	53383	53062	53383	53017	-
AmTr_v1.0_scaffold00042.42	AltA_AmTr_v1.0_scaffold00042_2297895_2294471_2297895_2294429_-	AmTr_v1.0_scaffold00042	2297895	2294471	2297895	2294429	-
AmTr_v1.0_scaffold00010.165	AltA_AmTr_v1.0_scaffold00010_3304162_3303718_3304162_3303061_-	AmTr_v1.0_scaffold00010	3304162	3303718	3304162	3303061	-
AmTr_v1.0_scaffold00029.54	AltA_AmTr_v1.0_scaffold00029_597069_597756_597069_597801_+	AmTr_v1.0_scaffold00029	597069	597756	597069	597801	+
AmTr_v1.0_scaffold00024.298	AltA_AmTr_v1.0_scaffold00024_5818720_5818597_5818720_5818557_-	AmTr_v1.0_scaffold00024	5818720	5818597	5818720	5818557	-
AmTr_v1.0_scaffold00003.123	AltA_AmTr_v1.0_scaffold00003_2261935_2263030_2261935_2263065_+	AmTr_v1.0_scaffold00003	2261935	2263030	2261935	2263065	+
AmTr_v1.0_scaffold00153.23	AltA_AmTr_v1.0_scaffold00153_509954_509880_509954_509831_-	AmTr_v1.0_scaffold00153	509954	509880	509954	509831	-
AmTr_v1.0_scaffold00109.24	AltA_AmTr_v1.0_scaffold00109_274072_273980_274072_273955_-	AmTr_v1.0_scaffold00109	274072	273980	274072	273955	-
AmTr_v1.0_scaffold00176.4	AltA_AmTr_v1.0_scaffold00176_104017_104129_104017_104143_+	AmTr_v1.0_scaffold00176	104017	104129	104017	104143	+
AmTr_v1.0_scaffold00012.125	AltA_AmTr_v1.0_scaffold00012_3434905_3435192_3434905_3436376_+	AmTr_v1.0_scaffold00012	3434905	3435192	3434905	3436376	+
AmTr_v1.0_scaffold00048.153	AltA_AmTr_v1.0_scaffold00048_3433875_3433766_3433875_3432566_-	AmTr_v1.0_scaffold00048	3433875	3433766	3433875	3432566	-
AmTr_v1.0_scaffold00157.30	AltA_AmTr_v1.0_scaffold00157_635881_635693_635881_635682_-	AmTr_v1.0_scaffold00157	635881	635693	635881	635682	-
AmTr_v1.0_scaffold00114.69	AltA_AmTr_v1.0_scaffold00114_2211573_2211670_2211573_2211917_+	AmTr_v1.0_scaffold00114	2211573	2211670	2211573	2211917	+
AmTr_v1.0_scaffold00009.306	AltA_AmTr_v1.0_scaffold00009_7402061_7401940_7402061_7401363_-	AmTr_v1.0_scaffold00009	7402061	7401940	7402061	7401363	-
AmTr_v1.0_scaffold00095.54	AltA_AmTr_v1.0_scaffold00095_1081270_1081573_1081270_1081675_+	AmTr_v1.0_scaffold00095	1081270	1081573	1081270	1081675	+
AmTr_v1.0_scaffold00007.42	AltA_AmTr_v1.0_scaffold00007_848165_860708_848165_860755_+	AmTr_v1.0_scaffold00007	848165	860708	848165	860755	+
AmTr_v1.0_scaffold00013.7	AltA_AmTr_v1.0_scaffold00013_325209_325114_325209_325111_-	AmTr_v1.0_scaffold00013	325209	325114	325209	325111	-
AmTr_v1.0_scaffold00039.98	AltA_AmTr_v1.0_scaffold00039_2115566_2115671_2115566_2115755_+	AmTr_v1.0_scaffold00039	2115566	2115671	2115566	2115755	+
AmTr_v1.0_scaffold00030.198	AltA_AmTr_v1.0_scaffold00030_5223817_5228362_5223817_5228387_+	AmTr_v1.0_scaffold00030	5223817	5228362	5223817	5228387	+
AmTr_v1.0_scaffold00059.120	AltA_AmTr_v1.0_scaffold00059_1961105_1961182_1961105_1961187_+	AmTr_v1.0_scaffold00059	1961105	1961182	1961105	1961187	+
AmTr_v1.0_scaffold00066.21	AltA_AmTr_v1.0_scaffold00066_378597_379315_378597_379341_+	AmTr_v1.0_scaffold00066	378597	379315	378597	379341	+
AmTr_v1.0_scaffold00006.147	AltA_AmTr_v1.0_scaffold00006_6311124_6311251_6311124_6311286_+	AmTr_v1.0_scaffold00006	6311124	6311251	6311124	6311286	+
AmTr_v1.0_scaffold00131.35	AltA_AmTr_v1.0_scaffold00131_602173_603124_602173_603132_+	AmTr_v1.0_scaffold00131	602173	603124	602173	603132	+
AmTr_v1.0_scaffold00025.49	AltA_AmTr_v1.0_scaffold00025_773058_773308_773058_773340_+	AmTr_v1.0_scaffold00025	773058	773308	773058	773340	+
AmTr_v1.0_scaffold00025.396	AltA_AmTr_v1.0_scaffold00025_6064894_6061412_6064894_6061400_-	AmTr_v1.0_scaffold00025	6064894	6061412	6064894	6061400	-
AmTr_v1.0_scaffold00007.52	AltA_AmTr_v1.0_scaffold00007_1018154_1018062_1018154_1018055_-	AmTr_v1.0_scaffold00007	1018154	1018062	1018154	1018055	-
AmTr_v1.0_scaffold00046.99	AltA_AmTr_v1.0_scaffold00046_2901905_2897398_2901905_2896552_-	AmTr_v1.0_scaffold00046	2901905	2897398	2901905	2896552	-
AmTr_v1.0_scaffold00033.132	AltA_AmTr_v1.0_scaffold00033_3064246_3062679_3064246_3062673_-	AmTr_v1.0_scaffold00033	3064246	3062679	3064246	3062673	-
AmTr_v1.0_scaffold00019.169	AltA_AmTr_v1.0_scaffold00019_2740875_2744112_2740875_2746812_+	AmTr_v1.0_scaffold00019	2740875	2744112	2740875	2746812	+
AmTr_v1.0_scaffold00002.502	AltA_AmTr_v1.0_scaffold00002_8588960_8587597_8588960_8587573_-	AmTr_v1.0_scaffold00002	8588960	8587597	8588960	8587573	-
AmTr_v1.0_scaffold00022.183	AltA_AmTr_v1.0_scaffold00022_2853596_2853402_2853596_2853397_-	AmTr_v1.0_scaffold00022	2853596	2853402	2853596	2853397	-
AmTr_v1.0_scaffold00033.112	AltA_AmTr_v1.0_scaffold00033_2639394_2638606_2639394_2638308_-	AmTr_v1.0_scaffold00033	2639394	2638606	2639394	2638308	-
AmTr_v1.0_scaffold00085.94	AltA_AmTr_v1.0_scaffold00085_2277249_2275499_2277249_2275463_-	AmTr_v1.0_scaffold00085	2277249	2275499	2277249	2275463	-
AmTr_v1.0_scaffold00019.97	AltA_AmTr_v1.0_scaffold00019_1610629_1609330_1610629_1609205_-	AmTr_v1.0_scaffold00019	1610629	1609330	1610629	1609205	-
AmTr_v1.0_scaffold00045.312	AltA_AmTr_v1.0_scaffold00045_4554151_4554727_4554151_4554751_+	AmTr_v1.0_scaffold00045	4554151	4554727	4554151	4554751	+
AmTr_v1.0_scaffold00002.543	AltA_AmTr_v1.0_scaffold00002_9273415_9272442_9273415_9272435_-	AmTr_v1.0_scaffold00002	9273415	9272442	9273415	9272435	-
AmTr_v1.0_scaffold00088.7	AltA_AmTr_v1.0_scaffold00088_129612_129819_129612_129828_+	AmTr_v1.0_scaffold00088	129612	129819	129612	129828	+
AmTr_v1.0_scaffold00021.139	AltA_AmTr_v1.0_scaffold00021_3059447_3058338_3059447_3057939_-	AmTr_v1.0_scaffold00021	3059447	3058338	3059447	3057939	-
AmTr_v1.0_scaffold00072.87	AltA_AmTr_v1.0_scaffold00072_2255173_2249160_2255173_2248743_-	AmTr_v1.0_scaffold00072	2255173	2249160	2255173	2248743	-
AmTr_v1.0_scaffold00092.88	AltA_AmTr_v1.0_scaffold00092_1659122_1660457_1659122_1660461_+	AmTr_v1.0_scaffold00092	1659122	1660457	1659122	1660461	+
AmTr_v1.0_scaffold00106.118	AltA_AmTr_v1.0_scaffold00106_2138519_2140461_2138519_2140478_+	AmTr_v1.0_scaffold00106	2138519	2140461	2138519	2140478	+
AmTr_v1.0_scaffold00023.243	AltA_AmTr_v1.0_scaffold00023_6462346_6460952_6462346_6460319_-	AmTr_v1.0_scaffold00023	6462346	6460952	6462346	6460319	-
AmTr_v1.0_scaffold00061.106	AltA_AmTr_v1.0_scaffold00061_1746836_1745840_1746836_1745800_-	AmTr_v1.0_scaffold00061	1746836	1745840	1746836	1745800	-
AmTr_v1.0_scaffold00059.68	AltA_AmTr_v1.0_scaffold00059_1121646_1119070_1121646_1118956_-	AmTr_v1.0_scaffold00059	1121646	1119070	1121646	1118956	-
AmTr_v1.0_scaffold00024.195	AltA_AmTr_v1.0_scaffold00024_4191739_4191902_4191739_4191908_+	AmTr_v1.0_scaffold00024	4191739	4191902	4191739	4191908	+
AmTr_v1.0_scaffold00029.216	AltA_AmTr_v1.0_scaffold00029_2658531_2659357_2658531_2660370_+	AmTr_v1.0_scaffold00029	2658531	2659357	2658531	2660370	+
AmTr_v1.0_scaffold00024.101	AltA_AmTr_v1.0_scaffold00024_2214915_2214769_2214915_2214694_-	AmTr_v1.0_scaffold00024	2214915	2214769	2214915	2214694	-
AmTr_v1.0_scaffold00048.26	AltA_AmTr_v1.0_scaffold00048_657183_657053_657183_656551_-	AmTr_v1.0_scaffold00048	657183	657053	657183	656551	-
AmTr_v1.0_scaffold00056.159	AltA_AmTr_v1.0_scaffold00056_3031075_3031639_3031075_3031642_+	AmTr_v1.0_scaffold00056	3031075	3031639	3031075	3031642	+
AmTr_v1.0_scaffold00013.136	AltA_AmTr_v1.0_scaffold00013_3706333_3707677_3706333_3707963_+	AmTr_v1.0_scaffold00013	3706333	3707677	3706333	3707963	+
AmTr_v1.0_scaffold00065.91	AltA_AmTr_v1.0_scaffold00065_1955123_1952143_1955123_1952100_-	AmTr_v1.0_scaffold00065	1955123	1952143	1955123	1952100	-
AmTr_v1.0_scaffold00086.20	AltA_AmTr_v1.0_scaffold00086_382936_383211_382936_383306_+	AmTr_v1.0_scaffold00086	382936	383211	382936	383306	+
AmTr_v1.0_scaffold00059.89	AltA_AmTr_v1.0_scaffold00059_1468524_1468419_1468524_1468349_-	AmTr_v1.0_scaffold00059	1468524	1468419	1468524	1468349	-
AmTr_v1.0_scaffold00078.78	AltA_AmTr_v1.0_scaffold00078_1332997_1332349_1332997_1332329_-	AmTr_v1.0_scaffold00078	1332997	1332349	1332997	1332329	-
AmTr_v1.0_scaffold00030.211	AltA_AmTr_v1.0_scaffold00030_5612181_5612300_5612181_5612450_+	AmTr_v1.0_scaffold00030	5612181	5612300	5612181	5612450	+
AmTr_v1.0_scaffold00046.113	AltA_AmTr_v1.0_scaffold00046_3258397_3258748_3258397_3260538_+	AmTr_v1.0_scaffold00046	3258397	3258748	3258397	3260538	+
AmTr_v1.0_scaffold00069.125	AltA_AmTr_v1.0_scaffold00069_2335955_2347880_2335955_2347888_+	AmTr_v1.0_scaffold00069	2335955	2347880	2335955	2347888	+
AmTr_v1.0_scaffold00019.329	AltA_AmTr_v1.0_scaffold00019_5252359_5251935_5252359_5251932_-	AmTr_v1.0_scaffold00019	5252359	5251935	5252359	5251932	-
AmTr_v1.0_scaffold00058.164	AltA_AmTr_v1.0_scaffold00058_2876255_2876125_2876255_2875991_-	AmTr_v1.0_scaffold00058	2876255	2876125	2876255	2875991	-
AmTr_v1.0_scaffold00089.99	AltA_AmTr_v1.0_scaffold00089_2712021_2699452_2712021_2699448_-	AmTr_v1.0_scaffold00089	2712021	2699452	2712021	2699448	-
AmTr_v1.0_scaffold00086.93	AltA_AmTr_v1.0_scaffold00086_2356137_2363655_2356137_2364479_+	AmTr_v1.0_scaffold00086	2356137	2363655	2356137	2364479	+
AmTr_v1.0_scaffold00031.71	AltA_AmTr_v1.0_scaffold00031_2625624_2626077_2625624_2626288_+	AmTr_v1.0_scaffold00031	2625624	2626077	2625624	2626288	+
AmTr_v1.0_scaffold00017.291	AltA_AmTr_v1.0_scaffold00017_7231411_7231313_7231411_7231294_-	AmTr_v1.0_scaffold00017	7231411	7231313	7231411	7231294	-
AmTr_v1.0_scaffold00016.252	AltA_AmTr_v1.0_scaffold00016_5569722_5569880_5569722_5570035_+	AmTr_v1.0_scaffold00016	5569722	5569880	5569722	5570035	+
AmTr_v1.0_scaffold00056.20	AltA_AmTr_v1.0_scaffold00056_276062_275299_276062_275159_-	AmTr_v1.0_scaffold00056	276062	275299	276062	275159	-
AmTr_v1.0_scaffold00011.216	AltA_AmTr_v1.0_scaffold00011_8409616_8409165_8409616_8409127_-	AmTr_v1.0_scaffold00011	8409616	8409165	8409616	8409127	-
AmTr_v1.0_scaffold00044.200	AltA_AmTr_v1.0_scaffold00044_3141734_3158668_3141734_3158952_+	AmTr_v1.0_scaffold00044	3141734	3158668	3141734	3158952	+
AmTr_v1.0_scaffold00023.37	AltA_AmTr_v1.0_scaffold00023_783220_784721_783220_785655_+	AmTr_v1.0_scaffold00023	783220	784721	783220	785655	+
AmTr_v1.0_scaffold00131.36	AltA_AmTr_v1.0_scaffold00131_617973_619579_617973_620087_+	AmTr_v1.0_scaffold00131	617973	619579	617973	620087	+
AmTr_v1.0_scaffold00004.182	AltA_AmTr_v1.0_scaffold00004_2609153_2607783_2609153_2607777_-	AmTr_v1.0_scaffold00004	2609153	2607783	2609153	2607777	-
AmTr_v1.0_scaffold00017.90	AltA_AmTr_v1.0_scaffold00017_2932906_2933665_2932906_2934262_+	AmTr_v1.0_scaffold00017	2932906	2933665	2932906	2934262	+
AmTr_v1.0_scaffold00024.252	AltA_AmTr_v1.0_scaffold00024_5062659_5062585_5062659_5062549_-	AmTr_v1.0_scaffold00024	5062659	5062585	5062659	5062549	-
AmTr_v1.0_scaffold00138.16	AltA_AmTr_v1.0_scaffold00138_332910_332804_332910_332769_-	AmTr_v1.0_scaffold00138	332910	332804	332910	332769	-
AmTr_v1.0_scaffold00027.145	AltA_AmTr_v1.0_scaffold00027_5800015_5800673_5800015_5801159_+	AmTr_v1.0_scaffold00027	5800015	5800673	5800015	5801159	+
AmTr_v1.0_scaffold00020.5	AltA_AmTr_v1.0_scaffold00020_134452_134579_134452_135581_+	AmTr_v1.0_scaffold00020	134452	134579	134452	135581	+
AmTr_v1.0_scaffold00871.1	AltA_AmTr_v1.0_scaffold00871_689_525_689_372_-	AmTr_v1.0_scaffold00871	689	525	689	372	-
AmTr_v1.0_scaffold00045.264	AltA_AmTr_v1.0_scaffold00045_3770552_3769843_3770552_3769464_-	AmTr_v1.0_scaffold00045	3770552	3769843	3770552	3769464	-
AmTr_v1.0_scaffold00071.182	AltA_AmTr_v1.0_scaffold00071_2992741_2992683_2992741_2992647_-	AmTr_v1.0_scaffold00071	2992741	2992683	2992741	2992647	-
AmTr_v1.0_scaffold00125.19	AltA_AmTr_v1.0_scaffold00125_853061_852041_853061_851872_-	AmTr_v1.0_scaffold00125	853061	852041	853061	851872	-
AmTr_v1.0_scaffold00209.8	AltA_AmTr_v1.0_scaffold00209_196537_196619_196537_196857_+	AmTr_v1.0_scaffold00209	196537	196619	196537	196857	+
AmTr_v1.0_scaffold00066.242	AltA_AmTr_v1.0_scaffold00066_3370508_3370686_3370508_3370739_+	AmTr_v1.0_scaffold00066	3370508	3370686	3370508	3370739	+
AmTr_v1.0_scaffold00083.9	AltA_AmTr_v1.0_scaffold00083_279481_288334_279481_290834_+	AmTr_v1.0_scaffold00083	279481	288334	279481	290834	+
AmTr_v1.0_scaffold00002.437	AltA_AmTr_v1.0_scaffold00002_7485935_7486627_7485935_7488414_+	AmTr_v1.0_scaffold00002	7485935	7486627	7485935	7488414	+
AmTr_v1.0_scaffold00047.55	AltA_AmTr_v1.0_scaffold00047_1834666_1832496_1834666_1832493_-	AmTr_v1.0_scaffold00047	1834666	1832496	1834666	1832493	-
AmTr_v1.0_scaffold00027.80	AltA_AmTr_v1.0_scaffold00027_4354021_4354579_4354021_4355335_+	AmTr_v1.0_scaffold00027	4354021	4354579	4354021	4355335	+
AmTr_v1.0_scaffold00106.80	AltA_AmTr_v1.0_scaffold00106_1360550_1361182_1360550_1361207_+	AmTr_v1.0_scaffold00106	1360550	1361182	1360550	1361207	+
AmTr_v1.0_scaffold00176.30	AltA_AmTr_v1.0_scaffold00176_610586_611952_610586_611978_+	AmTr_v1.0_scaffold00176	610586	611952	610586	611978	+
AmTr_v1.0_scaffold00010.393	AltA_AmTr_v1.0_scaffold00010_7067385_7067040_7067385_7065727_-	AmTr_v1.0_scaffold00010	7067385	7067040	7067385	7065727	-
AmTr_v1.0_scaffold00061.141	AltA_AmTr_v1.0_scaffold00061_2353636_2353760_2353636_2355034_+	AmTr_v1.0_scaffold00061	2353636	2353760	2353636	2355034	+
AmTr_v1.0_scaffold00026.131	AltA_AmTr_v1.0_scaffold00026_5264814_5259040_5264814_5259022_-	AmTr_v1.0_scaffold00026	5264814	5259040	5264814	5259022	-
AmTr_v1.0_scaffold00048.130	AltA_AmTr_v1.0_scaffold00048_2868257_2869482_2868257_2869549_+	AmTr_v1.0_scaffold00048	2868257	2869482	2868257	2869549	+
AmTr_v1.0_scaffold00023.123	AltA_AmTr_v1.0_scaffold00023_3186538_3186108_3186538_3186087_-	AmTr_v1.0_scaffold00023	3186538	3186108	3186538	3186087	-
AmTr_v1.0_scaffold00040.71	AltA_AmTr_v1.0_scaffold00040_1280048_1279639_1280048_1279199_-	AmTr_v1.0_scaffold00040	1280048	1279639	1280048	1279199	-
AmTr_v1.0_scaffold00004.258	AltA_AmTr_v1.0_scaffold00004_7900706_7899355_7900706_7899352_-	AmTr_v1.0_scaffold00004	7900706	7899355	7900706	7899352	-
AmTr_v1.0_scaffold00220.3	AltA_AmTr_v1.0_scaffold00220_123872_123799_123872_123774_-	AmTr_v1.0_scaffold00220	123872	123799	123872	123774	-
AmTr_v1.0_scaffold00025.174	AltA_AmTr_v1.0_scaffold00025_2343650_2342012_2343650_2341976_-	AmTr_v1.0_scaffold00025	2343650	2342012	2343650	2341976	-
AmTr_v1.0_scaffold00071.78	AltA_AmTr_v1.0_scaffold00071_1249498_1246265_1249498_1246112_-	AmTr_v1.0_scaffold00071	1249498	1246265	1249498	1246112	-
AmTr_v1.0_scaffold00099.102	AltA_AmTr_v1.0_scaffold00099_1576411_1575781_1576411_1574695_-	AmTr_v1.0_scaffold00099	1576411	1575781	1576411	1574695	-
AmTr_v1.0_scaffold00034.87	AltA_AmTr_v1.0_scaffold00034_4293093_4293322_4293093_4293325_+	AmTr_v1.0_scaffold00034	4293093	4293322	4293093	4293325	+
AmTr_v1.0_scaffold00035.43	AltA_AmTr_v1.0_scaffold00035_3872122_3872720_3872122_3872723_+	AmTr_v1.0_scaffold00035	3872122	3872720	3872122	3872723	+
AmTr_v1.0_scaffold00056.108	AltA_AmTr_v1.0_scaffold00056_1918242_1916281_1918242_1916243_-	AmTr_v1.0_scaffold00056	1918242	1916281	1918242	1916243	-
AmTr_v1.0_scaffold00022.251	AltA_AmTr_v1.0_scaffold00022_4169909_4170121_4169909_4170141_+	AmTr_v1.0_scaffold00022	4169909	4170121	4169909	4170141	+
AmTr_v1.0_scaffold00057.4	AltA_AmTr_v1.0_scaffold00057_82788_82571_82788_82552_-	AmTr_v1.0_scaffold00057	82788	82571	82788	82552	-
AmTr_v1.0_scaffold00092.99	AltA_AmTr_v1.0_scaffold00092_1869913_1870132_1869913_1870267_+	AmTr_v1.0_scaffold00092	1869913	1870132	1869913	1870267	+
AmTr_v1.0_scaffold00064.4	AltA_AmTr_v1.0_scaffold00064_304198_309681_304198_309699_+	AmTr_v1.0_scaffold00064	304198	309681	304198	309699	+
AmTr_v1.0_scaffold00005.188	AltA_AmTr_v1.0_scaffold00005_7394915_7397099_7394915_7397200_+	AmTr_v1.0_scaffold00005	7394915	7397099	7394915	7397200	+
AmTr_v1.0_scaffold00132.24	AltA_AmTr_v1.0_scaffold00132_1201272_1199600_1201272_1199517_-	AmTr_v1.0_scaffold00132	1201272	1199600	1201272	1199517	-
AmTr_v1.0_scaffold00061.15	AltA_AmTr_v1.0_scaffold00061_293578_293490_293578_293475_-	AmTr_v1.0_scaffold00061	293578	293490	293578	293475	-
AmTr_v1.0_scaffold00030.143	AltA_AmTr_v1.0_scaffold00030_3798106_3798623_3798106_3798672_+	AmTr_v1.0_scaffold00030	3798106	3798623	3798106	3798672	+
AmTr_v1.0_scaffold00171.29	AltA_AmTr_v1.0_scaffold00171_436773_436490_436773_436317_-	AmTr_v1.0_scaffold00171	436773	436490	436773	436317	-
AmTr_v1.0_scaffold00010.477	AltA_AmTr_v1.0_scaffold00010_8050309_8050040_8050309_8050001_-	AmTr_v1.0_scaffold00010	8050309	8050040	8050309	8050001	-
AmTr_v1.0_scaffold00029.48	AltA_AmTr_v1.0_scaffold00029_552095_552001_552095_551836_-	AmTr_v1.0_scaffold00029	552095	552001	552095	551836	-
AmTr_v1.0_scaffold00002.347	AltA_AmTr_v1.0_scaffold00002_6275969_6276250_6275969_6276287_+	AmTr_v1.0_scaffold00002	6275969	6276250	6275969	6276287	+
AmTr_v1.0_scaffold00049.143	AltA_AmTr_v1.0_scaffold00049_2416760_2416651_2416760_2416645_-	AmTr_v1.0_scaffold00049	2416760	2416651	2416760	2416645	-
AmTr_v1.0_scaffold00111.32	AltA_AmTr_v1.0_scaffold00111_661825_666042_661825_666064_+	AmTr_v1.0_scaffold00111	661825	666042	661825	666064	+
AmTr_v1.0_scaffold00145.33	AltA_AmTr_v1.0_scaffold00145_1032067_1030080_1032067_1030017_-	AmTr_v1.0_scaffold00145	1032067	1030080	1032067	1030017	-
AmTr_v1.0_scaffold00016.191	AltA_AmTr_v1.0_scaffold00016_4271369_4272047_4271369_4272561_+	AmTr_v1.0_scaffold00016	4271369	4272047	4271369	4272561	+
AmTr_v1.0_scaffold00121.36	AltA_AmTr_v1.0_scaffold00121_1741549_1744718_1741549_1744724_+	AmTr_v1.0_scaffold00121	1741549	1744718	1741549	1744724	+
AmTr_v1.0_scaffold00067.218	AltA_AmTr_v1.0_scaffold00067_3776910_3777017_3776910_3777040_+	AmTr_v1.0_scaffold00067	3776910	3777017	3776910	3777040	+
AmTr_v1.0_scaffold00146.2	AltA_AmTr_v1.0_scaffold00146_89668_90007_89668_90029_+	AmTr_v1.0_scaffold00146	89668	90007	89668	90029	+
AmTr_v1.0_scaffold00062.32	AltA_AmTr_v1.0_scaffold00062_598540_598631_598540_598640_+	AmTr_v1.0_scaffold00062	598540	598631	598540	598640	+
AmTr_v1.0_scaffold00048.62	AltA_AmTr_v1.0_scaffold00048_1562079_1560994_1562079_1560261_-	AmTr_v1.0_scaffold00048	1562079	1560994	1562079	1560261	-
AmTr_v1.0_scaffold00095.44	AltA_AmTr_v1.0_scaffold00095_842221_844354_842221_844443_+	AmTr_v1.0_scaffold00095	842221	844354	842221	844443	+
AmTr_v1.0_scaffold00056.81	AltA_AmTr_v1.0_scaffold00056_1345697_1346553_1345697_1347553_+	AmTr_v1.0_scaffold00056	1345697	1346553	1345697	1347553	+
AmTr_v1.0_scaffold00158.18	AltA_AmTr_v1.0_scaffold00158_923805_923617_923805_922699_-	AmTr_v1.0_scaffold00158	923805	923617	923805	922699	-
AmTr_v1.0_scaffold00019.132	AltA_AmTr_v1.0_scaffold00019_2126207_2125486_2126207_2125480_-	AmTr_v1.0_scaffold00019	2126207	2125486	2126207	2125480	-
AmTr_v1.0_scaffold00040.219	AltA_AmTr_v1.0_scaffold00040_4015410_4015916_4015410_4015919_+	AmTr_v1.0_scaffold00040	4015410	4015916	4015410	4015919	+
AmTr_v1.0_scaffold00069.130	AltA_AmTr_v1.0_scaffold00069_2441145_2440232_2441145_2440183_-	AmTr_v1.0_scaffold00069	2441145	2440232	2441145	2440183	-
AmTr_v1.0_scaffold00092.75	AltA_AmTr_v1.0_scaffold00092_1485786_1485208_1485786_1485132_-	AmTr_v1.0_scaffold00092	1485786	1485208	1485786	1485132	-
AmTr_v1.0_scaffold00111.82	AltA_AmTr_v1.0_scaffold00111_1344391_1344186_1344391_1343672_-	AmTr_v1.0_scaffold00111	1344391	1344186	1344391	1343672	-
AmTr_v1.0_scaffold00062.32	AltA_AmTr_v1.0_scaffold00062_598928_605862_598928_606037_+	AmTr_v1.0_scaffold00062	598928	605862	598928	606037	+
AmTr_v1.0_scaffold00153.23	AltA_AmTr_v1.0_scaffold00153_540529_539962_540529_539604_-	AmTr_v1.0_scaffold00153	540529	539962	540529	539604	-
AmTr_v1.0_scaffold00028.124	AltA_AmTr_v1.0_scaffold00028_5357729_5357851_5357729_5357993_+	AmTr_v1.0_scaffold00028	5357729	5357851	5357729	5357993	+
AmTr_v1.0_scaffold00082.3	AltA_AmTr_v1.0_scaffold00082_666573_666664_666573_666672_+	AmTr_v1.0_scaffold00082	666573	666664	666573	666672	+
AmTr_v1.0_scaffold00044.90	AltA_AmTr_v1.0_scaffold00044_1507210_1505808_1507210_1505777_-	AmTr_v1.0_scaffold00044	1507210	1505808	1507210	1505777	-
AmTr_v1.0_scaffold00050.60	AltA_AmTr_v1.0_scaffold00050_3509109_3508889_3509109_3508722_-	AmTr_v1.0_scaffold00050	3509109	3508889	3509109	3508722	-
AmTr_v1.0_scaffold00019.208	AltA_AmTr_v1.0_scaffold00019_3294960_3294333_3294960_3294290_-	AmTr_v1.0_scaffold00019	3294960	3294333	3294960	3294290	-
AmTr_v1.0_scaffold00022.336	AltA_AmTr_v1.0_scaffold00022_5447575_5447486_5447575_5447469_-	AmTr_v1.0_scaffold00022	5447575	5447486	5447575	5447469	-
AmTr_v1.0_scaffold00024.111	AltA_AmTr_v1.0_scaffold00024_2356939_2359021_2356939_2359027_+	AmTr_v1.0_scaffold00024	2356939	2359021	2356939	2359027	+
AmTr_v1.0_scaffold00092.139	AltA_AmTr_v1.0_scaffold00092_2527166_2527790_2527166_2528045_+	AmTr_v1.0_scaffold00092	2527166	2527790	2527166	2528045	+
AmTr_v1.0_scaffold00056.15	AltA_AmTr_v1.0_scaffold00056_201635_201106_201635_201101_-	AmTr_v1.0_scaffold00056	201635	201106	201635	201101	-
AmTr_v1.0_scaffold00009.331	AltA_AmTr_v1.0_scaffold00009_7761393_7761778_7761393_7762343_+	AmTr_v1.0_scaffold00009	7761393	7761778	7761393	7762343	+
AmTr_v1.0_scaffold00095.59	AltA_AmTr_v1.0_scaffold00095_1353767_1353372_1353767_1352611_-	AmTr_v1.0_scaffold00095	1353767	1353372	1353767	1352611	-
AmTr_v1.0_scaffold00048.223	AltA_AmTr_v1.0_scaffold00048_4895876_4894427_4895876_4889869_-	AmTr_v1.0_scaffold00048	4895876	4894427	4895876	4889869	-
AmTr_v1.0_scaffold00029.444	AltA_AmTr_v1.0_scaffold00029_6054407_6055171_6054407_6057278_+	AmTr_v1.0_scaffold00029	6054407	6055171	6054407	6057278	+
AmTr_v1.0_scaffold00184.25	AltA_AmTr_v1.0_scaffold00184_556746_556925_556746_556939_+	AmTr_v1.0_scaffold00184	556746	556925	556746	556939	+
AmTr_v1.0_scaffold00065.132	AltA_AmTr_v1.0_scaffold00065_2647124_2647239_2647124_2647289_+	AmTr_v1.0_scaffold00065	2647124	2647239	2647124	2647289	+
AmTr_v1.0_scaffold00016.123	AltA_AmTr_v1.0_scaffold00016_2626647_2626782_2626647_2626787_+	AmTr_v1.0_scaffold00016	2626647	2626782	2626647	2626787	+
AmTr_v1.0_scaffold00029.446	AltA_AmTr_v1.0_scaffold00029_6080675_6092620_6080675_6092636_+	AmTr_v1.0_scaffold00029	6080675	6092620	6080675	6092636	+
AmTr_v1.0_scaffold00045.55	AltA_AmTr_v1.0_scaffold00045_718602_718692_718602_718709_+	AmTr_v1.0_scaffold00045	718602	718692	718602	718709	+
AmTr_v1.0_scaffold00110.66	AltA_AmTr_v1.0_scaffold00110_1342330_1342552_1342330_1346555_+	AmTr_v1.0_scaffold00110	1342330	1342552	1342330	1346555	+
AmTr_v1.0_scaffold00008.13	AltA_AmTr_v1.0_scaffold00008_335905_335808_335905_335797_-	AmTr_v1.0_scaffold00008	335905	335808	335905	335797	-
AmTr_v1.0_scaffold00021.233	AltA_AmTr_v1.0_scaffold00021_5146810_5137919_5146810_5137895_-	AmTr_v1.0_scaffold00021	5146810	5137919	5146810	5137895	-
AmTr_v1.0_scaffold00012.214	AltA_AmTr_v1.0_scaffold00012_5557968_5561378_5557968_5562579_+	AmTr_v1.0_scaffold00012	5557968	5561378	5557968	5562579	+
AmTr_v1.0_scaffold00092.88	AltA_AmTr_v1.0_scaffold00092_1656754_1656880_1656754_1656902_+	AmTr_v1.0_scaffold00092	1656754	1656880	1656754	1656902	+
AmTr_v1.0_scaffold00025.77	AltA_AmTr_v1.0_scaffold00025_1139799_1141508_1139799_1141538_+	AmTr_v1.0_scaffold00025	1139799	1141508	1139799	1141538	+
AmTr_v1.0_scaffold00032.25	AltA_AmTr_v1.0_scaffold00032_421096_420998_421096_420979_-	AmTr_v1.0_scaffold00032	421096	420998	421096	420979	-
AmTr_v1.0_scaffold00001.293	AltA_AmTr_v1.0_scaffold00001_5975108_5974011_5975108_5973812_-	AmTr_v1.0_scaffold00001	5975108	5974011	5975108	5973812	-
AmTr_v1.0_scaffold00002.425	AltA_AmTr_v1.0_scaffold00002_7334536_7334426_7334536_7334388_-	AmTr_v1.0_scaffold00002	7334536	7334426	7334536	7334388	-
AmTr_v1.0_scaffold00154.50	AltA_AmTr_v1.0_scaffold00154_837846_838591_837846_838611_+	AmTr_v1.0_scaffold00154	837846	838591	837846	838611	+
AmTr_v1.0_scaffold00049.84	AltA_AmTr_v1.0_scaffold00049_1376198_1376934_1376198_1377022_+	AmTr_v1.0_scaffold00049	1376198	1376934	1376198	1377022	+
AmTr_v1.0_scaffold00009.232	AltA_AmTr_v1.0_scaffold00009_5887907_5884604_5887907_5884581_-	AmTr_v1.0_scaffold00009	5887907	5884604	5887907	5884581	-
AmTr_v1.0_scaffold00045.101	AltA_AmTr_v1.0_scaffold00045_1338112_1338014_1338112_1337950_-	AmTr_v1.0_scaffold00045	1338112	1338014	1338112	1337950	-
AmTr_v1.0_scaffold00065.132	AltA_AmTr_v1.0_scaffold00065_2647124_2647239_2647124_2647244_+	AmTr_v1.0_scaffold00065	2647124	2647239	2647124	2647244	+
AmTr_v1.0_scaffold00025.128	AltA_AmTr_v1.0_scaffold00025_1796144_1797659_1796144_1798190_+	AmTr_v1.0_scaffold00025	1796144	1797659	1796144	1798190	+
AmTr_v1.0_scaffold00038.78	AltA_AmTr_v1.0_scaffold00038_1849423_1848930_1849423_1848914_-	AmTr_v1.0_scaffold00038	1849423	1848930	1849423	1848914	-
AmTr_v1.0_scaffold00096.80	AltA_AmTr_v1.0_scaffold00096_1706859_1708750_1706859_1709172_+	AmTr_v1.0_scaffold00096	1706859	1708750	1706859	1709172	+
AmTr_v1.0_scaffold00056.76	AltA_AmTr_v1.0_scaffold00056_1277758_1278249_1277758_1278265_+	AmTr_v1.0_scaffold00056	1277758	1278249	1277758	1278265	+
AmTr_v1.0_scaffold00045.35	AltA_AmTr_v1.0_scaffold00045_528014_527384_528014_527290_-	AmTr_v1.0_scaffold00045	528014	527384	528014	527290	-
AmTr_v1.0_scaffold01861.1	AltA_AmTr_v1.0_scaffold01861_1002_1178_1002_1586_+	AmTr_v1.0_scaffold01861	1002	1178	1002	1586	+
AmTr_v1.0_scaffold00017.5	AltA_AmTr_v1.0_scaffold00017_55792_57752_55792_57895_+	AmTr_v1.0_scaffold00017	55792	57752	55792	57895	+
AmTr_v1.0_scaffold00012.161	AltA_AmTr_v1.0_scaffold00012_4364010_4359632_4364010_4359611_-	AmTr_v1.0_scaffold00012	4364010	4359632	4364010	4359611	-
AmTr_v1.0_scaffold00002.662	AltA_AmTr_v1.0_scaffold00002_11389981_11389122_11389981_11388743_-	AmTr_v1.0_scaffold00002	11389981	11389122	11389981	11388743	-
AmTr_v1.0_scaffold00053.30	AltA_AmTr_v1.0_scaffold00053_535589_535902_535589_535924_+	AmTr_v1.0_scaffold00053	535589	535902	535589	535924	+
AmTr_v1.0_scaffold00040.187	AltA_AmTr_v1.0_scaffold00040_3342575_3341983_3342575_3341980_-	AmTr_v1.0_scaffold00040	3342575	3341983	3342575	3341980	-
AmTr_v1.0_scaffold00014.118	AltA_AmTr_v1.0_scaffold00014_5890059_5891616_5890059_5891733_+	AmTr_v1.0_scaffold00014	5890059	5891616	5890059	5891733	+
AmTr_v1.0_scaffold00071.89	AltA_AmTr_v1.0_scaffold00071_1481398_1482261_1481398_1482460_+	AmTr_v1.0_scaffold00071	1481398	1482261	1481398	1482460	+
AmTr_v1.0_scaffold00061.232	AltA_AmTr_v1.0_scaffold00061_3575280_3576057_3575280_3576079_+	AmTr_v1.0_scaffold00061	3575280	3576057	3575280	3576079	+
AmTr_v1.0_scaffold00173.16	AltA_AmTr_v1.0_scaffold00173_624686_624603_624686_624474_-	AmTr_v1.0_scaffold00173	624686	624603	624686	624474	-
AmTr_v1.0_scaffold00046.94	AltA_AmTr_v1.0_scaffold00046_2791516_2791196_2791516_2790559_-	AmTr_v1.0_scaffold00046	2791516	2791196	2791516	2790559	-
AmTr_v1.0_scaffold00053.25	AltA_AmTr_v1.0_scaffold00053_463584_463773_463584_467818_+	AmTr_v1.0_scaffold00053	463584	463773	463584	467818	+
AmTr_v1.0_scaffold00062.17	AltA_AmTr_v1.0_scaffold00062_213026_212795_213026_212611_-	AmTr_v1.0_scaffold00062	213026	212795	213026	212611	-
AmTr_v1.0_scaffold00019.273	AltA_AmTr_v1.0_scaffold00019_4417207_4418630_4417207_4418636_+	AmTr_v1.0_scaffold00019	4417207	4418630	4417207	4418636	+
AmTr_v1.0_scaffold00005.31	AltA_AmTr_v1.0_scaffold00005_1524954_1524420_1524954_1524410_-	AmTr_v1.0_scaffold00005	1524954	1524420	1524954	1524410	-
AmTr_v1.0_scaffold00109.133	AltA_AmTr_v1.0_scaffold00109_1760884_1759910_1760884_1759906_-	AmTr_v1.0_scaffold00109	1760884	1759910	1760884	1759906	-
AmTr_v1.0_scaffold00042.5	AltA_AmTr_v1.0_scaffold00042_147234_146545_147234_146512_-	AmTr_v1.0_scaffold00042	147234	146545	147234	146512	-
AmTr_v1.0_scaffold00103.50	AltA_AmTr_v1.0_scaffold00103_1101507_1090610_1101507_1090593_-	AmTr_v1.0_scaffold00103	1101507	1090610	1101507	1090593	-
AmTr_v1.0_scaffold00022.141	AltA_AmTr_v1.0_scaffold00022_2135318_2134482_2135318_2134424_-	AmTr_v1.0_scaffold00022	2135318	2134482	2135318	2134424	-
AmTr_v1.0_scaffold00011.95	AltA_AmTr_v1.0_scaffold00011_4511512_4511667_4511512_4513358_+	AmTr_v1.0_scaffold00011	4511512	4511667	4511512	4513358	+
AmTr_v1.0_scaffold00002.530	AltA_AmTr_v1.0_scaffold00002_9020058_9022855_9020058_9023111_+	AmTr_v1.0_scaffold00002	9020058	9022855	9020058	9023111	+
AmTr_v1.0_scaffold00027.89	AltA_AmTr_v1.0_scaffold00027_4468028_4466933_4468028_4466796_-	AmTr_v1.0_scaffold00027	4468028	4466933	4468028	4466796	-
AmTr_v1.0_scaffold00061.63	AltA_AmTr_v1.0_scaffold00061_1014904_1014061_1014904_1012735_-	AmTr_v1.0_scaffold00061	1014904	1014061	1014904	1012735	-
AmTr_v1.0_scaffold00044.90	AltA_AmTr_v1.0_scaffold00044_1509574_1507482_1509574_1507444_-	AmTr_v1.0_scaffold00044	1509574	1507482	1509574	1507444	-
AmTr_v1.0_scaffold00004.179	AltA_AmTr_v1.0_scaffold00004_2540214_2540025_2540214_2539134_-	AmTr_v1.0_scaffold00004	2540214	2540025	2540214	2539134	-
AmTr_v1.0_scaffold00022.32	AltA_AmTr_v1.0_scaffold00022_503010_502253_503010_502225_-	AmTr_v1.0_scaffold00022	503010	502253	503010	502225	-
AmTr_v1.0_scaffold00029.288	AltA_AmTr_v1.0_scaffold00029_3780867_3780083_3780867_3780071_-	AmTr_v1.0_scaffold00029	3780867	3780083	3780867	3780071	-
AmTr_v1.0_scaffold00068.87	AltA_AmTr_v1.0_scaffold00068_1736687_1729573_1736687_1728006_-	AmTr_v1.0_scaffold00068	1736687	1729573	1736687	1728006	-
AmTr_v1.0_scaffold00149.40	AltA_AmTr_v1.0_scaffold00149_639985_639664_639985_637627_-	AmTr_v1.0_scaffold00149	639985	639664	639985	637627	-
AmTr_v1.0_scaffold00055.67	AltA_AmTr_v1.0_scaffold00055_2240474_2256409_2240474_2256836_+	AmTr_v1.0_scaffold00055	2240474	2256409	2240474	2256836	+
AmTr_v1.0_scaffold00065.200	AltA_AmTr_v1.0_scaffold00065_4003149_4003234_4003149_4003300_+	AmTr_v1.0_scaffold00065	4003149	4003234	4003149	4003300	+
AmTr_v1.0_scaffold00030.171	AltA_AmTr_v1.0_scaffold00030_4578602_4578487_4578602_4577838_-	AmTr_v1.0_scaffold00030	4578602	4578487	4578602	4577838	-
AmTr_v1.0_scaffold00065.37	AltA_AmTr_v1.0_scaffold00065_756857_750182_756857_750149_-	AmTr_v1.0_scaffold00065	756857	750182	756857	750149	-
AmTr_v1.0_scaffold00023.197	AltA_AmTr_v1.0_scaffold00023_5377022_5376674_5377022_5376640_-	AmTr_v1.0_scaffold00023	5377022	5376674	5377022	5376640	-
AmTr_v1.0_scaffold00141.3	AltA_AmTr_v1.0_scaffold00141_33468_33143_33468_32291_-	AmTr_v1.0_scaffold00141	33468	33143	33468	32291	-
AmTr_v1.0_scaffold00031.55	AltA_AmTr_v1.0_scaffold00031_1628107_1633047_1628107_1633055_+	AmTr_v1.0_scaffold00031	1628107	1633047	1628107	1633055	+
AmTr_v1.0_scaffold00197.7	AltA_AmTr_v1.0_scaffold00197_164592_155865_164592_154913_-	AmTr_v1.0_scaffold00197	164592	155865	164592	154913	-
AmTr_v1.0_scaffold00089.99	AltA_AmTr_v1.0_scaffold00089_2699331_2697329_2699331_2696886_-	AmTr_v1.0_scaffold00089	2699331	2697329	2699331	2696886	-
AmTr_v1.0_scaffold00003.414	AltA_AmTr_v1.0_scaffold00003_9672464_9671797_9672464_9671793_-	AmTr_v1.0_scaffold00003	9672464	9671797	9672464	9671793	-
AmTr_v1.0_scaffold00148.14	AltA_AmTr_v1.0_scaffold00148_224684_224512_224684_224395_-	AmTr_v1.0_scaffold00148	224684	224512	224684	224395	-
AmTr_v1.0_scaffold00068.93	AltA_AmTr_v1.0_scaffold00068_1900595_1901089_1900595_1901437_+	AmTr_v1.0_scaffold00068	1900595	1901089	1900595	1901437	+
AmTr_v1.0_scaffold00002.508	AltA_AmTr_v1.0_scaffold00002_8694484_8694387_8694484_8694376_-	AmTr_v1.0_scaffold00002	8694484	8694387	8694484	8694376	-
AmTr_v1.0_scaffold00013.194	AltA_AmTr_v1.0_scaffold00013_5354855_5354748_5354855_5354529_-	AmTr_v1.0_scaffold00013	5354855	5354748	5354855	5354529	-
AmTr_v1.0_scaffold00088.117	AltA_AmTr_v1.0_scaffold00088_2238220_2242804_2238220_2244166_+	AmTr_v1.0_scaffold00088	2238220	2242804	2238220	2244166	+
AmTr_v1.0_scaffold00019.131	AltA_AmTr_v1.0_scaffold00019_2109821_2109490_2109821_2107826_-	AmTr_v1.0_scaffold00019	2109821	2109490	2109821	2107826	-
AmTr_v1.0_scaffold00003.204	AltA_AmTr_v1.0_scaffold00003_4152702_4149631_4152702_4149571_-	AmTr_v1.0_scaffold00003	4152702	4149631	4152702	4149571	-
AmTr_v1.0_scaffold00095.86	AltA_AmTr_v1.0_scaffold00095_1744356_1743196_1744356_1742881_-	AmTr_v1.0_scaffold00095	1744356	1743196	1744356	1742881	-
AmTr_v1.0_scaffold00068.149	AltA_AmTr_v1.0_scaffold00068_3251995_3251817_3251995_3251789_-	AmTr_v1.0_scaffold00068	3251995	3251817	3251995	3251789	-
AmTr_v1.0_scaffold00041.32	AltA_AmTr_v1.0_scaffold00041_604188_604284_604188_604363_+	AmTr_v1.0_scaffold00041	604188	604284	604188	604363	+
AmTr_v1.0_scaffold00007.112	AltA_AmTr_v1.0_scaffold00007_2280996_2276918_2280996_2276905_-	AmTr_v1.0_scaffold00007	2280996	2276918	2280996	2276905	-
AmTr_v1.0_scaffold00100.29	AltA_AmTr_v1.0_scaffold00100_1067172_1052881_1067172_1052872_-	AmTr_v1.0_scaffold00100	1067172	1052881	1067172	1052872	-
AmTr_v1.0_scaffold00111.92	AltA_AmTr_v1.0_scaffold00111_1571026_1571273_1571026_1571329_+	AmTr_v1.0_scaffold00111	1571026	1571273	1571026	1571329	+
AmTr_v1.0_scaffold00025.42	AltA_AmTr_v1.0_scaffold00025_654155_654243_654155_654246_+	AmTr_v1.0_scaffold00025	654155	654243	654155	654246	+
AmTr_v1.0_scaffold00104.22	AltA_AmTr_v1.0_scaffold00104_760351_758297_760351_757929_-	AmTr_v1.0_scaffold00104	760351	758297	760351	757929	-
AmTr_v1.0_scaffold00077.93	AltA_AmTr_v1.0_scaffold00077_1363673_1361778_1363673_1361528_-	AmTr_v1.0_scaffold00077	1363673	1361778	1363673	1361528	-
AmTr_v1.0_scaffold00036.162	AltA_AmTr_v1.0_scaffold00036_4607277_4607459_4607277_4607478_+	AmTr_v1.0_scaffold00036	4607277	4607459	4607277	4607478	+
AmTr_v1.0_scaffold00031.77	AltA_AmTr_v1.0_scaffold00031_2710618_2709563_2710618_2709546_-	AmTr_v1.0_scaffold00031	2710618	2709563	2710618	2709546	-
AmTr_v1.0_scaffold00088.88	AltA_AmTr_v1.0_scaffold00088_1671510_1674154_1671510_1674203_+	AmTr_v1.0_scaffold00088	1671510	1674154	1671510	1674203	+
AmTr_v1.0_scaffold00027.73	AltA_AmTr_v1.0_scaffold00027_3859700_3859252_3859700_3859246_-	AmTr_v1.0_scaffold00027	3859700	3859252	3859700	3859246	-
AmTr_v1.0_scaffold00051.40	AltA_AmTr_v1.0_scaffold00051_1134646_1134762_1134646_1134779_+	AmTr_v1.0_scaffold00051	1134646	1134762	1134646	1134779	+
AmTr_v1.0_scaffold00022.69	AltA_AmTr_v1.0_scaffold00022_1032417_1023685_1032417_1023210_-	AmTr_v1.0_scaffold00022	1032417	1023685	1032417	1023210	-
AmTr_v1.0_scaffold00045.15	AltA_AmTr_v1.0_scaffold00045_313540_315120_313540_317603_+	AmTr_v1.0_scaffold00045	313540	315120	313540	317603	+
AmTr_v1.0_scaffold00024.71	AltA_AmTr_v1.0_scaffold00024_1610416_1611355_1610416_1611365_+	AmTr_v1.0_scaffold00024	1610416	1611355	1610416	1611365	+
AmTr_v1.0_scaffold00186.16	AltA_AmTr_v1.0_scaffold00186_383289_377219_383289_377161_-	AmTr_v1.0_scaffold00186	383289	377219	383289	377161	-
AmTr_v1.0_scaffold00101.132	AltA_AmTr_v1.0_scaffold00101_2365483_2367038_2365483_2367127_+	AmTr_v1.0_scaffold00101	2365483	2367038	2365483	2367127	+
AmTr_v1.0_scaffold00092.54	AltA_AmTr_v1.0_scaffold00092_1163634_1163192_1163634_1163128_-	AmTr_v1.0_scaffold00092	1163634	1163192	1163634	1163128	-
AmTr_v1.0_scaffold00022.120	AltA_AmTr_v1.0_scaffold00022_1742926_1741084_1742926_1740989_-	AmTr_v1.0_scaffold00022	1742926	1741084	1742926	1740989	-
AmTr_v1.0_scaffold00018.97	AltA_AmTr_v1.0_scaffold00018_2858936_2857163_2858936_2857154_-	AmTr_v1.0_scaffold00018	2858936	2857163	2858936	2857154	-
AmTr_v1.0_scaffold00069.53	AltA_AmTr_v1.0_scaffold00069_949929_950127_949929_950132_+	AmTr_v1.0_scaffold00069	949929	950127	949929	950132	+
AmTr_v1.0_scaffold00061.204	AltA_AmTr_v1.0_scaffold00061_3100707_3100979_3100707_3102006_+	AmTr_v1.0_scaffold00061	3100707	3100979	3100707	3102006	+
AmTr_v1.0_scaffold00005.95	AltA_AmTr_v1.0_scaffold00005_4479179_4499116_4479179_4499129_+	AmTr_v1.0_scaffold00005	4479179	4499116	4479179	4499129	+
AmTr_v1.0_scaffold00039.21	AltA_AmTr_v1.0_scaffold00039_555088_553247_555088_553058_-	AmTr_v1.0_scaffold00039	555088	553247	555088	553058	-
AmTr_v1.0_scaffold00103.38	AltA_AmTr_v1.0_scaffold00103_768590_768497_768590_767978_-	AmTr_v1.0_scaffold00103	768590	768497	768590	767978	-
AmTr_v1.0_scaffold00079.78	AltA_AmTr_v1.0_scaffold00079_2622315_2622508_2622315_2622821_+	AmTr_v1.0_scaffold00079	2622315	2622508	2622315	2622821	+
AmTr_v1.0_scaffold00044.65	AltA_AmTr_v1.0_scaffold00044_1116326_1113570_1116326_1111520_-	AmTr_v1.0_scaffold00044	1116326	1113570	1116326	1111520	-
AmTr_v1.0_scaffold00067.172	AltA_AmTr_v1.0_scaffold00067_2663592_2657265_2663592_2657249_-	AmTr_v1.0_scaffold00067	2663592	2657265	2663592	2657249	-
AmTr_v1.0_scaffold00049.98	AltA_AmTr_v1.0_scaffold00049_1606126_1605980_1606126_1605261_-	AmTr_v1.0_scaffold00049	1606126	1605980	1606126	1605261	-
AmTr_v1.0_scaffold00040.128	AltA_AmTr_v1.0_scaffold00040_2334983_2334631_2334983_2334628_-	AmTr_v1.0_scaffold00040	2334983	2334631	2334983	2334628	-
AmTr_v1.0_scaffold00016.62	AltA_AmTr_v1.0_scaffold00016_1228491_1231026_1228491_1231047_+	AmTr_v1.0_scaffold00016	1228491	1231026	1228491	1231047	+
AmTr_v1.0_scaffold00041.77	AltA_AmTr_v1.0_scaffold00041_1407934_1407536_1407934_1407531_-	AmTr_v1.0_scaffold00041	1407934	1407536	1407934	1407531	-
AmTr_v1.0_scaffold00101.61	AltA_AmTr_v1.0_scaffold00101_976206_977089_976206_978964_+	AmTr_v1.0_scaffold00101	976206	977089	976206	978964	+
AmTr_v1.0_scaffold00078.1	AltA_AmTr_v1.0_scaffold00078_54000_52957_54000_52952_-	AmTr_v1.0_scaffold00078	54000	52957	54000	52952	-
AmTr_v1.0_scaffold00050.55	AltA_AmTr_v1.0_scaffold00050_3376414_3379146_3376414_3380564_+	AmTr_v1.0_scaffold00050	3376414	3379146	3376414	3380564	+
AmTr_v1.0_scaffold00093.23	AltA_AmTr_v1.0_scaffold00093_972231_972332_972231_972372_+	AmTr_v1.0_scaffold00093	972231	972332	972231	972372	+
AmTr_v1.0_scaffold00061.169	AltA_AmTr_v1.0_scaffold00061_2618832_2615880_2618832_2615861_-	AmTr_v1.0_scaffold00061	2618832	2615880	2618832	2615861	-
AmTr_v1.0_scaffold00041.76	AltA_AmTr_v1.0_scaffold00041_1388380_1388753_1388380_1388793_+	AmTr_v1.0_scaffold00041	1388380	1388753	1388380	1388793	+
AmTr_v1.0_scaffold00029.135	AltA_AmTr_v1.0_scaffold00029_1603603_1605673_1603603_1605717_+	AmTr_v1.0_scaffold00029	1603603	1605673	1603603	1605717	+
AmTr_v1.0_scaffold00062.46	AltA_AmTr_v1.0_scaffold00062_810848_810932_810848_810937_+	AmTr_v1.0_scaffold00062	810848	810932	810848	810937	+
AmTr_v1.0_scaffold00106.135	AltA_AmTr_v1.0_scaffold00106_2361436_2361639_2361436_2361667_+	AmTr_v1.0_scaffold00106	2361436	2361639	2361436	2361667	+
AmTr_v1.0_scaffold00044.247	AltA_AmTr_v1.0_scaffold00044_4761216_4757030_4761216_4757022_-	AmTr_v1.0_scaffold00044	4761216	4757030	4761216	4757022	-
AmTr_v1.0_scaffold00071.187	AltA_AmTr_v1.0_scaffold00071_3117792_3117895_3117792_3118657_+	AmTr_v1.0_scaffold00071	3117792	3117895	3117792	3118657	+
AmTr_v1.0_scaffold00007.289	AltA_AmTr_v1.0_scaffold00007_6574260_6573554_6574260_6573538_-	AmTr_v1.0_scaffold00007	6574260	6573554	6574260	6573538	-
AmTr_v1.0_scaffold00057.290	AltA_AmTr_v1.0_scaffold00057_4529289_4529209_4529289_4529206_-	AmTr_v1.0_scaffold00057	4529289	4529209	4529289	4529206	-
AmTr_v1.0_scaffold00059.111	AltA_AmTr_v1.0_scaffold00059_1849985_1849474_1849985_1849471_-	AmTr_v1.0_scaffold00059	1849985	1849474	1849985	1849471	-
AmTr_v1.0_scaffold00058.114	AltA_AmTr_v1.0_scaffold00058_2167125_2166746_2167125_2166716_-	AmTr_v1.0_scaffold00058	2167125	2166746	2167125	2166716	-
AmTr_v1.0_scaffold00015.117	AltA_AmTr_v1.0_scaffold00015_7251828_7255132_7251828_7255928_+	AmTr_v1.0_scaffold00015	7251828	7255132	7251828	7255928	+
AmTr_v1.0_scaffold00103.33	AltA_AmTr_v1.0_scaffold00103_677088_678174_677088_678635_+	AmTr_v1.0_scaffold00103	677088	678174	677088	678635	+
AmTr_v1.0_scaffold00016.117	AltA_AmTr_v1.0_scaffold00016_2496563_2496656_2496563_2496672_+	AmTr_v1.0_scaffold00016	2496563	2496656	2496563	2496672	+
AmTr_v1.0_scaffold00002.633	AltA_AmTr_v1.0_scaffold00002_10981814_10981971_10981814_10981985_+	AmTr_v1.0_scaffold00002	10981814	10981971	10981814	10981985	+
AmTr_v1.0_scaffold00010.293	AltA_AmTr_v1.0_scaffold00010_5373755_5373673_5373755_5373648_-	AmTr_v1.0_scaffold00010	5373755	5373673	5373755	5373648	-
AmTr_v1.0_scaffold00061.48	AltA_AmTr_v1.0_scaffold00061_784668_784936_784668_786418_+	AmTr_v1.0_scaffold00061	784668	784936	784668	786418	+
AmTr_v1.0_scaffold00052.52	AltA_AmTr_v1.0_scaffold00052_2150667_2150753_2150667_2150758_+	AmTr_v1.0_scaffold00052	2150667	2150753	2150667	2150758	+
AmTr_v1.0_scaffold00029.441	AltA_AmTr_v1.0_scaffold00029_6011310_6011514_6011310_6011517_+	AmTr_v1.0_scaffold00029	6011310	6011514	6011310	6011517	+
AmTr_v1.0_scaffold00040.99	AltA_AmTr_v1.0_scaffold00040_1823698_1828663_1823698_1828719_+	AmTr_v1.0_scaffold00040	1823698	1828663	1823698	1828719	+
AmTr_v1.0_scaffold00016.322	AltA_AmTr_v1.0_scaffold00016_6809056_6809139_6809056_6811015_+	AmTr_v1.0_scaffold00016	6809056	6809139	6809056	6811015	+
AmTr_v1.0_scaffold00032.26	AltA_AmTr_v1.0_scaffold00032_439115_439276_439115_439286_+	AmTr_v1.0_scaffold00032	439115	439276	439115	439286	+
AmTr_v1.0_scaffold00074.90	AltA_AmTr_v1.0_scaffold00074_2815883_2816369_2815883_2816796_+	AmTr_v1.0_scaffold00074	2815883	2816369	2815883	2816796	+
AmTr_v1.0_scaffold00033.266	AltA_AmTr_v1.0_scaffold00033_5792803_5792706_5792803_5792694_-	AmTr_v1.0_scaffold00033	5792803	5792706	5792803	5792694	-
AmTr_v1.0_scaffold00033.63	AltA_AmTr_v1.0_scaffold00033_1648423_1648222_1648423_1644637_-	AmTr_v1.0_scaffold00033	1648423	1648222	1648423	1644637	-
AmTr_v1.0_scaffold00142.4	AltA_AmTr_v1.0_scaffold00142_20110_19296_20110_19276_-	AmTr_v1.0_scaffold00142	20110	19296	20110	19276	-
AmTr_v1.0_scaffold00078.66	AltA_AmTr_v1.0_scaffold00078_1141232_1131394_1141232_1131385_-	AmTr_v1.0_scaffold00078	1141232	1131394	1141232	1131385	-
AmTr_v1.0_scaffold00001.227	AltA_AmTr_v1.0_scaffold00001_4411624_4413265_4411624_4413305_+	AmTr_v1.0_scaffold00001	4411624	4413265	4411624	4413305	+
AmTr_v1.0_scaffold00166.6	AltA_AmTr_v1.0_scaffold00166_114240_114358_114240_114369_+	AmTr_v1.0_scaffold00166	114240	114358	114240	114369	+
AmTr_v1.0_scaffold00044.199	AltA_AmTr_v1.0_scaffold00044_3122550_3122446_3122550_3121874_-	AmTr_v1.0_scaffold00044	3122550	3122446	3122550	3121874	-
AmTr_v1.0_scaffold00109.111	AltA_AmTr_v1.0_scaffold00109_1450740_1449272_1450740_1449250_-	AmTr_v1.0_scaffold00109	1450740	1449272	1450740	1449250	-
AmTr_v1.0_scaffold00069.77	AltA_AmTr_v1.0_scaffold00069_1474874_1474957_1474874_1474970_+	AmTr_v1.0_scaffold00069	1474874	1474957	1474874	1474970	+
AmTr_v1.0_scaffold00035.49	AltA_AmTr_v1.0_scaffold00035_4617863_4605471_4617863_4605051_-	AmTr_v1.0_scaffold00035	4617863	4605471	4617863	4605051	-
AmTr_v1.0_scaffold00013.233	AltA_AmTr_v1.0_scaffold00013_6569210_6568532_6569210_6568511_-	AmTr_v1.0_scaffold00013	6569210	6568532	6569210	6568511	-
AmTr_v1.0_scaffold00106.34	AltA_AmTr_v1.0_scaffold00106_593033_590543_593033_590540_-	AmTr_v1.0_scaffold00106	593033	590543	593033	590540	-
AmTr_v1.0_scaffold00025.279	AltA_AmTr_v1.0_scaffold00025_4087180_4087347_4087180_4090628_+	AmTr_v1.0_scaffold00025	4087180	4087347	4087180	4090628	+
AmTr_v1.0_scaffold00033.18	AltA_AmTr_v1.0_scaffold00033_454683_453020_454683_452416_-	AmTr_v1.0_scaffold00033	454683	453020	454683	452416	-
AmTr_v1.0_scaffold00085.95	AltA_AmTr_v1.0_scaffold00085_2350833_2353316_2350833_2354258_+	AmTr_v1.0_scaffold00085	2350833	2353316	2350833	2354258	+
AmTr_v1.0_scaffold00003.321	AltA_AmTr_v1.0_scaffold00003_7221389_7217262_7221389_7217255_-	AmTr_v1.0_scaffold00003	7221389	7217262	7221389	7217255	-
AmTr_v1.0_scaffold00026.13	AltA_AmTr_v1.0_scaffold00026_324401_325250_324401_325664_+	AmTr_v1.0_scaffold00026	324401	325250	324401	325664	+
AmTr_v1.0_scaffold00032.44	AltA_AmTr_v1.0_scaffold00032_781514_783182_781514_783583_+	AmTr_v1.0_scaffold00032	781514	783182	781514	783583	+
AmTr_v1.0_scaffold00096.15	AltA_AmTr_v1.0_scaffold00096_305157_305644_305157_305655_+	AmTr_v1.0_scaffold00096	305157	305644	305157	305655	+
AmTr_v1.0_scaffold00069.84	AltA_AmTr_v1.0_scaffold00069_1682730_1682957_1682730_1683435_+	AmTr_v1.0_scaffold00069	1682730	1682957	1682730	1683435	+
AmTr_v1.0_scaffold00079.65	AltA_AmTr_v1.0_scaffold00079_2198055_2197509_2198055_2197325_-	AmTr_v1.0_scaffold00079	2198055	2197509	2198055	2197325	-
AmTr_v1.0_scaffold00013.80	AltA_AmTr_v1.0_scaffold00013_2367481_2367025_2367481_2366646_-	AmTr_v1.0_scaffold00013	2367481	2367025	2367481	2366646	-
AmTr_v1.0_scaffold00003.354	AltA_AmTr_v1.0_scaffold00003_8186143_8182202_8186143_8181664_-	AmTr_v1.0_scaffold00003	8186143	8182202	8186143	8181664	-
AmTr_v1.0_scaffold00001.465	AltA_AmTr_v1.0_scaffold00001_10293057_10296126_10293057_10299055_+	AmTr_v1.0_scaffold00001	10293057	10296126	10293057	10299055	+
AmTr_v1.0_scaffold00029.359	AltA_AmTr_v1.0_scaffold00029_4859878_4851006_4859878_4849498_-	AmTr_v1.0_scaffold00029	4859878	4851006	4859878	4849498	-
AmTr_v1.0_scaffold00024.104	AltA_AmTr_v1.0_scaffold00024_2260399_2264547_2260399_2264552_+	AmTr_v1.0_scaffold00024	2260399	2264547	2260399	2264552	+
AmTr_v1.0_scaffold00069.55	AltA_AmTr_v1.0_scaffold00069_994992_994888_994992_994020_-	AmTr_v1.0_scaffold00069	994992	994888	994992	994020	-
AmTr_v1.0_scaffold00077.158	AltA_AmTr_v1.0_scaffold00077_2356184_2356035_2356184_2355988_-	AmTr_v1.0_scaffold00077	2356184	2356035	2356184	2355988	-
AmTr_v1.0_scaffold00083.17	AltA_AmTr_v1.0_scaffold00083_487904_489648_487904_489685_+	AmTr_v1.0_scaffold00083	487904	489648	487904	489685	+
AmTr_v1.0_scaffold00157.20	AltA_AmTr_v1.0_scaffold00157_542563_531434_542563_530033_-	AmTr_v1.0_scaffold00157	542563	531434	542563	530033	-
AmTr_v1.0_scaffold00009.431	AltA_AmTr_v1.0_scaffold00009_9243471_9243770_9243471_9243854_+	AmTr_v1.0_scaffold00009	9243471	9243770	9243471	9243854	+
AmTr_v1.0_scaffold00186.14	AltA_AmTr_v1.0_scaffold00186_324468_325424_324468_327208_+	AmTr_v1.0_scaffold00186	324468	325424	324468	327208	+
AmTr_v1.0_scaffold00004.95	AltA_AmTr_v1.0_scaffold00004_1466429_1466676_1466429_1467105_+	AmTr_v1.0_scaffold00004	1466429	1466676	1466429	1467105	+
AmTr_v1.0_scaffold00088.11	AltA_AmTr_v1.0_scaffold00088_174549_172868_174549_170715_-	AmTr_v1.0_scaffold00088	174549	172868	174549	170715	-
AmTr_v1.0_scaffold00022.41	AltA_AmTr_v1.0_scaffold00022_629866_633861_629866_634118_+	AmTr_v1.0_scaffold00022	629866	633861	629866	634118	+
AmTr_v1.0_scaffold00009.351	AltA_AmTr_v1.0_scaffold00009_8061798_8062052_8061798_8062528_+	AmTr_v1.0_scaffold00009	8061798	8062052	8061798	8062528	+
AmTr_v1.0_scaffold00197.5	AltA_AmTr_v1.0_scaffold00197_118206_118018_118206_118004_-	AmTr_v1.0_scaffold00197	118206	118018	118206	118004	-
AmTr_v1.0_scaffold00069.216	AltA_AmTr_v1.0_scaffold00069_3656336_3656067_3656336_3656061_-	AmTr_v1.0_scaffold00069	3656336	3656067	3656336	3656061	-
AmTr_v1.0_scaffold00023.9	AltA_AmTr_v1.0_scaffold00023_229114_230173_229114_231160_+	AmTr_v1.0_scaffold00023	229114	230173	229114	231160	+
AmTr_v1.0_scaffold00003.172	AltA_AmTr_v1.0_scaffold00003_3440743_3438179_3440743_3438147_-	AmTr_v1.0_scaffold00003	3440743	3438179	3440743	3438147	-
AmTr_v1.0_scaffold00171.32	AltA_AmTr_v1.0_scaffold00171_489801_489991_489801_490005_+	AmTr_v1.0_scaffold00171	489801	489991	489801	490005	+
AmTr_v1.0_scaffold00049.249	AltA_AmTr_v1.0_scaffold00049_4298043_4297569_4298043_4297564_-	AmTr_v1.0_scaffold00049	4298043	4297569	4298043	4297564	-
AmTr_v1.0_scaffold00182.15	AltA_AmTr_v1.0_scaffold00182_280675_280504_280675_280368_-	AmTr_v1.0_scaffold00182	280675	280504	280675	280368	-
AmTr_v1.0_scaffold00092.60	AltA_AmTr_v1.0_scaffold00092_1310885_1307843_1310885_1307381_-	AmTr_v1.0_scaffold00092	1310885	1307843	1310885	1307381	-
AmTr_v1.0_scaffold00169.23	AltA_AmTr_v1.0_scaffold00169_356661_343465_356661_343462_-	AmTr_v1.0_scaffold00169	356661	343465	356661	343462	-
AmTr_v1.0_scaffold00147.29	AltA_AmTr_v1.0_scaffold00147_727498_726076_727498_723621_-	AmTr_v1.0_scaffold00147	727498	726076	727498	723621	-
AmTr_v1.0_scaffold00003.152	AltA_AmTr_v1.0_scaffold00003_2957741_2944939_2957741_2944928_-	AmTr_v1.0_scaffold00003	2957741	2944939	2957741	2944928	-
AmTr_v1.0_scaffold00041.32	AltA_AmTr_v1.0_scaffold00041_593689_594073_593689_594123_+	AmTr_v1.0_scaffold00041	593689	594073	593689	594123	+
AmTr_v1.0_scaffold00044.159	AltA_AmTr_v1.0_scaffold00044_2289854_2289941_2289854_2289952_+	AmTr_v1.0_scaffold00044	2289854	2289941	2289854	2289952	+
AmTr_v1.0_scaffold00040.292	AltA_AmTr_v1.0_scaffold00040_5088011_5099872_5088011_5100154_+	AmTr_v1.0_scaffold00040	5088011	5099872	5088011	5100154	+
AmTr_v1.0_scaffold00055.65	AltA_AmTr_v1.0_scaffold00055_2187719_2188334_2187719_2188366_+	AmTr_v1.0_scaffold00055	2187719	2188334	2187719	2188366	+
AmTr_v1.0_scaffold00052.22	AltA_AmTr_v1.0_scaffold00052_973126_970828_973126_970782_-	AmTr_v1.0_scaffold00052	973126	970828	973126	970782	-
AmTr_v1.0_scaffold00001.201	AltA_AmTr_v1.0_scaffold00001_3754482_3757827_3754482_3757836_+	AmTr_v1.0_scaffold00001	3754482	3757827	3754482	3757836	+
AmTr_v1.0_scaffold00099.44	AltA_AmTr_v1.0_scaffold00099_664955_665466_664955_666551_+	AmTr_v1.0_scaffold00099	664955	665466	664955	666551	+
AmTr_v1.0_scaffold00023.214	AltA_AmTr_v1.0_scaffold00023_5807076_5806967_5807076_5806950_-	AmTr_v1.0_scaffold00023	5807076	5806967	5807076	5806950	-
AmTr_v1.0_scaffold00006.147	AltA_AmTr_v1.0_scaffold00006_6313129_6314629_6313129_6314677_+	AmTr_v1.0_scaffold00006	6313129	6314629	6313129	6314677	+
AmTr_v1.0_scaffold00221.6	AltA_AmTr_v1.0_scaffold00221_100806_100886_100806_100904_+	AmTr_v1.0_scaffold00221	100806	100886	100806	100904	+
AmTr_v1.0_scaffold00033.94	AltA_AmTr_v1.0_scaffold00033_2208659_2208317_2208659_2208255_-	AmTr_v1.0_scaffold00033	2208659	2208317	2208659	2208255	-
AmTr_v1.0_scaffold00059.167	AltA_AmTr_v1.0_scaffold00059_2772745_2773855_2772745_2773939_+	AmTr_v1.0_scaffold00059	2772745	2773855	2772745	2773939	+
AmTr_v1.0_scaffold00016.258	AltA_AmTr_v1.0_scaffold00016_5679816_5679918_5679816_5680253_+	AmTr_v1.0_scaffold00016	5679816	5679918	5679816	5680253	+
AmTr_v1.0_scaffold00009.307	AltA_AmTr_v1.0_scaffold00009_7430239_7431198_7430239_7431203_+	AmTr_v1.0_scaffold00009	7430239	7431198	7430239	7431203	+
AmTr_v1.0_scaffold00119.84	AltA_AmTr_v1.0_scaffold00119_1388322_1388420_1388322_1388603_+	AmTr_v1.0_scaffold00119	1388322	1388420	1388322	1388603	+
AmTr_v1.0_scaffold00062.84	AltA_AmTr_v1.0_scaffold00062_1363994_1363923_1363994_1363906_-	AmTr_v1.0_scaffold00062	1363994	1363923	1363994	1363906	-
AmTr_v1.0_scaffold00111.71	AltA_AmTr_v1.0_scaffold00111_1190090_1189373_1190090_1189301_-	AmTr_v1.0_scaffold00111	1190090	1189373	1190090	1189301	-
AmTr_v1.0_scaffold00061.24	AltA_AmTr_v1.0_scaffold00061_449645_451751_449645_453428_+	AmTr_v1.0_scaffold00061	449645	451751	449645	453428	+
AmTr_v1.0_scaffold00064.4	AltA_AmTr_v1.0_scaffold00064_304198_309699_304198_310380_+	AmTr_v1.0_scaffold00064	304198	309699	304198	310380	+
AmTr_v1.0_scaffold00078.190	AltA_AmTr_v1.0_scaffold00078_3214900_3215689_3214900_3215949_+	AmTr_v1.0_scaffold00078	3214900	3215689	3214900	3215949	+
AmTr_v1.0_scaffold00013.194	AltA_AmTr_v1.0_scaffold00013_5354855_5354529_5354855_5354137_-	AmTr_v1.0_scaffold00013	5354855	5354529	5354855	5354137	-
AmTr_v1.0_scaffold00315.2	AltA_AmTr_v1.0_scaffold00315_18594_29172_18594_29187_+	AmTr_v1.0_scaffold00315	18594	29172	18594	29187	+
AmTr_v1.0_scaffold00066.83	AltA_AmTr_v1.0_scaffold00066_1242213_1242121_1242213_1242101_-	AmTr_v1.0_scaffold00066	1242213	1242121	1242213	1242101	-
AmTr_v1.0_scaffold00088.16	AltA_AmTr_v1.0_scaffold00088_261179_257462_261179_257227_-	AmTr_v1.0_scaffold00088	261179	257462	261179	257227	-
AmTr_v1.0_scaffold00068.149	AltA_AmTr_v1.0_scaffold00068_3216578_3216122_3216578_3216070_-	AmTr_v1.0_scaffold00068	3216578	3216122	3216578	3216070	-
AmTr_v1.0_scaffold00011.117	AltA_AmTr_v1.0_scaffold00011_5073370_5073023_5073370_5073015_-	AmTr_v1.0_scaffold00011	5073370	5073023	5073370	5073015	-
AmTr_v1.0_scaffold00022.343	AltA_AmTr_v1.0_scaffold00022_5554126_5562740_5554126_5562773_+	AmTr_v1.0_scaffold00022	5554126	5562740	5554126	5562773	+
AmTr_v1.0_scaffold00053.101	AltA_AmTr_v1.0_scaffold00053_2325423_2325574_2325423_2326875_+	AmTr_v1.0_scaffold00053	2325423	2325574	2325423	2326875	+
AmTr_v1.0_scaffold00077.12	AltA_AmTr_v1.0_scaffold00077_165608_165702_165608_165715_+	AmTr_v1.0_scaffold00077	165608	165702	165608	165715	+
AmTr_v1.0_scaffold00069.223	AltA_AmTr_v1.0_scaffold00069_3840174_3840281_3840174_3840285_+	AmTr_v1.0_scaffold00069	3840174	3840281	3840174	3840285	+
AmTr_v1.0_scaffold00013.185	AltA_AmTr_v1.0_scaffold00013_5122181_5121585_5122181_5121348_-	AmTr_v1.0_scaffold00013	5122181	5121585	5122181	5121348	-
AmTr_v1.0_scaffold00016.194	AltA_AmTr_v1.0_scaffold00016_4332368_4332061_4332368_4332024_-	AmTr_v1.0_scaffold00016	4332368	4332061	4332368	4332024	-
AmTr_v1.0_scaffold00048.93	AltA_AmTr_v1.0_scaffold00048_2119367_2119690_2119367_2120107_+	AmTr_v1.0_scaffold00048	2119367	2119690	2119367	2120107	+
AmTr_v1.0_scaffold00045.35	AltA_AmTr_v1.0_scaffold00045_528014_527290_528014_527189_-	AmTr_v1.0_scaffold00045	528014	527290	528014	527189	-
AmTr_v1.0_scaffold00008.120	AltA_AmTr_v1.0_scaffold00008_3757154_3757504_3757154_3758545_+	AmTr_v1.0_scaffold00008	3757154	3757504	3757154	3758545	+
AmTr_v1.0_scaffold00030.34	AltA_AmTr_v1.0_scaffold00030_1022702_1023181_1022702_1023185_+	AmTr_v1.0_scaffold00030	1022702	1023181	1022702	1023185	+
AmTr_v1.0_scaffold00136.8	AltA_AmTr_v1.0_scaffold00136_256959_250798_256959_249994_-	AmTr_v1.0_scaffold00136	256959	250798	256959	249994	-
AmTr_v1.0_scaffold00088.82	AltA_AmTr_v1.0_scaffold00088_1505460_1507278_1505460_1507297_+	AmTr_v1.0_scaffold00088	1505460	1507278	1505460	1507297	+
AmTr_v1.0_scaffold00021.77	AltA_AmTr_v1.0_scaffold00021_1707421_1704429_1707421_1703320_-	AmTr_v1.0_scaffold00021	1707421	1704429	1707421	1703320	-
AmTr_v1.0_scaffold00111.27	AltA_AmTr_v1.0_scaffold00111_539360_539748_539360_539810_+	AmTr_v1.0_scaffold00111	539360	539748	539360	539810	+
AmTr_v1.0_scaffold00005.31	AltA_AmTr_v1.0_scaffold00005_1524954_1524678_1524954_1524410_-	AmTr_v1.0_scaffold00005	1524954	1524678	1524954	1524410	-
AmTr_v1.0_scaffold00067.177	AltA_AmTr_v1.0_scaffold00067_2850684_2850889_2850684_2850896_+	AmTr_v1.0_scaffold00067	2850684	2850889	2850684	2850896	+
AmTr_v1.0_scaffold00078.50	AltA_AmTr_v1.0_scaffold00078_853126_854666_853126_855906_+	AmTr_v1.0_scaffold00078	853126	854666	853126	855906	+
AmTr_v1.0_scaffold00099.28	AltA_AmTr_v1.0_scaffold00099_334446_333790_334446_333361_-	AmTr_v1.0_scaffold00099	334446	333790	334446	333361	-
AmTr_v1.0_scaffold00040.28	AltA_AmTr_v1.0_scaffold00040_625914_625798_625914_625795_-	AmTr_v1.0_scaffold00040	625914	625798	625914	625795	-
AmTr_v1.0_scaffold00077.82	AltA_AmTr_v1.0_scaffold00077_1216373_1215906_1216373_1215895_-	AmTr_v1.0_scaffold00077	1216373	1215906	1216373	1215895	-
AmTr_v1.0_scaffold00025.196	AltA_AmTr_v1.0_scaffold00025_2671799_2671620_2671799_2671387_-	AmTr_v1.0_scaffold00025	2671799	2671620	2671799	2671387	-
AmTr_v1.0_scaffold00060.143	AltA_AmTr_v1.0_scaffold00060_3681884_3673254_3681884_3672498_-	AmTr_v1.0_scaffold00060	3681884	3673254	3681884	3672498	-
AmTr_v1.0_scaffold00021.162	AltA_AmTr_v1.0_scaffold00021_3613836_3615821_3613836_3616212_+	AmTr_v1.0_scaffold00021	3613836	3615821	3613836	3616212	+
AmTr_v1.0_scaffold00057.175	AltA_AmTr_v1.0_scaffold00057_2689033_2688793_2689033_2688402_-	AmTr_v1.0_scaffold00057	2689033	2688793	2689033	2688402	-
AmTr_v1.0_scaffold00078.67	AltA_AmTr_v1.0_scaffold00078_1149083_1149002_1149083_1148703_-	AmTr_v1.0_scaffold00078	1149083	1149002	1149083	1148703	-
AmTr_v1.0_scaffold00012.261	AltA_AmTr_v1.0_scaffold00012_6593278_6595440_6593278_6595579_+	AmTr_v1.0_scaffold00012	6593278	6595440	6593278	6595579	+
AmTr_v1.0_scaffold00014.148	AltA_AmTr_v1.0_scaffold00014_7139942_7139861_7139942_7139587_-	AmTr_v1.0_scaffold00014	7139942	7139861	7139942	7139587	-
AmTr_v1.0_scaffold00001.594	AltA_AmTr_v1.0_scaffold00001_15920610_15922503_15920610_15922552_+	AmTr_v1.0_scaffold00001	15920610	15922503	15920610	15922552	+
AmTr_v1.0_scaffold00032.61	AltA_AmTr_v1.0_scaffold00032_1181064_1182519_1181064_1182828_+	AmTr_v1.0_scaffold00032	1181064	1182519	1181064	1182828	+
AmTr_v1.0_scaffold00109.115	AltA_AmTr_v1.0_scaffold00109_1524950_1525144_1524950_1525160_+	AmTr_v1.0_scaffold00109	1524950	1525144	1524950	1525160	+
AmTr_v1.0_scaffold00085.100	AltA_AmTr_v1.0_scaffold00085_2546015_2566219_2546015_2566972_+	AmTr_v1.0_scaffold00085	2546015	2566219	2546015	2566972	+
AmTr_v1.0_scaffold00055.178	AltA_AmTr_v1.0_scaffold00055_4784683_4785385_4784683_4787245_+	AmTr_v1.0_scaffold00055	4784683	4785385	4784683	4787245	+
AmTr_v1.0_scaffold00012.368	AltA_AmTr_v1.0_scaffold00012_8455592_8455804_8455592_8456016_+	AmTr_v1.0_scaffold00012	8455592	8455804	8455592	8456016	+
AmTr_v1.0_scaffold00069.207	AltA_AmTr_v1.0_scaffold00069_3550511_3551149_3550511_3551228_+	AmTr_v1.0_scaffold00069	3550511	3551149	3550511	3551228	+
AmTr_v1.0_scaffold00009.314	AltA_AmTr_v1.0_scaffold00009_7523814_7524879_7523814_7525645_+	AmTr_v1.0_scaffold00009	7523814	7524879	7523814	7525645	+
AmTr_v1.0_scaffold00141.29	AltA_AmTr_v1.0_scaffold00141_1004472_1004741_1004472_1004762_+	AmTr_v1.0_scaffold00141	1004472	1004741	1004472	1004762	+
AmTr_v1.0_scaffold00010.223	AltA_AmTr_v1.0_scaffold00010_4328628_4329160_4328628_4329169_+	AmTr_v1.0_scaffold00010	4328628	4329160	4328628	4329169	+
AmTr_v1.0_scaffold00049.209	AltA_AmTr_v1.0_scaffold00049_3600631_3599931_3600631_3599834_-	AmTr_v1.0_scaffold00049	3600631	3599931	3600631	3599834	-
AmTr_v1.0_scaffold00038.70	AltA_AmTr_v1.0_scaffold00038_1712568_1711882_1712568_1711823_-	AmTr_v1.0_scaffold00038	1712568	1711882	1712568	1711823	-
AmTr_v1.0_scaffold00066.152	AltA_AmTr_v1.0_scaffold00066_2238890_2238383_2238890_2238283_-	AmTr_v1.0_scaffold00066	2238890	2238383	2238890	2238283	-
AmTr_v1.0_scaffold00048.66	AltA_AmTr_v1.0_scaffold00048_1635587_1635856_1635587_1636154_+	AmTr_v1.0_scaffold00048	1635587	1635856	1635587	1636154	+
AmTr_v1.0_scaffold00077.138	AltA_AmTr_v1.0_scaffold00077_2005503_2005695_2005503_2005711_+	AmTr_v1.0_scaffold00077	2005503	2005695	2005503	2005711	+
AmTr_v1.0_scaffold00060.107	AltA_AmTr_v1.0_scaffold00060_2746019_2758613_2746019_2758728_+	AmTr_v1.0_scaffold00060	2746019	2758613	2746019	2758728	+
AmTr_v1.0_scaffold00033.16	AltA_AmTr_v1.0_scaffold00033_363721_364788_363721_364822_+	AmTr_v1.0_scaffold00033	363721	364788	363721	364822	+
AmTr_v1.0_scaffold00002.333	AltA_AmTr_v1.0_scaffold00002_6041770_6041945_6041770_6043234_+	AmTr_v1.0_scaffold00002	6041770	6041945	6041770	6043234	+
AmTr_v1.0_scaffold00162.31	AltA_AmTr_v1.0_scaffold00162_726523_739492_726523_739514_+	AmTr_v1.0_scaffold00162	726523	739492	726523	739514	+
AmTr_v1.0_scaffold00010.43	AltA_AmTr_v1.0_scaffold00010_799391_800260_799391_800449_+	AmTr_v1.0_scaffold00010	799391	800260	799391	800449	+
AmTr_v1.0_scaffold00171.11	AltA_AmTr_v1.0_scaffold00171_249834_248553_249834_244648_-	AmTr_v1.0_scaffold00171	249834	248553	249834	244648	-
AmTr_v1.0_scaffold00153.5	AltA_AmTr_v1.0_scaffold00153_72156_71866_72156_71291_-	AmTr_v1.0_scaffold00153	72156	71866	72156	71291	-
AmTr_v1.0_scaffold00166.18	AltA_AmTr_v1.0_scaffold00166_327731_328031_327731_328098_+	AmTr_v1.0_scaffold00166	327731	328031	327731	328098	+
AmTr_v1.0_scaffold00006.167	AltA_AmTr_v1.0_scaffold00006_6631537_6630889_6631537_6630873_-	AmTr_v1.0_scaffold00006	6631537	6630889	6631537	6630873	-
AmTr_v1.0_scaffold00044.12	AltA_AmTr_v1.0_scaffold00044_298794_299065_298794_299078_+	AmTr_v1.0_scaffold00044	298794	299065	298794	299078	+
AmTr_v1.0_scaffold00119.16	AltA_AmTr_v1.0_scaffold00119_250659_250283_250659_250245_-	AmTr_v1.0_scaffold00119	250659	250283	250659	250245	-
AmTr_v1.0_scaffold00029.77	AltA_AmTr_v1.0_scaffold00029_944717_943752_944717_943749_-	AmTr_v1.0_scaffold00029	944717	943752	944717	943749	-
AmTr_v1.0_scaffold00019.419	AltA_AmTr_v1.0_scaffold00019_6491783_6491678_6491783_6491674_-	AmTr_v1.0_scaffold00019	6491783	6491678	6491783	6491674	-
AmTr_v1.0_scaffold00011.144	AltA_AmTr_v1.0_scaffold00011_5957096_5956108_5957096_5956103_-	AmTr_v1.0_scaffold00011	5957096	5956108	5957096	5956103	-
AmTr_v1.0_scaffold00050.40	AltA_AmTr_v1.0_scaffold00050_3030215_3030990_3030215_3031533_+	AmTr_v1.0_scaffold00050	3030215	3030990	3030215	3031533	+
AmTr_v1.0_scaffold00006.235	AltA_AmTr_v1.0_scaffold00006_7814783_7812776_7814783_7812738_-	AmTr_v1.0_scaffold00006	7814783	7812776	7814783	7812738	-
AmTr_v1.0_scaffold00067.220	AltA_AmTr_v1.0_scaffold00067_3780418_3780532_3780418_3780678_+	AmTr_v1.0_scaffold00067	3780418	3780532	3780418	3780678	+
AmTr_v1.0_scaffold00171.47	AltA_AmTr_v1.0_scaffold00171_642475_643721_642475_643755_+	AmTr_v1.0_scaffold00171	642475	643721	642475	643755	+
AmTr_v1.0_scaffold00024.215	AltA_AmTr_v1.0_scaffold00024_4465363_4464087_4465363_4462702_-	AmTr_v1.0_scaffold00024	4465363	4464087	4465363	4462702	-
AmTr_v1.0_scaffold00106.22	AltA_AmTr_v1.0_scaffold00106_374415_374346_374415_374340_-	AmTr_v1.0_scaffold00106	374415	374346	374415	374340	-
AmTr_v1.0_scaffold00007.239	AltA_AmTr_v1.0_scaffold00007_5160767_5163965_5160767_5163974_+	AmTr_v1.0_scaffold00007	5160767	5163965	5160767	5163974	+
AmTr_v1.0_scaffold00058.150	AltA_AmTr_v1.0_scaffold00058_2634026_2628633_2634026_2628199_-	AmTr_v1.0_scaffold00058	2634026	2628633	2634026	2628199	-
AmTr_v1.0_scaffold00099.12	AltA_AmTr_v1.0_scaffold00099_170711_170267_170711_170145_-	AmTr_v1.0_scaffold00099	170711	170267	170711	170145	-
AmTr_v1.0_scaffold00085.58	AltA_AmTr_v1.0_scaffold00085_1172916_1173082_1172916_1173519_+	AmTr_v1.0_scaffold00085	1172916	1173082	1172916	1173519	+
AmTr_v1.0_scaffold00176.30	AltA_AmTr_v1.0_scaffold00176_575924_596986_575924_596989_+	AmTr_v1.0_scaffold00176	575924	596986	575924	596989	+
AmTr_v1.0_scaffold00146.57	AltA_AmTr_v1.0_scaffold00146_1094886_1099473_1094886_1099502_+	AmTr_v1.0_scaffold00146	1094886	1099473	1094886	1099502	+
AmTr_v1.0_scaffold00007.364	AltA_AmTr_v1.0_scaffold00007_8612662_8610601_8612662_8610023_-	AmTr_v1.0_scaffold00007	8612662	8610601	8612662	8610023	-
AmTr_v1.0_scaffold00037.157	AltA_AmTr_v1.0_scaffold00037_5292293_5291976_5292293_5291944_-	AmTr_v1.0_scaffold00037	5292293	5291976	5292293	5291944	-
AmTr_v1.0_scaffold00100.58	AltA_AmTr_v1.0_scaffold00100_2215556_2215427_2215556_2215421_-	AmTr_v1.0_scaffold00100	2215556	2215427	2215556	2215421	-
AmTr_v1.0_scaffold00044.138	AltA_AmTr_v1.0_scaffold00044_2040422_2039996_2040422_2037979_-	AmTr_v1.0_scaffold00044	2040422	2039996	2040422	2037979	-
AmTr_v1.0_scaffold00069.194	AltA_AmTr_v1.0_scaffold00069_3345099_3344364_3345099_3344352_-	AmTr_v1.0_scaffold00069	3345099	3344364	3345099	3344352	-
AmTr_v1.0_scaffold00033.143	AltA_AmTr_v1.0_scaffold00033_3289188_3289037_3289188_3289030_-	AmTr_v1.0_scaffold00033	3289188	3289037	3289188	3289030	-
AmTr_v1.0_scaffold00033.250	AltA_AmTr_v1.0_scaffold00033_5409281_5404983_5409281_5404915_-	AmTr_v1.0_scaffold00033	5409281	5404983	5409281	5404915	-
AmTr_v1.0_scaffold00019.382	AltA_AmTr_v1.0_scaffold00019_5964923_5963267_5964923_5963251_-	AmTr_v1.0_scaffold00019	5964923	5963267	5964923	5963251	-
AmTr_v1.0_scaffold00068.180	AltA_AmTr_v1.0_scaffold00068_3838514_3839155_3838514_3839771_+	AmTr_v1.0_scaffold00068	3838514	3839155	3838514	3839771	+
AmTr_v1.0_scaffold00025.26	AltA_AmTr_v1.0_scaffold00025_442757_442641_442757_442505_-	AmTr_v1.0_scaffold00025	442757	442641	442757	442505	-
AmTr_v1.0_scaffold00048.155	AltA_AmTr_v1.0_scaffold00048_3468127_3468206_3468127_3468213_+	AmTr_v1.0_scaffold00048	3468127	3468206	3468127	3468213	+
AmTr_v1.0_scaffold00083.46	AltA_AmTr_v1.0_scaffold00083_2803630_2804089_2803630_2804588_+	AmTr_v1.0_scaffold00083	2803630	2804089	2803630	2804588	+
AmTr_v1.0_scaffold00131.26	AltA_AmTr_v1.0_scaffold00131_413185_412271_413185_412238_-	AmTr_v1.0_scaffold00131	413185	412271	413185	412238	-
AmTr_v1.0_scaffold00203.6	AltA_AmTr_v1.0_scaffold00203_182338_183218_182338_183262_+	AmTr_v1.0_scaffold00203	182338	183218	182338	183262	+
AmTr_v1.0_scaffold00085.94	AltA_AmTr_v1.0_scaffold00085_2265863_2265475_2265863_2265276_-	AmTr_v1.0_scaffold00085	2265863	2265475	2265863	2265276	-
AmTr_v1.0_scaffold00269.5	AltA_AmTr_v1.0_scaffold00269_25277_25135_25277_25122_-	AmTr_v1.0_scaffold00269	25277	25135	25277	25122	-
AmTr_v1.0_scaffold00045.126	AltA_AmTr_v1.0_scaffold00045_1746902_1746797_1746902_1746790_-	AmTr_v1.0_scaffold00045	1746902	1746797	1746902	1746790	-
AmTr_v1.0_scaffold00072.97	AltA_AmTr_v1.0_scaffold00072_2439020_2437390_2439020_2437386_-	AmTr_v1.0_scaffold00072	2439020	2437390	2439020	2437386	-
AmTr_v1.0_scaffold00048.198	AltA_AmTr_v1.0_scaffold00048_4363655_4363741_4363655_4363786_+	AmTr_v1.0_scaffold00048	4363655	4363741	4363655	4363786	+
AmTr_v1.0_scaffold00024.216	AltA_AmTr_v1.0_scaffold00024_4472168_4472284_4472168_4472354_+	AmTr_v1.0_scaffold00024	4472168	4472284	4472168	4472354	+
AmTr_v1.0_scaffold00107.35	AltA_AmTr_v1.0_scaffold00107_1522338_1522896_1522338_1523147_+	AmTr_v1.0_scaffold00107	1522338	1522896	1522338	1523147	+
AmTr_v1.0_scaffold00027.112	AltA_AmTr_v1.0_scaffold00027_4988243_4972590_4988243_4970773_-	AmTr_v1.0_scaffold00027	4988243	4972590	4988243	4970773	-
AmTr_v1.0_scaffold00066.223	AltA_AmTr_v1.0_scaffold00066_3045931_3047774_3045931_3047822_+	AmTr_v1.0_scaffold00066	3045931	3047774	3045931	3047822	+
AmTr_v1.0_scaffold00138.25	AltA_AmTr_v1.0_scaffold00138_531023_530469_531023_530144_-	AmTr_v1.0_scaffold00138	531023	530469	531023	530144	-
AmTr_v1.0_scaffold00032.43	AltA_AmTr_v1.0_scaffold00032_771012_772278_771012_772285_+	AmTr_v1.0_scaffold00032	771012	772278	771012	772285	+
AmTr_v1.0_scaffold00011.216	AltA_AmTr_v1.0_scaffold00011_8415409_8414717_8415409_8414577_-	AmTr_v1.0_scaffold00011	8415409	8414717	8415409	8414577	-
AmTr_v1.0_scaffold00002.323	AltA_AmTr_v1.0_scaffold00002_5868702_5868808_5868702_5868811_+	AmTr_v1.0_scaffold00002	5868702	5868808	5868702	5868811	+
AmTr_v1.0_scaffold00108.26	AltA_AmTr_v1.0_scaffold00108_1430120_1429627_1430120_1427704_-	AmTr_v1.0_scaffold00108	1430120	1429627	1430120	1427704	-
AmTr_v1.0_scaffold00100.34	AltA_AmTr_v1.0_scaffold00100_1450491_1450214_1450491_1450068_-	AmTr_v1.0_scaffold00100	1450491	1450214	1450491	1450068	-
AmTr_v1.0_scaffold00066.259	AltA_AmTr_v1.0_scaffold00066_3594542_3594637_3594542_3595586_+	AmTr_v1.0_scaffold00066	3594542	3594637	3594542	3595586	+
AmTr_v1.0_scaffold00153.38	AltA_AmTr_v1.0_scaffold00153_799165_798761_799165_798744_-	AmTr_v1.0_scaffold00153	799165	798761	799165	798744	-
AmTr_v1.0_scaffold00199.3	AltA_AmTr_v1.0_scaffold00199_55560_54221_55560_53084_-	AmTr_v1.0_scaffold00199	55560	54221	55560	53084	-
AmTr_v1.0_scaffold00005.163	AltA_AmTr_v1.0_scaffold00005_6620076_6618850_6620076_6618813_-	AmTr_v1.0_scaffold00005	6620076	6618850	6620076	6618813	-
AmTr_v1.0_scaffold00175.15	AltA_AmTr_v1.0_scaffold00175_339133_337881_339133_337152_-	AmTr_v1.0_scaffold00175	339133	337881	339133	337152	-
AmTr_v1.0_scaffold00025.163	AltA_AmTr_v1.0_scaffold00025_2154858_2155100_2154858_2155129_+	AmTr_v1.0_scaffold00025	2154858	2155100	2154858	2155129	+
AmTr_v1.0_scaffold00062.92	AltA_AmTr_v1.0_scaffold00062_1436458_1436160_1436458_1436141_-	AmTr_v1.0_scaffold00062	1436458	1436160	1436458	1436141	-
AmTr_v1.0_scaffold00047.171	AltA_AmTr_v1.0_scaffold00047_4464660_4466043_4464660_4466053_+	AmTr_v1.0_scaffold00047	4464660	4466043	4464660	4466053	+
AmTr_v1.0_scaffold00065.23	AltA_AmTr_v1.0_scaffold00065_436692_436169_436692_436151_-	AmTr_v1.0_scaffold00065	436692	436169	436692	436151	-
AmTr_v1.0_scaffold00024.65	AltA_AmTr_v1.0_scaffold00024_1495103_1494787_1495103_1494781_-	AmTr_v1.0_scaffold00024	1495103	1494787	1495103	1494781	-
AmTr_v1.0_scaffold00066.149	AltA_AmTr_v1.0_scaffold00066_2151102_2150759_2151102_2150737_-	AmTr_v1.0_scaffold00066	2151102	2150759	2151102	2150737	-
AmTr_v1.0_scaffold00006.167	AltA_AmTr_v1.0_scaffold00006_6634194_6633796_6634194_6632847_-	AmTr_v1.0_scaffold00006	6634194	6633796	6634194	6632847	-
AmTr_v1.0_scaffold00002.428	AltA_AmTr_v1.0_scaffold00002_7359547_7357572_7359547_7357243_-	AmTr_v1.0_scaffold00002	7359547	7357572	7359547	7357243	-
AmTr_v1.0_scaffold00029.29	AltA_AmTr_v1.0_scaffold00029_360213_359082_360213_357557_-	AmTr_v1.0_scaffold00029	360213	359082	360213	357557	-
AmTr_v1.0_scaffold00106.59	AltA_AmTr_v1.0_scaffold00106_1064774_1065147_1064774_1066048_+	AmTr_v1.0_scaffold00106	1064774	1065147	1064774	1066048	+
AmTr_v1.0_scaffold00041.101	AltA_AmTr_v1.0_scaffold00041_2030916_2030757_2030916_2030740_-	AmTr_v1.0_scaffold00041	2030916	2030757	2030916	2030740	-
AmTr_v1.0_scaffold00049.215	AltA_AmTr_v1.0_scaffold00049_3723061_3721162_3723061_3721152_-	AmTr_v1.0_scaffold00049	3723061	3721162	3723061	3721152	-
AmTr_v1.0_scaffold00033.20	AltA_AmTr_v1.0_scaffold00033_479131_479269_479131_479276_+	AmTr_v1.0_scaffold00033	479131	479269	479131	479276	+
AmTr_v1.0_scaffold00019.405	AltA_AmTr_v1.0_scaffold00019_6316805_6316911_6316805_6316971_+	AmTr_v1.0_scaffold00019	6316805	6316911	6316805	6316971	+
AmTr_v1.0_scaffold00019.55	AltA_AmTr_v1.0_scaffold00019_886239_884461_886239_883912_-	AmTr_v1.0_scaffold00019	886239	884461	886239	883912	-
AmTr_v1.0_scaffold00025.306	AltA_AmTr_v1.0_scaffold00025_4410209_4426463_4410209_4428104_+	AmTr_v1.0_scaffold00025	4410209	4426463	4410209	4428104	+
AmTr_v1.0_scaffold00027.71	AltA_AmTr_v1.0_scaffold00027_3794049_3793536_3794049_3793521_-	AmTr_v1.0_scaffold00027	3794049	3793536	3794049	3793521	-
AmTr_v1.0_scaffold00062.38	AltA_AmTr_v1.0_scaffold00062_677533_677312_677533_677193_-	AmTr_v1.0_scaffold00062	677533	677312	677533	677193	-
AmTr_v1.0_scaffold00101.102	AltA_AmTr_v1.0_scaffold00101_1768354_1762936_1768354_1762931_-	AmTr_v1.0_scaffold00101	1768354	1762936	1768354	1762931	-
AmTr_v1.0_scaffold00066.66	AltA_AmTr_v1.0_scaffold00066_979583_978890_979583_978865_-	AmTr_v1.0_scaffold00066	979583	978890	979583	978865	-
AmTr_v1.0_scaffold00122.39	AltA_AmTr_v1.0_scaffold00122_1161670_1162551_1161670_1162562_+	AmTr_v1.0_scaffold00122	1161670	1162551	1161670	1162562	+
AmTr_v1.0_scaffold00014.17	AltA_AmTr_v1.0_scaffold00014_623937_622689_623937_622683_-	AmTr_v1.0_scaffold00014	623937	622689	623937	622683	-
AmTr_v1.0_scaffold00039.9	AltA_AmTr_v1.0_scaffold00039_235420_235240_235420_234497_-	AmTr_v1.0_scaffold00039	235420	235240	235420	234497	-
AmTr_v1.0_scaffold00090.85	AltA_AmTr_v1.0_scaffold00090_2316351_2316188_2316351_2316183_-	AmTr_v1.0_scaffold00090	2316351	2316188	2316351	2316183	-
AmTr_v1.0_scaffold00049.37	AltA_AmTr_v1.0_scaffold00049_628752_629051_628752_629086_+	AmTr_v1.0_scaffold00049	628752	629051	628752	629086	+
AmTr_v1.0_scaffold00044.32	AltA_AmTr_v1.0_scaffold00044_618554_618843_618554_619850_+	AmTr_v1.0_scaffold00044	618554	618843	618554	619850	+
AmTr_v1.0_scaffold00032.83	AltA_AmTr_v1.0_scaffold00032_1557792_1567637_1557792_1567640_+	AmTr_v1.0_scaffold00032	1557792	1567637	1557792	1567640	+
AmTr_v1.0_scaffold00077.37	AltA_AmTr_v1.0_scaffold00077_585539_586048_585539_586068_+	AmTr_v1.0_scaffold00077	585539	586048	585539	586068	+
AmTr_v1.0_scaffold00059.47	AltA_AmTr_v1.0_scaffold00059_784981_779059_784981_779055_-	AmTr_v1.0_scaffold00059	784981	779059	784981	779055	-
AmTr_v1.0_scaffold00070.122	AltA_AmTr_v1.0_scaffold00070_3318845_3323172_3318845_3323508_+	AmTr_v1.0_scaffold00070	3318845	3323172	3318845	3323508	+
AmTr_v1.0_scaffold00022.278	AltA_AmTr_v1.0_scaffold00022_4550146_4548203_4550146_4547824_-	AmTr_v1.0_scaffold00022	4550146	4548203	4550146	4547824	-
AmTr_v1.0_scaffold00024.102	AltA_AmTr_v1.0_scaffold00024_2239251_2239635_2239251_2240045_+	AmTr_v1.0_scaffold00024	2239251	2239635	2239251	2240045	+
AmTr_v1.0_scaffold00082.39	AltA_AmTr_v1.0_scaffold00082_2659912_2660026_2659912_2660039_+	AmTr_v1.0_scaffold00082	2659912	2660026	2659912	2660039	+
AmTr_v1.0_scaffold00020.89	AltA_AmTr_v1.0_scaffold00020_4102301_4085571_4102301_4085512_-	AmTr_v1.0_scaffold00020	4102301	4085571	4102301	4085512	-
AmTr_v1.0_scaffold00043.14	AltA_AmTr_v1.0_scaffold00043_1214359_1214095_1214359_1213838_-	AmTr_v1.0_scaffold00043	1214359	1214095	1214359	1213838	-
AmTr_v1.0_scaffold00007.92	AltA_AmTr_v1.0_scaffold00007_2015290_2015186_2015290_2014991_-	AmTr_v1.0_scaffold00007	2015290	2015186	2015290	2014991	-
AmTr_v1.0_scaffold00035.39	AltA_AmTr_v1.0_scaffold00035_3176998_3176915_3176998_3176830_-	AmTr_v1.0_scaffold00035	3176998	3176915	3176998	3176830	-
AmTr_v1.0_scaffold00014.117	AltA_AmTr_v1.0_scaffold00014_5856265_5846354_5856265_5846350_-	AmTr_v1.0_scaffold00014	5856265	5846354	5856265	5846350	-
AmTr_v1.0_scaffold00025.380	AltA_AmTr_v1.0_scaffold00025_5834697_5833863_5834697_5833662_-	AmTr_v1.0_scaffold00025	5834697	5833863	5834697	5833662	-
AmTr_v1.0_scaffold00002.535	AltA_AmTr_v1.0_scaffold00002_9127074_9128170_9127074_9128191_+	AmTr_v1.0_scaffold00002	9127074	9128170	9127074	9128191	+
AmTr_v1.0_scaffold00009.266	AltA_AmTr_v1.0_scaffold00009_6691113_6691373_6691113_6691460_+	AmTr_v1.0_scaffold00009	6691113	6691373	6691113	6691460	+
AmTr_v1.0_scaffold00088.50	AltA_AmTr_v1.0_scaffold00088_996045_995787_996045_995777_-	AmTr_v1.0_scaffold00088	996045	995787	996045	995777	-
AmTr_v1.0_scaffold00077.81	AltA_AmTr_v1.0_scaffold00077_1186102_1180507_1186102_1180371_-	AmTr_v1.0_scaffold00077	1186102	1180507	1186102	1180371	-
AmTr_v1.0_scaffold00006.18	AltA_AmTr_v1.0_scaffold00006_615228_610667_615228_609951_-	AmTr_v1.0_scaffold00006	615228	610667	615228	609951	-
AmTr_v1.0_scaffold00040.80	AltA_AmTr_v1.0_scaffold00040_1413030_1412563_1413030_1412421_-	AmTr_v1.0_scaffold00040	1413030	1412563	1413030	1412421	-
AmTr_v1.0_scaffold00025.164	AltA_AmTr_v1.0_scaffold00025_2167902_2170608_2167902_2170627_+	AmTr_v1.0_scaffold00025	2167902	2170608	2167902	2170627	+
AmTr_v1.0_scaffold00010.405	AltA_AmTr_v1.0_scaffold00010_7206720_7206824_7206720_7207078_+	AmTr_v1.0_scaffold00010	7206720	7206824	7206720	7207078	+
AmTr_v1.0_scaffold00029.87	AltA_AmTr_v1.0_scaffold00029_1135495_1136057_1135495_1136061_+	AmTr_v1.0_scaffold00029	1135495	1136057	1135495	1136061	+
AmTr_v1.0_scaffold00003.29	AltA_AmTr_v1.0_scaffold00003_450378_449247_450378_449231_-	AmTr_v1.0_scaffold00003	450378	449247	450378	449231	-
AmTr_v1.0_scaffold00065.213	AltA_AmTr_v1.0_scaffold00065_4164798_4164556_4164798_4164513_-	AmTr_v1.0_scaffold00065	4164798	4164556	4164798	4164513	-
AmTr_v1.0_scaffold00012.317	AltA_AmTr_v1.0_scaffold00012_7685539_7687028_7685539_7687138_+	AmTr_v1.0_scaffold00012	7685539	7687028	7685539	7687138	+
AmTr_v1.0_scaffold00078.54	AltA_AmTr_v1.0_scaffold00078_895339_895550_895339_895576_+	AmTr_v1.0_scaffold00078	895339	895550	895339	895576	+
AmTr_v1.0_scaffold00013.106	AltA_AmTr_v1.0_scaffold00013_3016704_3016804_3016704_3018435_+	AmTr_v1.0_scaffold00013	3016704	3016804	3016704	3018435	+
AmTr_v1.0_scaffold00083.2	AltA_AmTr_v1.0_scaffold00083_25336_25476_25336_25483_+	AmTr_v1.0_scaffold00083	25336	25476	25336	25483	+
AmTr_v1.0_scaffold00016.73	AltA_AmTr_v1.0_scaffold00016_1435575_1435373_1435575_1434948_-	AmTr_v1.0_scaffold00016	1435575	1435373	1435575	1434948	-
AmTr_v1.0_scaffold00084.23	AltA_AmTr_v1.0_scaffold00084_1007185_1017137_1007185_1017154_+	AmTr_v1.0_scaffold00084	1007185	1017137	1007185	1017154	+
AmTr_v1.0_scaffold00198.5	AltA_AmTr_v1.0_scaffold00198_190847_190695_190847_190688_-	AmTr_v1.0_scaffold00198	190847	190695	190847	190688	-
AmTr_v1.0_scaffold00021.43	AltA_AmTr_v1.0_scaffold00021_1196804_1197058_1196804_1197069_+	AmTr_v1.0_scaffold00021	1196804	1197058	1196804	1197069	+
AmTr_v1.0_scaffold00071.107	AltA_AmTr_v1.0_scaffold00071_1736831_1737961_1736831_1738907_+	AmTr_v1.0_scaffold00071	1736831	1737961	1736831	1738907	+
AmTr_v1.0_scaffold00045.63	AltA_AmTr_v1.0_scaffold00045_798658_799206_798658_799234_+	AmTr_v1.0_scaffold00045	798658	799206	798658	799234	+
AmTr_v1.0_scaffold00059.162	AltA_AmTr_v1.0_scaffold00059_2707584_2710242_2707584_2710481_+	AmTr_v1.0_scaffold00059	2707584	2710242	2707584	2710481	+
AmTr_v1.0_scaffold00001.149	AltA_AmTr_v1.0_scaffold00001_2521579_2521906_2521579_2522061_+	AmTr_v1.0_scaffold00001	2521579	2521906	2521579	2522061	+
AmTr_v1.0_scaffold00022.133	AltA_AmTr_v1.0_scaffold00022_2013257_2013608_2013257_2014468_+	AmTr_v1.0_scaffold00022	2013257	2013608	2013257	2014468	+
AmTr_v1.0_scaffold00029.439	AltA_AmTr_v1.0_scaffold00029_6005541_6005325_6005541_6005319_-	AmTr_v1.0_scaffold00029	6005541	6005325	6005541	6005319	-
AmTr_v1.0_scaffold00111.3	AltA_AmTr_v1.0_scaffold00111_58531_59519_58531_60292_+	AmTr_v1.0_scaffold00111	58531	59519	58531	60292	+
AmTr_v1.0_scaffold00006.176	AltA_AmTr_v1.0_scaffold00006_6782409_6783394_6782409_6783396_+	AmTr_v1.0_scaffold00006	6782409	6783394	6782409	6783396	+
AmTr_v1.0_scaffold00010.332	AltA_AmTr_v1.0_scaffold00010_5988430_5988186_5988430_5988109_-	AmTr_v1.0_scaffold00010	5988430	5988186	5988430	5988109	-
AmTr_v1.0_scaffold00049.236	AltA_AmTr_v1.0_scaffold00049_4079945_4078257_4079945_4078098_-	AmTr_v1.0_scaffold00049	4079945	4078257	4079945	4078098	-
AmTr_v1.0_scaffold00066.232	AltA_AmTr_v1.0_scaffold00066_3164728_3166021_3164728_3166026_+	AmTr_v1.0_scaffold00066	3164728	3166021	3164728	3166026	+
AmTr_v1.0_scaffold00012.172	AltA_AmTr_v1.0_scaffold00012_4602160_4603337_4602160_4604588_+	AmTr_v1.0_scaffold00012	4602160	4603337	4602160	4604588	+
AmTr_v1.0_scaffold00002.478	AltA_AmTr_v1.0_scaffold00002_8158841_8158444_8158841_8158430_-	AmTr_v1.0_scaffold00002	8158841	8158444	8158841	8158430	-
AmTr_v1.0_scaffold00040.275	AltA_AmTr_v1.0_scaffold00040_4920337_4924272_4920337_4924276_+	AmTr_v1.0_scaffold00040	4920337	4924272	4920337	4924276	+
AmTr_v1.0_scaffold00048.114	AltA_AmTr_v1.0_scaffold00048_2507523_2507747_2507523_2507755_+	AmTr_v1.0_scaffold00048	2507523	2507747	2507523	2507755	+
AmTr_v1.0_scaffold00001.356	AltA_AmTr_v1.0_scaffold00001_7277377_7278240_7277377_7279640_+	AmTr_v1.0_scaffold00001	7277377	7278240	7277377	7279640	+
AmTr_v1.0_scaffold00083.46	AltA_AmTr_v1.0_scaffold00083_2800333_2800467_2800333_2800514_+	AmTr_v1.0_scaffold00083	2800333	2800467	2800333	2800514	+
AmTr_v1.0_scaffold00085.32	AltA_AmTr_v1.0_scaffold00085_802355_798924_802355_798913_-	AmTr_v1.0_scaffold00085	802355	798924	802355	798913	-
AmTr_v1.0_scaffold00109.28	AltA_AmTr_v1.0_scaffold00109_343440_342687_343440_342676_-	AmTr_v1.0_scaffold00109	343440	342687	343440	342676	-
AmTr_v1.0_scaffold00032.154	AltA_AmTr_v1.0_scaffold00032_2957782_2955001_2957782_2954553_-	AmTr_v1.0_scaffold00032	2957782	2955001	2957782	2954553	-
AmTr_v1.0_scaffold00071.161	AltA_AmTr_v1.0_scaffold00071_2569097_2570573_2569097_2571183_+	AmTr_v1.0_scaffold00071	2569097	2570573	2569097	2571183	+
AmTr_v1.0_scaffold00044.89	AltA_AmTr_v1.0_scaffold00044_1488948_1488021_1488948_1487901_-	AmTr_v1.0_scaffold00044	1488948	1488021	1488948	1487901	-
AmTr_v1.0_scaffold00022.133	AltA_AmTr_v1.0_scaffold00022_2013257_2014468_2013257_2014552_+	AmTr_v1.0_scaffold00022	2013257	2014468	2013257	2014552	+
AmTr_v1.0_scaffold00175.11	AltA_AmTr_v1.0_scaffold00175_300460_302409_300460_303805_+	AmTr_v1.0_scaffold00175	300460	302409	300460	303805	+
AmTr_v1.0_scaffold00040.17	AltA_AmTr_v1.0_scaffold00040_294501_294821_294501_294829_+	AmTr_v1.0_scaffold00040	294501	294821	294501	294829	+
AmTr_v1.0_scaffold00041.109	AltA_AmTr_v1.0_scaffold00041_2415112_2414533_2415112_2414526_-	AmTr_v1.0_scaffold00041	2415112	2414533	2415112	2414526	-
AmTr_v1.0_scaffold00089.98	AltA_AmTr_v1.0_scaffold00089_2667051_2666462_2667051_2666423_-	AmTr_v1.0_scaffold00089	2667051	2666462	2667051	2666423	-
AmTr_v1.0_scaffold00077.207	AltA_AmTr_v1.0_scaffold00077_3097488_3098421_3097488_3098513_+	AmTr_v1.0_scaffold00077	3097488	3098421	3097488	3098513	+
AmTr_v1.0_scaffold00016.258	AltA_AmTr_v1.0_scaffold00016_5686351_5686794_5686351_5687130_+	AmTr_v1.0_scaffold00016	5686351	5686794	5686351	5687130	+
AmTr_v1.0_scaffold00019.148	AltA_AmTr_v1.0_scaffold00019_2393682_2393773_2393682_2393779_+	AmTr_v1.0_scaffold00019	2393682	2393773	2393682	2393779	+
AmTr_v1.0_scaffold00092.90	AltA_AmTr_v1.0_scaffold00092_1725147_1724542_1725147_1723269_-	AmTr_v1.0_scaffold00092	1725147	1724542	1725147	1723269	-
AmTr_v1.0_scaffold00045.162	AltA_AmTr_v1.0_scaffold00045_2234902_2233593_2234902_2233572_-	AmTr_v1.0_scaffold00045	2234902	2233593	2234902	2233572	-
AmTr_v1.0_scaffold00110.66	AltA_AmTr_v1.0_scaffold00110_1340883_1341498_1340883_1341865_+	AmTr_v1.0_scaffold00110	1340883	1341498	1340883	1341865	+
AmTr_v1.0_scaffold00092.55	AltA_AmTr_v1.0_scaffold00092_1177240_1178200_1177240_1179401_+	AmTr_v1.0_scaffold00092	1177240	1178200	1177240	1179401	+
AmTr_v1.0_scaffold00053.167	AltA_AmTr_v1.0_scaffold00053_4286006_4283847_4286006_4283693_-	AmTr_v1.0_scaffold00053	4286006	4283847	4286006	4283693	-
AmTr_v1.0_scaffold00092.13	AltA_AmTr_v1.0_scaffold00092_202758_202326_202758_202323_-	AmTr_v1.0_scaffold00092	202758	202326	202758	202323	-
AmTr_v1.0_scaffold00002.427	AltA_AmTr_v1.0_scaffold00002_7351616_7351706_7351616_7351801_+	AmTr_v1.0_scaffold00002	7351616	7351706	7351616	7351801	+
AmTr_v1.0_scaffold00033.15	AltA_AmTr_v1.0_scaffold00033_301781_302080_301781_302750_+	AmTr_v1.0_scaffold00033	301781	302080	301781	302750	+
AmTr_v1.0_scaffold00002.461	AltA_AmTr_v1.0_scaffold00002_7991659_7992145_7991659_7992158_+	AmTr_v1.0_scaffold00002	7991659	7992145	7991659	7992158	+
AmTr_v1.0_scaffold00017.280	AltA_AmTr_v1.0_scaffold00017_6981733_6982196_6981733_6982201_+	AmTr_v1.0_scaffold00017	6981733	6982196	6981733	6982201	+
AmTr_v1.0_scaffold00032.25	AltA_AmTr_v1.0_scaffold00032_423671_423451_423671_422567_-	AmTr_v1.0_scaffold00032	423671	423451	423671	422567	-
AmTr_v1.0_scaffold00025.319	AltA_AmTr_v1.0_scaffold00025_4708204_4707643_4708204_4706790_-	AmTr_v1.0_scaffold00025	4708204	4707643	4708204	4706790	-
AmTr_v1.0_scaffold00056.45	AltA_AmTr_v1.0_scaffold00056_725261_721248_725261_721234_-	AmTr_v1.0_scaffold00056	725261	721248	725261	721234	-
AmTr_v1.0_scaffold00077.39	AltA_AmTr_v1.0_scaffold00077_619708_620253_619708_620261_+	AmTr_v1.0_scaffold00077	619708	620253	619708	620261	+
AmTr_v1.0_scaffold00120.38	AltA_AmTr_v1.0_scaffold00120_900354_900214_900354_900199_-	AmTr_v1.0_scaffold00120	900354	900214	900354	900199	-
AmTr_v1.0_scaffold00097.17	AltA_AmTr_v1.0_scaffold00097_831011_830623_831011_830569_-	AmTr_v1.0_scaffold00097	831011	830623	831011	830569	-
AmTr_v1.0_scaffold00058.173	AltA_AmTr_v1.0_scaffold00058_3097369_3099170_3097369_3099825_+	AmTr_v1.0_scaffold00058	3097369	3099170	3097369	3099825	+
AmTr_v1.0_scaffold00024.121	AltA_AmTr_v1.0_scaffold00024_2627672_2626839_2627672_2626801_-	AmTr_v1.0_scaffold00024	2627672	2626839	2627672	2626801	-
AmTr_v1.0_scaffold00150.4	AltA_AmTr_v1.0_scaffold00150_165839_154106_165839_154084_-	AmTr_v1.0_scaffold00150	165839	154106	165839	154084	-
AmTr_v1.0_scaffold00029.37	AltA_AmTr_v1.0_scaffold00029_449582_449179_449582_449078_-	AmTr_v1.0_scaffold00029	449582	449179	449582	449078	-
AmTr_v1.0_scaffold00095.71	AltA_AmTr_v1.0_scaffold00095_1481192_1477930_1481192_1477626_-	AmTr_v1.0_scaffold00095	1481192	1477930	1481192	1477626	-
AmTr_v1.0_scaffold00182.23	AltA_AmTr_v1.0_scaffold00182_381630_376744_381630_376674_-	AmTr_v1.0_scaffold00182	381630	376744	381630	376674	-
AmTr_v1.0_scaffold00012.293	AltA_AmTr_v1.0_scaffold00012_6994776_6994447_6994776_6994445_-	AmTr_v1.0_scaffold00012	6994776	6994447	6994776	6994445	-
AmTr_v1.0_scaffold00024.218	AltA_AmTr_v1.0_scaffold00024_4496720_4497959_4496720_4499273_+	AmTr_v1.0_scaffold00024	4496720	4497959	4496720	4499273	+
AmTr_v1.0_scaffold00033.223	AltA_AmTr_v1.0_scaffold00033_4918574_4921784_4918574_4921819_+	AmTr_v1.0_scaffold00033	4918574	4921784	4918574	4921819	+
AmTr_v1.0_scaffold00065.213	AltA_AmTr_v1.0_scaffold00065_4161851_4161759_4161851_4161630_-	AmTr_v1.0_scaffold00065	4161851	4161759	4161851	4161630	-
AmTr_v1.0_scaffold00066.245	AltA_AmTr_v1.0_scaffold00066_3393996_3394313_3393996_3394323_+	AmTr_v1.0_scaffold00066	3393996	3394313	3393996	3394323	+
AmTr_v1.0_scaffold00065.191	AltA_AmTr_v1.0_scaffold00065_3842029_3842207_3842029_3842677_+	AmTr_v1.0_scaffold00065	3842029	3842207	3842029	3842677	+
AmTr_v1.0_scaffold00058.194	AltA_AmTr_v1.0_scaffold00058_3499990_3502530_3499990_3502536_+	AmTr_v1.0_scaffold00058	3499990	3502530	3499990	3502536	+
AmTr_v1.0_scaffold00075.16	AltA_AmTr_v1.0_scaffold00075_750589_750735_750589_750863_+	AmTr_v1.0_scaffold00075	750589	750735	750589	750863	+
AmTr_v1.0_scaffold00067.50	AltA_AmTr_v1.0_scaffold00067_814496_814836_814496_814840_+	AmTr_v1.0_scaffold00067	814496	814836	814496	814840	+
AmTr_v1.0_scaffold00040.266	AltA_AmTr_v1.0_scaffold00040_4725138_4725334_4725138_4725558_+	AmTr_v1.0_scaffold00040	4725138	4725334	4725138	4725558	+
AmTr_v1.0_scaffold00002.545	AltA_AmTr_v1.0_scaffold00002_9300067_9300254_9300067_9300375_+	AmTr_v1.0_scaffold00002	9300067	9300254	9300067	9300375	+
AmTr_v1.0_scaffold00044.169	AltA_AmTr_v1.0_scaffold00044_2457230_2457140_2457230_2457129_-	AmTr_v1.0_scaffold00044	2457230	2457140	2457230	2457129	-
AmTr_v1.0_scaffold00049.268	AltA_AmTr_v1.0_scaffold00049_4675899_4676389_4675899_4676449_+	AmTr_v1.0_scaffold00049	4675899	4676389	4675899	4676449	+
AmTr_v1.0_scaffold00029.160	AltA_AmTr_v1.0_scaffold00029_1965683_1967622_1965683_1967635_+	AmTr_v1.0_scaffold00029	1965683	1967622	1965683	1967635	+
AmTr_v1.0_scaffold00045.305	AltA_AmTr_v1.0_scaffold00045_4311469_4314714_4311469_4315023_+	AmTr_v1.0_scaffold00045	4311469	4314714	4311469	4315023	+
AmTr_v1.0_scaffold00021.245	AltA_AmTr_v1.0_scaffold00021_5413577_5413887_5413577_5413943_+	AmTr_v1.0_scaffold00021	5413577	5413887	5413577	5413943	+
AmTr_v1.0_scaffold00021.4	AltA_AmTr_v1.0_scaffold00021_85342_77335_85342_77292_-	AmTr_v1.0_scaffold00021	85342	77335	85342	77292	-
AmTr_v1.0_scaffold00039.1	AltA_AmTr_v1.0_scaffold00039_9460_9652_9460_9669_+	AmTr_v1.0_scaffold00039	9460	9652	9460	9669	+
AmTr_v1.0_scaffold00086.107	AltA_AmTr_v1.0_scaffold00086_2761920_2762274_2761920_2762820_+	AmTr_v1.0_scaffold00086	2761920	2762274	2761920	2762820	+
AmTr_v1.0_scaffold00019.227	AltA_AmTr_v1.0_scaffold00019_3622826_3622953_3622826_3623017_+	AmTr_v1.0_scaffold00019	3622826	3622953	3622826	3623017	+
AmTr_v1.0_scaffold00156.46	AltA_AmTr_v1.0_scaffold00156_1079767_1078961_1079767_1076937_-	AmTr_v1.0_scaffold00156	1079767	1078961	1079767	1076937	-
AmTr_v1.0_scaffold00085.18	AltA_AmTr_v1.0_scaffold00085_406016_417991_406016_418242_+	AmTr_v1.0_scaffold00085	406016	417991	406016	418242	+
AmTr_v1.0_scaffold00033.143	AltA_AmTr_v1.0_scaffold00033_3307576_3306980_3307576_3306964_-	AmTr_v1.0_scaffold00033	3307576	3306980	3307576	3306964	-
AmTr_v1.0_scaffold00001.332	AltA_AmTr_v1.0_scaffold00001_6788749_6788916_6788749_6788926_+	AmTr_v1.0_scaffold00001	6788749	6788916	6788749	6788926	+
AmTr_v1.0_scaffold00092.95	AltA_AmTr_v1.0_scaffold00092_1800050_1800304_1800050_1800307_+	AmTr_v1.0_scaffold00092	1800050	1800304	1800050	1800307	+
AmTr_v1.0_scaffold00001.22	AltA_AmTr_v1.0_scaffold00001_359396_359806_359396_359829_+	AmTr_v1.0_scaffold00001	359396	359806	359396	359829	+
AmTr_v1.0_scaffold00023.213	AltA_AmTr_v1.0_scaffold00023_5753788_5754423_5753788_5754688_+	AmTr_v1.0_scaffold00023	5753788	5754423	5753788	5754688	+
AmTr_v1.0_scaffold00023.219	AltA_AmTr_v1.0_scaffold00023_5944789_5949519_5944789_5949532_+	AmTr_v1.0_scaffold00023	5944789	5949519	5944789	5949532	+
AmTr_v1.0_scaffold00011.188	AltA_AmTr_v1.0_scaffold00011_7553636_7553104_7553636_7553053_-	AmTr_v1.0_scaffold00011	7553636	7553104	7553636	7553053	-
AmTr_v1.0_scaffold00006.117	AltA_AmTr_v1.0_scaffold00006_5673144_5673068_5673144_5673056_-	AmTr_v1.0_scaffold00006	5673144	5673068	5673144	5673056	-
AmTr_v1.0_scaffold00067.21	AltA_AmTr_v1.0_scaffold00067_308275_310148_308275_310207_+	AmTr_v1.0_scaffold00067	308275	310148	308275	310207	+
AmTr_v1.0_scaffold00001.166	AltA_AmTr_v1.0_scaffold00001_2870546_2870422_2870546_2868593_-	AmTr_v1.0_scaffold00001	2870546	2870422	2870546	2868593	-
AmTr_v1.0_scaffold00007.215	AltA_AmTr_v1.0_scaffold00007_4547542_4547982_4547542_4548472_+	AmTr_v1.0_scaffold00007	4547542	4547982	4547542	4548472	+
AmTr_v1.0_scaffold00142.31	AltA_AmTr_v1.0_scaffold00142_523792_523706_523792_523699_-	AmTr_v1.0_scaffold00142	523792	523706	523792	523699	-
AmTr_v1.0_scaffold00126.58	AltA_AmTr_v1.0_scaffold00126_1597651_1601160_1597651_1601284_+	AmTr_v1.0_scaffold00126	1597651	1601160	1597651	1601284	+
AmTr_v1.0_scaffold00001.160	AltA_AmTr_v1.0_scaffold00001_2786970_2786025_2786970_2785999_-	AmTr_v1.0_scaffold00001	2786970	2786025	2786970	2785999	-
AmTr_v1.0_scaffold00011.220	AltA_AmTr_v1.0_scaffold00011_8515947_8517832_8515947_8517837_+	AmTr_v1.0_scaffold00011	8515947	8517832	8515947	8517837	+
AmTr_v1.0_scaffold00109.33	AltA_AmTr_v1.0_scaffold00109_411883_411464_411883_411438_-	AmTr_v1.0_scaffold00109	411883	411464	411883	411438	-
AmTr_v1.0_scaffold00069.60	AltA_AmTr_v1.0_scaffold00069_1146804_1146568_1146804_1146563_-	AmTr_v1.0_scaffold00069	1146804	1146568	1146804	1146563	-
AmTr_v1.0_scaffold00041.6	AltA_AmTr_v1.0_scaffold00041_74149_76059_74149_76121_+	AmTr_v1.0_scaffold00041	74149	76059	74149	76121	+
AmTr_v1.0_scaffold00061.223	AltA_AmTr_v1.0_scaffold00061_3466566_3466659_3466566_3466937_+	AmTr_v1.0_scaffold00061	3466566	3466659	3466566	3466937	+
AmTr_v1.0_scaffold00021.291	AltA_AmTr_v1.0_scaffold00021_6529525_6529672_6529525_6529713_+	AmTr_v1.0_scaffold00021	6529525	6529672	6529525	6529713	+
AmTr_v1.0_scaffold00024.260	AltA_AmTr_v1.0_scaffold00024_5224441_5222058_5224441_5222051_-	AmTr_v1.0_scaffold00024	5224441	5222058	5224441	5222051	-
AmTr_v1.0_scaffold00029.358	AltA_AmTr_v1.0_scaffold00029_4836776_4836938_4836776_4838875_+	AmTr_v1.0_scaffold00029	4836776	4836938	4836776	4838875	+
AmTr_v1.0_scaffold00016.73	AltA_AmTr_v1.0_scaffold00016_1437334_1436358_1437334_1436345_-	AmTr_v1.0_scaffold00016	1437334	1436358	1437334	1436345	-
AmTr_v1.0_scaffold00074.48	AltA_AmTr_v1.0_scaffold00074_1930449_1927083_1930449_1926369_-	AmTr_v1.0_scaffold00074	1930449	1927083	1930449	1926369	-
AmTr_v1.0_scaffold00004.36	AltA_AmTr_v1.0_scaffold00004_510871_521263_510871_522302_+	AmTr_v1.0_scaffold00004	510871	521263	510871	522302	+
AmTr_v1.0_scaffold00090.7	AltA_AmTr_v1.0_scaffold00090_262105_265954_262105_265989_+	AmTr_v1.0_scaffold00090	262105	265954	262105	265989	+
AmTr_v1.0_scaffold00017.98	AltA_AmTr_v1.0_scaffold00017_3139210_3140718_3139210_3140734_+	AmTr_v1.0_scaffold00017	3139210	3140718	3139210	3140734	+
AmTr_v1.0_scaffold00025.89	AltA_AmTr_v1.0_scaffold00025_1322486_1325930_1322486_1326048_+	AmTr_v1.0_scaffold00025	1322486	1325930	1322486	1326048	+
AmTr_v1.0_scaffold00002.568	AltA_AmTr_v1.0_scaffold00002_9980253_9980581_9980253_9980641_+	AmTr_v1.0_scaffold00002	9980253	9980581	9980253	9980641	+
AmTr_v1.0_scaffold00025.116	AltA_AmTr_v1.0_scaffold00025_1706061_1705929_1706061_1705589_-	AmTr_v1.0_scaffold00025	1706061	1705929	1706061	1705589	-
AmTr_v1.0_scaffold00065.58	AltA_AmTr_v1.0_scaffold00065_1288382_1287311_1288382_1287127_-	AmTr_v1.0_scaffold00065	1288382	1287311	1288382	1287127	-
AmTr_v1.0_scaffold00027.145	AltA_AmTr_v1.0_scaffold00027_5800015_5800677_5800015_5801159_+	AmTr_v1.0_scaffold00027	5800015	5800677	5800015	5801159	+
AmTr_v1.0_scaffold00184.12	AltA_AmTr_v1.0_scaffold00184_206380_206528_206380_209122_+	AmTr_v1.0_scaffold00184	206380	206528	206380	209122	+
AmTr_v1.0_scaffold00002.60	AltA_AmTr_v1.0_scaffold00002_1275734_1275871_1275734_1275908_+	AmTr_v1.0_scaffold00002	1275734	1275871	1275734	1275908	+
AmTr_v1.0_scaffold00155.38	AltA_AmTr_v1.0_scaffold00155_690983_691278_690983_691302_+	AmTr_v1.0_scaffold00155	690983	691278	690983	691302	+
AmTr_v1.0_scaffold00006.175	AltA_AmTr_v1.0_scaffold00006_6759067_6762704_6759067_6764789_+	AmTr_v1.0_scaffold00006	6759067	6762704	6759067	6764789	+
AmTr_v1.0_scaffold00058.230	AltA_AmTr_v1.0_scaffold00058_4248064_4246664_4248064_4246637_-	AmTr_v1.0_scaffold00058	4248064	4246664	4248064	4246637	-
AmTr_v1.0_scaffold00020.118	AltA_AmTr_v1.0_scaffold00020_6065972_6065007_6065972_6064985_-	AmTr_v1.0_scaffold00020	6065972	6065007	6065972	6064985	-
AmTr_v1.0_scaffold00095.139	AltA_AmTr_v1.0_scaffold00095_2515613_2522924_2515613_2522979_+	AmTr_v1.0_scaffold00095	2515613	2522924	2515613	2522979	+
AmTr_v1.0_scaffold00030.14	AltA_AmTr_v1.0_scaffold00030_356567_356037_356567_356031_-	AmTr_v1.0_scaffold00030	356567	356037	356567	356031	-
AmTr_v1.0_scaffold00111.47	AltA_AmTr_v1.0_scaffold00111_811120_811254_811120_811295_+	AmTr_v1.0_scaffold00111	811120	811254	811120	811295	+
AmTr_v1.0_scaffold00007.236	AltA_AmTr_v1.0_scaffold00007_5093708_5093810_5093708_5093829_+	AmTr_v1.0_scaffold00007	5093708	5093810	5093708	5093829	+
AmTr_v1.0_scaffold00138.10	AltA_AmTr_v1.0_scaffold00138_192215_192381_192215_192388_+	AmTr_v1.0_scaffold00138	192215	192381	192215	192388	+
AmTr_v1.0_scaffold00065.188	AltA_AmTr_v1.0_scaffold00065_3810741_3810151_3810741_3810147_-	AmTr_v1.0_scaffold00065	3810741	3810151	3810741	3810147	-
AmTr_v1.0_scaffold00062.17	AltA_AmTr_v1.0_scaffold00062_213026_212795_213026_212639_-	AmTr_v1.0_scaffold00062	213026	212795	213026	212639	-
AmTr_v1.0_scaffold00055.89	AltA_AmTr_v1.0_scaffold00055_2804107_2800659_2804107_2800634_-	AmTr_v1.0_scaffold00055	2804107	2800659	2804107	2800634	-
AmTr_v1.0_scaffold00011.224	AltA_AmTr_v1.0_scaffold00011_8606530_8606689_8606530_8606761_+	AmTr_v1.0_scaffold00011	8606530	8606689	8606530	8606761	+
AmTr_v1.0_scaffold00001.379	AltA_AmTr_v1.0_scaffold00001_7755167_7755087_7755167_7755084_-	AmTr_v1.0_scaffold00001	7755167	7755087	7755167	7755084	-
AmTr_v1.0_scaffold00022.133	AltA_AmTr_v1.0_scaffold00022_2002198_2006006_2002198_2006022_+	AmTr_v1.0_scaffold00022	2002198	2006006	2002198	2006022	+
AmTr_v1.0_scaffold00001.54	AltA_AmTr_v1.0_scaffold00001_890920_890518_890920_888692_-	AmTr_v1.0_scaffold00001	890920	890518	890920	888692	-
AmTr_v1.0_scaffold00111.31	AltA_AmTr_v1.0_scaffold00111_648797_648616_648797_648610_-	AmTr_v1.0_scaffold00111	648797	648616	648797	648610	-
AmTr_v1.0_scaffold00019.143	AltA_AmTr_v1.0_scaffold00019_2329383_2328102_2329383_2327603_-	AmTr_v1.0_scaffold00019	2329383	2328102	2329383	2327603	-
AmTr_v1.0_scaffold00137.16	AltA_AmTr_v1.0_scaffold00137_403426_407346_403426_408208_+	AmTr_v1.0_scaffold00137	403426	407346	403426	408208	+
AmTr_v1.0_scaffold00014.88	AltA_AmTr_v1.0_scaffold00014_4866766_4866676_4866766_4866635_-	AmTr_v1.0_scaffold00014	4866766	4866676	4866766	4866635	-
AmTr_v1.0_scaffold00041.2	AltA_AmTr_v1.0_scaffold00041_4530_5729_4530_5769_+	AmTr_v1.0_scaffold00041	4530	5729	4530	5769	+
AmTr_v1.0_scaffold00059.15	AltA_AmTr_v1.0_scaffold00059_240912_241854_240912_242491_+	AmTr_v1.0_scaffold00059	240912	241854	240912	242491	+
AmTr_v1.0_scaffold00007.92	AltA_AmTr_v1.0_scaffold00007_1989134_1988858_1989134_1988182_-	AmTr_v1.0_scaffold00007	1989134	1988858	1989134	1988182	-
AmTr_v1.0_scaffold00199.3	AltA_AmTr_v1.0_scaffold00199_58786_57738_58786_57192_-	AmTr_v1.0_scaffold00199	58786	57738	58786	57192	-
AmTr_v1.0_scaffold00017.1	AltA_AmTr_v1.0_scaffold00017_1442_1675_1442_1700_+	AmTr_v1.0_scaffold00017	1442	1675	1442	1700	+
AmTr_v1.0_scaffold00053.45	AltA_AmTr_v1.0_scaffold00053_1040909_1046484_1040909_1049253_+	AmTr_v1.0_scaffold00053	1040909	1046484	1040909	1049253	+
AmTr_v1.0_scaffold00155.7	AltA_AmTr_v1.0_scaffold00155_67599_69284_67599_69416_+	AmTr_v1.0_scaffold00155	67599	69284	67599	69416	+
AmTr_v1.0_scaffold00010.233	AltA_AmTr_v1.0_scaffold00010_4452254_4451934_4452254_4451868_-	AmTr_v1.0_scaffold00010	4452254	4451934	4452254	4451868	-
AmTr_v1.0_scaffold00639.1	AltA_AmTr_v1.0_scaffold00639_800_1143_800_906_+	AmTr_v1.0_scaffold00639	800	1143	800	906	+
AmTr_v1.0_scaffold00059.119	AltA_AmTr_v1.0_scaffold00059_1943610_1943046_1943610_1942994_-	AmTr_v1.0_scaffold00059	1943610	1943046	1943610	1942994	-
AmTr_v1.0_scaffold00124.25	AltA_AmTr_v1.0_scaffold00124_1530742_1530661_1530742_1530626_-	AmTr_v1.0_scaffold00124	1530742	1530661	1530742	1530626	-
AmTr_v1.0_scaffold00146.59	AltA_AmTr_v1.0_scaffold00146_1184789_1182825_1184789_1182794_-	AmTr_v1.0_scaffold00146	1184789	1182825	1184789	1182794	-
AmTr_v1.0_scaffold00100.34	AltA_AmTr_v1.0_scaffold00100_1447864_1431833_1447864_1431797_-	AmTr_v1.0_scaffold00100	1447864	1431833	1447864	1431797	-
AmTr_v1.0_scaffold00006.275	AltA_AmTr_v1.0_scaffold00006_8489473_8489612_8489473_8489627_+	AmTr_v1.0_scaffold00006	8489473	8489612	8489473	8489627	+
AmTr_v1.0_scaffold00024.355	AltA_AmTr_v1.0_scaffold00024_6642638_6642556_6642638_6642514_-	AmTr_v1.0_scaffold00024	6642638	6642556	6642638	6642514	-
AmTr_v1.0_scaffold00146.11	AltA_AmTr_v1.0_scaffold00146_208366_219425_208366_219444_+	AmTr_v1.0_scaffold00146	208366	219425	208366	219444	+
AmTr_v1.0_scaffold00003.91	AltA_AmTr_v1.0_scaffold00003_1661847_1662173_1661847_1662176_+	AmTr_v1.0_scaffold00003	1661847	1662173	1661847	1662176	+
AmTr_v1.0_scaffold00057.113	AltA_AmTr_v1.0_scaffold00057_1799732_1799657_1799732_1798079_-	AmTr_v1.0_scaffold00057	1799732	1799657	1799732	1798079	-
AmTr_v1.0_scaffold00071.174	AltA_AmTr_v1.0_scaffold00071_2805359_2806443_2805359_2808449_+	AmTr_v1.0_scaffold00071	2805359	2806443	2805359	2808449	+
AmTr_v1.0_scaffold00025.259	AltA_AmTr_v1.0_scaffold00025_3787329_3786478_3787329_3785981_-	AmTr_v1.0_scaffold00025	3787329	3786478	3787329	3785981	-
AmTr_v1.0_scaffold00021.34	AltA_AmTr_v1.0_scaffold00021_838524_838785_838524_838803_+	AmTr_v1.0_scaffold00021	838524	838785	838524	838803	+
AmTr_v1.0_scaffold00176.4	AltA_AmTr_v1.0_scaffold00176_110751_112739_110751_112744_+	AmTr_v1.0_scaffold00176	110751	112739	110751	112744	+
AmTr_v1.0_scaffold00072.97	AltA_AmTr_v1.0_scaffold00072_2428147_2428039_2428147_2427971_-	AmTr_v1.0_scaffold00072	2428147	2428039	2428147	2427971	-
AmTr_v1.0_scaffold00079.120	AltA_AmTr_v1.0_scaffold00079_3385674_3385260_3385674_3385253_-	AmTr_v1.0_scaffold00079	3385674	3385260	3385674	3385253	-
AmTr_v1.0_scaffold00021.159	AltA_AmTr_v1.0_scaffold00021_3557221_3554791_3557221_3554767_-	AmTr_v1.0_scaffold00021	3557221	3554791	3557221	3554767	-
AmTr_v1.0_scaffold00095.59	AltA_AmTr_v1.0_scaffold00095_1354430_1353925_1354430_1353919_-	AmTr_v1.0_scaffold00095	1354430	1353925	1354430	1353919	-
AmTr_v1.0_scaffold00013.41	AltA_AmTr_v1.0_scaffold00013_1060840_1051985_1060840_1051954_-	AmTr_v1.0_scaffold00013	1060840	1051985	1060840	1051954	-
AmTr_v1.0_scaffold00045.333	AltA_AmTr_v1.0_scaffold00045_4926320_4931128_4926320_4931371_+	AmTr_v1.0_scaffold00045	4926320	4931128	4926320	4931371	+
AmTr_v1.0_scaffold00145.27	AltA_AmTr_v1.0_scaffold00145_827542_827630_827542_827632_+	AmTr_v1.0_scaffold00145	827542	827630	827542	827632	+
AmTr_v1.0_scaffold00027.99	AltA_AmTr_v1.0_scaffold00027_4726153_4726012_4726153_4724620_-	AmTr_v1.0_scaffold00027	4726153	4726012	4726153	4724620	-
AmTr_v1.0_scaffold00009.320	AltA_AmTr_v1.0_scaffold00009_7601676_7601846_7601676_7601857_+	AmTr_v1.0_scaffold00009	7601676	7601846	7601676	7601857	+
AmTr_v1.0_scaffold00005.94	AltA_AmTr_v1.0_scaffold00005_4288648_4287807_4288648_4287793_-	AmTr_v1.0_scaffold00005	4288648	4287807	4288648	4287793	-
AmTr_v1.0_scaffold00037.106	AltA_AmTr_v1.0_scaffold00037_3921299_3916424_3921299_3916158_-	AmTr_v1.0_scaffold00037	3921299	3916424	3921299	3916158	-
AmTr_v1.0_scaffold00075.46	AltA_AmTr_v1.0_scaffold00075_2430303_2425733_2430303_2425176_-	AmTr_v1.0_scaffold00075	2430303	2425733	2430303	2425176	-
AmTr_v1.0_scaffold00071.60	AltA_AmTr_v1.0_scaffold00071_947130_945983_947130_945793_-	AmTr_v1.0_scaffold00071	947130	945983	947130	945793	-
AmTr_v1.0_scaffold00086.107	AltA_AmTr_v1.0_scaffold00086_2761920_2762274_2761920_2762492_+	AmTr_v1.0_scaffold00086	2761920	2762274	2761920	2762492	+
AmTr_v1.0_scaffold00003.244	AltA_AmTr_v1.0_scaffold00003_5412154_5412296_5412154_5412355_+	AmTr_v1.0_scaffold00003	5412154	5412296	5412154	5412355	+
AmTr_v1.0_scaffold00007.23	AltA_AmTr_v1.0_scaffold00007_431123_438541_431123_438571_+	AmTr_v1.0_scaffold00007	431123	438541	431123	438571	+
AmTr_v1.0_scaffold00105.6	AltA_AmTr_v1.0_scaffold00105_151462_151564_151462_151569_+	AmTr_v1.0_scaffold00105	151462	151564	151462	151569	+
AmTr_v1.0_scaffold00012.311	AltA_AmTr_v1.0_scaffold00012_7479550_7479015_7479550_7477870_-	AmTr_v1.0_scaffold00012	7479550	7479015	7479550	7477870	-
AmTr_v1.0_scaffold00110.121	AltA_AmTr_v1.0_scaffold00110_2122070_2138902_2122070_2139934_+	AmTr_v1.0_scaffold00110	2122070	2138902	2122070	2139934	+
AmTr_v1.0_scaffold00071.107	AltA_AmTr_v1.0_scaffold00071_1735260_1736266_1735260_1736407_+	AmTr_v1.0_scaffold00071	1735260	1736266	1735260	1736407	+
AmTr_v1.0_scaffold00056.161	AltA_AmTr_v1.0_scaffold00056_3091733_3082184_3091733_3080444_-	AmTr_v1.0_scaffold00056	3091733	3082184	3091733	3080444	-
AmTr_v1.0_scaffold00040.84	AltA_AmTr_v1.0_scaffold00040_1464072_1463980_1464072_1463977_-	AmTr_v1.0_scaffold00040	1464072	1463980	1464072	1463977	-
AmTr_v1.0_scaffold00011.28	AltA_AmTr_v1.0_scaffold00011_1251868_1251691_1251868_1251621_-	AmTr_v1.0_scaffold00011	1251868	1251691	1251868	1251621	-
AmTr_v1.0_scaffold00048.117	AltA_AmTr_v1.0_scaffold00048_2562934_2548931_2562934_2548925_-	AmTr_v1.0_scaffold00048	2562934	2548931	2562934	2548925	-
AmTr_v1.0_scaffold00059.131	AltA_AmTr_v1.0_scaffold00059_2184940_2190085_2184940_2190524_+	AmTr_v1.0_scaffold00059	2184940	2190085	2184940	2190524	+
AmTr_v1.0_scaffold00127.25	AltA_AmTr_v1.0_scaffold00127_1280563_1277705_1280563_1275314_-	AmTr_v1.0_scaffold00127	1280563	1277705	1280563	1275314	-
AmTr_v1.0_scaffold00155.11	AltA_AmTr_v1.0_scaffold00155_172540_173756_172540_173770_+	AmTr_v1.0_scaffold00155	172540	173756	172540	173770	+
AmTr_v1.0_scaffold00016.332	AltA_AmTr_v1.0_scaffold00016_6944085_6943746_6944085_6942573_-	AmTr_v1.0_scaffold00016	6944085	6943746	6944085	6942573	-
AmTr_v1.0_scaffold00064.62	AltA_AmTr_v1.0_scaffold00064_2348900_2346328_2348900_2346316_-	AmTr_v1.0_scaffold00064	2348900	2346328	2348900	2346316	-
AmTr_v1.0_scaffold00049.191	AltA_AmTr_v1.0_scaffold00049_3292710_3292834_3292710_3293195_+	AmTr_v1.0_scaffold00049	3292710	3292834	3292710	3293195	+
AmTr_v1.0_scaffold00007.171	AltA_AmTr_v1.0_scaffold00007_3630221_3629665_3630221_3629601_-	AmTr_v1.0_scaffold00007	3630221	3629665	3630221	3629601	-
AmTr_v1.0_scaffold00061.224	AltA_AmTr_v1.0_scaffold00061_3471150_3474218_3471150_3474230_+	AmTr_v1.0_scaffold00061	3471150	3474218	3471150	3474230	+
AmTr_v1.0_scaffold00165.22	AltA_AmTr_v1.0_scaffold00165_330662_330417_330662_330411_-	AmTr_v1.0_scaffold00165	330662	330417	330662	330411	-
AmTr_v1.0_scaffold00088.78	AltA_AmTr_v1.0_scaffold00088_1471882_1465777_1471882_1465772_-	AmTr_v1.0_scaffold00088	1471882	1465777	1471882	1465772	-
AmTr_v1.0_scaffold00013.43	AltA_AmTr_v1.0_scaffold00013_1112078_1106229_1112078_1104931_-	AmTr_v1.0_scaffold00013	1112078	1106229	1112078	1104931	-
AmTr_v1.0_scaffold00059.95	AltA_AmTr_v1.0_scaffold00059_1613968_1614073_1613968_1614077_+	AmTr_v1.0_scaffold00059	1613968	1614073	1613968	1614077	+
AmTr_v1.0_scaffold00040.191	AltA_AmTr_v1.0_scaffold00040_3455168_3456162_3455168_3456169_+	AmTr_v1.0_scaffold00040	3455168	3456162	3455168	3456169	+
AmTr_v1.0_scaffold00032.25	AltA_AmTr_v1.0_scaffold00032_423671_423451_423671_423412_-	AmTr_v1.0_scaffold00032	423671	423451	423671	423412	-
AmTr_v1.0_scaffold00065.140	AltA_AmTr_v1.0_scaffold00065_2778441_2778351_2778441_2778326_-	AmTr_v1.0_scaffold00065	2778441	2778351	2778441	2778326	-
AmTr_v1.0_scaffold00056.37	AltA_AmTr_v1.0_scaffold00056_558467_559774_558467_561550_+	AmTr_v1.0_scaffold00056	558467	559774	558467	561550	+
AmTr_v1.0_scaffold00120.50	AltA_AmTr_v1.0_scaffold00120_1384186_1386888_1384186_1388697_+	AmTr_v1.0_scaffold00120	1384186	1386888	1384186	1388697	+
AmTr_v1.0_scaffold00049.12	AltA_AmTr_v1.0_scaffold00049_124385_124471_124385_125132_+	AmTr_v1.0_scaffold00049	124385	124471	124385	125132	+
AmTr_v1.0_scaffold00013.186	AltA_AmTr_v1.0_scaffold00013_5206015_5206155_5206015_5206265_+	AmTr_v1.0_scaffold00013	5206015	5206155	5206015	5206265	+
AmTr_v1.0_scaffold00197.19	AltA_AmTr_v1.0_scaffold00197_318421_317718_318421_317700_-	AmTr_v1.0_scaffold00197	318421	317718	318421	317700	-
AmTr_v1.0_scaffold00038.92	AltA_AmTr_v1.0_scaffold00038_2288846_2288978_2288846_2288989_+	AmTr_v1.0_scaffold00038	2288846	2288978	2288846	2288989	+
AmTr_v1.0_scaffold00023.81	AltA_AmTr_v1.0_scaffold00023_2115545_2115347_2115545_2115230_-	AmTr_v1.0_scaffold00023	2115545	2115347	2115545	2115230	-
AmTr_v1.0_scaffold00109.29	AltA_AmTr_v1.0_scaffold00109_370841_371668_370841_372862_+	AmTr_v1.0_scaffold00109	370841	371668	370841	372862	+
AmTr_v1.0_scaffold00054.38	AltA_AmTr_v1.0_scaffold00054_1677795_1678184_1677795_1678197_+	AmTr_v1.0_scaffold00054	1677795	1678184	1677795	1678197	+
AmTr_v1.0_scaffold00009.351	AltA_AmTr_v1.0_scaffold00009_8056650_8056969_8056650_8056974_+	AmTr_v1.0_scaffold00009	8056650	8056969	8056650	8056974	+
AmTr_v1.0_scaffold00057.71	AltA_AmTr_v1.0_scaffold00057_1105277_1101571_1105277_1101012_-	AmTr_v1.0_scaffold00057	1105277	1101571	1105277	1101012	-
AmTr_v1.0_scaffold00106.24	AltA_AmTr_v1.0_scaffold00106_397299_397414_397299_397442_+	AmTr_v1.0_scaffold00106	397299	397414	397299	397442	+
AmTr_v1.0_scaffold00069.9	AltA_AmTr_v1.0_scaffold00069_154592_154500_154592_154486_-	AmTr_v1.0_scaffold00069	154592	154500	154592	154486	-
AmTr_v1.0_scaffold00008.14	AltA_AmTr_v1.0_scaffold00008_436978_442228_436978_443107_+	AmTr_v1.0_scaffold00008	436978	442228	436978	443107	+
AmTr_v1.0_scaffold00002.7	AltA_AmTr_v1.0_scaffold00002_56749_56375_56749_56360_-	AmTr_v1.0_scaffold00002	56749	56375	56749	56360	-
AmTr_v1.0_scaffold00046.155	AltA_AmTr_v1.0_scaffold00046_4530101_4531337_4530101_4531413_+	AmTr_v1.0_scaffold00046	4530101	4531337	4530101	4531413	+
AmTr_v1.0_scaffold00057.51	AltA_AmTr_v1.0_scaffold00057_911514_913422_911514_914175_+	AmTr_v1.0_scaffold00057	911514	913422	911514	914175	+
AmTr_v1.0_scaffold00067.225	AltA_AmTr_v1.0_scaffold00067_3863900_3863142_3863900_3863098_-	AmTr_v1.0_scaffold00067	3863900	3863142	3863900	3863098	-
AmTr_v1.0_scaffold00131.26	AltA_AmTr_v1.0_scaffold00131_389236_389130_389236_389056_-	AmTr_v1.0_scaffold00131	389236	389130	389236	389056	-
AmTr_v1.0_scaffold00001.331	AltA_AmTr_v1.0_scaffold00001_6750069_6740623_6750069_6739780_-	AmTr_v1.0_scaffold00001	6750069	6740623	6750069	6739780	-
AmTr_v1.0_scaffold00027.112	AltA_AmTr_v1.0_scaffold00027_4988243_4972590_4988243_4972560_-	AmTr_v1.0_scaffold00027	4988243	4972590	4988243	4972560	-
AmTr_v1.0_scaffold00061.143	AltA_AmTr_v1.0_scaffold00061_2382990_2382887_2382990_2382862_-	AmTr_v1.0_scaffold00061	2382990	2382887	2382990	2382862	-
AmTr_v1.0_scaffold00006.132	AltA_AmTr_v1.0_scaffold00006_6029785_6031421_6029785_6031452_+	AmTr_v1.0_scaffold00006	6029785	6031421	6029785	6031452	+
AmTr_v1.0_scaffold00002.528	AltA_AmTr_v1.0_scaffold00002_9000669_8999539_9000669_8999505_-	AmTr_v1.0_scaffold00002	9000669	8999539	9000669	8999505	-
AmTr_v1.0_scaffold00077.30	AltA_AmTr_v1.0_scaffold00077_508206_511327_508206_511989_+	AmTr_v1.0_scaffold00077	508206	511327	508206	511989	+
AmTr_v1.0_scaffold00040.187	AltA_AmTr_v1.0_scaffold00040_3342575_3341980_3342575_3341962_-	AmTr_v1.0_scaffold00040	3342575	3341980	3342575	3341962	-
AmTr_v1.0_scaffold00010.193	AltA_AmTr_v1.0_scaffold00010_3748502_3764858_3748502_3769821_+	AmTr_v1.0_scaffold00010	3748502	3764858	3748502	3769821	+
AmTr_v1.0_scaffold00001.465	AltA_AmTr_v1.0_scaffold00001_10293057_10296137_10293057_10299055_+	AmTr_v1.0_scaffold00001	10293057	10296137	10293057	10299055	+
AmTr_v1.0_scaffold00047.51	AltA_AmTr_v1.0_scaffold00047_1728553_1726788_1728553_1725021_-	AmTr_v1.0_scaffold00047	1728553	1726788	1728553	1725021	-
AmTr_v1.0_scaffold00019.145	AltA_AmTr_v1.0_scaffold00019_2364414_2364544_2364414_2365405_+	AmTr_v1.0_scaffold00019	2364414	2364544	2364414	2365405	+
AmTr_v1.0_scaffold00040.267	AltA_AmTr_v1.0_scaffold00040_4753480_4753397_4753480_4753392_-	AmTr_v1.0_scaffold00040	4753480	4753397	4753480	4753392	-
AmTr_v1.0_scaffold00025.131	AltA_AmTr_v1.0_scaffold00025_1828634_1828054_1828634_1828050_-	AmTr_v1.0_scaffold00025	1828634	1828054	1828634	1828050	-
AmTr_v1.0_scaffold00110.93	AltA_AmTr_v1.0_scaffold00110_1604186_1604709_1604186_1604822_+	AmTr_v1.0_scaffold00110	1604186	1604709	1604186	1604822	+
AmTr_v1.0_scaffold00149.54	AltA_AmTr_v1.0_scaffold00149_810822_810940_810822_810976_+	AmTr_v1.0_scaffold00149	810822	810940	810822	810976	+
AmTr_v1.0_scaffold00056.23	AltA_AmTr_v1.0_scaffold00056_340861_340776_340861_340756_-	AmTr_v1.0_scaffold00056	340861	340776	340861	340756	-
AmTr_v1.0_scaffold00009.97	AltA_AmTr_v1.0_scaffold00009_2682360_2692970_2682360_2693434_+	AmTr_v1.0_scaffold00009	2682360	2692970	2682360	2693434	+
AmTr_v1.0_scaffold00016.38	AltA_AmTr_v1.0_scaffold00016_800897_803346_800897_803373_+	AmTr_v1.0_scaffold00016	800897	803346	800897	803373	+
AmTr_v1.0_scaffold00027.145	AltA_AmTr_v1.0_scaffold00027_5776984_5799323_5776984_5799672_+	AmTr_v1.0_scaffold00027	5776984	5799323	5776984	5799672	+
AmTr_v1.0_scaffold00140.51	AltA_AmTr_v1.0_scaffold00140_1332176_1332287_1332176_1332291_+	AmTr_v1.0_scaffold00140	1332176	1332287	1332176	1332291	+
AmTr_v1.0_scaffold00041.41	AltA_AmTr_v1.0_scaffold00041_758938_758814_758938_758723_-	AmTr_v1.0_scaffold00041	758938	758814	758938	758723	-
AmTr_v1.0_scaffold00023.22	AltA_AmTr_v1.0_scaffold00023_555498_565941_555498_566844_+	AmTr_v1.0_scaffold00023	555498	565941	555498	566844	+
AmTr_v1.0_scaffold00109.86	AltA_AmTr_v1.0_scaffold00109_1174809_1175737_1174809_1175773_+	AmTr_v1.0_scaffold00109	1174809	1175737	1174809	1175773	+
AmTr_v1.0_scaffold00029.288	AltA_AmTr_v1.0_scaffold00029_3777140_3776858_3777140_3776848_-	AmTr_v1.0_scaffold00029	3777140	3776858	3777140	3776848	-
AmTr_v1.0_scaffold00062.84	AltA_AmTr_v1.0_scaffold00062_1369520_1365414_1369520_1365240_-	AmTr_v1.0_scaffold00062	1369520	1365414	1369520	1365240	-
AmTr_v1.0_scaffold00013.268	AltA_AmTr_v1.0_scaffold00013_7592153_7587882_7592153_7587876_-	AmTr_v1.0_scaffold00013	7592153	7587882	7592153	7587876	-
AmTr_v1.0_scaffold00022.300	AltA_AmTr_v1.0_scaffold00022_4830535_4830604_4830535_4830614_+	AmTr_v1.0_scaffold00022	4830535	4830604	4830535	4830614	+
AmTr_v1.0_scaffold00114.58	AltA_AmTr_v1.0_scaffold00114_1691258_1691172_1691258_1691103_-	AmTr_v1.0_scaffold00114	1691258	1691172	1691258	1691103	-
AmTr_v1.0_scaffold00002.445	AltA_AmTr_v1.0_scaffold00002_7642282_7641402_7642282_7641284_-	AmTr_v1.0_scaffold00002	7642282	7641402	7642282	7641284	-
AmTr_v1.0_scaffold00078.15	AltA_AmTr_v1.0_scaffold00078_291188_292021_291188_292363_+	AmTr_v1.0_scaffold00078	291188	292021	291188	292363	+
AmTr_v1.0_scaffold00070.18	AltA_AmTr_v1.0_scaffold00070_315612_315760_315612_315814_+	AmTr_v1.0_scaffold00070	315612	315760	315612	315814	+
AmTr_v1.0_scaffold00081.65	AltA_AmTr_v1.0_scaffold00081_2349373_2345353_2349373_2343482_-	AmTr_v1.0_scaffold00081	2349373	2345353	2349373	2343482	-
AmTr_v1.0_scaffold00009.107	AltA_AmTr_v1.0_scaffold00009_2931666_2931568_2931666_2931507_-	AmTr_v1.0_scaffold00009	2931666	2931568	2931666	2931507	-
AmTr_v1.0_scaffold00045.44	AltA_AmTr_v1.0_scaffold00045_612750_615091_612750_615154_+	AmTr_v1.0_scaffold00045	612750	615091	612750	615154	+
AmTr_v1.0_scaffold00007.171	AltA_AmTr_v1.0_scaffold00007_3630221_3629665_3630221_3629595_-	AmTr_v1.0_scaffold00007	3630221	3629665	3630221	3629595	-
AmTr_v1.0_scaffold00032.266	AltA_AmTr_v1.0_scaffold00032_5219003_5217548_5219003_5216059_-	AmTr_v1.0_scaffold00032	5219003	5217548	5219003	5216059	-
AmTr_v1.0_scaffold00120.10	AltA_AmTr_v1.0_scaffold00120_360401_369331_360401_369570_+	AmTr_v1.0_scaffold00120	360401	369331	360401	369570	+
AmTr_v1.0_scaffold00017.70	AltA_AmTr_v1.0_scaffold00017_2322993_2328406_2322993_2328411_+	AmTr_v1.0_scaffold00017	2322993	2328406	2322993	2328411	+
AmTr_v1.0_scaffold00092.82	AltA_AmTr_v1.0_scaffold00092_1562244_1561182_1562244_1561151_-	AmTr_v1.0_scaffold00092	1562244	1561182	1562244	1561151	-
AmTr_v1.0_scaffold00057.80	AltA_AmTr_v1.0_scaffold00057_1281180_1280060_1281180_1279586_-	AmTr_v1.0_scaffold00057	1281180	1280060	1281180	1279586	-
AmTr_v1.0_scaffold00133.45	AltA_AmTr_v1.0_scaffold00133_1223538_1223768_1223538_1223861_+	AmTr_v1.0_scaffold00133	1223538	1223768	1223538	1223861	+
AmTr_v1.0_scaffold00001.189	AltA_AmTr_v1.0_scaffold00001_3369662_3369548_3369662_3369545_-	AmTr_v1.0_scaffold00001	3369662	3369548	3369662	3369545	-
AmTr_v1.0_scaffold00007.111	AltA_AmTr_v1.0_scaffold00007_2197460_2197271_2197460_2197253_-	AmTr_v1.0_scaffold00007	2197460	2197271	2197460	2197253	-
AmTr_v1.0_scaffold00002.56	AltA_AmTr_v1.0_scaffold00002_1212572_1210791_1212572_1209706_-	AmTr_v1.0_scaffold00002	1212572	1210791	1212572	1209706	-
AmTr_v1.0_scaffold00170.23	AltA_AmTr_v1.0_scaffold00170_477979_477214_477979_477209_-	AmTr_v1.0_scaffold00170	477979	477214	477979	477209	-
AmTr_v1.0_scaffold00025.21	AltA_AmTr_v1.0_scaffold00025_362815_363717_362815_363737_+	AmTr_v1.0_scaffold00025	362815	363717	362815	363737	+
AmTr_v1.0_scaffold00040.296	AltA_AmTr_v1.0_scaffold00040_5120443_5120328_5120443_5120323_-	AmTr_v1.0_scaffold00040	5120443	5120328	5120443	5120323	-
AmTr_v1.0_scaffold00162.24	AltA_AmTr_v1.0_scaffold00162_509330_509424_509330_509845_+	AmTr_v1.0_scaffold00162	509330	509424	509330	509845	+
AmTr_v1.0_scaffold00022.334	AltA_AmTr_v1.0_scaffold00022_5400894_5405989_5400894_5407202_+	AmTr_v1.0_scaffold00022	5400894	5405989	5400894	5407202	+
AmTr_v1.0_scaffold00111.50	AltA_AmTr_v1.0_scaffold00111_873362_870980_873362_870964_-	AmTr_v1.0_scaffold00111	873362	870980	873362	870964	-
AmTr_v1.0_scaffold00095.153	AltA_AmTr_v1.0_scaffold00095_2896161_2893477_2896161_2893463_-	AmTr_v1.0_scaffold00095	2896161	2893477	2896161	2893463	-
AmTr_v1.0_scaffold00120.3	AltA_AmTr_v1.0_scaffold00120_188861_189050_188861_189054_+	AmTr_v1.0_scaffold00120	188861	189050	188861	189054	+
AmTr_v1.0_scaffold00002.347	AltA_AmTr_v1.0_scaffold00002_6281109_6281571_6281109_6285930_+	AmTr_v1.0_scaffold00002	6281109	6281571	6281109	6285930	+
AmTr_v1.0_scaffold00013.60	AltA_AmTr_v1.0_scaffold00013_1660020_1660129_1660020_1661140_+	AmTr_v1.0_scaffold00013	1660020	1660129	1660020	1661140	+
AmTr_v1.0_scaffold00045.305	AltA_AmTr_v1.0_scaffold00045_4315266_4324019_4315266_4324148_+	AmTr_v1.0_scaffold00045	4315266	4324019	4315266	4324148	+
AmTr_v1.0_scaffold00064.4	AltA_AmTr_v1.0_scaffold00064_304198_309699_304198_310170_+	AmTr_v1.0_scaffold00064	304198	309699	304198	310170	+
AmTr_v1.0_scaffold00012.4	AltA_AmTr_v1.0_scaffold00012_256540_255879_256540_254586_-	AmTr_v1.0_scaffold00012	256540	255879	256540	254586	-
AmTr_v1.0_scaffold00061.152	AltA_AmTr_v1.0_scaffold00061_2491007_2491134_2491007_2491159_+	AmTr_v1.0_scaffold00061	2491007	2491134	2491007	2491159	+
AmTr_v1.0_scaffold00021.265	AltA_AmTr_v1.0_scaffold00021_5957696_5957519_5957696_5957244_-	AmTr_v1.0_scaffold00021	5957696	5957519	5957696	5957244	-
AmTr_v1.0_scaffold00104.37	AltA_AmTr_v1.0_scaffold00104_1220793_1218715_1220793_1218672_-	AmTr_v1.0_scaffold00104	1220793	1218715	1220793	1218672	-
AmTr_v1.0_scaffold00033.162	AltA_AmTr_v1.0_scaffold00033_3666432_3668887_3666432_3668907_+	AmTr_v1.0_scaffold00033	3666432	3668887	3666432	3668907	+
AmTr_v1.0_scaffold00021.291	AltA_AmTr_v1.0_scaffold00021_6524687_6525768_6524687_6525778_+	AmTr_v1.0_scaffold00021	6524687	6525768	6524687	6525778	+
AmTr_v1.0_scaffold00024.115	AltA_AmTr_v1.0_scaffold00024_2463661_2464355_2463661_2464851_+	AmTr_v1.0_scaffold00024	2463661	2464355	2463661	2464851	+
AmTr_v1.0_scaffold00045.200	AltA_AmTr_v1.0_scaffold00045_2691163_2691790_2691163_2692744_+	AmTr_v1.0_scaffold00045	2691163	2691790	2691163	2692744	+
AmTr_v1.0_scaffold00092.112	AltA_AmTr_v1.0_scaffold00092_2076309_2076167_2076309_2076086_-	AmTr_v1.0_scaffold00092	2076309	2076167	2076309	2076086	-
AmTr_v1.0_scaffold00040.105	AltA_AmTr_v1.0_scaffold00040_1927181_1934431_1927181_1936139_+	AmTr_v1.0_scaffold00040	1927181	1934431	1927181	1936139	+
AmTr_v1.0_scaffold00002.155	AltA_AmTr_v1.0_scaffold00002_3018235_3009472_3018235_3007883_-	AmTr_v1.0_scaffold00002	3018235	3009472	3018235	3007883	-
AmTr_v1.0_scaffold00023.197	AltA_AmTr_v1.0_scaffold00023_5377022_5376689_5377022_5376640_-	AmTr_v1.0_scaffold00023	5377022	5376689	5377022	5376640	-
AmTr_v1.0_scaffold00183.6	AltA_AmTr_v1.0_scaffold00183_153904_154401_153904_154403_+	AmTr_v1.0_scaffold00183	153904	154401	153904	154403	+
AmTr_v1.0_scaffold00036.83	AltA_AmTr_v1.0_scaffold00036_2703089_2719760_2703089_2721028_+	AmTr_v1.0_scaffold00036	2703089	2719760	2703089	2721028	+
AmTr_v1.0_scaffold00059.144	AltA_AmTr_v1.0_scaffold00059_2398926_2398397_2398926_2398385_-	AmTr_v1.0_scaffold00059	2398926	2398397	2398926	2398385	-
AmTr_v1.0_scaffold00109.145	AltA_AmTr_v1.0_scaffold00109_1924730_1931940_1924730_1931945_+	AmTr_v1.0_scaffold00109	1924730	1931940	1924730	1931945	+
AmTr_v1.0_scaffold00125.29	AltA_AmTr_v1.0_scaffold00125_1498223_1509338_1498223_1511801_+	AmTr_v1.0_scaffold00125	1498223	1509338	1498223	1511801	+
AmTr_v1.0_scaffold00080.63	AltA_AmTr_v1.0_scaffold00080_2006091_2014593_2006091_2014658_+	AmTr_v1.0_scaffold00080	2006091	2014593	2006091	2014658	+
AmTr_v1.0_scaffold00099.115	AltA_AmTr_v1.0_scaffold00099_1771999_1771382_1771999_1771260_-	AmTr_v1.0_scaffold00099	1771999	1771382	1771999	1771260	-
AmTr_v1.0_scaffold00058.150	AltA_AmTr_v1.0_scaffold00058_2628163_2627164_2628163_2626913_-	AmTr_v1.0_scaffold00058	2628163	2627164	2628163	2626913	-
AmTr_v1.0_scaffold00009.130	AltA_AmTr_v1.0_scaffold00009_3776070_3776204_3776070_3776597_+	AmTr_v1.0_scaffold00009	3776070	3776204	3776070	3776597	+
AmTr_v1.0_scaffold00053.160	AltA_AmTr_v1.0_scaffold00053_4045349_4032697_4045349_4031644_-	AmTr_v1.0_scaffold00053	4045349	4032697	4045349	4031644	-
AmTr_v1.0_scaffold00047.125	AltA_AmTr_v1.0_scaffold00047_3575437_3575250_3575437_3575238_-	AmTr_v1.0_scaffold00047	3575437	3575250	3575437	3575238	-
AmTr_v1.0_scaffold00157.36	AltA_AmTr_v1.0_scaffold00157_696405_695550_696405_692079_-	AmTr_v1.0_scaffold00157	696405	695550	696405	692079	-
AmTr_v1.0_scaffold00057.86	AltA_AmTr_v1.0_scaffold00057_1374216_1374458_1374216_1374923_+	AmTr_v1.0_scaffold00057	1374216	1374458	1374216	1374923	+
AmTr_v1.0_scaffold00055.100	AltA_AmTr_v1.0_scaffold00055_3111898_3112010_3111898_3113636_+	AmTr_v1.0_scaffold00055	3111898	3112010	3111898	3113636	+
AmTr_v1.0_scaffold00085.65	AltA_AmTr_v1.0_scaffold00085_1317265_1317381_1317265_1317384_+	AmTr_v1.0_scaffold00085	1317265	1317381	1317265	1317384	+
AmTr_v1.0_scaffold00154.60	AltA_AmTr_v1.0_scaffold00154_1041430_1041559_1041430_1041657_+	AmTr_v1.0_scaffold00154	1041430	1041559	1041430	1041657	+
AmTr_v1.0_scaffold00060.168	AltA_AmTr_v1.0_scaffold00060_4284431_4284299_4284431_4284296_-	AmTr_v1.0_scaffold00060	4284431	4284299	4284431	4284296	-
AmTr_v1.0_scaffold00012.189	AltA_AmTr_v1.0_scaffold00012_5095547_5084489_5095547_5084459_-	AmTr_v1.0_scaffold00012	5095547	5084489	5095547	5084459	-
AmTr_v1.0_scaffold00049.85	AltA_AmTr_v1.0_scaffold00049_1395237_1395022_1395237_1393987_-	AmTr_v1.0_scaffold00049	1395237	1395022	1395237	1393987	-
AmTr_v1.0_scaffold00002.671	AltA_AmTr_v1.0_scaffold00002_11460655_11460747_11460655_11460756_+	AmTr_v1.0_scaffold00002	11460655	11460747	11460655	11460756	+
AmTr_v1.0_scaffold00030.14	AltA_AmTr_v1.0_scaffold00030_361403_360120_361403_356674_-	AmTr_v1.0_scaffold00030	361403	360120	361403	356674	-
AmTr_v1.0_scaffold00043.94	AltA_AmTr_v1.0_scaffold00043_5084553_5084677_5084553_5085007_+	AmTr_v1.0_scaffold00043	5084553	5084677	5084553	5085007	+
AmTr_v1.0_scaffold00030.29	AltA_AmTr_v1.0_scaffold00030_649446_643101_649446_643092_-	AmTr_v1.0_scaffold00030	649446	643101	649446	643092	-
AmTr_v1.0_scaffold00146.7	AltA_AmTr_v1.0_scaffold00146_144020_145118_144020_145121_+	AmTr_v1.0_scaffold00146	144020	145118	144020	145121	+
AmTr_v1.0_scaffold00106.71	AltA_AmTr_v1.0_scaffold00106_1210761_1209848_1210761_1209831_-	AmTr_v1.0_scaffold00106	1210761	1209848	1210761	1209831	-
AmTr_v1.0_scaffold00179.7	AltA_AmTr_v1.0_scaffold00179_276090_274437_276090_271947_-	AmTr_v1.0_scaffold00179	276090	274437	276090	271947	-
AmTr_v1.0_scaffold00092.133	AltA_AmTr_v1.0_scaffold00092_2401370_2400430_2401370_2399744_-	AmTr_v1.0_scaffold00092	2401370	2400430	2401370	2399744	-
AmTr_v1.0_scaffold00006.251	AltA_AmTr_v1.0_scaffold00006_8173309_8173041_8173309_8172608_-	AmTr_v1.0_scaffold00006	8173309	8173041	8173309	8172608	-
AmTr_v1.0_scaffold00147.48	AltA_AmTr_v1.0_scaffold00147_1077613_1077330_1077613_1077164_-	AmTr_v1.0_scaffold00147	1077613	1077330	1077613	1077164	-
AmTr_v1.0_scaffold00107.1	AltA_AmTr_v1.0_scaffold00107_18959_19019_18959_19042_+	AmTr_v1.0_scaffold00107	18959	19019	18959	19042	+
AmTr_v1.0_scaffold00090.54	AltA_AmTr_v1.0_scaffold00090_1505799_1505915_1505799_1507868_+	AmTr_v1.0_scaffold00090	1505799	1505915	1505799	1507868	+
AmTr_v1.0_scaffold00138.42	AltA_AmTr_v1.0_scaffold00138_824140_823907_824140_823835_-	AmTr_v1.0_scaffold00138	824140	823907	824140	823835	-
AmTr_v1.0_scaffold00049.244	AltA_AmTr_v1.0_scaffold00049_4157541_4163529_4157541_4163610_+	AmTr_v1.0_scaffold00049	4157541	4163529	4157541	4163610	+
AmTr_v1.0_scaffold00045.127	AltA_AmTr_v1.0_scaffold00045_1785403_1785215_1785403_1785182_-	AmTr_v1.0_scaffold00045	1785403	1785215	1785403	1785182	-
AmTr_v1.0_scaffold00184.25	AltA_AmTr_v1.0_scaffold00184_556746_556925_556746_556957_+	AmTr_v1.0_scaffold00184	556746	556925	556746	556957	+
AmTr_v1.0_scaffold00009.130	AltA_AmTr_v1.0_scaffold00009_3772469_3773936_3772469_3774110_+	AmTr_v1.0_scaffold00009	3772469	3773936	3772469	3774110	+
AmTr_v1.0_scaffold00037.117	AltA_AmTr_v1.0_scaffold00037_4208417_4208276_4208417_4208233_-	AmTr_v1.0_scaffold00037	4208417	4208276	4208417	4208233	-
AmTr_v1.0_scaffold00007.320	AltA_AmTr_v1.0_scaffold00007_7526608_7527024_7526608_7527037_+	AmTr_v1.0_scaffold00007	7526608	7527024	7526608	7527037	+
AmTr_v1.0_scaffold00111.91	AltA_AmTr_v1.0_scaffold00111_1546955_1546591_1546955_1546588_-	AmTr_v1.0_scaffold00111	1546955	1546591	1546955	1546588	-
AmTr_v1.0_scaffold00044.5	AltA_AmTr_v1.0_scaffold00044_106047_105879_106047_105868_-	AmTr_v1.0_scaffold00044	106047	105879	106047	105868	-
AmTr_v1.0_scaffold00059.88	AltA_AmTr_v1.0_scaffold00059_1454906_1441138_1454906_1436236_-	AmTr_v1.0_scaffold00059	1454906	1441138	1454906	1436236	-
AmTr_v1.0_scaffold00135.11	AltA_AmTr_v1.0_scaffold00135_368314_368159_368314_368128_-	AmTr_v1.0_scaffold00135	368314	368159	368314	368128	-
AmTr_v1.0_scaffold00059.77	AltA_AmTr_v1.0_scaffold00059_1266604_1266321_1266604_1266123_-	AmTr_v1.0_scaffold00059	1266604	1266321	1266604	1266123	-
AmTr_v1.0_scaffold00156.29	AltA_AmTr_v1.0_scaffold00156_589855_590034_589855_590042_+	AmTr_v1.0_scaffold00156	589855	590034	589855	590042	+
AmTr_v1.0_scaffold03508.1	AltA_AmTr_v1.0_scaffold03508_696_842_696_854_+	AmTr_v1.0_scaffold03508	696	842	696	854	+
AmTr_v1.0_scaffold00002.396	AltA_AmTr_v1.0_scaffold00002_6980480_6980659_6980480_6980666_+	AmTr_v1.0_scaffold00002	6980480	6980659	6980480	6980666	+
AmTr_v1.0_scaffold00032.6	AltA_AmTr_v1.0_scaffold00032_120842_122187_120842_122218_+	AmTr_v1.0_scaffold00032	120842	122187	120842	122218	+
AmTr_v1.0_scaffold00060.71	AltA_AmTr_v1.0_scaffold00060_1809178_1808920_1809178_1808916_-	AmTr_v1.0_scaffold00060	1809178	1808920	1809178	1808916	-
AmTr_v1.0_scaffold00131.70	AltA_AmTr_v1.0_scaffold00131_1233237_1234662_1233237_1234732_+	AmTr_v1.0_scaffold00131	1233237	1234662	1233237	1234732	+
AmTr_v1.0_scaffold00047.32	AltA_AmTr_v1.0_scaffold00047_972180_972254_972180_972262_+	AmTr_v1.0_scaffold00047	972180	972254	972180	972262	+
AmTr_v1.0_scaffold00068.151	AltA_AmTr_v1.0_scaffold00068_3294091_3295480_3294091_3295524_+	AmTr_v1.0_scaffold00068	3294091	3295480	3294091	3295524	+
AmTr_v1.0_scaffold00040.187	AltA_AmTr_v1.0_scaffold00040_3345691_3342885_3345691_3342709_-	AmTr_v1.0_scaffold00040	3345691	3342885	3345691	3342709	-
AmTr_v1.0_scaffold00002.92	AltA_AmTr_v1.0_scaffold00002_1830885_1831484_1830885_1832799_+	AmTr_v1.0_scaffold00002	1830885	1831484	1830885	1832799	+
AmTr_v1.0_scaffold00026.16	AltA_AmTr_v1.0_scaffold00026_502324_493260_502324_493154_-	AmTr_v1.0_scaffold00026	502324	493260	502324	493154	-
AmTr_v1.0_scaffold00116.33	AltA_AmTr_v1.0_scaffold00116_1774269_1767431_1774269_1767212_-	AmTr_v1.0_scaffold00116	1774269	1767431	1774269	1767212	-
AmTr_v1.0_scaffold00111.121	AltA_AmTr_v1.0_scaffold00111_2025155_2025365_2025155_2025752_+	AmTr_v1.0_scaffold00111	2025155	2025365	2025155	2025752	+
AmTr_v1.0_scaffold00085.27	AltA_AmTr_v1.0_scaffold00085_640299_640373_640299_640456_+	AmTr_v1.0_scaffold00085	640299	640373	640299	640456	+
AmTr_v1.0_scaffold00029.149	AltA_AmTr_v1.0_scaffold00029_1813261_1816038_1813261_1816053_+	AmTr_v1.0_scaffold00029	1813261	1816038	1813261	1816053	+
AmTr_v1.0_scaffold00057.69	AltA_AmTr_v1.0_scaffold00057_1091459_1093042_1091459_1093063_+	AmTr_v1.0_scaffold00057	1091459	1093042	1091459	1093063	+
AmTr_v1.0_scaffold00069.214	AltA_AmTr_v1.0_scaffold00069_3637622_3637822_3637622_3637834_+	AmTr_v1.0_scaffold00069	3637622	3637822	3637622	3637834	+
AmTr_v1.0_scaffold00119.58	AltA_AmTr_v1.0_scaffold00119_874466_879222_874466_879263_+	AmTr_v1.0_scaffold00119	874466	879222	874466	879263	+
AmTr_v1.0_scaffold00003.154	AltA_AmTr_v1.0_scaffold00003_2990524_2989739_2990524_2989624_-	AmTr_v1.0_scaffold00003	2990524	2989739	2990524	2989624	-
AmTr_v1.0_scaffold00003.242	AltA_AmTr_v1.0_scaffold00003_5357226_5349488_5357226_5346386_-	AmTr_v1.0_scaffold00003	5357226	5349488	5357226	5346386	-
AmTr_v1.0_scaffold00041.52	AltA_AmTr_v1.0_scaffold00041_980368_979105_980368_979014_-	AmTr_v1.0_scaffold00041	980368	979105	980368	979014	-
AmTr_v1.0_scaffold00010.312	AltA_AmTr_v1.0_scaffold00010_5668715_5667449_5668715_5667319_-	AmTr_v1.0_scaffold00010	5668715	5667449	5668715	5667319	-
AmTr_v1.0_scaffold00113.16	AltA_AmTr_v1.0_scaffold00113_852932_853020_852932_853069_+	AmTr_v1.0_scaffold00113	852932	853020	852932	853069	+
AmTr_v1.0_scaffold00095.22	AltA_AmTr_v1.0_scaffold00095_429992_429386_429992_429373_-	AmTr_v1.0_scaffold00095	429992	429386	429992	429373	-
AmTr_v1.0_scaffold00020.2	AltA_AmTr_v1.0_scaffold00020_15364_14149_15364_14143_-	AmTr_v1.0_scaffold00020	15364	14149	15364	14143	-
AmTr_v1.0_scaffold00135.54	AltA_AmTr_v1.0_scaffold00135_1138394_1146132_1138394_1146151_+	AmTr_v1.0_scaffold00135	1138394	1146132	1138394	1146151	+
AmTr_v1.0_scaffold00016.170	AltA_AmTr_v1.0_scaffold00016_3815933_3815191_3815933_3815185_-	AmTr_v1.0_scaffold00016	3815933	3815191	3815933	3815185	-
AmTr_v1.0_scaffold00163.1	AltA_AmTr_v1.0_scaffold00163_27779_31987_27779_32003_+	AmTr_v1.0_scaffold00163	27779	31987	27779	32003	+
AmTr_v1.0_scaffold00022.389	AltA_AmTr_v1.0_scaffold00022_6496593_6495968_6496593_6495729_-	AmTr_v1.0_scaffold00022	6496593	6495968	6496593	6495729	-
AmTr_v1.0_scaffold00099.86	AltA_AmTr_v1.0_scaffold00099_1314766_1315853_1314766_1316057_+	AmTr_v1.0_scaffold00099	1314766	1315853	1314766	1316057	+
AmTr_v1.0_scaffold00117.15	AltA_AmTr_v1.0_scaffold00117_591889_591018_591889_591004_-	AmTr_v1.0_scaffold00117	591889	591018	591889	591004	-
AmTr_v1.0_scaffold00025.49	AltA_AmTr_v1.0_scaffold00025_773058_773308_773058_773346_+	AmTr_v1.0_scaffold00025	773058	773308	773058	773346	+
AmTr_v1.0_scaffold00013.81	AltA_AmTr_v1.0_scaffold00013_2448982_2449082_2448982_2449109_+	AmTr_v1.0_scaffold00013	2448982	2449082	2448982	2449109	+
AmTr_v1.0_scaffold00058.39	AltA_AmTr_v1.0_scaffold00058_875522_875147_875522_875109_-	AmTr_v1.0_scaffold00058	875522	875147	875522	875109	-
AmTr_v1.0_scaffold00101.32	AltA_AmTr_v1.0_scaffold00101_616667_608412_616667_608397_-	AmTr_v1.0_scaffold00101	616667	608412	616667	608397	-
AmTr_v1.0_scaffold00137.26	AltA_AmTr_v1.0_scaffold00137_672378_672282_672378_672218_-	AmTr_v1.0_scaffold00137	672378	672282	672378	672218	-
AmTr_v1.0_scaffold00101.68	AltA_AmTr_v1.0_scaffold00101_1091291_1091040_1091291_1090520_-	AmTr_v1.0_scaffold00101	1091291	1091040	1091291	1090520	-
AmTr_v1.0_scaffold00128.34	AltA_AmTr_v1.0_scaffold00128_1317756_1319700_1317756_1319762_+	AmTr_v1.0_scaffold00128	1317756	1319700	1317756	1319762	+
AmTr_v1.0_scaffold00023.142	AltA_AmTr_v1.0_scaffold00023_3774637_3774555_3774637_3774551_-	AmTr_v1.0_scaffold00023	3774637	3774555	3774637	3774551	-
AmTr_v1.0_scaffold00091.6	AltA_AmTr_v1.0_scaffold00091_313873_313709_313873_312674_-	AmTr_v1.0_scaffold00091	313873	313709	313873	312674	-
AmTr_v1.0_scaffold00021.201	AltA_AmTr_v1.0_scaffold00021_4385397_4385282_4385397_4384081_-	AmTr_v1.0_scaffold00021	4385397	4385282	4385397	4384081	-
AmTr_v1.0_scaffold00036.56	AltA_AmTr_v1.0_scaffold00036_1784837_1784733_1784837_1784623_-	AmTr_v1.0_scaffold00036	1784837	1784733	1784837	1784623	-
AmTr_v1.0_scaffold00012.114	AltA_AmTr_v1.0_scaffold00012_3148884_3147930_3148884_3147844_-	AmTr_v1.0_scaffold00012	3148884	3147930	3148884	3147844	-
AmTr_v1.0_scaffold00030.171	AltA_AmTr_v1.0_scaffold00030_4579944_4578710_4579944_4578700_-	AmTr_v1.0_scaffold00030	4579944	4578710	4579944	4578700	-
AmTr_v1.0_scaffold00069.132	AltA_AmTr_v1.0_scaffold00069_2450904_2450804_2450904_2450774_-	AmTr_v1.0_scaffold00069	2450904	2450804	2450904	2450774	-
AmTr_v1.0_scaffold00068.153	AltA_AmTr_v1.0_scaffold00068_3322180_3322082_3322180_3322071_-	AmTr_v1.0_scaffold00068	3322180	3322082	3322180	3322071	-
AmTr_v1.0_scaffold00200.7	AltA_AmTr_v1.0_scaffold00200_73895_75927_73895_77511_+	AmTr_v1.0_scaffold00200	73895	75927	73895	77511	+
AmTr_v1.0_scaffold00011.199	AltA_AmTr_v1.0_scaffold00011_8075085_8074965_8075085_8073446_-	AmTr_v1.0_scaffold00011	8075085	8074965	8075085	8073446	-
AmTr_v1.0_scaffold00057.33	AltA_AmTr_v1.0_scaffold00057_572012_571569_572012_571559_-	AmTr_v1.0_scaffold00057	572012	571569	572012	571559	-
[truncated: 310,961 more rows]
