# Supplementary material for: Genome-Wide Identification of Evolutionarily Conserved Alternative Splicing Events in Flowering Plants
Source: Front Bioeng Biotechnol. 2015 Mar 26;3:33. doi: 10.3389/fbioe.2015.00033 (PMC4374538; doi:10.3389/fbioe.2015.00033)
Supplement: Supplementary file 1 [file Data_Sheet_1.ZIP › Supplemental_Data_1_Nine_Angiosperms_Orthogroups.xlsx]

## Sheet: OrthoMCL_Orthogroups
Supplemental Data 1: Gene orthogroups from OrthoMCL belonging to nine angiosperms used in this study.
#OrthoGroup	Amborella_trichopoda	Arabidopsis_thaliana	Glycine_max	Medicago_truncatula	Oryza_sativa	Phaseolus_vulgaris	Populus_trichocarpa	Solanum_lycopersicum	Vitis_vinifera
OG1_1000000:	AmTr_v1.0_scaffold00001.586,AmTr_v1.0_scaffold00024.254,AmTr_v1.0_scaffold00056.119,AmTr_v1.0_scaffold00056.208,AmTr_v1.0_scaffold00085.80,AmTr_v1.0_scaffold00085.83,AmTr_v1.0_scaffold00085.87,AmTr_v1.0_scaffold00109.130,AmTr_v1.0_scaffold00012.167,AmTr_v1.0_scaffold00012.169,AmTr_v1.0_scaffold00056.64,AmTr_v1.0_scaffold00044.97,AmTr_v1.0_scaffold00056.213,AmTr_v1.0_scaffold00052.68,AmTr_v1.0_sca…	Atha_AT1G27170,Atha_AT1G27180,Atha_AT1G31540,Atha_AT1G65850,Atha_AT2G14080,Atha_AT4G08450,Atha_AT4G11170,Atha_AT4G16860,Atha_AT4G16890,Atha_AT4G16900,Atha_AT4G16920,Atha_AT4G16950,Atha_AT4G16960,Atha_AT5G11250,Atha_AT5G17970,Atha_AT5G18350,Atha_AT5G18360,Atha_AT5G18370,Atha_AT5G22690,Atha_AT5G38340,Atha_AT5G38850,Atha_AT5G40060,Atha_AT5G40910,Atha_AT5G41540,Atha_AT5G41550,Atha_AT5G41750,Atha_AT5G…	Glyma01g03921,Glyma01g04000,Glyma01g31520,Glyma01g31550,Glyma02g03760,Glyma03g05730,Glyma07g04145,Glyma07g12460,Glyma08g20581,Glyma08g41560,Glyma10g32800,Glyma13g03770,Glyma13g15590,Glyma14g23930,Glyma15g02870,Glyma16g00861,Glyma18g14810,Glyma20g02472,Glyma20g10833,Glyma01g03964,Glyma01g03980,Glyma01g04590,Glyma08g40501,Glyma01g05710,Glyma02g08430,Glyma02g45353,Glyma02g45362,Glyma06g46665,Glyma08…	Medtr0003s0090,Medtr0019s0100,Medtr0038s0080,Medtr0277s0010,Medtr0277s0020,Medtr0349s0020,Medtr0419s0040,Medtr1g007300,Medtr1g060030,Medtr1g063960,Medtr2g012770,Medtr2g040220,Medtr2g040230,Medtr2g040260,Medtr2g040350,Medtr2g040370,Medtr2g041070,Medtr3g020490,Medtr4g016610,Medtr4g050910,Medtr4g051662,Medtr4g051682,Medtr4g051698,Medtr4g051715,Medtr4g051738,Medtr5g038180,Medtr5g040460,Medtr5g040490,…	LOC_Os01g71106,LOC_Os02g05686	Phvul.001G093900,Phvul.002G098200,Phvul.006G010000,Phvul.011G181400,Phvul.011G195800,Phvul.001G128200,Phvul.010G101200,Phvul.002G079200,Phvul.003G072400,Phvul.003G072500,Phvul.002G323100,Phvul.007G160900,Phvul.010G136800,Phvul.002G145700,Phvul.010G054200,Phvul.010G055100,Phvul.010G055200,Phvul.010G055400,Phvul.002G171400,Phvul.003G129700,Phvul.004G028900,Phvul.004G046400,Phvul.004G058700,Phvul.00…	Potri.001G028700,Potri.007G099700,Potri.001G363400,Potri.T039900,Potri.T038300,Potri.011G009400,Potri.T037600,Potri.001G066500,Potri.003G014200,Potri.007G142600,Potri.007G143100,Potri.007G143300,Potri.012G135700,Potri.013G037300,Potri.019G001600,Potri.019G001700,Potri.019G052000,Potri.T001500,Potri.T001700,Potri.T001900,Potri.T002200,Potri.T002300,Potri.T002400,Potri.T002500,Potri.T002600,Potri.T…	Solyc01g008800.1,Solyc01g066020.1,Solyc02g082050.2,Solyc04g056570.2,Solyc05g007850.1,Solyc08g005510.1,Solyc11g011080.1,Solyc11g011090.1,Solyc11g011350.1,Solyc01g014840.2,Solyc01g102850.1,Solyc01g102880.1,Solyc01g113620.1,Solyc02g032200.2,Solyc02g032650.2,Solyc11g013750.1,Solyc04g007320.1,Solyc07g055380.1,Solyc05g006620.2,Solyc05g006630.2,Solyc09g007710.2,Solyc09g092410.2,Solyc01g102930.1	GSVIVG01004867001,GSVIVG01004877001,GSVIVG01012762001,GSVIVG01026003001,GSVIVG01026094001,GSVIVG01036294001,GSVIVG01036400001,GSVIVG01036408001,GSVIVG01023025001,GSVIVG01023028001,GSVIVG01025918001,GSVIVG01026099001,GSVIVG01036354001,GSVIVG01037221001,GSVIVG01038755001
OG1_1000001:	AmTr_v1.0_scaffold00002.581,AmTr_v1.0_scaffold00003.158,AmTr_v1.0_scaffold00004.59,AmTr_v1.0_scaffold00006.196,AmTr_v1.0_scaffold00006.198,AmTr_v1.0_scaffold00007.47,AmTr_v1.0_scaffold00009.129,AmTr_v1.0_scaffold00010.236,AmTr_v1.0_scaffold00010.335,AmTr_v1.0_scaffold00016.368,AmTr_v1.0_scaffold00032.149,AmTr_v1.0_scaffold00032.153,AmTr_v1.0_scaffold00063.53,AmTr_v1.0_scaffold00066.125,AmTr_v1.0_…	Atha_AT1G08070,Atha_AT2G29760,Atha_AT1G09410,Atha_AT1G56690,Atha_AT4G02750,Atha_AT1G11290,Atha_AT3G12770,Atha_AT3G57430,Atha_AT4G18750,Atha_AT4G30700,Atha_AT4G33990,Atha_AT1G15510,Atha_AT1G16480,Atha_AT4G13650,Atha_AT5G09950,Atha_AT1G18485,Atha_AT1G25360,Atha_AT2G22070,Atha_AT1G68930,Atha_AT2G27610,Atha_AT3G03580,Atha_AT4G33170,Atha_AT3G63370,Atha_AT3G02330,Atha_AT4G39530,Atha_AT5G46460,Atha_AT4G…	Glyma0048s00240,Glyma02g07861,Glyma03g42550,Glyma07g19750,Glyma12g30900,Glyma15g42850,Glyma01g33676,Glyma01g33782,Glyma03g03236,Glyma01g37890,Glyma11g07460,Glyma01g44440,Glyma11g01090,Glyma01g44640,Glyma11g00940,Glyma01g44760,Glyma11g00850,Glyma02g11370,Glyma04g06020,Glyma06g06050,Glyma14g00690,Glyma16g26880,Glyma03g15860,Glyma06g46880,Glyma13g18250,Glyma19g27520,Glyma02g13130,Glyma03g126,Glyma10…	Medtr0493s0010,Medtr4g108660,Medtr1g012380,Medtr2g018870,Medtr1g040535,Medtr1g040565,Medtr1g040585,Medtr1g040635,Medtr1g071240,Medtr1g111020,Medtr2g035620,Medtr2g058990,Medtr7g037430,Medtr1g073300,Medtr1g103840,Medtr8g065730,Medtr8g069550,Medtr2g086150,Medtr3g105370,Medtr3g011950,Medtr7g076020,Medtr8g107740,Medtr2g082550,Medtr7g076350,Medtr5g095690,Medtr6g032915,Medtr3g011940,Medtr4g011570,Medtr4…	LOC_Os01g10800,LOC_Os04g39410,LOC_Os01g25270,LOC_Os05g38190,LOC_Os09g07780,LOC_Os01g72930,LOC_Os03g62400,LOC_Os01g74600,LOC_Os06g02200,LOC_Os02g05720,LOC_Os03g20190,LOC_Os09g15800,LOC_Os03g27880,LOC_Os04g14130,LOC_Os05g23960,LOC_Os11g01836,LOC_Os12g01850,LOC_Os12g36620,LOC_Os02g01610,LOC_Os10g40920,LOC_Os03g56400,LOC_Os08g25280,LOC_Os11g45410,LOC_Os01g40720,LOC_Os04g49520,LOC_Os05g45850,LOC_Os12g…	Phvul.001G051800,Phvul.006G167300,Phvul.001G085300,Phvul.003G001300,Phvul.008G072900,Phvul.001G086300,Phvul.008G014200,Phvul.001G198600,Phvul.001G227500,Phvul.003G070200,Phvul.003G190600,Phvul.002G043500,Phvul.010G046000,Phvul.002G044500,Phvul.010G157000,Phvul.002G092700,Phvul.005G014700,Phvul.005G014800,Phvul.006G036400,Phvul.002G196700,Phvul.002G275800,Phvul.009G204200,Phvul.009G243400,Phvul.01…	Potri.001G019500,Potri.009G044700,Potri.001G062600,Potri.003G164900,Potri.001G075800,Potri.002G155100,Potri.003G191000,Potri.004G047800,Potri.004G059400,Potri.005G215500,Potri.015G018700,Potri.015G047600,Potri.001G322100,Potri.002G214900,Potri.002G220300,Potri.013G044700,Potri.013G152000,Potri.016G128900,Potri.002G027800,Potri.007G085500,Potri.010G136200,Potri.012G048800,Potri.002G237100,Potri.00…	Solyc01g007850.2,Solyc01g081290.2,Solyc01g081560.2,Solyc01g097670.2,Solyc02g079260.1,Solyc04g051480.1,Solyc06g082880.1,Solyc07g045510.2,Solyc09g065710.1,Solyc11g067210.1,Solyc01g081020.1,Solyc03g111210.2,Solyc01g091610.1,Solyc03g098420.2,Solyc01g095160.2,Solyc05g010620.1,Solyc01g100790.1,Solyc01g102790.2,Solyc06g076900.2,Solyc09g082450.1,Solyc02g079380.1,Solyc03g097850.1,Solyc07g005850.1,Solyc10g…	GSVIVG01000178001,GSVIVG01003453001,GSVIVG01003650001,GSVIVG01000420001,GSVIVG01008173001,GSVIVG01017996001,GSVIVG01004939001,GSVIVG01036169001,GSVIVG01005577001,GSVIVG01006104001,GSVIVG01006121001,GSVIVG01028697001,GSVIVG01033837001,GSVIVG01015233001,GSVIVG01017378001,GSVIVG01022230001,GSVIVG01033872001,GSVIVG01035491001,GSVIVG01010223001,GSVIVG01015466001,GSVIVG01031251001,GSVIVG01012159001,GSV…
OG1_1000002:	AmTr_v1.0_scaffold00019.207,AmTr_v1.0_scaffold00092.78,AmTr_v1.0_scaffold00021.186,AmTr_v1.0_scaffold00033.36,AmTr_v1.0_scaffold00033.47,AmTr_v1.0_scaffold00033.48,AmTr_v1.0_scaffold00033.51,AmTr_v1.0_scaffold00055.1,AmTr_v1.0_scaffold00056.122,AmTr_v1.0_scaffold00056.124,AmTr_v1.0_scaffold00071.177,AmTr_v1.0_scaffold00102.64,AmTr_v1.0_scaffold00111.2,AmTr_v1.0_scaffold00026.22,AmTr_v1.0_scaffold…	Atha_AT1G08590,Atha_AT1G75820,Atha_AT4G28650,Atha_AT5G61480,Atha_AT5G65700,Atha_AT1G09970,Atha_AT1G28440,Atha_AT1G72180,Atha_AT3G19700,Atha_AT3G49670,Atha_AT4G28490,Atha_AT5G49660,Atha_AT5G65710,Atha_AT1G17230,Atha_AT1G34110,Atha_AT1G35710,Atha_AT1G73080,Atha_AT2G33170,Atha_AT3G24240,Atha_AT4G20140,Atha_AT4G26540,Atha_AT5G48940,Atha_AT5G56040,Atha_AT5G63930,Atha_AT1G17750,Atha_AT1G73066,Atha_AT4G…	Glyma0090s00200,Glyma0090s00250,Glyma0090s00350,Glyma0196s00210,Glyma02g43650,Glyma03g32270,Glyma03g32320,Glyma09g37900,Glyma12g00960,Glyma12g00980,Glyma14g05240,Glyma14g05280,Glyma15g37900,Glyma16g06940,Glyma16g06950,Glyma16g06980,Glyma16g07010,Glyma16g07031,Glyma16g07041,Glyma16g07051,Glyma16g07060,Glyma16g07100,Glyma18g42610,Glyma18g42700,Glyma18g42730,Glyma18g48481,Glyma18g48505,Glyma18g48560…	Medtr0289s0020,Medtr0289s0030,Medtr7g446160,Medtr0289s0040,Medtr1g040545,Medtr7g039330,Medtr7g045510,Medtr7g045710,Medtr7g045860,Medtr7g051040,Medtr7g446180,Medtr7g446190,Medtr0365s0020,Medtr0365s0030,Medtr0400s0030,Medtr0400s0040,Medtr1g038890,Medtr1g039220,Medtr1g039240,Medtr1g039310,Medtr1g040525,Medtr1g040555,Medtr1g040615,Medtr4g037015,Medtr4g037720,Medtr5g085700,Medtr7g028432,Medtr7g050990,…	LOC_Os01g07560,LOC_Os05g07740,LOC_Os06g38990,LOC_Os08g38560,LOC_Os09g30190,LOC_Os01g13800,LOC_Os01g65650,LOC_Os03g56270,LOC_Os07g04190,LOC_Os07g05740,LOC_Os08g28870,LOC_Os09g15700,LOC_Os11g12530,LOC_Os12g43660,LOC_Os01g53920,LOC_Os05g44770,LOC_Os02g02140,LOC_Os03g05140,LOC_Os03g12730,LOC_Os08g05290,LOC_Os02g12910,LOC_Os02g13430,LOC_Os02g13510,LOC_Os06g36270,LOC_Os02g13420,LOC_Os06g36310,LOC_Os02g…	Phvul.001G163700,Phvul.001G163800,Phvul.005G054300,Phvul.008G047800,Phvul.008G106500,Phvul.008G146000,Phvul.008G212900,Phvul.008G213200,Phvul.011G007800,Phvul.011G007900,Phvul.011G008100,Phvul.011G182300,Phvul.001G165100,Phvul.002G007600,Phvul.002G007800,Phvul.002G232600,Phvul.003G040200,Phvul.003G231400,Phvul.006G029000,Phvul.007G116300,Phvul.007G153400,Phvul.009G208500,Phvul.011G007200,Phvul.01…	Potri.001G052500,Potri.001G467300,Potri.002G063300,Potri.002G070900,Potri.003G107600,Potri.003G174900,Potri.003G175700,Potri.005G188700,Potri.005G198000,Potri.007G009200,Potri.011G139700,Potri.011G164800,Potri.012G088100,Potri.013G048800,Potri.015G080800,Potri.019G021700,Potri.001G053400,Potri.008G009300,Potri.013G051300,Potri.019G025500,Potri.001G073600,Potri.001G126100,Potri.002G019900,Potri.00…	Solyc00g009090.2,Solyc02g091840.2,Solyc03g112580.2,Solyc04g064940.2,Solyc07g056410.2,Solyc07g065860.2,Solyc09g061940.1,Solyc09g091260.2,Solyc09g091400.2,Solyc12g056730.1,Solyc12g098100.1,Solyc01g080770.2,Solyc01g103530.2,Solyc02g077630.2,Solyc03g006300.1,Solyc03g093330.2,Solyc04g081590.2,Solyc05g051640.2,Solyc09g064520.2,Solyc02g091860.2,Solyc06g065260.2,Solyc07g053600.2,Solyc08g066210.2,Solyc11g…	GSVIVG01006471001,GSVIVG01006472001,GSVIVG01008436001,GSVIVG01010052001,GSVIVG01014750001,GSVIVG01026187001,GSVIVG01026196001,GSVIVG01026205001,GSVIVG01011375001,GSVIVG01019259001,GSVIVG01035303001,GSVIVG01035314001,GSVIVG01035367001,GSVIVG01020514001,GSVIVG01029038001,GSVIVG01022823001,GSVIVG01023362001,GSVIVG01023365001,GSVIVG01023369001,GSVIVG01023382001,GSVIVG01023665001,GSVIVG01023666001,GSV…
OG1_1000003:	AmTr_v1.0_scaffold00832.2	NONE	NONE	NONE	NONE	NONE	NONE	Solyc00g005110.1,Solyc09g014190.1,Solyc02g005120.1,Solyc07g041560.1,Solyc12g040430.1,Solyc06g035660.1,Solyc09g020090.1,Solyc04g054630.1,Solyc02g005220.1,Solyc12g019510.1,Solyc05g032890.1,Solyc07g018330.1,Solyc01g056210.1,Solyc06g009310.1,Solyc11g021330.1,Solyc05g014960.1,Solyc10g049220.1,Solyc07g039350.1,Solyc11g039500.1,Solyc02g014550.1,Solyc08g023560.2,Solyc03g096560.1,Solyc06g051590.1,Solyc08g…	GSVIVG01029456001
OG1_1000004:	NONE	NONE	NONE	Medtr0003s0010,Medtr7g046367,Medtr7g032720,Medtr7g032820,Medtr7g045410,Medtr6g055700,Medtr0683s0010,Medtr1g062870,Medtr1g046150,Medtr7g045520,Medtr1g046005,Medtr2g073300,Medtr8g038890,Medtr0003s0130,Medtr0003s0180,Medtr0003s0210,Medtr4g055095,Medtr4g066290,Medtr3g006660,Medtr4g066270,Medtr0107s0100,Medtr5g069500,Medtr4g435298,Medtr1g051360,Medtr0330s0040,Medtr3g008445,Medtr8g468070,Medtr4g046850,…	NONE	NONE	NONE	NONE	NONE
OG1_1000005:	NONE	Atha_AT1G11280,Atha_AT1G61360,Atha_AT1G61370,Atha_AT1G61380,Atha_AT1G61390,Atha_AT1G61400,Atha_AT1G61420,Atha_AT1G61430,Atha_AT1G61440,Atha_AT1G61460,Atha_AT1G61480,Atha_AT1G61490,Atha_AT1G61500,Atha_AT1G61550,Atha_AT1G61610,Atha_AT1G65790,Atha_AT4G21390,Atha_AT1G11300,Atha_AT1G11330,Atha_AT1G11340,Atha_AT1G11350,Atha_AT1G11410,Atha_AT1G65800,Atha_AT4G27290,Atha_AT4G21380,Atha_AT4G27300,Atha_AT4G…	Glyma01g29171,Glyma03g07260,Glyma03g07281,Glyma04g28420,Glyma06g40000,Glyma06g40030,Glyma06g40050,Glyma06g40110,Glyma06g40170,Glyma06g40350,Glyma06g40370,Glyma06g40400,Glyma06g40480,Glyma06g40490,Glyma06g40515,Glyma06g40560,Glyma06g40610,Glyma06g40620,Glyma06g40670,Glyma06g40880,Glyma06g40900,Glyma06g40920,Glyma06g40930,Glyma06g41010,Glyma06g41030,Glyma06g41040,Glyma06g41050,Glyma06g41094,Glyma06…	Medtr0090s0020,Medtr2g011150,Medtr2g011160,Medtr2g011170,Medtr2g011180,Medtr2g081470,Medtr2g081500,Medtr2g081520,Medtr3g007510,Medtr3g007630,Medtr3g007650,Medtr3g019390,Medtr3g019420,Medtr3g019490,Medtr3g019500,Medtr3g019530,Medtr3g019580,Medtr3g020230,Medtr3g020280,Medtr3g020320,Medtr3g020330,Medtr3g051420,Medtr4g081640,Medtr4g081650,Medtr4g081655,Medtr4g081665,Medtr4g081675,Medtr4g081685,Medtr4…	LOC_Os01g57480,LOC_Os03g35600,LOC_Os04g53994,LOC_Os04g54002,LOC_Os04g54120,LOC_Os07g36570,LOC_Os07g36590,LOC_Os01g57510,LOC_Os01g57560,LOC_Os04g53998,LOC_Os05g42210,LOC_Os07g36544,LOC_Os04g54070,LOC_Os04g54020,LOC_Os09g37800,LOC_Os09g37834,LOC_Os09g37880,LOC_Os04g15580,LOC_Os04g54010,LOC_Os04g54080,LOC_Os08g08140,LOC_Os09g37780,LOC_Os09g37840,LOC_Os09g37890,LOC_Os04g54110,LOC_Os04g54130,LOC_Os04g…	Phvul.002G219900,Phvul.002G220000,Phvul.002G220200,Phvul.005G011200,Phvul.005G088000,Phvul.005G088200,Phvul.005G088700,Phvul.005G088800,Phvul.006G194500,Phvul.006G194600,Phvul.006G194700,Phvul.008G126800,Phvul.011G147000,Phvul.011G147100,Phvul.011G150400,Phvul.011G151800,Phvul.011G152000,Phvul.011G152200,Phvul.011G152300,Phvul.011G152400,Phvul.011G152700,Phvul.011G156200,Phvul.011G168400,Phvul.00…	Potri.001G134900,Potri.001G411100,Potri.001G412000,Potri.004G027300,Potri.004G027400,Potri.004G027800,Potri.004G027900,Potri.004G028000,Potri.004G028600,Potri.004G028700,Potri.005G014700,Potri.005G014800,Potri.005G014900,Potri.005G018100,Potri.011G033400,Potri.011G035600,Potri.011G037100,Potri.011G037300,Potri.011G037600,Potri.011G037800,Potri.011G038000,Potri.011G038400,Potri.011G038800,Potri.01…	Solyc02g030300.2,Solyc02g079590.2,Solyc03g006770.2,Solyc04g077270.2,Solyc04g077340.2,Solyc04g077360.2,Solyc04g077370.1,Solyc04g077390.2,Solyc07g063700.1,Solyc07g063710.1,Solyc07g063720.1,Solyc07g063730.1,Solyc07g063750.2,Solyc07g063770.2,Solyc07g063780.1,Solyc07g063800.1,Solyc07g063820.2,Solyc10g006710.2,Solyc10g006720.2,Solyc12g005290.1,Solyc02g079530.2,Solyc02g079540.1,Solyc02g079550.1,Solyc02g…	GSVIVG01006478001,GSVIVG01006315001,GSVIVG01006316001,GSVIVG01005713001,GSVIVG01005714001,GSVIVG01006353001,GSVIVG01006982001,GSVIVG01007137001,GSVIVG01014499001,GSVIVG01014501001,GSVIVG01014512001,GSVIVG01014520001,GSVIVG01014529001,GSVIVG01014534001,GSVIVG01006351001,GSVIVG01006786001,GSVIVG01006784001,GSVIVG01014500001,GSVIVG01014485001,GSVIVG01014497001,GSVIVG01006480001,GSVIVG01007139001,GSV…
OG1_1000006:	AmTr_v1.0_scaffold00001.453,AmTr_v1.0_scaffold00004.53,AmTr_v1.0_scaffold00022.98,AmTr_v1.0_scaffold00061.98,AmTr_v1.0_scaffold00122.9,AmTr_v1.0_scaffold00003.107,AmTr_v1.0_scaffold00003.276,AmTr_v1.0_scaffold00019.255,AmTr_v1.0_scaffold00024.297,AmTr_v1.0_scaffold00055.38,AmTr_v1.0_scaffold00061.121,AmTr_v1.0_scaffold00069.159,AmTr_v1.0_scaffold00069.160,AmTr_v1.0_scaffold00069.175,AmTr_v1.0_sca…	Atha_AT1G01900,Atha_AT1G04110,Atha_AT3G14067,Atha_AT3G14240,Atha_AT4G34980,Atha_AT5G51750,Atha_AT5G67360,Atha_AT2G04160,Atha_AT2G05920,Atha_AT1G20150,Atha_AT1G20160,Atha_AT1G32940,Atha_AT1G32950,Atha_AT1G32960,Atha_AT1G32970,Atha_AT1G66210,Atha_AT1G66220,Atha_AT4G10510,Atha_AT4G10520,Atha_AT4G10530,Atha_AT4G10540,Atha_AT4G10550,Atha_AT4G21323,Atha_AT4G21326,Atha_AT4G21630,Atha_AT4G21640,Atha_AT4G…	Glyma01g36000,Glyma05g28370,Glyma09g32760,Glyma11g09420,Glyma11g11940,Glyma11g19130,Glyma12g09290,Glyma16g22010,Glyma01g36130,Glyma02g10340,Glyma03g02130,Glyma03g42440,Glyma04g00560,Glyma04g04730,Glyma05g22060,Glyma06g04810,Glyma07g04500,Glyma07g04960,Glyma07g08760,Glyma09g08120,Glyma09g27670,Glyma10g38650,Glyma11g05410,Glyma11g11410,Glyma12g03570,Glyma13g17060,Glyma14g09670,Glyma16g01090,Glyma16…	Medtr0047s0120,Medtr1g018510,Medtr1g102350,Medtr2g042130,Medtr3g102810,Medtr4g073540,Medtr4g095360,Medtr4g103480,Medtr4g125180,Medtr5g016120,Medtr7g075900,Medtr7g098630,Medtr8g021130,Medtr8g022870,Medtr4g103450,Medtr4g103490,Medtr1g078110,Medtr1g079120,Medtr2g049200,Medtr7g079300,Medtr7g079310,Medtr7g118080,Medtr8g024370,Medtr8g024380,Medtr8g024390,Medtr8g024420,Medtr4g134320,Medtr2g018125,Medtr2…	LOC_Os01g52750,LOC_Os09g30250,LOC_Os01g58240,LOC_Os01g58270,LOC_Os01g58280,LOC_Os01g58290,LOC_Os02g16940,LOC_Os02g17080,LOC_Os02g17090,LOC_Os02g17150,LOC_Os04g02980,LOC_Os04g03050,LOC_Os04g03100,LOC_Os04g03796,LOC_Os04g03810,LOC_Os09g36110,LOC_Os11g15520,LOC_Os01g64850,LOC_Os01g64860,LOC_Os05g36010,LOC_Os02g10520,LOC_Os03g55350,LOC_Os06g40700,LOC_Os08g23740,LOC_Os02g17060,LOC_Os02g17000,LOC_Os02g…	Phvul.001G026100,Phvul.002G013500,Phvul.002G118200,Phvul.003G130300,Phvul.003G210900,Phvul.003G237300,Phvul.004G124600,Phvul.007G064100,Phvul.008G013300,Phvul.009G070500,Phvul.009G120000,Phvul.009G226900,Phvul.009G262100,Phvul.010G088700,Phvul.010G124400,Phvul.010G128600,Phvul.011G034700,Phvul.001G096200,Phvul.001G260100,Phvul.001G165300,Phvul.002G152500,Phvul.003G214100,Phvul.002G119700,Phvul.00…	Potri.001G113700,Potri.002G256300,Potri.003G118500,Potri.003G118700,Potri.003G118800,Potri.014G074600,Potri.T004700,Potri.001G163600,Potri.001G167300,Potri.001G468800,Potri.002G120400,Potri.003G067000,Potri.003G071800,Potri.004G173900,Potri.005G145300,Potri.009G100500,Potri.009G133400,Potri.011G165900,Potri.012G131500,Potri.014G018900,Potri.015G133800,Potri.014G171600,Potri.001G333600,Potri.010G0…	Solyc01g006660.1,Solyc04g081810.2,Solyc01g087740.1,Solyc01g087780.2,Solyc01g087790.2,Solyc01g087800.2,Solyc01g087810.2,Solyc01g087820.2,Solyc01g087840.2,Solyc01g087850.2,Solyc04g078720.1,Solyc04g078730.1,Solyc04g078740.2,Solyc10g084320.1,Solyc10g084560.1,Solyc12g088760.1,Solyc04g078710.1,Solyc01g091920.2,Solyc01g111400.2,Solyc02g021220.1,Solyc02g092670.1,Solyc02g092680.1,Solyc03g006970.1,Solyc03g…	GSVIVG01001817001,GSVIVG01010363001,GSVIVG01019686001,GSVIVG01002783001,GSVIVG01006968001,GSVIVG01006970001,GSVIVG01006972001,GSVIVG01014788001,GSVIVG01030138001,GSVIVG01006973001,GSVIVG01021314001,GSVIVG01019687001,GSVIVG01021320001,GSVIVG01024042001,GSVIVG01009471001,GSVIVG01031724001,GSVIVG01031725001,GSVIVG01009968001,GSVIVG01027368001,GSVIVG01015069001,GSVIVG01028051001,GSVIVG01038641001,GSV…
OG1_1000007:	NONE	NONE	Glyma01g10231,Glyma18g46120,Glyma01g10254,Glyma07g06866,Glyma07g06914,Glyma07g07015,Glyma07g07075,Glyma07g07100,Glyma07g07110,Glyma07g07150,Glyma07g08445,Glyma16g03515,Glyma16g03550,Glyma18g46026,Glyma18g46050,Glyma18g46101,Glyma18g46111,Glyma06g39990,Glyma13g33536,Glyma15g39531,Glyma15g39596,Glyma15g39642,Glyma06g47620,Glyma12g16590,Glyma14g36511,Glyma14g38500,Glyma14g38516,Glyma14g38533,Glyma14…	Medtr0006s0020,Medtr1g036880,Medtr0006s0250,Medtr1g036820,Medtr0006s0290,Medtr0012s0160,Medtr0783s0010,Medtr0069s0050,Medtr8g059295,Medtr0006s0080,Medtr0006s0140,Medtr0006s0160,Medtr0006s0230,Medtr0006s0240,Medtr0006s0300,Medtr0012s0150,Medtr0068s0080,Medtr0069s0040,Medtr0069s0080,Medtr0406s0030,Medtr0460s0010,Medtr1514s0010,Medtr1g036750,Medtr1g036800,Medtr1g036860,Medtr1g037010,Medtr1g037130,Me…	LOC_Os11g29090	Phvul.003G002300,Phvul.003G002400,Phvul.003G002500,Phvul.003G002600,Phvul.003G002700,Phvul.003G002800,Phvul.003G003000,Phvul.008G284500,Phvul.008G285300,Phvul.011G172100,Phvul.008G284600,Phvul.008G070800,Phvul.008G071000,Phvul.008G071200,Phvul.008G071300,Phvul.008G071500,Phvul.008G072000,Phvul.008G072100,Phvul.008G072200,Phvul.008G072300,Phvul.010G091100,Phvul.010G091200,Phvul.010G091500,Phvul.01…	Potri.001G419700,Potri.001G446400,Potri.001G419800,Potri.001G420000,Potri.001G422800,Potri.001G425300,Potri.001G425500,Potri.001G426200,Potri.001G426500,Potri.001G426600,Potri.001G426900,Potri.001G427100,Potri.001G427500,Potri.001G427600,Potri.001G427700,Potri.001G428100,Potri.001G428700,Potri.001G429100,Potri.001G429600,Potri.001G429700,Potri.001G429800,Potri.001G433500,Potri.001G433700,Potri.00…	Solyc01g067160.2,Solyc12g044170.1,Solyc07g044790.2,Solyc02g036280.2,Solyc04g057840.1,Solyc04g048910.1,Solyc10g055060.1,Solyc10g054960.1,Solyc10g079020.1,Solyc10g074640.1,Solyc02g036270.2,Solyc04g005540.2,Solyc04g005550.1,Solyc12g016220.1,Solyc12g044180.1,Solyc12g044190.1,Solyc12g044200.1,Solyc07g044800.2,Solyc03g094100.1,Solyc10g055080.1,Solyc10g055050.1,Solyc10g055140.1,Solyc04g048920.1,Solyc10g…	GSVIVG01017016001,GSVIVG01025877001,GSVIVG01017146001,GSVIVG01021915001,GSVIVG01023406001,GSVIVG01022040001,GSVIVG01021916001,GSVIVG01021920001,GSVIVG01021921001,GSVIVG01021944001,GSVIVG01021948001,GSVIVG01021955001,GSVIVG01021958001,GSVIVG01023404001,GSVIVG01023432001,GSVIVG01023436001,GSVIVG01022047001,GSVIVG01021935001,GSVIVG01023444001,GSVIVG01023551001,GSVIVG01023563001,GSVIVG01026152001,GSV…
OG1_1000008:	AmTr_v1.0_scaffold00044.235	Atha_AT4G01020,Atha_AT5G10370,Atha_AT3G14460,Atha_AT3G14470	Glyma01g31860,Glyma0303s00200,Glyma03g04030,Glyma03g04080,Glyma03g04100,Glyma03g04140,Glyma03g04180,Glyma03g04200,Glyma03g04260,Glyma03g04300,Glyma03g04530,Glyma03g04560,Glyma03g04590,Glyma03g04610,Glyma03g04780,Glyma03g04810,Glyma03g05290,Glyma03g05351,Glyma03g05370,Glyma03g05400,Glyma03g05420,Glyma03g05550,Glyma03g05640,Glyma03g05671,Glyma03g14904,Glyma0765s00200,Glyma13g04230,Glyma13g25750,Gly…	Medtr0002s0090,Medtr0002s0110,Medtr0002s0120,Medtr0005s0200,Medtr0083s0120,Medtr0267s0070,Medtr0425s0020,Medtr0603s0010,Medtr1g008240,Medtr1g037610,Medtr1g045960,Medtr1g047800,Medtr2g014840,Medtr2g038760,Medtr2g038900,Medtr2g039090,Medtr2g063777,Medtr3g007190,Medtr3g011620,Medtr3g014040,Medtr3g014080,Medtr3g014320,Medtr3g014360,Medtr3g014390,Medtr3g014470,Medtr3g014510,Medtr3g015260,Medtr3g018930…	NONE	Phvul.004G005600,Phvul.004G007700,Phvul.004G007900,Phvul.004G008000,Phvul.004G008100,Phvul.004G008200,Phvul.004G008300,Phvul.004G008400,Phvul.004G008700,Phvul.004G008800,Phvul.004G008900,Phvul.004G009300,Phvul.004G009500,Phvul.004G009800,Phvul.004G012800,Phvul.004G012900,Phvul.004G013000,Phvul.004G013100,Phvul.004G013200,Phvul.004G013300,Phvul.004G015600,Phvul.004G015700,Phvul.004G015800,Phvul.00…	Potri.001G025400,Potri.001G029300,Potri.001G261300,Potri.001G261600,Potri.001G379700,Potri.003G055600,Potri.003G198900,Potri.003G199100,Potri.003G199400,Potri.003G199600,Potri.003G200200,Potri.003G200500,Potri.003G201800,Potri.003G201900,Potri.004G194800,Potri.004G196100,Potri.005G007000,Potri.007G137100,Potri.017G015200,Potri.017G015300,Potri.017G015600,Potri.T098700,Potri.001G033100,Potri.003G1…	Solyc03g078300.1,Solyc08g007630.1,Solyc11g064770.1,Solyc11g068360.1,Solyc11g069620.1,Solyc11g069990.1,Solyc11g071420.1,Solyc11g071430.1,Solyc04g014210.2,Solyc11g010310.1,Solyc11g069660.1	GSVIVG01000634001,GSVIVG01000635001,GSVIVG01001429001,GSVIVG01013507001,GSVIVG01000639001,GSVIVG01000646001,GSVIVG01001446001,GSVIVG01003817001,GSVIVG01005316001,GSVIVG01010700001,GSVIVG01012407001,GSVIVG01013307001,GSVIVG01013533001,GSVIVG01022941001,GSVIVG01031535001,GSVIVG01032169001,GSVIVG01032171001,GSVIVG01032189001,GSVIVG01032210001,GSVIVG01034675001,GSVIVG01036614001,GSVIVG01036628001,GSV…
OG1_1000009:	AmTr_v1.0_scaffold00109.125,AmTr_v1.0_scaffold00154.59	NONE	Glyma03g31055,Glyma07g32276,Glyma06g48120,Glyma13g43021,Glyma09g22324,Glyma08g14946,Glyma06g18963,Glyma06g19836,Glyma07g26504,Glyma10g29236,Glyma11g34540,Glyma14g07285,Glyma15g42005,Glyma17g09415,Glyma18g08205	Medtr0001s0200,Medtr2g056180,Medtr4g035960,Medtr8g015330,Medtr0002s0880,Medtr3g462420,Medtr6g013950,Medtr6g088675,Medtr0043s0050,Medtr3g011980,Medtr3g040600,Medtr4g076130,Medtr7g065810,Medtr0912s0020,Medtr6g033030,Medtr8g058405,Medtr6g037960,Medtr8g099690,Medtr3g104590,Medtr4g094385,Medtr6g086200,Medtr7g057840,Medtr3g085120,Medtr7g103360,Medtr4g056980,Medtr1g094270,Medtr4g052370,Medtr6g011520,Med…	NONE	Phvul.001G136800,Phvul.007G027800,Phvul.007G108600,Phvul.010G047500,Phvul.004G108700,Phvul.007G241700,Phvul.010G025600,Phvul.011G199700,Phvul.007G129600,Phvul.003G056800,Phvul.003G045100,Phvul.008G191100,Phvul.003G032600,Phvul.003G057100,Phvul.004G101400,Phvul.004G133800,Phvul.010G056100,Phvul.008G120100,Phvul.004G097700,Phvul.003G252800,Phvul.005G051200,Phvul.005G084400,Phvul.004G096000,Phvul.01…	NONE	Solyc01g056820.1	GSVIVG01017065001
OG1_1000010:	NONE	Atha_AT3G51690,Atha_AT3G51700	Glyma0086s00200,Glyma0086s00250,Glyma02g20285,Glyma04g12911,Glyma09g06875,Glyma09g09895,Glyma17g28555,Glyma17g29531,Glyma19g07100,Glyma01g25758,Glyma05g14394,Glyma06g34676,Glyma07g28026,Glyma16g16300,Glyma20g16056,Glyma15g39106,Glyma20g21575,Glyma19g27052,Glyma03g23811,Glyma14g13271,Glyma20g08895,Glyma06g33192,Glyma10g17486,Glyma10g11713,Glyma13g06365,Glyma15g39130,Glyma15g19015,Glyma10g22135,Gly…	Medtr0002s0870,Medtr7g022020,Medtr1g012040,Medtr1g021210,Medtr5g061500,Medtr2g066670,Medtr3g034020,Medtr2g064230,Medtr8g061330,Medtr8g469370,Medtr7g034270,Medtr0003s0390,Medtr1g081340,Medtr7g062790,Medtr5g032940,Medtr5g059380,Medtr2g058780,Medtr1g116150,Medtr3g031910,Medtr5g024850,Medtr4g132830,Medtr0017s0290,Medtr3g113230,Medtr7g018160,Medtr0550s0010,Medtr3g434910,Medtr0073s0010,Medtr5g071480,Me…	NONE	Phvul.008G074400	Potri.009G007400,Potri.012G073100,Potri.008G203700,Potri.003G007200,Potri.009G007500	Solyc01g058370.1,Solyc02g055510.1,Solyc09g042270.1,Solyc12g038210.1,Solyc10g074410.1,Solyc04g024410.1,Solyc02g044010.1,Solyc02g055520.1,Solyc04g076160.1,Solyc06g034070.1,Solyc10g050290.1,Solyc10g050380.1,Solyc11g044590.1	NONE
OG1_1000011:	AmTr_v1.0_scaffold00010.400,AmTr_v1.0_scaffold00022.150,AmTr_v1.0_scaffold00067.101,AmTr_v1.0_scaffold00029.389,AmTr_v1.0_scaffold00068.135,AmTr_v1.0_scaffold00069.28,AmTr_v1.0_scaffold00092.116	Atha_AT3G47090,Atha_AT3G47110,Atha_AT3G47570,Atha_AT3G47580,Atha_AT5G20480,Atha_AT5G39390,Atha_AT1G12470,Atha_AT5G63830,Atha_AT5G46330	Glyma01g20885,Glyma03g23780,Glyma07g19180,Glyma09g05550,Glyma09g35011,Glyma09g35090,Glyma09g35140,Glyma13g34310,Glyma15g24620,Glyma01g35561,Glyma04g40870,Glyma05g30450,Glyma06g13970,Glyma07g17910,Glyma08g13570,Glyma08g13580,Glyma14g06570,Glyma14g06580,Glyma18g42770,Glyma04g40850,Glyma04g41030,Glyma06g13810,Glyma13g18260,Glyma05g25830,Glyma08g08810,Glyma12g32780,Glyma13g37690,Glyma05g25641	Medtr0070s0020,Medtr0830s0010,Medtr2g016530,Medtr2g016580,Medtr3g449540,Medtr4g029710,Medtr6g040210,Medtr8g465340,Medtr8g469570,Medtr8g469600,Medtr8g469650,Medtr8g469780,Medtr8g469830,Medtr8g469980,Medtr8g470050,Medtr8g470370,Medtr8g470400,Medtr8g470560,Medtr8g470950,Medtr0602s0020,Medtr4g094610,Medtr8g468620,Medtr8g469690,Medtr1415s0010,Medtr8g470190,Medtr1g029930,Medtr2g072610,Medtr5g082270,Med…	LOC_Os01g05640,LOC_Os01g05870,LOC_Os01g05940,LOC_Os01g05960,LOC_Os01g05980,LOC_Os01g33950,LOC_Os02g01800,LOC_Os02g11930,LOC_Os02g11980,LOC_Os02g12030,LOC_Os02g12400,LOC_Os02g12450,LOC_Os02g13780,LOC_Os02g40200,LOC_Os02g40240,LOC_Os06g38340,LOC_Os06g38590,LOC_Os06g38650,LOC_Os06g38670,LOC_Os06g38930,LOC_Os06g45630,LOC_Os07g03000,LOC_Os08g14990,LOC_Os10g19160,LOC_Os10g22860,LOC_Os10g22890,LOC_Os11g…	Phvul.002G123200,Phvul.002G123500,Phvul.002G127800,Phvul.002G215100,Phvul.002G251400,Phvul.008G093200,Phvul.008G105600,Phvul.008G224900,Phvul.008G225000,Phvul.009G046900,Phvul.009G209200,Phvul.002G251700,Phvul.008G118500,Phvul.009G046600,Phvul.005G107700,Phvul.009G039500,Phvul.002G196200,Phvul.002G126600	Potri.003G150000,Potri.003G150100,Potri.011G068500,Potri.011G140900,Potri.016G029900,Potri.004G060100,Potri.005G030800,Potri.005G031300,Potri.005G037400,Potri.005G080000,Potri.006G099100,Potri.006G273000,Potri.008G033700,Potri.008G033900,Potri.008G034000,Potri.010G228200,Potri.010G228300,Potri.011G102700,Potri.011G102800,Potri.011G102900,Potri.012G044500,Potri.013G020900,Potri.015G037400,Potri.01…	Solyc02g031790.1,Solyc02g068820.1,Solyc02g068830.1,Solyc02g072400.1,Solyc02g072440.2,Solyc02g072470.2,Solyc02g072480.2,Solyc03g006030.2,Solyc03g006080.2,Solyc03g006100.2,Solyc04g009040.2,Solyc04g009640.2,Solyc04g012090.1,Solyc04g012100.1,Solyc04g015980.2,Solyc06g005880.2,Solyc06g006010.1,Solyc06g006020.1,Solyc06g006040.1,Solyc06g048740.1,Solyc07g006770.2,Solyc08g075590.1,Solyc08g075600.1,Solyc08g…	GSVIVG01000055001,GSVIVG01000058001,GSVIVG01000819001,GSVIVG01021636001,GSVIVG01001653001,GSVIVG01001656001,GSVIVG01002253001,GSVIVG01016080001,GSVIVG01020729001,GSVIVG01020730001,GSVIVG01020735001,GSVIVG01021635001,GSVIVG01021645001,GSVIVG01021648001,GSVIVG01020732001,GSVIVG01021407001,GSVIVG01021409001,GSVIVG01021647001,GSVIVG01030005001,GSVIVG01019628001,GSVIVG01010040001,GSVIVG01009394001,GSV…
OG1_1000012:	AmTr_v1.0_scaffold00029.377,AmTr_v1.0_scaffold00029.390	Atha_AT1G45616,Atha_AT1G47890,Atha_AT2G15080,Atha_AT3G05650,Atha_AT3G05660,Atha_AT3G11010,Atha_AT5G27060,Atha_AT4G13920,Atha_AT3G11080,Atha_AT1G71400,Atha_AT1G71390,Atha_AT3G05360,Atha_AT3G05370,Atha_AT3G23010,Atha_AT3G23110,Atha_AT3G23120,Atha_AT4G13810,Atha_AT3G28890,Atha_AT5G25910,Atha_AT2G15042,Atha_AT3G25010,Atha_AT2G32680,Atha_AT2G25440,Atha_AT2G32660,Atha_AT2G33020,Atha_AT2G33050,Atha_AT2G…	Glyma01g28936,Glyma01g29030,Glyma01g29570,Glyma01g29580,Glyma01g29615,Glyma01g31711,Glyma03g06804,Glyma03g07240,Glyma03g18170,Glyma03g22050,Glyma07g08770,Glyma07g18640,Glyma18g43500,Glyma18g43510,Glyma18g43520,Glyma18g43621,Glyma18g43630,Glyma03g07400,Glyma02g43901,Glyma14g04870,Glyma14g05040,Glyma07g18590,Glyma03g07323,Glyma18g43490,Glyma07g19040,Glyma14g01911,Glyma16g17430,Glyma16g28410,Glyma16…	Medtr2g032560,Medtr3g027330,Medtr4g032320,Medtr4g046920,Medtr4g064760,Medtr5g063740,Medtr5g079980,Medtr5g080000,Medtr5g086530,Medtr5g086550,Medtr5g086570,Medtr5g086630,Medtr5g086810,Medtr5g087070,Medtr5g087080,Medtr5g087320,Medtr5g094820,Medtr5g095120,Medtr5g095420,Medtr5g096340,Medtr5g096360,Medtr6g471240,Medtr2g078260,Medtr4g013315,Medtr4g017280,Medtr4g017350,Medtr4g017370,Medtr4g017490,Medtr4g…	LOC_Os01g06520,LOC_Os01g06670,LOC_Os01g06720,LOC_Os01g06730,LOC_Os01g06900,LOC_Os01g06920,LOC_Os01g07280,LOC_Os04g28210,LOC_Os04g40440,LOC_Os12g10870,LOC_Os12g11370,LOC_Os12g11500,LOC_Os12g11510,LOC_Os12g11680,LOC_Os12g11720,LOC_Os12g11860,LOC_Os12g11930,LOC_Os12g11940,LOC_Os12g12010,LOC_Os12g12120,LOC_Os12g12130,LOC_Os01g06890,LOC_Os01g06760,LOC_Os12g10930,LOC_Os01g06750,LOC_Os01g06876,LOC_Os01g…	Phvul.008G093900,Phvul.008G094000,Phvul.008G096900,Phvul.010G013600,Phvul.010G013700,Phvul.010G073300,Phvul.010G088600,Phvul.L007000,Phvul.008G095200,Phvul.008G095300,Phvul.008G210400,Phvul.008G210800,Phvul.008G273600,Phvul.008G273700,Phvul.008G273800,Phvul.008G273900,Phvul.008G274000,Phvul.008G274100,Phvul.008G277200,Phvul.008G277300,Phvul.008G276700,Phvul.008G043400,Phvul.008G173600	Potri.001G128400,Potri.001G437700,Potri.016G120500,Potri.016G120600,Potri.001G389100,Potri.011G105000,Potri.012G027600,Potri.016G126900,Potri.T092200,Potri.001G400500,Potri.T091900,Potri.016G127000,Potri.T092000,Potri.001G437600,Potri.001G437800,Potri.011G141100,Potri.006G046400,Potri.011G104700,Potri.009G112000,Potri.010G010100,Potri.011G054500,Potri.011G055000,Potri.011G055200,Potri.011G104600,…	Solyc01g005720.2,Solyc01g005730.2,Solyc01g005760.2,Solyc01g005780.1,Solyc01g006550.2,Solyc01g008390.1,Solyc01g009690.1,Solyc01g009700.1,Solyc01g005870.1,Solyc01g009930.1,Solyc01g008410.1,Solyc01g016370.1,Solyc06g008270.2,Solyc06g008300.2,Solyc12g099870.1,Solyc12g099980.1,Solyc03g082780.1,Solyc12g099950.1,Solyc12g100010.1,Solyc12g100020.1,Solyc12g100030.1,Solyc12g049190.1,Solyc01g098370.1,Solyc12g…	GSVIVG01001407001,GSVIVG01030065001,GSVIVG01013992001,GSVIVG01030063001,GSVIVG01012274001,GSVIVG01026086001,GSVIVG01037155001,GSVIVG01036792001,GSVIVG01030052001,GSVIVG01013995001,GSVIVG01030071001,GSVIVG01015659001,GSVIVG01029712001,GSVIVG01020334001,GSVIVG01030062001,GSVIVG01030335001,GSVIVG01030345001,GSVIVG01030338001,GSVIVG01030353001
OG1_1000013:	AmTr_v1.0_scaffold00035.13,AmTr_v1.0_scaffold00106.15,AmTr_v1.0_scaffold00106.17,AmTr_v1.0_scaffold00106.10,AmTr_v1.0_scaffold01216.1,AmTr_v1.0_scaffold00043.14	Atha_AT3G45860,Atha_AT4G05200,Atha_AT4G11530,Atha_AT4G23130,Atha_AT4G23140,Atha_AT4G23160,Atha_AT4G23230,Atha_AT4G23270,Atha_AT4G23280,Atha_AT4G23310,Atha_AT4G00960,Atha_AT4G00970,Atha_AT4G21410,Atha_AT4G23150,Atha_AT4G23180,Atha_AT4G23190,Atha_AT4G23200,Atha_AT4G23220,Atha_AT4G11460,Atha_AT4G11470,Atha_AT4G11480,Atha_AT4G11490,Atha_AT4G23210,Atha_AT4G23240,Atha_AT4G23250,Atha_AT4G23260,Atha_AT4G…	Glyma01g01730,Glyma10g39900,Glyma10g39920,Glyma10g39940,Glyma10g39971,Glyma10g39981,Glyma10g40010,Glyma18g47250,Glyma20g27400,Glyma20g27440,Glyma20g27460,Glyma20g27480,Glyma20g27510,Glyma20g27540,Glyma20g27550,Glyma20g27560,Glyma20g27570,Glyma20g27590,Glyma20g27596,Glyma20g27603,Glyma20g27610,Glyma20g27700,Glyma20g27720,Glyma20g27740,Glyma01g45160,Glyma11g00510,Glyma01g45181,Glyma09g27720,Glyma09…	Medtr0007s0020,Medtr0074s0060,Medtr1g105600,Medtr1g105640,Medtr1g105650,Medtr6g053000,Medtr6g055960,Medtr6g057680,Medtr6g057750,Medtr6g057770,Medtr6g463400,Medtr6g463630,Medtr6g463660,Medtr6g463700,Medtr6g463710,Medtr6g463830,Medtr8g028065,Medtr0341s0020,Medtr1g021610,Medtr1g021630,Medtr1g021632,Medtr1g021635,Medtr1g105800,Medtr1g105820,Medtr5g065130,Medtr5g068190,Medtr5g068260,Medtr1g021642,Medt…	LOC_Os01g26390,LOC_Os07g30410,LOC_Os07g30510,LOC_Os07g35140,LOC_Os10g04720,LOC_Os10g04730,LOC_Os11g38850,LOC_Os11g45540,LOC_Os01g36500,LOC_Os02g48080,LOC_Os06g30130,LOC_Os07g12850,LOC_Os07g34980,LOC_Os07g47230,LOC_Os07g35004,LOC_Os07g35580,LOC_Os07g35660,LOC_Os07g35650,LOC_Os07g35680,LOC_Os07g35290,LOC_Os07g35300,LOC_Os07g35310,LOC_Os07g35690,LOC_Os07g35700,LOC_Os07g35790,LOC_Os07g43560,LOC_Os07g…	Phvul.002G049400,Phvul.002G049500,Phvul.005G014900,Phvul.007G048700,Phvul.007G048900,Phvul.007G049100,Phvul.007G049400,Phvul.007G049500,Phvul.007G049600,Phvul.007G050200,Phvul.007G050400,Phvul.007G050500,Phvul.007G050600,Phvul.007G050700,Phvul.007G051000,Phvul.007G051100,Phvul.007G051300,Phvul.007G051500,Phvul.007G052500,Phvul.008G077500,Phvul.004G124900,Phvul.004G125100,Phvul.004G125200,Phvul.00…	Potri.004G023500,Potri.T089800,Potri.004G023700,Potri.004G024000,Potri.T089900,Potri.004G023800,Potri.004G023900,Potri.004G024100,Potri.011G027500,Potri.011G027600,Potri.011G027800,Potri.011G027900,Potri.011G028100,Potri.011G028200,Potri.T090000,Potri.T090100,Potri.T090300,Potri.T090500,Potri.T128400,Potri.T128600,Potri.T128800,Potri.T128900,Potri.011G028300,Potri.T090200,Potri.T090400,Potri.004G…	Solyc02g079990.2,Solyc02g080010.2,Solyc02g080040.2,Solyc02g080070.2,Solyc02g080080.2,Solyc03g111540.1	GSVIVG01005158001,GSVIVG01005163001,GSVIVG01005168001,GSVIVG01006872001,GSVIVG01006906001,GSVIVG01034326001,GSVIVG01036853001,GSVIVG01006683001,GSVIVG01006739001,GSVIVG01005169001,GSVIVG01006740001,GSVIVG01006430001,GSVIVG01015799001,GSVIVG01012617001,GSVIVG01012618001,GSVIVG01038006001,GSVIVG01007342001
OG1_1000014:	AmTr_v1.0_scaffold00001.124,AmTr_v1.0_scaffold00027.85,AmTr_v1.0_scaffold00021.135,AmTr_v1.0_scaffold00010.99,AmTr_v1.0_scaffold00056.89,AmTr_v1.0_scaffold00025.19,AmTr_v1.0_scaffold00120.22,AmTr_v1.0_scaffold00023.158,AmTr_v1.0_scaffold00156.5,AmTr_v1.0_scaffold00174.15,AmTr_v1.0_scaffold00157.35,AmTr_v1.0_scaffold00134.8,AmTr_v1.0_scaffold00161.11,AmTr_v1.0_scaffold00038.29,AmTr_v1.0_scaffold00…	Atha_AT2G04865	Glyma05g31505,Glyma08g14735,Glyma07g01080,Glyma08g42390,Glyma18g12416,Glyma07g19820	Medtr4g075230,Medtr8g091400,Medtr8g092370,Medtr8g092700,Medtr6g033925,Medtr3g451080	LOC_Os02g45500,LOC_Os11g40630,LOC_Os08g19190,LOC_Os06g27380,LOC_Os07g13460,LOC_Os02g28970	Phvul.001G115900,Phvul.001G157000,Phvul.002G093800,Phvul.005G100200,Phvul.008G209500,Phvul.008G276900,Phvul.009G210500,Phvul.008G075800,Phvul.002G099800,Phvul.002G088800,Phvul.005G049200,Phvul.006G015800,Phvul.007G137200,Phvul.011G191000,Phvul.002G262300,Phvul.006G035400	Potri.001G175300,Potri.T035600,Potri.001G282200,Potri.003G101400,Potri.011G067700,Potri.004G230700,Potri.001G290500,Potri.T035500,Potri.009G011600,Potri.001G208100,Potri.011G115300,Potri.005G255800,Potri.002G222200,Potri.014G163800,Potri.005G157900,Potri.005G173600,Potri.001G200600,Potri.005G079500	Solyc00g007560.1,Solyc08g014250.1,Solyc04g071530.1,Solyc11g017090.1,Solyc12g056690.1,Solyc10g051090.1,Solyc10g018420.1,Solyc11g020020.1,Solyc10g050530.1,Solyc08g067010.1,Solyc03g059460.1,Solyc00g046580.1,Solyc09g015390.1,Solyc11g044440.1,Solyc02g065130.1,Solyc03g083810.2,Solyc09g066180.1,Solyc12g042610.1,Solyc07g021430.1,Solyc04g050690.1,Solyc02g081790.1,Solyc01g059990.2,Solyc05g044530.1,Solyc00g…	GSVIVG01000818001,GSVIVG01006780001,GSVIVG01011560001,GSVIVG01011570001,GSVIVG01011561001
OG1_1000015:	AmTr_v1.0_scaffold00001.596,AmTr_v1.0_scaffold00032.218,AmTr_v1.0_scaffold00103.39,AmTr_v1.0_scaffold00126.67,AmTr_v1.0_scaffold00023.5,AmTr_v1.0_scaffold02148.1,AmTr_v1.0_scaffold04065.1,AmTr_v1.0_scaffold01563.1,AmTr_v1.0_scaffold00022.338,AmTr_v1.0_scaffold00247.1,AmTr_v1.0_scaffold00094.24,AmTr_v1.0_scaffold00131.49,AmTr_v1.0_scaffold00022.319,AmTr_v1.0_scaffold00164.16,AmTr_v1.0_scaffold0002…	Atha_AT5G33406	Glyma01g22962,Glyma01g30335,Glyma0220s00260,Glyma02g18651,Glyma02g29116,Glyma02g34931,Glyma03g13213,Glyma03g16426,Glyma03g24233,Glyma04g12742,Glyma04g13106,Glyma04g17450,Glyma04g32611,Glyma06g24151,Glyma06g27770,Glyma06g29591,Glyma07g26962,Glyma08g40591,Glyma09g00215,Glyma09g07381,Glyma09g15803,Glyma09g15923,Glyma10g02526,Glyma10g11635,Glyma10g13201,Glyma10g23998,Glyma11g21925,Glyma12g11501,Glyma…	Medtr3g028350,Medtr4g122510	LOC_Os01g52430	Phvul.001G033600,Phvul.004G060200,Phvul.004G087100,Phvul.011G117100,Phvul.003G150100,Phvul.001G056200,Phvul.001G102400,Phvul.001G196600,Phvul.002G069800,Phvul.003G135300,Phvul.004G045300,Phvul.006G002600,Phvul.006G025000,Phvul.006G027000,Phvul.006G105700,Phvul.008G146100,Phvul.009G017900,Phvul.009G022500,Phvul.010G109100,Phvul.011G105000,Phvul.002G225800,Phvul.011G140600,Phvul.003G051000,Phvul.00…	Potri.001G196200,Potri.004G053900,Potri.004G114700,Potri.012G071800,Potri.018G074000,Potri.011G091500,Potri.002G009500,Potri.001G339800,Potri.014G190400,Potri.015G049300,Potri.014G190500,Potri.018G057300,Potri.013G087500,Potri.016G095400,Potri.004G137300,Potri.002G190100,Potri.004G126200,Potri.006G151700,Potri.006G212300,Potri.011G118700,Potri.018G032800,Potri.018G052800,Potri.003G020000,Potri.01…	Solyc00g005150.1,Solyc04g016500.1,Solyc06g016740.1,Solyc06g036530.1,Solyc11g020250.1,Solyc11g042510.1,Solyc12g021300.1,Solyc12g056870.1,Solyc12g076330.1,Solyc12g077510.1,Solyc00g006600.1,Solyc08g021900.1,Solyc01g056740.1,Solyc08g014160.2,Solyc02g050250.1,Solyc07g032720.1,Solyc02g014120.1,Solyc00g147770.1,Solyc04g024930.1,Solyc12g027780.1,Solyc04g071720.1,Solyc02g043840.1,Solyc04g025680.1,Solyc11g…	GSVIVG01016503001,GSVIVG01007419001
OG1_1000016:	AmTr_v1.0_scaffold00054.51	Atha_AT2G34930	Glyma0249s00210,Glyma0363s00210,Glyma12g14508,Glyma12g14530,Glyma13g07005,Glyma16g29060,Glyma16g29080,Glyma16g29111,Glyma16g29200,Glyma16g29216,Glyma16g29274,Glyma16g29300,Glyma16g29315,Glyma16g29490,Glyma16g29520,Glyma16g29541,Glyma0349s50,Glyma0767s50,Glyma16g31385,Glyma16g30931,Glyma12g14442,Glyma16g24001,Glyma16g29171,Glyma16g29476,Glyma0690s00200,Glyma16g30280,Glyma16g30326,Glyma16g30340,Gly…	Medtr0017s0230,Medtr0061s0050,Medtr1g047190,Medtr1g080720,Medtr1g098980,Medtr3g026990,Medtr3g031520,Medtr5g047390,Medtr5g069580,Medtr0017s0270,Medtr5g085970,Medtr0087s0020,Medtr0087s0030,Medtr0087s0040,Medtr0087s0050,Medtr0087s0070,Medtr0087s0090,Medtr6g016050,Medtr6g016130,Medtr6g016140,Medtr6g016195,Medtr6g016200,Medtr6g016210,Medtr1g032480,Medtr2g017420,Medtr2g017450,Medtr2g017470,Medtr2g01748…	LOC_Os01g41750,LOC_Os01g41780,LOC_Os01g41770,LOC_Os02g17400,LOC_Os07g28300,LOC_Os11g35450,LOC_Os11g35490,LOC_Os11g35660,LOC_Os11g35850,LOC_Os11g35890,LOC_Os11g35410,LOC_Os07g02450,LOC_Os01g41930,LOC_Os11g36020,LOC_Os11g36000,LOC_Os02g06600,LOC_Os08g16580,LOC_Os11g35840,LOC_Os06g04810,LOC_Os06g04830,LOC_Os06g04840,LOC_Os08g42840,LOC_Os10g22930,LOC_Os07g28570,LOC_Os10g33140,LOC_Os10g03100,LOC_Os11g…	Phvul.004G044800,Phvul.004G044900,Phvul.005G007200,Phvul.004G084600,Phvul.004G084700,Phvul.004G103000,Phvul.004G103300,Phvul.004G103600,Phvul.004G103700,Phvul.004G104700,Phvul.004G104900,Phvul.004G105100,Phvul.004G105400,Phvul.004G105600,Phvul.L006200,Phvul.004G095900,Phvul.004G096200,Phvul.004G096400,Phvul.004G099100,Phvul.004G099300,Phvul.004G099700,Phvul.004G099900,Phvul.004G100000,Phvul.004G1…	Potri.001G043800,Potri.015G024600,Potri.010G106900,Potri.010G107000,Potri.012G034600,Potri.015G024800,Potri.015G025100,Potri.015G025200,Potri.015G025300,Potri.015G025800,Potri.015G028600,Potri.015G024500,Potri.001G262800,Potri.003G196800	Solyc07g008590.1,Solyc07g008600.1,Solyc07g008620.1,Solyc07g008630.1,Solyc07g008640.1,Solyc01g087510.1,Solyc01g099250.1	GSVIVG01000881001,GSVIVG01028817001,GSVIVG01000898001,GSVIVG01028815001,GSVIVG01001802001,GSVIVG01001803001,GSVIVG01033116001,GSVIVG01033113001,GSVIVG01001804001,GSVIVG01016000001,GSVIVG01016003001,GSVIVG01016012001,GSVIVG01029646001,GSVIVG01018682001,GSVIVG01018692001,GSVIVG01024424001,GSVIVG01028773001,GSVIVG01028764001,GSVIVG01028799001
OG1_1000017:	AmTr_v1.0_scaffold00010.312,AmTr_v1.0_scaffold00010.313,AmTr_v1.0_scaffold00023.19,AmTr_v1.0_scaffold00011.125,AmTr_v1.0_scaffold00012.228,AmTr_v1.0_scaffold00012.238,AmTr_v1.0_scaffold00012.24,AmTr_v1.0_scaffold00012.25,AmTr_v1.0_scaffold00045.24,AmTr_v1.0_scaffold00055.122,AmTr_v1.0_scaffold00055.123,AmTr_v1.0_scaffold00029.246,AmTr_v1.0_scaffold00069.54,AmTr_v1.0_scaffold00023.28	Atha_AT1G18140,Atha_AT2G29130,Atha_AT5G03260,Atha_AT5G60020,Atha_AT2G30210,Atha_AT2G38080,Atha_AT2G40370,Atha_AT5G01190,Atha_AT5G05390,Atha_AT5G58910,Atha_AT5G07130,Atha_AT5G09360,Atha_AT2G46570,Atha_AT3G09220,Atha_AT5G01040,Atha_AT5G01050,Atha_AT5G48100,Atha_AT5G58450	Glyma01g26750,Glyma02g42940,Glyma03g15800,Glyma03g15805,Glyma07g17140,Glyma07g17150,Glyma07g17170,Glyma11g35700,Glyma14g06070,Glyma18g02690,Glyma18g41860,Glyma18g41870,Glyma18g41886,Glyma01g27710,Glyma01g37920,Glyma01g37930,Glyma02g38990,Glyma03g14450,Glyma07g16060,Glyma07g16080,Glyma08g46820,Glyma08g47380,Glyma08g47400,Glyma11g07420,Glyma11g07430,Glyma11g14600,Glyma12g06480,Glyma12g14230,Glyma14…	Medtr2g008330,Medtr3g101635,Medtr3g101640,Medtr3g462760,Medtr5g020620,Medtr5g069680,Medtr5g073210,Medtr5g081810,Medtr5g083360,Medtr7g062250,Medtr7g062310,Medtr3g071890,Medtr4g015120,Medtr4g064530,Medtr5g020600,Medtr7g058690,Medtr7g060460,Medtr7g458880,Medtr8g027375,Medtr4g019225,Medtr7g065970,Medtr7g065980,Medtr3g465700	LOC_Os01g27700,LOC_Os02g51440,LOC_Os10g30140,LOC_Os11g47390,LOC_Os01g44330,LOC_Os01g61160,LOC_Os01g62480,LOC_Os01g62490,LOC_Os01g62600,LOC_Os03g16610,LOC_Os05g38390,LOC_Os05g38410,LOC_Os05g38420,LOC_Os11g48060,LOC_Os11g01730,LOC_Os12g01730,LOC_Os01g63190,LOC_Os01g63200,LOC_Os03g18640,LOC_Os05g27870	Phvul.001G246700,Phvul.002G031600,Phvul.002G031700,Phvul.005G145800,Phvul.006G065800,Phvul.006G074000,Phvul.008G100400,Phvul.008G107100,Phvul.008G112100,Phvul.008G112200,Phvul.008G119000,Phvul.008G119200,Phvul.008G220300,Phvul.008G252800,Phvul.008G263100,Phvul.010G005900,Phvul.010G073800,Phvul.011G062600,Phvul.008G100500,Phvul.008G100600,Phvul.008G226700,Phvul.004G086400,Phvul.007G086400,Phvul.00…	Potri.001G054600,Potri.001G184300,Potri.001G248700,Potri.001G341600,Potri.001G401100,Potri.001G401300,Potri.004G156400,Potri.006G087100,Potri.006G087500,Potri.006G096900,Potri.006G097000,Potri.006G097100,Potri.007G023300,Potri.008G064000,Potri.008G073700,Potri.008G073800,Potri.009G034500,Potri.009G042500,Potri.009G102700,Potri.009G156600,Potri.009G156800,Potri.010G183500,Potri.010G183600,Potri.01…	Solyc02g062650.2,Solyc02g085110.2,Solyc02g085120.2,Solyc06g076330.2,Solyc06g076760.1,Solyc09g011960.1,Solyc09g011970.1,Solyc09g014240.2,Solyc10g076830.1,Solyc10g085090.1,Solyc04g072280.2,Solyc05g043360.1,Solyc05g052400.2,Solyc06g048860.1,Solyc06g082240.2,Solyc09g010990.2,Solyc05g052340.2,Solyc06g050530.2,Solyc12g056820.1,Solyc05g052390.2,Solyc07g049460.2,Solyc05g050540.2,Solyc05g052370.2,Solyc09g…	GSVIVG01001603001,GSVIVG01001604001,GSVIVG01001614001,GSVIVG01012329001,GSVIVG01012332001,GSVIVG01012343001,GSVIVG01012346001,GSVIVG01012359001,GSVIVG01013689001,GSVIVG01013694001,GSVIVG01013695001,GSVIVG01018939001,GSVIVG01024634001,GSVIVG01024795001,GSVIVG01025694001,GSVIVG01032744001,GSVIVG01033501001,GSVIVG01034003001,GSVIVG01034146001,GSVIVG01034783001,GSVIVG01034817001,GSVIVG01034828001,GSV…
OG1_1000018:	AmTr_v1.0_scaffold00007.341,AmTr_v1.0_scaffold00010.381,AmTr_v1.0_scaffold00017.81,AmTr_v1.0_scaffold00045.103,AmTr_v1.0_scaffold00048.15,AmTr_v1.0_scaffold00055.37,AmTr_v1.0_scaffold00056.104,AmTr_v1.0_scaffold00076.86,AmTr_v1.0_scaffold00090.97,AmTr_v1.0_scaffold00045.105,AmTr_v1.0_scaffold00049.104,AmTr_v1.0_scaffold00018.111,AmTr_v1.0_scaffold00047.188,AmTr_v1.0_scaffold00145.27	Atha_AT1G02520,Atha_AT1G02530,Atha_AT1G10680,Atha_AT1G27940,Atha_AT1G28010,Atha_AT2G36910,Atha_AT2G47000,Atha_AT3G28345,Atha_AT3G28360,Atha_AT3G28380,Atha_AT3G28390,Atha_AT3G28415,Atha_AT3G28860,Atha_AT3G62150,Atha_AT4G01820,Atha_AT4G01830,Atha_AT4G18050,Atha_AT4G25960,Atha_AT5G46540,Atha_AT2G39480,Atha_AT3G55320,Atha_AT5G39040	Glyma01g01160,Glyma01g02060,Glyma02g01100,Glyma03g34080,Glyma03g38300,Glyma06g42040,Glyma08g36450,Glyma08g45660,Glyma09g33880,Glyma10g06220,Glyma10g27790,Glyma12g16416,Glyma13g05300,Glyma13g17881,Glyma13g17890,Glyma13g17910,Glyma13g17930,Glyma13g20530,Glyma13g29380,Glyma14g40280,Glyma15g09680,Glyma16g01350,Glyma16g08480,Glyma17g04590,Glyma17g04610,Glyma17g04620,Glyma17g37860,Glyma18g01610,Glyma18…	Medtr1g025560,Medtr1g086080,Medtr1g086150,Medtr2g018320,Medtr2g018350,Medtr2g018530,Medtr3g080220,Medtr3g086430,Medtr3g093430,Medtr3g107800,Medtr4g077930,Medtr4g081190,Medtr4g123990,Medtr4g124000,Medtr4g124040,Medtr4g124050,Medtr5g029750,Medtr6g008800,Medtr6g009030,Medtr6g009070,Medtr6g009110,Medtr6g011680,Medtr6g078080,Medtr7g051100,Medtr7g102070,Medtr8g022270,Medtr8g066710,Medtr1g063170,Medtr1g…	LOC_Os01g18670,LOC_Os01g34970,LOC_Os01g35030,LOC_Os01g50080,LOC_Os01g50100,LOC_Os01g50160,LOC_Os01g52550,LOC_Os02g09720,LOC_Os02g21750,LOC_Os02g46680,LOC_Os03g08380,LOC_Os04g38570,LOC_Os04g40570,LOC_Os05g04610,LOC_Os05g47490,LOC_Os05g47500,LOC_Os08g05710,LOC_Os08g45030,LOC_Os08g05690,LOC_Os01g74470,LOC_Os03g17180,LOC_Os04g54930,LOC_Os03g54790	Phvul.001G005900,Phvul.001G179300,Phvul.001G218000,Phvul.001G256200,Phvul.002G139400,Phvul.002G232900,Phvul.002G233000,Phvul.003G122600,Phvul.003G122700,Phvul.003G283900,Phvul.004G027800,Phvul.004G170600,Phvul.007G209700,Phvul.008G138100,Phvul.010G012800,Phvul.003G122400,Phvul.003G122500,Phvul.007G147400,Phvul.007G209600,Phvul.011G139800,Phvul.004G023100,Phvul.009G040700,Phvul.007G010600,Phvul.00…	Potri.001G139600,Potri.001G139700,Potri.001G165000,Potri.001G354900,Potri.001G417600,Potri.002G019600,Potri.002G187400,Potri.002G187500,Potri.003G094400,Potri.006G123900,Potri.010G003000,Potri.011G133800,Potri.014G113000,Potri.014G113100,Potri.014G113200,Potri.014G113500,Potri.015G000200,Potri.016G093600,Potri.017G074000,Potri.017G081100,Potri.017G085000,Potri.018G087100,Potri.018G141300,Potri.01…	Solyc02g071340.1,Solyc02g071350.2,Solyc02g087410.2,Solyc02g087870.2,Solyc03g005860.2,Solyc03g093650.2,Solyc05g013890.1,Solyc06g009280.1,Solyc06g009290.2,Solyc06g072960.1,Solyc07g018130.1,Solyc07g064120.1,Solyc08g076720.2,Solyc11g067300.1,Solyc11g067310.1,Solyc12g098840.1,Solyc12g098870.1,Solyc09g008240.2,Solyc03g122050.1,Solyc03g122070.1,Solyc03g114950.2,Solyc04g010310.2	GSVIVG01000580001,GSVIVG01007586001,GSVIVG01014625001,GSVIVG01015306001,GSVIVG01036801001,GSVIVG01016706001,GSVIVG01032578001,GSVIVG01008121001,GSVIVG01032898001,GSVIVG01009946001,GSVIVG01011381001,GSVIVG01013125001,GSVIVG01017696001,GSVIVG01021365001,GSVIVG01021366001,GSVIVG01028256001,GSVIVG01033645001,GSVIVG01038687001,GSVIVG01016617001,GSVIVG01025040001
OG1_1000019:	NONE	NONE	Glyma01g04200,Glyma01g04241,Glyma01g08640,Glyma02g03010,Glyma02g03520,Glyma09g02401,Glyma09g02420,Glyma12g14700,Glyma15g13290,Glyma15g13300,Glyma15g21140,Glyma19g05600,Glyma09g02411,Glyma01g35211,Glyma04g29220	Medtr0065s0100,Medtr1g030770,Medtr2g078070,Medtr6g452490,Medtr7g013560,Medtr8g010440,Medtr8g011170,Medtr8g011180,Medtr8g011280,Medtr8g011300,Medtr8g011320,Medtr8g011550,Medtr8g011590,Medtr8g011600,Medtr8g027540,Medtr0133s0020,Medtr0133s0030,Medtr0144s0060,Medtr0230s0010,Medtr0256s0050,Medtr0511s0020,Medtr1g022380,Medtr1g023600,Medtr3g023320,Medtr3g026660,Medtr3g086070,Medtr4g055630,Medtr5g035240,…	LOC_Os01g25630,LOC_Os01g25720,LOC_Os03g63240,LOC_Os03g63150,LOC_Os01g25810,LOC_Os03g63200,LOC_Os01g25760,LOC_Os10g04120,LOC_Os01g25740,LOC_Os02g20210,LOC_Os05g31530,LOC_Os05g31570,LOC_Os10g04060,LOC_Os10g04090,LOC_Os08g43050,LOC_Os02g20190,LOC_Os03g63220,LOC_Os05g31550,LOC_Os08g43000,LOC_Os08g43010,LOC_Os05g41290,LOC_Os05g41310,LOC_Os08g42930	Phvul.002G074700,Phvul.005G020300,Phvul.002G075000,Phvul.002G075300,Phvul.002G129200,Phvul.002G129600,Phvul.002G129700,Phvul.002G129900,Phvul.002G130100,Phvul.002G130300,Phvul.002G130500,Phvul.002G130600,Phvul.002G130700,Phvul.002G131000,Phvul.002G131100,Phvul.002G131200,Phvul.011G154000,Phvul.002G129500,Phvul.002G130400,Phvul.005G027200	Potri.011G005900,Potri.017G121500,Potri.017G121700,Potri.017G121900,Potri.017G123500,Potri.017G127200,Potri.017G127800,Potri.017G128000,Potri.017G133700,Potri.017G136400,Potri.017G136700,Potri.017G136900,Potri.017G137700,Potri.017G138100,Potri.018G080500,Potri.T096100,Potri.T105500,Potri.T105600,Potri.T116200,Potri.003G015500,Potri.003G017200,Potri.003G026900,Potri.004G169800,Potri.004G170100,Pot…	Solyc08g075630.2,Solyc08g075640.2,Solyc08g076000.2,Solyc09g064610.2,Solyc01g106410.1,Solyc10g085460.1	GSVIVG01020343001,GSVIVG01020325001,GSVIVG01020358001,GSVIVG01020415001,GSVIVG01036582001
OG1_1000020:	AmTr_v1.0_scaffold00012.174,AmTr_v1.0_scaffold00029.420,AmTr_v1.0_scaffold00040.179,AmTr_v1.0_scaffold00056.84,AmTr_v1.0_scaffold00068.114,AmTr_v1.0_scaffold00088.14,AmTr_v1.0_scaffold00122.54,AmTr_v1.0_scaffold00122.55,AmTr_v1.0_scaffold00013.47,AmTr_v1.0_scaffold00039.205,AmTr_v1.0_scaffold00039.206,AmTr_v1.0_scaffold00069.197,AmTr_v1.0_scaffold00122.33,AmTr_v1.0_scaffold00122.57,AmTr_v1.0_scaf…	Atha_AT1G15210,Atha_AT1G15520,Atha_AT1G59870,Atha_AT1G66950,Atha_AT2G26910,Atha_AT2G29940,Atha_AT2G36380,Atha_AT2G37280,Atha_AT3G16340,Atha_AT3G30842,Atha_AT3G53480,Atha_AT4G15215,Atha_AT4G15230,Atha_AT4G15233,Atha_AT4G15236,Atha_AT5G55740	Glyma02g18670,Glyma03g32520,Glyma03g32530,Glyma03g32540,Glyma03g35030,Glyma03g35040,Glyma04g07420,Glyma05g08100,Glyma06g07540,Glyma07g01860,Glyma07g03780,Glyma07g36160,Glyma08g21540,Glyma10g34700,Glyma13g43140,Glyma13g43870,Glyma13g43880,Glyma14g15390,Glyma14g37241,Glyma15g01460,Glyma15g01470,Glyma15g01490,Glyma15g02220,Glyma17g04350,Glyma17g04360,Glyma17g12910,Glyma17g30970,Glyma17g30980,Glyma18…	Medtr1g011640,Medtr1g011650,Medtr1g050525,Medtr1g492950,Medtr2g101090,Medtr2g102640,Medtr2g102660,Medtr2g102670,Medtr3g107870,Medtr3g463680,Medtr4g011620,Medtr4g011630,Medtr4g011640,Medtr4g113070,Medtr4g123850,Medtr5g070320,Medtr7g098300,Medtr7g098320,Medtr7g098370,Medtr7g098740,Medtr7g098750,Medtr7g098760,Medtr7g098780,Medtr7g098800,Medtr7g098890,Medtr7g104100,Medtr7g104110,Medtr7g104130,Medtr7g…	LOC_Os01g08260,LOC_Os01g24010,LOC_Os01g42350,LOC_Os01g42370,LOC_Os01g42380,LOC_Os01g42410,LOC_Os01g52560,LOC_Os02g11760,LOC_Os02g21340,LOC_Os02g32690,LOC_Os06g36090,LOC_Os07g33780,LOC_Os08g29570,LOC_Os08g43120,LOC_Os09g16290,LOC_Os09g16330,LOC_Os09g16380,LOC_Os09g16449,LOC_Os11g37700,LOC_Os12g13720,LOC_Os12g32820,LOC_Os09g16458,LOC_Os01g42280	Phvul.001G054400,Phvul.001G054500,Phvul.001G165700,Phvul.001G165800,Phvul.001G165900,Phvul.001G166000,Phvul.001G166200,Phvul.001G166300,Phvul.001G166400,Phvul.001G166500,Phvul.001G187700,Phvul.001G187800,Phvul.001G187900,Phvul.003G120400,Phvul.003G120500,Phvul.003G159400,Phvul.005G166500,Phvul.005G173600,Phvul.005G173700,Phvul.006G067700,Phvul.007G104000,Phvul.007G247200,Phvul.008G261600,Phvul.00…	Potri.001G048700,Potri.001G048800,Potri.001G048900,Potri.001G049000,Potri.001G175700,Potri.001G189500,Potri.001G251100,Potri.002G188900,Potri.002G189100,Potri.003G049600,Potri.003G057300,Potri.003G178900,Potri.003G179000,Potri.003G183200,Potri.006G115000,Potri.006G248500,Potri.008G024400,Potri.008G098800,Potri.008G099000,Potri.009G147100,Potri.010G153600,Potri.010G153700,Potri.010G153800,Potri.01…	Solyc01g101070.2,Solyc02g081870.2,Solyc03g120980.2,Solyc05g018510.2,Solyc05g053570.2,Solyc05g053590.2,Solyc05g053600.2,Solyc05g053610.2,Solyc05g055330.2,Solyc06g065670.2,Solyc06g076930.1,Solyc08g067610.2,Solyc08g067620.2,Solyc09g091660.2,Solyc09g091670.2,Solyc11g007280.1,Solyc11g007290.1,Solyc11g007300.1,Solyc11g067000.1,Solyc12g019620.1,Solyc12g019640.1,Solyc12g098210.1,Solyc12g100180.1,Solyc12g…	GSVIVG01015456001,GSVIVG01015461001,GSVIVG01016993001,GSVIVG01016998001,GSVIVG01016999001,GSVIVG01017184001,GSVIVG01017185001,GSVIVG01017187001,GSVIVG01017188001,GSVIVG01017196001,GSVIVG01017198001,GSVIVG01017201001,GSVIVG01017202001,GSVIVG01017204001,GSVIVG01017676001,GSVIVG01024743001,GSVIVG01031314001,GSVIVG01031377001,GSVIVG01031378001,GSVIVG01031380001,GSVIVG01033804001,GSVIVG01034741001,GSV…
OG1_1000021:	AmTr_v1.0_scaffold00001.145,AmTr_v1.0_scaffold00002.445,AmTr_v1.0_scaffold00004.174,AmTr_v1.0_scaffold00007.62,AmTr_v1.0_scaffold00010.325,AmTr_v1.0_scaffold00017.52,AmTr_v1.0_scaffold00037.60,AmTr_v1.0_scaffold00044.74,AmTr_v1.0_scaffold00103.111,AmTr_v1.0_scaffold00158.18,AmTr_v1.0_scaffold00269.4	Atha_AT1G18890,Atha_AT1G74740,Atha_AT2G31500,Atha_AT2G41860,Atha_AT3G51850,Atha_AT3G57530,Atha_AT5G04870,Atha_AT5G12180,Atha_AT5G12480,Atha_AT5G19450,Atha_AT1G35670,Atha_AT1G50700,Atha_AT1G61950,Atha_AT1G76040,Atha_AT2G17290,Atha_AT2G38910,Atha_AT3G10660,Atha_AT3G20410,Atha_AT4G04720,Atha_AT4G09570,Atha_AT4G21940,Atha_AT4G23650,Atha_AT4G35310,Atha_AT4G38230,Atha_AT5G19360,Atha_AT5G23580,Atha_AT4G…	Glyma01g43241,Glyma02g31490,Glyma02g34890,Glyma02g44720,Glyma02g46070,Glyma02g48160,Glyma03g29450,Glyma03g36240,Glyma04g34440,Glyma04g38150,Glyma05g01470,Glyma05g33240,Glyma05g37260,Glyma06g16920,Glyma07g18310,Glyma07g36000,Glyma07g39010,Glyma08g00840,Glyma08g02300,Glyma08g42850,Glyma10g10501,Glyma10g11020,Glyma10g17561,Glyma10g23620,Glyma10g36100,Glyma11g02260,Glyma14g00320,Glyma14g02680,Glyma14…	Medtr0028s0170,Medtr1g026190,Medtr1g041150,Medtr1g054865,Medtr1g055255,Medtr1g096490,Medtr3g051770,Medtr3g098070,Medtr3g098090,Medtr4g107490,Medtr4g132040,Medtr4g132070,Medtr5g009830,Medtr5g089320,Medtr5g092810,Medtr5g099240,Medtr7g068710,Medtr7g106710,Medtr8g095440,Medtr8g099095,Medtr1g052530,Medtr4g066660,Medtr7g091890,Medtr5g092815,Medtr7g106730	LOC_Os01g43410,LOC_Os01g59360,LOC_Os01g61590,LOC_Os02g46090,LOC_Os02g58520,LOC_Os03g03660,LOC_Os03g57450,LOC_Os03g57510,LOC_Os04g47300,LOC_Os04g49510,LOC_Os05g39090,LOC_Os05g41270,LOC_Os05g50810,LOC_Os07g06740,LOC_Os07g33110,LOC_Os07g38120,LOC_Os10g39420,LOC_Os11g04170,LOC_Os11g07040,LOC_Os12g03970,LOC_Os12g07230,LOC_Os12g30150,LOC_Os03g48270,LOC_Os03g59390,LOC_Os08g42750,LOC_Os09g33910,LOC_Os12g…	Phvul.001G002800,Phvul.001G002900,Phvul.002G161200,Phvul.002G294500,Phvul.003G078400,Phvul.006G015300,Phvul.006G043700,Phvul.007G233900,Phvul.007G265100,Phvul.007G266100,Phvul.008G201900,Phvul.008G266600,Phvul.008G292500,Phvul.009G160100,Phvul.001G135300,Phvul.002G087800,Phvul.002G279300,Phvul.003G194100,Phvul.007G253300,Phvul.008G098400,Phvul.011G055400,Phvul.001G197700,Phvul.007G089200,Phvul.00…	Potri.001G097400,Potri.001G274700,Potri.002G017000,Potri.003G134000,Potri.004G015500,Potri.004G207300,Potri.005G245000,Potri.006G199400,Potri.006G200600,Potri.008G014700,Potri.009G069200,Potri.009G168600,Potri.010G244800,Potri.011G003400,Potri.012G071700,Potri.013G112500,Potri.016G065700,Potri.016G066700,Potri.019G083200,Potri.T012800,Potri.001G257100,Potri.006G052900,Potri.006G101300,Potri.007G1…	Solyc01g006730.2,Solyc01g006840.2,Solyc01g008440.2,Solyc01g008740.1,Solyc01g112250.2,Solyc03g031670.2,Solyc03g113390.2,Solyc04g009800.2,Solyc04g049160.2,Solyc04g081910.2,Solyc05g056570.2,Solyc06g065380.2,Solyc07g064610.2,Solyc08g008170.2,Solyc09g005550.2,Solyc10g074570.1,Solyc10g076900.1,Solyc10g081640.1,Solyc10g081740.1,Solyc11g006370.1,Solyc11g018610.1,Solyc11g064900.1,Solyc11g065660.1,Solyc12g…	GSVIVG01000238001,GSVIVG01001931001,GSVIVG01023866001,GSVIVG01034489001,GSVIVG01022524001,GSVIVG01022606001,GSVIVG01008077001,GSVIVG01010743001,GSVIVG01011167001,GSVIVG01025249001,GSVIVG01033306001,GSVIVG01008749001,GSVIVG01012730001,GSVIVG01019446001,GSVIVG01037295001,GSVIVG01037652001
OG1_1000022:	AmTr_v1.0_scaffold00001.334,AmTr_v1.0_scaffold00001.335,AmTr_v1.0_scaffold00045.60,AmTr_v1.0_scaffold00080.56,AmTr_v1.0_scaffold00003.355,AmTr_v1.0_scaffold00016.362,AmTr_v1.0_scaffold00024.19,AmTr_v1.0_scaffold00092.136,AmTr_v1.0_scaffold00077.136	Atha_AT1G30570,Atha_AT2G21480,Atha_AT3G46290,Atha_AT3G51550,Atha_AT4G39110,Atha_AT5G24010,Atha_AT5G28680,Atha_AT5G54380,Atha_AT5G59700,Atha_AT5G61350,Atha_AT2G23200,Atha_AT2G39360,Atha_AT3G04690,Atha_AT5G39000,Atha_AT5G38990,Atha_AT5G39030,Atha_AT5G39020	Glyma02g13460,Glyma02g13470,Glyma09g40980,Glyma18g44830,Glyma18g50670,Glyma02g35380,Glyma03g40800,Glyma08g27420,Glyma08g27450,Glyma13g06490,Glyma13g06505,Glyma13g06530,Glyma13g06620,Glyma13g06630,Glyma18g50510,Glyma18g50540,Glyma18g50610,Glyma18g50630,Glyma18g50650,Glyma19g04140,Glyma19g43500,Glyma08g27490,Glyma13g06520,Glyma13g06600,Glyma18g50660,Glyma10g30550,Glyma12g07960,Glyma12g22660,Glyma20…	Medtr1g040073,Medtr1g040077,Medtr1g040200,Medtr8g467150,Medtr1g080740,Medtr2g080220,Medtr4g111925,Medtr7g073660,Medtr7g115300,Medtr1g100110,Medtr2g096160,Medtr4g061833,Medtr4g061930,Medtr6g048090,Medtr2g030310,Medtr4g109010,Medtr8g037700,Medtr4g052290,Medtr7g015230,Medtr7g015240,Medtr7g015250,Medtr7g015280,Medtr7g015310,Medtr7g015320,Medtr7g015390,Medtr7g015420,Medtr7g015510,Medtr7g015550,Medtr7g…	LOC_Os01g06280,LOC_Os03g17300,LOC_Os05g06990,LOC_Os06g22810,LOC_Os01g14926,LOC_Os05g20150,LOC_Os01g56330,LOC_Os03g21540,LOC_Os03g55210,LOC_Os04g52860,LOC_Os05g25350,LOC_Os05g25370,LOC_Os05g25450,LOC_Os06g03610,LOC_Os07g05370,LOC_Os03g03280,LOC_Os10g39010,LOC_Os04g49690,LOC_Os05g25430	Phvul.003G038700,Phvul.003G038800,Phvul.004G038800,Phvul.004G039700,Phvul.004G039800,Phvul.004G039900,Phvul.004G040000,Phvul.008G030700,Phvul.008G081000,Phvul.008G082400,Phvul.003G188000,Phvul.005G085600,Phvul.005G139800,Phvul.011G069600,Phvul.011G148700,Phvul.011G210400,Phvul.003G239300,Phvul.003G239400,Phvul.003G239500,Phvul.004G109500,Phvul.007G074000,Phvul.004G039200,Phvul.004G039400,Phvul.00…	Potri.001G234200,Potri.001G405500,Potri.001G467000,Potri.004G079700,Potri.004G158700,Potri.005G143200,Potri.005G143400,Potri.005G143500,Potri.005G143600,Potri.005G144100,Potri.006G110000,Potri.008G105500,Potri.009G026600,Potri.009G120400,Potri.010G145600,Potri.010G213200,Potri.011G128000,Potri.011G164700,Potri.015G061700,Potri.016G138700,Potri.017G143000,Potri.T061100,Potri.005G055200,Potri.013G0…	Solyc01g059910.2,Solyc01g109950.2,Solyc02g089090.2,Solyc03g115710.1,Solyc05g054680.1,Solyc06g009540.1,Solyc07g008400.1,Solyc09g015830.1,Solyc10g006870.1,Solyc11g072910.1,Solyc05g054860.1,Solyc10g054050.1,Solyc03g044160.1,Solyc06g005230.1,Solyc06g009550.2,Solyc07g063480.2,Solyc02g069970.2,Solyc03g059070.2,Solyc02g014030.1	GSVIVG01000210001,GSVIVG01000211001,GSVIVG01000212001,GSVIVG01025061001,GSVIVG01021662001,GSVIVG01032879001,GSVIVG01032888001,GSVIVG01034992001,GSVIVG01032883001
OG1_1000023:	AmTr_v1.0_scaffold00032.135,AmTr_v1.0_scaffold00032.136,AmTr_v1.0_scaffold00032.51,AmTr_v1.0_scaffold00162.29,AmTr_v1.0_scaffold00162.28	Atha_AT1G07650,Atha_AT1G29720,Atha_AT1G29730,Atha_AT1G29740,Atha_AT1G29750,Atha_AT1G53420,Atha_AT1G53430,Atha_AT1G53440,Atha_AT1G56120,Atha_AT1G56130,Atha_AT1G56140,Atha_AT1G56145,Atha_AT3G14840	Glyma01g29305,Glyma01g29346,Glyma01g29378,Glyma01g29330,Glyma01g29362,Glyma02g45800,Glyma06g31630,Glyma12g25460,Glyma12g36090,Glyma12g36161,Glyma12g36170,Glyma12g36190,Glyma13g34066,Glyma13g34090,Glyma13g34100,Glyma13g34140,Glyma14g02990,Glyma13g29640,Glyma05g29530,Glyma06g37441,Glyma08g25590,Glyma08g25600,Glyma09g15200,Glyma08g12700,Glyma06g37505	Medtr2g073520,Medtr2g073540,Medtr2g073560,Medtr2g073600,Medtr2g073630,Medtr2g073640,Medtr2g073650,Medtr2g074840,Medtr2g074870,Medtr2g074980,Medtr2g074990,Medtr2g075010,Medtr2g075060,Medtr2g075250,Medtr5g083910,Medtr5g091950,Medtr8g058250,Medtr8g059605,Medtr8g059615,Medtr8g087740,Medtr8g445800,Medtr8g461110,Medtr2g074820,Medtr2g074830,Medtr2g075140	LOC_Os04g22470,LOC_Os04g52590,LOC_Os04g52600,LOC_Os04g52606,LOC_Os04g52614,LOC_Os04g52630,LOC_Os04g52640,LOC_Os05g16430,LOC_Os05g16740,LOC_Os05g16824,LOC_Os05g16930,LOC_Os05g17604,LOC_Os05g17810,LOC_Os08g10150,LOC_Os08g10290,LOC_Os08g10300,LOC_Os08g10310,LOC_Os08g10320,LOC_Os08g10330,LOC_Os09g17630,LOC_Os05g16670,LOC_Os02g13850	Phvul.002G242600,Phvul.005G077400,Phvul.005G077600,Phvul.005G077900,Phvul.005G078100,Phvul.005G078400,Phvul.005G078500,Phvul.005G078900,Phvul.005G079100,Phvul.006G170500,Phvul.008G264400,Phvul.011G067400,Phvul.011G167800,Phvul.005G078600,Phvul.005G078800,Phvul.011G169300	Potri.001G082900,Potri.001G308600,Potri.001G385200,Potri.001G385300,Potri.001G385400,Potri.001G385600,Potri.001G385900,Potri.001G386300,Potri.001G386500,Potri.003G025600,Potri.003G025800,Potri.003G026300,Potri.003G148000,Potri.004G063200,Potri.004G063500,Potri.004G135500,Potri.007G067900,Potri.011G072300,Potri.011G075400,Potri.011G106400,Potri.019G005200,Potri.019G005300,Potri.019G005700,Potri.01…	Solyc02g071800.2,Solyc02g071810.2,Solyc02g071820.2,Solyc02g071860.2,Solyc02g071880.2,Solyc03g005960.2,Solyc07g055810.2,Solyc12g014350.1,Solyc02g071870.2,Solyc07g066550.2	GSVIVG01013608001,GSVIVG01013612001,GSVIVG01013621001,GSVIVG01014110001,GSVIVG01014113001,GSVIVG01014117001,GSVIVG01014134001,GSVIVG01014138001,GSVIVG01014145001,GSVIVG01014147001,GSVIVG01014150001,GSVIVG01020786001,GSVIVG01021285001,GSVIVG01021286001,GSVIVG01021289001,GSVIVG01021291001,GSVIVG01029718001,GSVIVG01029720001,GSVIVG01037982001,GSVIVG01037993001,GSVIVG01038011001,GSVIVG01014120001,GSV…
OG1_1000024:	AmTr_v1.0_scaffold00032.244,AmTr_v1.0_scaffold00032.245,AmTr_v1.0_scaffold00038.100,AmTr_v1.0_scaffold00038.103	Atha_AT1G01980,Atha_AT1G11770,Atha_AT1G30740,Atha_AT4G20830,Atha_AT4G20840,Atha_AT1G26380,Atha_AT1G26390,Atha_AT1G26400,Atha_AT1G26410,Atha_AT1G26420,Atha_AT4G20800,Atha_AT1G30710,Atha_AT1G34575,Atha_AT1G30720,Atha_AT1G30730,Atha_AT1G30760,Atha_AT2G34790,Atha_AT5G44380,Atha_AT5G44390,Atha_AT5G44400,Atha_AT4G20820,Atha_AT5G44410,Atha_AT5G44440,Atha_AT4G20860,Atha_AT5G44360,Atha_AT1G30700,Atha_AT2G…	Glyma02g26972,Glyma09g03270,Glyma09g03290,Glyma15g14200,Glyma15g14210,Glyma04g12580,Glyma04g12600,Glyma04g12610,Glyma05g25460,Glyma05g25470,Glyma06g47980,Glyma06g48000,Glyma08g08460,Glyma09g03090,Glyma05g25130,Glyma15g14020,Glyma04g12620,Glyma05g25450,Glyma05g25485,Glyma08g08500,Glyma08g08480,Glyma08g08490,Glyma15g14170,Glyma05g25500,Glyma15g14030,Glyma05g25540,Glyma08g08520,Glyma08g08530,Glyma09…	Medtr2g023590,Medtr4g057990,Medtr4g088355,Medtr4g091150,Medtr4g091170,Medtr4g091190,Medtr4g091200,Medtr6g017205,Medtr2g031390,Medtr4g094518,Medtr4g094520,Medtr2g031420,Medtr2g031460,Medtr3g009760,Medtr3g009820,Medtr3g009880,Medtr4g094488,Medtr4g094492,Medtr4g094495,Medtr2g031490,Medtr2g031510,Medtr2g031560,Medtr2g031590,Medtr4g094498,Medtr4g094515,Medtr4g094418,Medtr4g094478,Medtr4g094480	LOC_Os06g35560,LOC_Os06g35630,LOC_Os06g35700,LOC_Os06g35590,LOC_Os06g35650,LOC_Os06g35660,LOC_Os11g30310	Phvul.002G198800,Phvul.002G199000,Phvul.006G125800,Phvul.002G199100,Phvul.002G199200,Phvul.002G199300,Phvul.002G199500,Phvul.002G234800,Phvul.006G124600,Phvul.006G124800,Phvul.006G125000,Phvul.006G125400,Phvul.006G125500,Phvul.006G125600,Phvul.006G125700,Phvul.002G199700,Phvul.002G199800,Phvul.002G200400,Phvul.002G200600,Phvul.002G200700,Phvul.005G004400,Phvul.002G199600,Phvul.002G200000,Phvul.00…	Potri.001G440700,Potri.001G459100,Potri.001G459200,Potri.001G461500,Potri.001G461700,Potri.001G461800,Potri.001G461900,Potri.001G462000,Potri.001G462100,Potri.001G462200,Potri.001G462400,Potri.001G462500,Potri.001G462600,Potri.001G462700,Potri.001G462800,Potri.001G463100,Potri.001G463300,Potri.001G463400,Potri.001G464700,Potri.001G464800,Potri.001G470100,Potri.006G128900,Potri.011G155900,Potri.01…	Solyc02g022850.1,Solyc02g070090.1,Solyc02g069690.1,Solyc02g070070.1,Solyc09g072660.2,Solyc02g070110.1,Solyc02g070130.1,Solyc02g070170.1,Solyc02g070180.1,Solyc02g070200.1,Solyc06g065060.1,Solyc06g065070.1,Solyc02g070060.1	GSVIVG01020744001,GSVIVG01020745001,GSVIVG01020746001,GSVIVG01021726001,GSVIVG01021629001,GSVIVG01021739001,GSVIVG01021745001
OG1_1000025:	AmTr_v1.0_scaffold00005.70,AmTr_v1.0_scaffold00045.309,AmTr_v1.0_scaffold00045.310,AmTr_v1.0_scaffold00053.36,AmTr_v1.0_scaffold00056.227,AmTr_v1.0_scaffold00056.228,AmTr_v1.0_scaffold00056.230,AmTr_v1.0_scaffold00090.107,AmTr_v1.0_scaffold00090.108,AmTr_v1.0_scaffold00149.13,AmTr_v1.0_scaffold00039.122,AmTr_v1.0_scaffold00065.213,AmTr_v1.0_scaffold00092.15,AmTr_v1.0_scaffold00507.1,AmTr_v1.0_sca…	Atha_AT1G04120,Atha_AT1G30400,Atha_AT1G30410,Atha_AT1G30420,Atha_AT2G07680,Atha_AT2G34660,Atha_AT2G47800,Atha_AT3G13080,Atha_AT3G13090,Atha_AT3G13100,Atha_AT3G21250,Atha_AT3G59140,Atha_AT3G60160,Atha_AT3G60970,Atha_AT3G62700	Glyma02g46790,Glyma02g46800,Glyma02g46810,Glyma03g19890,Glyma03g24300,Glyma03g32500,Glyma05g27740,Glyma07g12680,Glyma08g10710,Glyma08g43810,Glyma08g43830,Glyma08g43840,Glyma08g46130,Glyma10g37160,Glyma13g18960,Glyma14g01900,Glyma18g08870,Glyma18g09000,Glyma18g32860,Glyma18g49811,Glyma19g35230,Glyma06g46940,Glyma07g01390,Glyma08g20360,Glyma08g20770,Glyma08g20780,Glyma09g04980,Glyma10g02370,Glyma10…	Medtr0019s0020,Medtr0196s0020,Medtr1g069450,Medtr1g088680,Medtr1g099280,Medtr2g019020,Medtr2g436680,Medtr2g436710,Medtr2g436730,Medtr3g011820,Medtr3g011840,Medtr3g056675,Medtr3g056700,Medtr3g056705,Medtr5g033030,Medtr5g033320,Medtr5g094810,Medtr5g094830,Medtr6g034220,Medtr6g034230,Medtr6g034265,Medtr6g034270,Medtr6g034310,Medtr6g034335,Medtr6g034350,Medtr6g034755,Medtr6g084320,Medtr7g098690,Medtr…	LOC_Os01g07870,LOC_Os01g25386,LOC_Os01g67580,LOC_Os02g18670,LOC_Os02g18700,LOC_Os03g04920,LOC_Os04g13210,LOC_Os04g13220,LOC_Os04g49890,LOC_Os04g49900,LOC_Os04g52900,LOC_Os05g10730,LOC_Os06g06440,LOC_Os06g36650,LOC_Os11g05700,LOC_Os12g37580,LOC_Os06g08560	Phvul.001G165500,Phvul.001G206600,Phvul.001G206700,Phvul.002G176600,Phvul.004G100800,Phvul.004G100900,Phvul.005G013500,Phvul.005G175600,Phvul.006G052200,Phvul.006G053800,Phvul.006G053900,Phvul.006G166700,Phvul.007G077900,Phvul.007G078000,Phvul.007G143900,Phvul.007G153800,Phvul.008G142000,Phvul.008G167300,Phvul.008G167400,Phvul.009G248400,Phvul.010G040400,Phvul.010G136900,Phvul.010G140300,Phvul.01…	Potri.001G095600,Potri.001G362200,Potri.001G362300,Potri.002G205500,Potri.002G255800,Potri.003G034700,Potri.003G135800,Potri.003G197200,Potri.003G197300,Potri.003G198400,Potri.004G034700,Potri.004G034800,Potri.008G179500,Potri.010G055200,Potri.011G043100,Potri.011G091200,Potri.012G033400,Potri.012G033500,Potri.012G033600,Potri.014G130500,Potri.014G180100,Potri.014G193400,Potri.015G023800,Potri.01…	Solyc00g283010.1,Solyc03g007530.2,Solyc06g036490.1,Solyc08g081890.2,Solyc11g065710.1,Solyc01g080640.2,Solyc03g117540.2,Solyc05g014380.2,Solyc07g065320.2,Solyc08g006880.2,Solyc09g064440.2,Solyc09g075020.2,Solyc10g019270.1,Solyc10g024420.1,Solyc12g044820.1,Solyc11g065720.1,Solyc12g036140.1	GSVIVG01010326001,GSVIVG01014628001,GSVIVG01014629001,GSVIVG01014632001,GSVIVG01014633001,GSVIVG01016879001,GSVIVG01016880001,GSVIVG01018403001,GSVIVG01019469001,GSVIVG01019471001,GSVIVG01019473001,GSVIVG01019475001,GSVIVG01019476001,GSVIVG01021589001,GSVIVG01027990001,GSVIVG01028440001,GSVIVG01028722001,GSVIVG01028744001,GSVIVG01037789001,GSVIVG01014631001,GSVIVG01019467001,GSVIVG01021594001,GSV…
OG1_1000026:	AmTr_v1.0_scaffold00010.100,AmTr_v1.0_scaffold00010.102,AmTr_v1.0_scaffold00021.125,AmTr_v1.0_scaffold00021.128,AmTr_v1.0_scaffold00023.215,AmTr_v1.0_scaffold00019.183,AmTr_v1.0_scaffold00019.181,AmTr_v1.0_scaffold00019.197,AmTr_v1.0_scaffold00019.199,AmTr_v1.0_scaffold00055.178,AmTr_v1.0_scaffold00019.202,AmTr_v1.0_scaffold00019.196,AmTr_v1.0_scaffold00019.182,AmTr_v1.0_scaffold00019.192,AmTr_v1…	Atha_AT1G05200,Atha_AT1G42540,Atha_AT2G17260,Atha_AT2G32390,Atha_AT2G32400,Atha_AT3G51480,Atha_AT4G35290,Atha_AT2G24710,Atha_AT2G24720,Atha_AT2G29100,Atha_AT2G29110,Atha_AT2G29120,Atha_AT4G31710,Atha_AT5G11180,Atha_AT5G11210,Atha_AT5G27100,Atha_AT3G04110,Atha_AT3G07520,Atha_AT5G48400,Atha_AT5G48410	Glyma01g36210,Glyma04g01760,Glyma06g01860,Glyma06g46130,Glyma09g32980,Glyma09g32990,Glyma09g33010,Glyma11g09230,Glyma12g10650,Glyma12g32020,Glyma12g32030,Glyma13g38450,Glyma13g38460,Glyma14g00350,Glyma16g21470,Glyma02g48130,Glyma06g34880,Glyma06g34900,Glyma06g34910,Glyma06g34920,Glyma13g34760,Glyma07g32490,Glyma13g24080,Glyma13g30620,Glyma13g30650,Glyma13g30660,Glyma07g35290,Glyma07g35300,Glyma14…	Medtr0018s0230,Medtr0018s0240,Medtr5g059900,Medtr5g059920,Medtr5g060330,Medtr2g015260,Medtr2g015270,Medtr4g087925,Medtr2g015280,Medtr2g015290,Medtr2g015310,Medtr2g088430,Medtr2g088450,Medtr3g115910,Medtr5g024350,Medtr8g073210,Medtr8g073490,Medtr3g105595,Medtr3g105610	LOC_Os02g02540,LOC_Os04g49570,LOC_Os06g46670,LOC_Os07g01310,LOC_Os07g33790,LOC_Os02g54640,LOC_Os09g25960,LOC_Os09g25980,LOC_Os09g25990,LOC_Os09g26000,LOC_Os09g26160,LOC_Os06g06130,LOC_Os09g26144,LOC_Os06g09130	Phvul.001G022400,Phvul.003G057300,Phvul.002G117500,Phvul.003G270600,Phvul.003G270800,Phvul.003G270900,Phvul.005G114800,Phvul.005G114900,Phvul.008G292200,Phvul.009G006500,Phvul.011G104300,Phvul.006G179300,Phvul.008G150400	Potri.001G374300,Potri.001G374600,Potri.001G374700,Potri.001G374800,Potri.001G375000,Potri.001G375100,Potri.001G375200,Potri.002G007400,Potri.002G229900,Potri.002G230000,Potri.005G102600,Potri.005G102700,Potri.005G253800,Potri.009G168300,Potri.014G152200,Potri.004G052400,Potri.004G052500,Potri.004G052600,Potri.011G062600,Potri.011G062900,Potri.011G062800,Potri.006G171800,Potri.006G172100,Potri.00…	Solyc02g082480.2,Solyc04g082610.2,Solyc05g045650.2,Solyc07g052390.2,Solyc07g052400.2,Solyc06g063170.2,Solyc06g063180.1,Solyc06g063190.2,Solyc06g063200.1,Solyc06g063210.2,Solyc08g006500.2,Solyc02g077290.1,Solyc04g078860.2	GSVIVG01013400001,GSVIVG01022297001,GSVIVG01023870001,GSVIVG01030600001,GSVIVG01030602001,GSVIVG01014244001,GSVIVG01014245001,GSVIVG01021155001,GSVIVG01021159001,GSVIVG01029069001,GSVIVG01021161001,GSVIVG01029195001,GSVIVG01029198001,GSVIVG01033121001,GSVIVG01033127001,GSVIVG01033129001,GSVIVG01033131001,GSVIVG01033137001,GSVIVG01033142001,GSVIVG01033150001,GSVIVG01033151001,GSVIVG01033156001,GSV…
OG1_1000027:	AmTr_v1.0_scaffold00022.14,AmTr_v1.0_scaffold00022.15,AmTr_v1.0_scaffold00022.89,AmTr_v1.0_scaffold00022.84,AmTr_v1.0_scaffold00022.92,AmTr_v1.0_scaffold00022.88	Atha_AT1G16110,Atha_AT1G16120,Atha_AT1G16130,Atha_AT1G16150,Atha_AT1G16160,Atha_AT1G69730,Atha_AT1G79670,Atha_AT1G79680,Atha_AT4G31100,Atha_AT1G17910,Atha_AT1G19390,Atha_AT4G31110,Atha_AT1G16260,Atha_AT1G21210,Atha_AT1G21230,Atha_AT1G21240,Atha_AT1G21250,Atha_AT1G21270,Atha_AT3G25490	Glyma04g42290,Glyma06g12520,Glyma06g12530,Glyma13g09420,Glyma13g09430,Glyma13g09445,Glyma14g25321,Glyma14g25340,Glyma14g25413,Glyma14g25430,Glyma14g25480,Glyma09g01750,Glyma09g03160,Glyma09g03175,Glyma09g03190,Glyma09g03230,Glyma09g03211,Glyma15g14121,Glyma09g03201,Glyma14g25361,Glyma14g25380,Glyma04g42280	Medtr1g010220,Medtr1g010240,Medtr1g010260,Medtr1g027490,Medtr1g027570,Medtr1g027580,Medtr1g027600,Medtr1g027640,Medtr1g027660,Medtr2g009670,Medtr3g088750,Medtr3g088755,Medtr3g088760,Medtr3g088775,Medtr3g088785,Medtr1g010250,Medtr1g027670,Medtr3g088780,Medtr2g031520,Medtr2g031530	LOC_Os01g26174,LOC_Os01g26280,LOC_Os02g02120,LOC_Os02g41500,LOC_Os02g56400,LOC_Os02g56630,LOC_Os04g20680,LOC_Os04g43730,LOC_Os06g07330,LOC_Os06g49170,LOC_Os06g49260,LOC_Os09g29510,LOC_Os09g29560,LOC_Os01g26210,LOC_Os01g26300,LOC_Os02g42110,LOC_Os02g42150,LOC_Os03g62430,LOC_Os04g03830,LOC_Os10g10130,LOC_Os04g24220,LOC_Os02g42190,LOC_Os04g21820,LOC_Os05g04460,LOC_Os10g10030,LOC_Os04g24290,LOC_Os02g…	Phvul.001G066200,Phvul.001G066300,Phvul.001G066400,Phvul.001G066500,Phvul.001G130800,Phvul.007G138200,Phvul.009G131700,Phvul.009G131900,Phvul.006G125300,Phvul.006G137300,Phvul.006G137500,Phvul.006G137100,Phvul.009G131600	Potri.001G038300,Potri.001G039200,Potri.001G039900,Potri.001G040000,Potri.001G040500,Potri.001G040800,Potri.001G041100,Potri.003G185700,Potri.003G185800,Potri.003G186100,Potri.003G186200,Potri.004G192500,Potri.009G155000,Potri.009G157200,Potri.018G148300,Potri.T080500,Potri.T080900,Potri.T126500,Potri.T126600,Potri.T126700,Potri.T132700,Potri.T132800,Potri.T132900,Potri.T166600,Potri.001G040900,P…	Solyc09g014710.2,Solyc09g014720.1,Solyc09g014730.2,Solyc09g014740.2,Solyc10g076530.1,Solyc11g072140.1,Solyc09g015240.1,Solyc02g068660.1,Solyc07g007020.2	GSVIVG01021671001,GSVIVG01021673001,GSVIVG01021675001,GSVIVG01021682001,GSVIVG01021686001,GSVIVG01021694001,GSVIVG01021685001,GSVIVG01008432001,GSVIVG01008212001,GSVIVG01008780001
OG1_1000028:	AmTr_v1.0_scaffold00005.226,AmTr_v1.0_scaffold00005.227,AmTr_v1.0_scaffold00005.228,AmTr_v1.0_scaffold00095.27,AmTr_v1.0_scaffold00022.231,AmTr_v1.0_scaffold00022.232,AmTr_v1.0_scaffold00022.233,AmTr_v1.0_scaffold00149.37,AmTr_v1.0_scaffold00149.38,AmTr_v1.0_scaffold00149.39,AmTr_v1.0_scaffold00149.40,AmTr_v1.0_scaffold00149.41,AmTr_v1.0_scaffold00043.52,AmTr_v1.0_scaffold00066.201	Atha_AT1G26560,Atha_AT5G54570,Atha_AT1G47600,Atha_AT1G51470,Atha_AT1G51490,Atha_AT1G52400,Atha_AT1G66270,Atha_AT1G66280,Atha_AT1G75940,Atha_AT2G44490,Atha_AT3G03640,Atha_AT3G09260,Atha_AT3G21370,Atha_AT5G28510,Atha_AT2G25630,Atha_AT2G44450,Atha_AT3G60130,Atha_AT5G42260,Atha_AT5G44640,Atha_AT2G44480,Atha_AT2G44460,Atha_AT2G44470,Atha_AT3G60120,Atha_AT3G60140,Atha_AT5G24540,Atha_AT5G24550,Atha_AT3G…	Glyma01g06980,Glyma20g03210,Glyma06g41200,Glyma07g11310,Glyma09g30910,Glyma09g00550,Glyma11g13780,Glyma11g13800,Glyma11g13810,Glyma11g13820,Glyma11g13830,Glyma11g13850,Glyma11g13863,Glyma12g05770,Glyma12g05780,Glyma12g05790,Glyma12g05800,Glyma12g05811,Glyma12g05821,Glyma12g05830,Glyma12g15620,Glyma12g36870,Glyma15g42590,Glyma15g03610,Glyma15g42570,Glyma15g03620,Glyma11g16220,Glyma08g15931,Glyma13…	Medtr0110s0020,Medtr0110s0030,Medtr0110s0040,Medtr2g043200,Medtr2g098520,Medtr2g098540,Medtr2g098790,Medtr3g028720,Medtr4g015420,Medtr4g015460,Medtr4g066210,Medtr4g066280,Medtr4g066330,Medtr4g066590,Medtr4g066630,Medtr4g066640,Medtr6g078330,Medtr6g078450,Medtr3g026280,Medtr3g026400,Medtr3g026620,Medtr4g023000,Medtr4g066240,Medtr4g066340,Medtr4g066580,Medtr4g067040,Medtr5g071520,Medtr6g078380,Medt…	LOC_Os01g32364,LOC_Os03g49600,LOC_Os03g49610,LOC_Os07g46280,LOC_Os10g17650,LOC_Os12g23170,LOC_Os03g11420,LOC_Os06g46940,LOC_Os04g39840,LOC_Os04g39864,LOC_Os04g39880,LOC_Os04g39900,LOC_Os06g21570,LOC_Os08g39860,LOC_Os09g31430,LOC_Os08g39870,LOC_Os09g31410,LOC_Os01g67220	Phvul.001G076700,Phvul.004G100700,Phvul.005G039100,Phvul.005G039200,Phvul.005G150600,Phvul.005G151200,Phvul.005G151300,Phvul.005G151400,Phvul.005G151500,Phvul.005G151600,Phvul.005G151700,Phvul.005G151800,Phvul.011G055700,Phvul.011G055800,Phvul.011G055900,Phvul.011G056000,Phvul.011G056100,Phvul.011G056200,Phvul.011G056300,Phvul.011G056400,Phvul.011G201700,Phvul.011G202000,Phvul.011G202500,Phvul.01…	Potri.001G015100,Potri.003G211100,Potri.004G040700,Potri.001G222800,Potri.001G222900,Potri.001G223300,Potri.001G223400,Potri.001G223500,Potri.001G223600,Potri.001G223700,Potri.001G223800,Potri.001G223900,Potri.001G224000,Potri.002G219600,Potri.004G109200,Potri.004G110200,Potri.005G059500,Potri.019G010800,Potri.T018000,Potri.T018600,Potri.T019200,Potri.001G225900,Potri.001G226000,Potri.001G226100,…	Solyc01g010390.2,Solyc07g063880.2,Solyc01g074030.2,Solyc01g074040.1,Solyc08g044510.2,Solyc10g045240.1,Solyc03g119080.2,Solyc12g040640.1,Solyc11g008720.1	GSVIVG01008398001,GSVIVG01030881001,GSVIVG01012191001,GSVIVG01012192001,GSVIVG01014551001,GSVIVG01032023001,GSVIVG01025343001,GSVIVG01025344001,GSVIVG01032004001,GSVIVG01032005001,GSVIVG01032007001,GSVIVG01032018001,GSVIVG01032014001,GSVIVG01032015001,GSVIVG01032149001,GSVIVG01032142001,GSVIVG01032019001,GSVIVG01003999001
OG1_1000029:	AmTr_v1.0_scaffold00079.129,AmTr_v1.0_scaffold00213.10,AmTr_v1.0_scaffold00213.9,AmTr_v1.0_scaffold01480.1	Atha_AT1G66910,Atha_AT1G66920,Atha_AT1G66930,Atha_AT1G67000,Atha_AT5G38260,Atha_AT5G38240,Atha_AT5G38250,Atha_AT1G70250,Atha_AT4G18250,Atha_AT5G38280	Glyma02g11160,Glyma13g09690,Glyma13g09840,Glyma14g26960,Glyma17g32711,Glyma17g32750,Glyma17g32798,Glyma19g11360,Glyma05g34780,Glyma07g10460,Glyma07g10490,Glyma07g10541,Glyma07g10621,Glyma08g04900,Glyma07g10475,Glyma07g10561,Glyma07g10601,Glyma07g10641,Glyma07g10661,Glyma07g10680,Glyma09g31381,Glyma09g31421,Glyma10g20918,Glyma10g41811,Glyma20g25240,Glyma20g25260,Glyma20g25280,Glyma20g25291,Glyma20…	Medtr0690s0010,Medtr1g026940,Medtr1g027040,Medtr1g027060,Medtr1g027150,Medtr1g027500,Medtr1g027690,Medtr1g027700,Medtr1g027820,Medtr1g027890,Medtr1g027960,Medtr1g027970,Medtr1g028220,Medtr3g028650,Medtr6g445600,Medtr1g027200,Medtr1g027370,Medtr1g027420,Medtr1g028080,Medtr1g028130,Medtr1g031320,Medtr1g031460,Medtr1g031540,Medtr1g031580,Medtr1g027740,Medtr1g028290,Medtr4g073230,Medtr1g110220,Medtr1…	LOC_Os01g02290,LOC_Os01g02360,LOC_Os01g02400,LOC_Os01g02420,LOC_Os01g02440,LOC_Os01g02560,LOC_Os01g02600,LOC_Os01g02690,LOC_Os01g02750,LOC_Os01g02770,LOC_Os01g02790,LOC_Os01g02810,LOC_Os01g02840,LOC_Os01g02460,LOC_Os01g04570,LOC_Os01g04460,LOC_Os01g04580,LOC_Os01g04480,LOC_Os01g04490,LOC_Os01g04520,LOC_Os04g09770,LOC_Os01g04550,LOC_Os01g49614,LOC_Os01g49580	Phvul.001G068500,Phvul.001G069300,Phvul.001G069600,Phvul.001G070000,Phvul.001G075500,Phvul.001G076200,Phvul.008G174300,Phvul.008G175200,Phvul.L000800,Phvul.L001000,Phvul.004G154900,Phvul.004G155000,Phvul.004G155100,Phvul.004G155300,Phvul.004G155400,Phvul.010G028300,Phvul.007G030000,Phvul.007G030100,Phvul.007G252500,Phvul.007G030300,Phvul.002G318300,Phvul.004G155600,Phvul.004G155800,Phvul.002G3182…	Potri.004G014200,Potri.004G014500,Potri.004G014700,Potri.011G003900,Potri.T091200,Potri.T091400,Potri.T091500,Potri.011G004000,Potri.004G014600,Potri.004G076500,Potri.010G121000,Potri.004G097000,Potri.017G116900,Potri.017G117300,Potri.017G117500,Potri.017G117700,Potri.T064400,Potri.T064600,Potri.T065200,Potri.017G117100,Potri.T065000,Potri.007G125100,Potri.007G125600,Potri.007G125900,Potri.007G12…	Solyc02g081480.2,Solyc02g081500.2,Solyc04g007380.1,Solyc05g009040.2,Solyc05g009050.2,Solyc05g009090.1,Solyc02g086210.2,Solyc03g083470.2	GSVIVG01011854001,GSVIVG01038703001,GSVIVG01038721001,GSVIVG01038723001,GSVIVG01008328001,GSVIVG01030995001
OG1_1000030:	AmTr_v1.0_scaffold00047.119,AmTr_v1.0_scaffold00047.120,AmTr_v1.0_scaffold00047.191,AmTr_v1.0_scaffold00181.14,AmTr_v1.0_scaffold00181.21,AmTr_v1.0_scaffold00181.27,AmTr_v1.0_scaffold00181.33,AmTr_v1.0_scaffold00181.34,AmTr_v1.0_scaffold00174.10	NONE	Glyma01g38590,Glyma01g38600,Glyma01g38610,Glyma01g38630,Glyma02g17720,Glyma02g17940,Glyma07g39710,Glyma10g12700,Glyma10g12710,Glyma10g12790,Glyma10g22000,Glyma10g22060,Glyma10g22070,Glyma10g22080,Glyma10g22090,Glyma10g22100,Glyma10g22120,Glyma11g06660,Glyma11g06690,Glyma17g01110,Glyma11g06700,Glyma07g20430,Glyma17g31560,Glyma01g42600,Glyma02g46820,Glyma08g19410,Glyma15g05580,Glyma10g12780,Glyma02…	Medtr0059s0170,Medtr0554s0020,Medtr1g035140,Medtr1g035190,Medtr1g442730,Medtr3g057900,Medtr3g057980,Medtr3g058000,Medtr3g058060,Medtr3g058110,Medtr3g058210,Medtr3g058220,Medtr3g058230,Medtr3g058240,Medtr3g058250,Medtr3g058390,Medtr3g058400,Medtr6g462640,Medtr8g466180,Medtr3g057970,Medtr3g058380,Medtr3g057800,Medtr5g073250,Medtr2g010530,Medtr5g094840,Medtr5g095220,Medtr5g095260,Medtr5g095290,Medtr…	LOC_Os01g27890,LOC_Os02g09390,LOC_Os06g43430,LOC_Os06g43420,LOC_Os02g09400,LOC_Os06g43490,LOC_Os11g41680,LOC_Os02g09410,LOC_Os11g41710,LOC_Os06g43480,LOC_Os06g43520,LOC_Os02g09240,LOC_Os02g09220,LOC_Os02g09320,LOC_Os02g09250,LOC_Os06g30500,LOC_Os02g38940,LOC_Os06g43350,LOC_Os02g09200,LOC_Os03g39760,LOC_Os06g43384,LOC_Os06g30179,LOC_Os03g39690,LOC_Os02g09190,LOC_Os02g09290,LOC_Os02g09310,LOC_Os06g…	Phvul.001G052100,Phvul.003G009200,Phvul.003G009300,Phvul.003G009500,Phvul.006G028100,Phvul.006G054100,Phvul.006G054200,Phvul.006G054300,Phvul.006G054500,Phvul.006G054700,Phvul.006G054900,Phvul.002G025000,Phvul.002G025100,Phvul.002G025200,Phvul.002G025300,Phvul.003G085400,Phvul.006G138100,Phvul.006G054600,Phvul.003G009400,Phvul.006G209500,Phvul.006G209600,Phvul.008G277500,Phvul.006G209700,Phvul.00…	Potri.001G362500,Potri.001G362600,Potri.001G362800,Potri.001G363100,Potri.001G363800,Potri.001G363900,Potri.001G364600,Potri.001G364900,Potri.001G365100,Potri.001G365300,Potri.001G365400,Potri.008G223500,Potri.007G074900,Potri.007G075000,Potri.001G363000,Potri.007G074300,Potri.011G130800,Potri.T127100,Potri.T127200,Potri.T127300	Solyc01g008640.2,Solyc01g008650.2,Solyc01g008670.2,Solyc02g062030.1,Solyc04g083140.1,Solyc06g060190.2,Solyc07g052370.2,Solyc08g074260.2,Solyc08g076250.1,Solyc10g084590.2,Solyc10g087010.1,Solyc10g087030.1,Solyc11g007980.1,Solyc06g066230.2,Solyc06g066240.2,Solyc07g007460.1,Solyc02g092250.2,Solyc10g017510.2,Solyc09g014900.2	GSVIVG01022459001,GSVIVG01037975001,GSVIVG01037987001
OG1_1000031:	NONE	NONE	Glyma01g00241,Glyma01g07542,Glyma20g17515,Glyma12g22321,Glyma13g13911,Glyma02g25024,Glyma07g23672,Glyma18g51911,Glyma08g32390,Glyma08g32291,Glyma09g28545,Glyma01g21734,Glyma18g45471,Glyma10g17785,Glyma04g30790,Glyma01g23213,Glyma15g28190,Glyma04g35461,Glyma19g27995,Glyma16g19953,Glyma13g16104,Glyma06g24655,Glyma18g42875,Glyma04g16221,Glyma06g29615,Glyma10g30773,Glyma20g14554,Glyma08g38356,Glyma09…	Medtr1g024800,Medtr2g103400,Medtr5g065250,Medtr4g036270,Medtr1g033680,Medtr4g061950,Medtr5g055560,Medtr7g108440,Medtr4g029990	NONE	Phvul.001G053800,Phvul.010G078700,Phvul.011G184000,Phvul.011G176000,Phvul.008G101400,Phvul.008G116900,Phvul.006G086300,Phvul.001G161800,Phvul.010G016100,Phvul.007G115700,Phvul.001G065800,Phvul.005G131700,Phvul.010G029500,Phvul.002G156300,Phvul.001G154000,Phvul.002G139600,Phvul.002G217700,Phvul.002G096200,Phvul.002G198900,Phvul.010G047300,Phvul.007G107000,Phvul.004G168300,Phvul.007G108700,Phvul.00…	Potri.001G049500,Potri.017G044300,Potri.007G141800,Potri.006G106200,Potri.008G022500,Potri.019G017000,Potri.006G161000	NONE	NONE
OG1_1000032:	NONE	Atha_AT1G05080,Atha_AT5G44850,Atha_AT1G22000,Atha_AT1G26890,Atha_AT4G26340,Atha_AT3G10750,Atha_AT5G56420,Atha_AT5G56400,Atha_AT4G00160,Atha_AT3G52680,Atha_AT5G52460,Atha_AT3G49480,Atha_AT5G56440,Atha_AT3G49030,Atha_AT2G26860,Atha_AT3G50710,Atha_AT1G55030,Atha_AT4G10400,Atha_AT4G00315,Atha_AT3G51530,Atha_AT5G56370,Atha_AT5G56810,Atha_AT5G56410,Atha_AT1G32375,Atha_AT2G04230,Atha_AT1G55660,Atha_AT5G…	Glyma08g46581,Glyma18g35330,Glyma18g35360,Glyma08g46320,Glyma18g35370,Glyma13g35365,Glyma08g46590	Medtr0009s0080,Medtr5g007410,Medtr6g045333,Medtr5g045170,Medtr5g045510,Medtr3g071850,Medtr2g036470,Medtr5g039450,Medtr5g039470,Medtr5g039490,Medtr1g066830,Medtr5g063950,Medtr1089s0010,Medtr5g031970,Medtr6g040270,Medtr5g073420,Medtr1g085120,Medtr7g026500,Medtr5g058000,Medtr6g022500,Medtr5g058100,Medtr6g011460,Medtr1g059860,Medtr4g039440,Medtr5g065100,Medtr5g061410,Medtr7g055943,Medtr1g108800,Medtr…	NONE	Phvul.008G124400,Phvul.008G124500,Phvul.008G124700,Phvul.008G138800,Phvul.008G127700,Phvul.008G128500,Phvul.005G071600,Phvul.008G127900	Potri.011G024200,Potri.011G024300	Solyc01g089950.2,Solyc09g009920.1	NONE
OG1_1000033:	NONE	NONE	NONE	Medtr0064s0060,Medtr4g053510,Medtr0097s0030,Medtr2g047240,Medtr2g047892,Medtr2g047200,Medtr0649s0020,Medtr7g057270,Medtr3g080370,Medtr4g030830,Medtr2g047878,Medtr6g016285,Medtr6g055210,Medtr7g091630,Medtr3g464470,Medtr4g013185,Medtr2g047895,Medtr7g056503,Medtr2g043410,Medtr4g013180,Medtr3g464500,Medtr5g043160,Medtr7g078840,Medtr7g066850,Medtr8g066440,Medtr1g088120,Medtr0128s0070,Medtr5g068040,Med…	NONE	NONE	NONE	NONE	NONE
OG1_1000034:	NONE	NONE	NONE	Medtr2g048835,Medtr7g090610,Medtr2g461790,Medtr6g462630,Medtr5g081480,Medtr3g436320,Medtr6g022470,Medtr5g068970	NONE	NONE	NONE	Solyc00g005020.1,Solyc08g043220.1,Solyc04g051840.1,Solyc10g051040.1,Solyc01g008750.1,Solyc04g015420.1,Solyc09g047880.1,Solyc10g062170.1,Solyc11g020790.1,Solyc09g057720.1,Solyc04g054620.1,Solyc12g041970.1,Solyc00g105340.1,Solyc05g026230.1,Solyc10g077140.1,Solyc09g059350.1,Solyc06g050580.1,Solyc07g020700.1,Solyc06g069200.1,Solyc05g019970.1,Solyc11g040360.1,Solyc12g042410.1,Solyc02g005170.1,Solyc08g…	NONE
OG1_1000035:	AmTr_v1.0_scaffold00025.286	Atha_AT1G43722,Atha_AT5G28730,Atha_AT5G41980	Glyma02g27050,Glyma03g06712,Glyma18g10786,Glyma04g16080,Glyma05g05921,Glyma18g13562,Glyma06g38690,Glyma0772s50,Glyma12g10731,Glyma18g40775,Glyma15g23595,Glyma20g21341,Glyma19g28488,Glyma14g34660,Glyma19g10150,Glyma01g06250,Glyma01g06255	Medtr0009s0380,Medtr4g061390,Medtr4g114090,Medtr1g112620,Medtr3g085150,Medtr0961s0020,Medtr4g045750,Medtr1g016370,Medtr4g061370,Medtr5g055390,Medtr2g018710,Medtr1g080080,Medtr2g086350,Medtr3g110155,Medtr8g006585,Medtr8g006695,Medtr5g054570,Medtr2g435870,Medtr4g046743,Medtr7g029320,Medtr8g071200,Medtr2g054730,Medtr2g436180,Medtr3g448480,Medtr5g063300,Medtr8g463880,Medtr7g056633,Medtr8g073195,Medtr…	NONE	NONE	Potri.001G182200,Potri.005G153700,Potri.008G176600,Potri.014G091900,Potri.003G006700,Potri.T098000,Potri.014G026000,Potri.017G008500,Potri.010G017700,Potri.001G297800,Potri.005G135800,Potri.001G236600,Potri.001G402200,Potri.018G075600,Potri.017G062600,Potri.004G097600,Potri.005G163200,Potri.001G238000,Potri.015G012100,Potri.002G200700,Potri.011G094000,Potri.017G072700,Potri.001G299100,Potri.001G3…	Solyc04g049020.1,Solyc10g049530.1,Solyc09g015810.1,Solyc12g039050.1,Solyc05g056330.2,Solyc12g020030.1	GSVIVG01010226001,GSVIVG01010262001,GSVIVG01023166001,GSVIVG01038164001,GSVIVG01024776001,GSVIVG01017615001,GSVIVG01030009001,GSVIVG01017630001,GSVIVG01014132001,GSVIVG01010953001,GSVIVG01017768001,GSVIVG01037207001,GSVIVG01000254001,GSVIVG01035763001
OG1_1000036:	AmTr_v1.0_scaffold00002.480,AmTr_v1.0_scaffold00017.88	Atha_AT1G06580,Atha_AT1G62680,Atha_AT1G64580,Atha_AT1G64583,Atha_AT5G16640,Atha_AT1G62720,Atha_AT3G16710,Atha_AT5G41170,Atha_AT1G12300,Atha_AT1G12620,Atha_AT1G12700,Atha_AT1G12775,Atha_AT1G62590,Atha_AT1G62670,Atha_AT1G62910,Atha_AT1G62914,Atha_AT1G62930,Atha_AT1G63080,Atha_AT1G63130,Atha_AT1G63150,Atha_AT1G63330,Atha_AT1G63400,Atha_AT1G64100,Atha_AT3G22470,Atha_AT1G63070	Glyma01g07140,Glyma01g07160,Glyma01g07300,Glyma02g09530,Glyma05g28430,Glyma07g27410,Glyma08g11441,Glyma09g28360,Glyma0679s50,Glyma16g32210,Glyma07g11408,Glyma09g07250,Glyma09g07290,Glyma09g30160,Glyma09g30522,Glyma09g30571,Glyma09g30621,Glyma09g30635,Glyma09g30680,Glyma09g30732,Glyma09g30940,Glyma09g39260,Glyma12g13601,Glyma14g38270,Glyma16g25410,Glyma16g27600,Glyma16g27651,Glyma16g27787,Glyma16g…	Medtr0014s0180,Medtr0014s0210,Medtr0014s0250,Medtr0014s0260,Medtr0019s0210,Medtr0051s0090,Medtr0054s0140,Medtr0110s0060,Medtr0177s0060,Medtr0237s0070,Medtr0308s0020,Medtr0429s0020,Medtr0572s0010,Medtr0654s0010,Medtr1840s0010,Medtr1g029490,Medtr1g045850,Medtr1g050495,Medtr2g035630,Medtr3g034990,Medtr3g061000,Medtr3g448620,Medtr4g107180,Medtr6g061120,Medtr6g065540,Medtr6g068790,Medtr6g068820,Medtr6…	LOC_Os04g28234,LOC_Os04g28300,LOC_Os08g01640,LOC_Os08g01870,LOC_Os10g35240,LOC_Os10g35436,LOC_Os10g35790,LOC_Os08g01650,LOC_Os10g35230,LOC_Os10g35640,LOC_Os10g35260,LOC_Os08g15000,LOC_Os10g35440,LOC_Os10g35090	Phvul.002G198100,Phvul.002G204300,Phvul.004G131300,Phvul.004G081800,Phvul.004G148700,Phvul.004G149300,Phvul.008G249200	Potri.004G074500,Potri.004G074700,Potri.005G038400,Potri.005G045000,Potri.005G046100,Potri.005G046200,Potri.005G050300,Potri.005G050400,Potri.005G050500,Potri.006G242200,Potri.006G242500,Potri.006G257300,Potri.006G271200,Potri.006G271400,Potri.013G032600,Potri.013G034200,Potri.013G034400,Potri.013G149800,Potri.013G150100,Potri.017G032100,Potri.018G038300,Potri.019G021200,Potri.T120800,Potri.005G0…	Solyc04g080120.1,Solyc06g007300.1,Solyc06g007740.1,Solyc06g007850.2,Solyc06g005220.2,Solyc06g007280.2,Solyc06g007820.1,Solyc06g007810.1	GSVIVG01036255001,GSVIVG01036273001,GSVIVG01000757001
OG1_1000037:	AmTr_v1.0_scaffold00005.10,AmTr_v1.0_scaffold00006.324,AmTr_v1.0_scaffold00007.135,AmTr_v1.0_scaffold00007.200,AmTr_v1.0_scaffold00016.248,AmTr_v1.0_scaffold00016.256,AmTr_v1.0_scaffold00057.211,AmTr_v1.0_scaffold00057.231,AmTr_v1.0_scaffold00088.4,AmTr_v1.0_scaffold00125.31,AmTr_v1.0_scaffold00176.31,AmTr_v1.0_scaffold00176.12,AmTr_v1.0_scaffold00022.73,AmTr_v1.0_scaffold00019.146,AmTr_v1.0_scaf…	Atha_AT1G31120,Atha_AT1G60160,Atha_AT1G70300,Atha_AT2G30070,Atha_AT2G35060,Atha_AT2G40540,Atha_AT3G02050,Atha_AT4G13420,Atha_AT4G19960,Atha_AT4G23640,Atha_AT5G14880,Atha_AT4G33530,Atha_AT5G09400	Glyma01g03850,Glyma02g03830,Glyma02g39370,Glyma04g39960,Glyma05g26210,Glyma05g37270,Glyma06g14890,Glyma07g04750,Glyma08g02290,Glyma08g06060,Glyma08g09140,Glyma08g39840,Glyma08g39860,Glyma09g05830,Glyma11g27830,Glyma13g23960,Glyma15g17080,Glyma16g05060,Glyma16g26470,Glyma18g18810,Glyma19g01400,Glyma19g28110,Glyma19g45260,Glyma02g07476,Glyma18g06790,Glyma03g42480,Glyma05g24530,Glyma08g07720,Glyma08…	Medtr2g008820,Medtr2g438150,Medtr4g094660,Medtr4g099260,Medtr5g070670,Medtr5g071860,Medtr6g007697,Medtr6g033165,Medtr7g108480,Medtr8g022130,Medtr8g063840,Medtr8g063900,Medtr8g088200,Medtr2g438160,Medtr3g094090,Medtr5g034500,Medtr5g071630,Medtr5g071827,Medtr8g099090,Medtr8g107510	LOC_Os01g27170,LOC_Os01g70940,LOC_Os02g49760,LOC_Os03g21890,LOC_Os04g52390,LOC_Os06g15910,LOC_Os06g42030,LOC_Os06g45940,LOC_Os07g47350,LOC_Os07g48130,LOC_Os09g21000,LOC_Os09g38960,LOC_Os01g70490,LOC_Os02g31910,LOC_Os02g31940,LOC_Os03g37830,LOC_Os03g37840,LOC_Os03g37930,LOC_Os04g32920,LOC_Os01g70660,LOC_Os08g39950,LOC_Os09g27580,LOC_Os04g52120,LOC_Os07g32530,LOC_Os08g10550,LOC_Os08g36340	Phvul.001G099600,Phvul.002G072300,Phvul.002G191100,Phvul.002G208700,Phvul.002G294400,Phvul.002G294700,Phvul.002G331700,Phvul.003G052800,Phvul.003G052900,Phvul.004G018100,Phvul.008G152200,Phvul.008G259600,Phvul.009G142400,Phvul.009G212900,Phvul.009G241000,Phvul.009G262700,Phvul.006G206600,Phvul.009G212700,Phvul.009G212800,Phvul.002G185300	Potri.001G045200,Potri.001G069600,Potri.001G069800,Potri.001G123700,Potri.001G123800,Potri.001G205500,Potri.002G237500,Potri.003G023900,Potri.003G109700,Potri.003G109800,Potri.003G148200,Potri.005G095900,Potri.008G147300,Potri.008G147400,Potri.009G073500,Potri.010G094300,Potri.010G094400,Potri.013G083400,Potri.014G132500,Potri.014G144900,Potri.019G056500,Potri.T133800,Potri.T134000,Potri.003G1339…	Solyc01g105150.2,Solyc02g031840.2,Solyc02g068590.2,Solyc04g025990.2,Solyc05g005720.2,Solyc08g015680.1,Solyc10g047270.1,Solyc12g005670.1,Solyc12g005680.1,Solyc12g017910.1,Solyc02g087000.2,Solyc04g025880.2,Solyc05g005740.2,Solyc06g050170.2,Solyc09g074790.1,Solyc09g074800.2,Solyc12g096580.1,Solyc03g097860.1,Solyc04g008450.2,Solyc06g051830.1,Solyc09g074820.2	GSVIVG01008480001,GSVIVG01013617001,GSVIVG01019445001,GSVIVG01020217001,GSVIVG01020263001,GSVIVG01032503001,GSVIVG01032701001,GSVIVG01032959001,GSVIVG01010949001,GSVIVG01010950001,GSVIVG01010951001,GSVIVG01010956001,GSVIVG01011951001,GSVIVG01012114001,GSVIVG01020219001,GSVIVG01024703001,GSVIVG01038736001,GSVIVG01011572001
OG1_1000038:	NONE	Atha_AT1G06630,Atha_AT3G60040,Atha_AT3G44810,Atha_AT2G42730,Atha_AT3G42770,Atha_AT4G14103,Atha_AT2G29930,Atha_AT3G58900,Atha_AT4G14096,Atha_AT3G59170,Atha_AT3G59160,Atha_AT3G44060,Atha_AT4G22280,Atha_AT5G25860,Atha_AT3G59230,Atha_AT3G59200,Atha_AT3G58860,Atha_AT3G59000,Atha_AT3G59190,Atha_AT3G58880,Atha_AT3G59210,Atha_AT4G13960,Atha_AT2G42720,Atha_AT5G35995,Atha_AT5G41840,Atha_AT3G59240,Atha_AT4G…	Glyma20g28060,Glyma13g43041	Medtr1g082260,Medtr7g039630,Medtr2g083840,Medtr8g468810,Medtr8g058970,Medtr8g062270,Medtr8g467800,Medtr8g468840,Medtr4g032730,Medtr5g092960,Medtr8g468760,Medtr8g014260,Medtr8g058965,Medtr8g469020,Medtr8g445780,Medtr8g062080,Medtr8g062010,Medtr8g070950,Medtr4g050250,Medtr8g062310,Medtr8g014160,Medtr8g062300,Medtr4g024710,Medtr8g014210,Medtr8g077460,Medtr8g467790,Medtr4g024745,Medtr2g086020,Medtr3g…	NONE	Phvul.004G015000,Phvul.004G015100,Phvul.004G015200,Phvul.004G016300,Phvul.004G036500,Phvul.004G016400,Phvul.004G015400,Phvul.004G036400,Phvul.004G096100,Phvul.004G032700,Phvul.004G018800,Phvul.004G015500,Phvul.004G016200,Phvul.004G016600,Phvul.004G016100,Phvul.002G047900	Potri.011G121400,Potri.011G121500,Potri.014G163700	Solyc07g064260.2	GSVIVG01038063001,GSVIVG01038076001
OG1_1000039:	AmTr_v1.0_scaffold00002.297,AmTr_v1.0_scaffold00017.211,AmTr_v1.0_scaffold00019.385,AmTr_v1.0_scaffold00022.123,AmTr_v1.0_scaffold00022.66,AmTr_v1.0_scaffold00045.156,AmTr_v1.0_scaffold00048.59,AmTr_v1.0_scaffold00067.212,AmTr_v1.0_scaffold00081.76,AmTr_v1.0_scaffold00103.76,AmTr_v1.0_scaffold00137.15,AmTr_v1.0_scaffold00170.1,AmTr_v1.0_scaffold00057.94,AmTr_v1.0_scaffold00057.93	Atha_AT1G02730,Atha_AT1G32180,Atha_AT2G21770,Atha_AT2G25540,Atha_AT2G33100,Atha_AT3G03050,Atha_AT4G18780,Atha_AT4G32410,Atha_AT4G38190,Atha_AT4G39350,Atha_AT5G05170,Atha_AT5G09870,Atha_AT5G16910,Atha_AT5G17420,Atha_AT5G64740,Atha_AT5G44030	Glyma01g01780,Glyma01g44281,Glyma02g36720,Glyma02g45560,Glyma03g37550,Glyma04g06780,Glyma04g07220,Glyma04g23530,Glyma05g29240,Glyma05g32100,Glyma06g06870,Glyma06g07320,Glyma06g30850,Glyma06g30860,Glyma06g47420,Glyma08g12400,Glyma08g15380,Glyma09g21100,Glyma09g34131,Glyma10g36790,Glyma11g01230,Glyma12g02015,Glyma12g17730,Glyma13g18780,Glyma13g27250,Glyma14g03310,Glyma17g08000,Glyma19g40170,Glyma09…	Medtr1g039445,Medtr1g039480,Medtr1g069605,Medtr1g098550,Medtr2g016630,Medtr2g438220,Medtr3g007770,Medtr3g030040,Medtr3g107520,Medtr4g077910,Medtr4g130510,Medtr5g029190,Medtr7g106680,Medtr7g109200,Medtr7g116230,Medtr8g037260,Medtr8g063270,Medtr8g086600,Medtr8g092590,Medtr2g035780,Medtr3g091270	LOC_Os01g54620,LOC_Os03g59340,LOC_Os03g62090,LOC_Os05g08370,LOC_Os06g02180,LOC_Os06g22980,LOC_Os07g10770,LOC_Os07g14850,LOC_Os07g24190,LOC_Os07g36630,LOC_Os08g25710,LOC_Os09g25490,LOC_Os10g32980,LOC_Os10g42750,LOC_Os12g36890,LOC_Os06g39970,LOC_Os08g06380,LOC_Os07g36610,LOC_Os07g36690,LOC_Os07g36700,LOC_Os07g36740,LOC_Os07g36750,LOC_Os10g20260	Phvul.001G211000,Phvul.002G040200,Phvul.002G136300,Phvul.002G240200,Phvul.002G268200,Phvul.003G023000,Phvul.003G154600,Phvul.004G093300,Phvul.005G010400,Phvul.005G022100,Phvul.007G081700,Phvul.007G190300,Phvul.008G193000,Phvul.009G090100,Phvul.009G094200,Phvul.009G205100,Phvul.009G205200,Phvul.011G020100,Phvul.011G211500,Phvul.002G188600,Phvul.009G242700	Potri.001G050200,Potri.001G136200,Potri.001G266400,Potri.001G449300,Potri.002G200300,Potri.003G097100,Potri.003G177800,Potri.004G059600,Potri.004G208800,Potri.005G027600,Potri.006G052600,Potri.006G181900,Potri.006G251900,Potri.009G060800,Potri.009G170000,Potri.011G069600,Potri.013G019800,Potri.013G082200,Potri.014G125100,Potri.016G054900,Potri.018G029400,Potri.019G049700,Potri.005G087500,Potri.00…	Solyc01g067520.2,Solyc01g087210.2,Solyc02g072240.2,Solyc03g097050.2,Solyc04g071650.2,Solyc04g072790.1,Solyc05g053560.2,Solyc07g005840.2,Solyc08g005280.1,Solyc08g061100.2,Solyc08g076320.2,Solyc09g075550.2,Solyc10g074620.1,Solyc11g005560.1,Solyc12g056580.1,Solyc09g072820.2,Solyc00g027990.1	GSVIVG01013057001,GSVIVG01021798001,GSVIVG01023643001,GSVIVG01023850001,GSVIVG01024398001,GSVIVG01028071001,GSVIVG01028402001,GSVIVG01013471001,GSVIVG01021248001,GSVIVG01022285001,GSVIVG01023837001,GSVIVG01028234001,GSVIVG01032096001,GSVIVG01033297001,GSVIVG01034552001,GSVIVG01035830001
OG1_1000040:	AmTr_v1.0_scaffold00003.436,AmTr_v1.0_scaffold00029.36,AmTr_v1.0_scaffold00026.43,AmTr_v1.0_scaffold00056.25,AmTr_v1.0_scaffold00103.41,AmTr_v1.0_scaffold00111.36,AmTr_v1.0_scaffold00038.95,AmTr_v1.0_scaffold00038.98,AmTr_v1.0_scaffold00111.35	Atha_AT1G11260,Atha_AT1G50310,Atha_AT3G19930,Atha_AT3G19940,Atha_AT4G02050,Atha_AT4G21480,Atha_AT5G23270,Atha_AT5G26340,Atha_AT1G77210,Atha_AT3G05960,Atha_AT5G26250,Atha_AT1G34580,Atha_AT5G61520,Atha_AT1G07340	Glyma01g09220,Glyma02g13730,Glyma07g30880,Glyma08g06420,Glyma09g42110,Glyma09g42150,Glyma11g01920,Glyma16g20230,Glyma20g23750,Glyma01g34890,Glyma01g44930,Glyma05g35710,Glyma08g03940,Glyma09g32690,Glyma11g00710,Glyma15g24710,Glyma06g47460,Glyma10g39500,Glyma10g39510,Glyma10g43140,Glyma20g28230,Glyma04g11120,Glyma04g11130,Glyma04g11140,Glyma06g10900,Glyma13g01860,Glyma14g34750,Glyma14g34760,Glyma06…	Medtr0009s0370,Medtr0204s0020,Medtr1g038630,Medtr3g007910,Medtr3g023480,Medtr3g093010,Medtr3g093060,Medtr4g090600,Medtr4g091370,Medtr5g041550,Medtr5g082540,Medtr0204s0040,Medtr1g104750,Medtr1g104770,Medtr1g104780,Medtr3g008160,Medtr4g116770,Medtr4g116790,Medtr5g006070,Medtr5g094760,Medtr6g087040,Medtr6g088375,Medtr7g091690,Medtr8g102860,Medtr1g038600,Medtr3g008170,Medtr3g074270,Medtr3g074390,Medt…	LOC_Os01g38670,LOC_Os01g38680,LOC_Os02g06540,LOC_Os03g11900,LOC_Os03g39710,LOC_Os07g01560,LOC_Os07g37320,LOC_Os08g08070,LOC_Os02g36414,LOC_Os02g36440,LOC_Os02g36450,LOC_Os04g37980,LOC_Os04g37990,LOC_Os03g01170,LOC_Os10g41190,LOC_Os09g24924,LOC_Os04g37970,LOC_Os04g38220,LOC_Os04g38026,LOC_Os04g38010,LOC_Os06g04900,LOC_Os07g03960,LOC_Os09g09520,LOC_Os09g12590,LOC_Os11g38160,LOC_Os07g10590	Phvul.002G046800,Phvul.003G003400,Phvul.006G024300,Phvul.007G015400,Phvul.007G055100,Phvul.007G055200,Phvul.007G055500,Phvul.002G221200,Phvul.003G036800,Phvul.006G160700,Phvul.006G164200,Phvul.010G030300,Phvul.010G053400,Phvul.002G310500,Phvul.002G310600,Phvul.004G169600,Phvul.010G030000,Phvul.005G009300,Phvul.005G009400,Phvul.005G009500,Phvul.008G173200,Phvul.009G030600,Phvul.009G030500,Phvul.00…	Potri.001G110400,Potri.003G121300,Potri.004G033600,Potri.004G101900,Potri.005G090700,Potri.007G072800,Potri.007G073800,Potri.011G042100,Potri.T018200,Potri.T018700,Potri.001G248900,Potri.006G189100,Potri.008G150700,Potri.008G150800,Potri.008G151100,Potri.009G042900,Potri.010G089800,Potri.010G090000,Potri.018G113300,Potri.001G253800,Potri.009G048200,Potri.009G048500,Potri.018G085200,Potri.002G0959…	Solyc01g008240.2,Solyc02g079220.2,Solyc03g006650.1,Solyc07g006970.2,Solyc08g080300.1,Solyc01g010530.1,Solyc03g005140.1,Solyc03g005150.2,Solyc06g054270.2,Solyc09g075820.2,Solyc03g093400.2,Solyc03g093410.2,Solyc12g008320.1,Solyc04g074070.1	GSVIVG01000851001,GSVIVG01000853001,GSVIVG01016148001,GSVIVG01017935001,GSVIVG01017937001,GSVIVG01001036001,GSVIVG01015332001,GSVIVG01003181001,GSVIVG01036439001,GSVIVG01036440001,GSVIVG01009024001,GSVIVG01031077001
OG1_1000041:	AmTr_v1.0_scaffold00002.54,AmTr_v1.0_scaffold00009.363,AmTr_v1.0_scaffold00022.111,AmTr_v1.0_scaffold00046.170,AmTr_v1.0_scaffold00071.92	Atha_AT1G09080,Atha_AT1G16030,Atha_AT1G56410,Atha_AT3G09440,Atha_AT3G12580,Atha_AT5G02490,Atha_AT5G02500,Atha_AT5G28540,Atha_AT5G42020,Atha_AT4G24280,Atha_AT4G37910,Atha_AT5G09590,Atha_AT5G49910	Glyma02g09400,Glyma02g10320,Glyma02g36700,Glyma03g32850,Glyma05g36600,Glyma05g36620,Glyma07g26550,Glyma08g02940,Glyma08g02960,Glyma11g14950,Glyma12g06910,Glyma13g19331,Glyma13g29591,Glyma15g09420,Glyma15g09430,Glyma15g10280,Glyma17g08020,Glyma18g52471,Glyma18g52480,Glyma18g52610,Glyma18g52650,Glyma18g52760,Glyma19g35560,Glyma13g29580,Glyma07g30290,Glyma08g06950,Glyma13g32790,Glyma15g06530,Glyma16…	Medtr1g017130,Medtr1g041565,Medtr2g017730,Medtr2g022050,Medtr2g032550,Medtr2g032580,Medtr2g038260,Medtr2g038270,Medtr2g437440,Medtr4g027145,Medtr4g063710,Medtr4g063720,Medtr4g079590,Medtr4g130540,Medtr5g066800,Medtr6g033760,Medtr6g033850,Medtr6g033870,Medtr7g007000,Medtr7g011590,Medtr7g021440,Medtr7g024030,Medtr7g024390,Medtr7g024580,Medtr7g025260,Medtr7g025620,Medtr7g025630,Medtr7g025720,Medtr7g…	LOC_Os01g49430,LOC_Os01g62290,LOC_Os03g60620,LOC_Os05g38530,LOC_Os02g02410,LOC_Os03g16860,LOC_Os03g16880,LOC_Os03g16920,LOC_Os03g50250,LOC_Os05g30480,LOC_Os05g35400,LOC_Os08g09770,LOC_Os11g08440,LOC_Os11g08445,LOC_Os11g08460,LOC_Os11g47760,LOC_Os02g53420,LOC_Os03g02260,LOC_Os05g23740,LOC_Os09g31486,LOC_Os12g14070,LOC_Os11g08470,LOC_Os01g33360	Phvul.001G169000,Phvul.002G301400,Phvul.003G154800,Phvul.006G170200,Phvul.006G170300,Phvul.007G157200,Phvul.008G011300,Phvul.008G011400,Phvul.008G011600,Phvul.008G011900,Phvul.008G012600,Phvul.008G013000,Phvul.009G076700,Phvul.011G065000,Phvul.002G215800,Phvul.006G199800,Phvul.006G219500,Phvul.006G219600	Potri.001G042600,Potri.001G042700,Potri.001G087500,Potri.003G143600,Potri.003G184000,Potri.008G054000,Potri.008G054600,Potri.008G054700,Potri.008G054900,Potri.010G205700,Potri.010G205800,Potri.010G206600,Potri.012G017600,Potri.013G018000,Potri.001G285500,Potri.009G079700,Potri.003G006300,Potri.004G224400	Solyc01g099660.2,Solyc03g082920.2,Solyc03g117630.1,Solyc04g011440.2,Solyc06g052050.2,Solyc06g076020.2,Solyc07g005820.2,Solyc08g082820.2,Solyc09g010630.2,Solyc10g086410.2,Solyc11g066060.1,Solyc11g066100.1,Solyc01g103450.2,Solyc01g106210.2,Solyc01g106260.2,Solyc11g020040.1	GSVIVG01006769001,GSVIVG01038517001,GSVIVG01008331001,GSVIVG01026014001,GSVIVG01019607001,GSVIVG01031125001,GSVIVG01038580001
OG1_1000042:	AmTr_v1.0_scaffold00034.83,AmTr_v1.0_scaffold00063.27	NONE	Glyma05g14946,Glyma12g16720	Medtr0012s0140,Medtr8g445450,Medtr4g096760,Medtr0195s0010,Medtr6g045237,Medtr0195s0020,Medtr6g022050,Medtr2g031910,Medtr4g035630,Medtr3g079805,Medtr8g466790,Medtr3g464250,Medtr1024s0010,Medtr0014s0120,Medtr7g445700,Medtr3g449600,Medtr4g108010,Medtr3g062250,Medtr4g093740,Medtr0063s0100,Medtr7g013110,Medtr3g050340,Medtr0098s0100,Medtr5g047910,Medtr0488s0020,Medtr6g049130,Medtr8g104770,Medtr2g036980…	NONE	Phvul.001G068900,Phvul.009G187600,Phvul.001G160900,Phvul.002G232500,Phvul.002G080500,Phvul.008G032300,Phvul.004G102400,Phvul.004G102600,Phvul.004G102300,Phvul.002G214200,Phvul.004G102200,Phvul.007G159300,Phvul.002G144100,Phvul.004G093800,Phvul.010G061800,Phvul.007G135700,Phvul.004G102500,Phvul.008G104200	Potri.001G000100,Potri.006G000100,Potri.004G000100,Potri.003G000100,Potri.008G001800,Potri.014G188000,Potri.008G001900,Potri.010G000100,Potri.003G000200,Potri.001G473400,Potri.019G134000,Potri.014G000100,Potri.001G000200,Potri.004G000200,Potri.019G046700,Potri.009G000300,Potri.T016700,Potri.004G127800,Potri.015G051700,Potri.T020400,Potri.018G061200,Potri.010G032400,Potri.019G046900,Potri.T006400,…	NONE	NONE
OG1_1000043:	AmTr_v1.0_scaffold00142.72	NONE	Glyma08g10211,Glyma01g04770,Glyma03g14872,Glyma06g17435,Glyma10g05380,Glyma12g04745,Glyma13g04550,Glyma14g09961,Glyma15g15876	Medtr0002s1220,Medtr5g083200,Medtr1g070820,Medtr3g111390,Medtr1g045340,Medtr1g069475,Medtr3g116210,Medtr6g016265,Medtr6g453270,Medtr6g089560,Medtr2g027020,Medtr6g034915,Medtr5g049680,Medtr5g036320,Medtr1g081930,Medtr5g034450,Medtr1g088650,Medtr8g028785,Medtr7g013520,Medtr1g074090,Medtr8g059135,Medtr1g034430,Medtr5g085210,Medtr1g017840,Medtr5g037920,Medtr8g098925,Medtr2g451430,Medtr8g099580,Medtr4…	NONE	Phvul.003G148500,Phvul.006G115100,Phvul.007G241100	Potri.010G043000	Solyc03g078170.1	NONE
OG1_1000044:	AmTr_v1.0_scaffold00022.242,AmTr_v1.0_scaffold00022.243,AmTr_v1.0_scaffold00022.247,AmTr_v1.0_scaffold00024.301,AmTr_v1.0_scaffold00049.220,AmTr_v1.0_scaffold00066.56,AmTr_v1.0_scaffold00022.291	Atha_AT1G17420,Atha_AT1G55020,Atha_AT1G67560,Atha_AT1G72520,Atha_AT3G22400,Atha_AT3G45140	Glyma02g26160,Glyma03g22610,Glyma03g39730,Glyma03g42500,Glyma07g00900,Glyma07g03910,Glyma07g03920,Glyma07g04480,Glyma07g31660,Glyma08g10840,Glyma08g20190,Glyma08g20200,Glyma08g20210,Glyma08g20220,Glyma08g20230,Glyma08g20250,Glyma10g29490,Glyma11g13870,Glyma11g13880,Glyma12g05840,Glyma13g03790,Glyma13g31280,Glyma13g42310,Glyma13g42330,Glyma13g42340,Glyma15g03030,Glyma15g03040,Glyma15g03050,Glyma16…	Medtr1g083020,Medtr1g104650,Medtr2g099560,Medtr2g099570,Medtr3g079420,Medtr3g079450,Medtr3g081130,Medtr3g479460,Medtr4g066170,Medtr4g088810,Medtr5g024020,Medtr7g113410,Medtr8g011340,Medtr8g018420,Medtr8g018430,Medtr8g018450,Medtr8g018510,Medtr8g018520,Medtr8g018550,Medtr8g018570,Medtr8g018590,Medtr8g018620,Medtr8g018650,Medtr8g018690,Medtr8g018730,Medtr8g018735,Medtr8g020970,Medtr8g020990,Medtr8g…	LOC_Os02g10120,LOC_Os03g08220,LOC_Os03g49260,LOC_Os03g49380,LOC_Os03g52860,LOC_Os08g39840,LOC_Os08g39850,LOC_Os12g37260,LOC_Os12g37350,LOC_Os03g49350,LOC_Os04g37430,LOC_Os05g23880,LOC_Os11g36719	Phvul.002G175500,Phvul.002G228700,Phvul.004G168400,Phvul.005G156700,Phvul.005G156800,Phvul.005G156900,Phvul.005G157000,Phvul.006G016900,Phvul.006G017100,Phvul.006G091400,Phvul.006G185300,Phvul.007G055600,Phvul.007G055800,Phvul.007G179600,Phvul.009G262900,Phvul.010G032300,Phvul.010G128800,Phvul.010G134700,Phvul.010G134800,Phvul.010G134900,Phvul.010G135000,Phvul.010G135300,Phvul.010G135500,Phvul.01…	Potri.001G015300,Potri.001G015400,Potri.001G015500,Potri.001G015600,Potri.001G167700,Potri.003G067600,Potri.005G032400,Potri.005G032600,Potri.005G032700,Potri.005G032800,Potri.008G151500,Potri.008G178000,Potri.009G022400,Potri.010G057100,Potri.010G089500,Potri.013G022000,Potri.013G022100,Potri.014G018200,Potri.014G177200,Potri.017G046200	Solyc01g006540.2,Solyc01g006560.2,Solyc01g009680.2,Solyc01g099160.2,Solyc01g099180.2,Solyc01g099190.2,Solyc01g099200.2,Solyc01g099210.2,Solyc03g122340.2,Solyc05g014790.2,Solyc08g014000.2,Solyc08g029000.2,Solyc09g075860.2,Solyc09g075870.1,Solyc12g011040.1,Solyc01g099150.2,Solyc01g099170.2,Solyc09g055900.2	GSVIVG01000083001,GSVIVG01000084001,GSVIVG01003798001,GSVIVG01017943001,GSVIVG01025328001,GSVIVG01032029001,GSVIVG01010359001,GSVIVG01016738001,GSVIVG01025339001,GSVIVG01025340001,GSVIVG01025341001,GSVIVG01025342001,GSVIVG01005730001,GSVIVG01005215001,GSVIVG01032028001
OG1_1000045:	AmTr_v1.0_scaffold00001.560,AmTr_v1.0_scaffold00026.63,AmTr_v1.0_scaffold00026.28,AmTr_v1.0_scaffold00008.229,AmTr_v1.0_scaffold00141.31,AmTr_v1.0_scaffold00042.23,AmTr_v1.0_scaffold00086.85,AmTr_v1.0_scaffold00104.69,AmTr_v1.0_scaffold00020.6,AmTr_v1.0_scaffold00054.47,AmTr_v1.0_scaffold00132.18,AmTr_v1.0_scaffold00014.143,AmTr_v1.0_scaffold00028.75,AmTr_v1.0_scaffold00020.64,AmTr_v1.0_scaffold0…	NONE	NONE	NONE	NONE	NONE	NONE	NONE	NONE
OG1_1000046:	AmTr_v1.0_scaffold00056.177,AmTr_v1.0_scaffold00056.182,AmTr_v1.0_scaffold00056.189,AmTr_v1.0_scaffold00056.178,AmTr_v1.0_scaffold00056.191,AmTr_v1.0_scaffold00056.180,AmTr_v1.0_scaffold00056.181,AmTr_v1.0_scaffold00056.185	Atha_AT1G05700,Atha_AT1G07550,Atha_AT1G07560,Atha_AT1G49100,Atha_AT1G51790,Atha_AT1G51800,Atha_AT1G51805,Atha_AT1G51810,Atha_AT1G51820,Atha_AT1G51850,Atha_AT1G51860,Atha_AT1G51870,Atha_AT1G51880,Atha_AT1G51890,Atha_AT1G51910,Atha_AT2G04300,Atha_AT2G14440,Atha_AT2G14510,Atha_AT2G19190,Atha_AT2G19210,Atha_AT2G19230,Atha_AT2G28960,Atha_AT2G28970,Atha_AT2G28990,Atha_AT2G29000,Atha_AT3G21340,Atha_AT3G…	Glyma01g00790,Glyma07g01620,Glyma07g15270,Glyma08g21140,Glyma08g21190,Glyma08g21321,Glyma13g42910,Glyma13g42930,Glyma13g42941,Glyma15g02440,Glyma15g02450,Glyma15g02490,Glyma15g02510,Glyma15g02520,Glyma15g42040,Glyma08g21151,Glyma08g21260,Glyma08g21171,Glyma08g21231,Glyma08g21250,Glyma15g02470,Glyma13g42950	Medtr2g100450,Medtr2g100470,Medtr2g100550,Medtr5g058090,Medtr6g090615,Medtr8g014690,Medtr8g014700,Medtr8g014760,Medtr8g014790,Medtr8g014930,Medtr8g015010,Medtr8g015040,Medtr8g015150,Medtr8g015190,Medtr8g015200,Medtr8g015340,Medtr8g028110,Medtr8g461120,Medtr8g014970,Medtr6g090605,Medtr8g014730,Medtr8g015100,Medtr8g015170,Medtr8g014840	LOC_Os01g03370,LOC_Os01g59550,LOC_Os01g59570,LOC_Os02g05730,LOC_Os05g44930,LOC_Os05g44940,LOC_Os05g44960,LOC_Os05g44970,LOC_Os05g44990,LOC_Os09g18020,LOC_Os09g18594,LOC_Os09g19140,LOC_Os12g37980,LOC_Os01g59560,LOC_Os05g15720,LOC_Os08g40650,LOC_Os09g17910,LOC_Os09g09220,LOC_Os09g18260,LOC_Os09g18360,LOC_Os09g19229,LOC_Os09g17970,LOC_Os09g18010,LOC_Os09g18159,LOC_Os09g18230,LOC_Os09g19350,LOC_Os09g…	Phvul.004G173300,Phvul.005G162000,Phvul.005G162100,Phvul.005G162300,Phvul.005G162600,Phvul.005G163000,Phvul.005G163100,Phvul.005G163500,Phvul.005G163800,Phvul.005G164000,Phvul.005G164100,Phvul.005G164300,Phvul.005G164500,Phvul.005G164700,Phvul.010G143100,Phvul.005G162400,Phvul.005G162500,Phvul.005G163900,Phvul.005G164200,Phvul.005G164400,Phvul.008G164300,Phvul.005G163200,Phvul.005G163600,Phvul.00…	Potri.019G094200,Potri.019G094300,Potri.019G094600,Potri.019G094700,Potri.019G094800,Potri.019G109400,Potri.019G109600,Potri.019G109800,Potri.019G109900,Potri.019G110300,Potri.019G110400,Potri.019G110600,Potri.019G110800,Potri.019G111100	Solyc03g093380.1,Solyc03g121230.2	GSVIVG01016915001,GSVIVG01016917001,GSVIVG01016922001,GSVIVG01016925001,GSVIVG01016933001,GSVIVG01016934001,GSVIVG01016937001,GSVIVG01016939001,GSVIVG01016943001,GSVIVG01016948001,GSVIVG01016916001,GSVIVG01016918001,GSVIVG01016919001,GSVIVG01016936001
OG1_1000047:	AmTr_v1.0_scaffold00010.153,AmTr_v1.0_scaffold00871.1,AmTr_v1.0_scaffold00010.284,AmTr_v1.0_scaffold00010.248,AmTr_v1.0_scaffold00010.247,AmTr_v1.0_scaffold00010.249,AmTr_v1.0_scaffold00010.250,AmTr_v1.0_scaffold01360.1,AmTr_v1.0_scaffold00060.18,AmTr_v1.0_scaffold00010.290,AmTr_v1.0_scaffold00010.289,AmTr_v1.0_scaffold00010.281,AmTr_v1.0_scaffold00066.163,AmTr_v1.0_scaffold00010.280,AmTr_v1.0_sc…	Atha_AT1G56380,Atha_AT1G62110,Atha_AT1G62085,Atha_AT1G62150,Atha_AT1G61960,Atha_AT3G46950,Atha_AT5G23930,Atha_AT1G61980,Atha_AT1G62120,Atha_AT1G61990,Atha_AT1G61970,Atha_AT1G62010,Atha_AT1G62490,Atha_AT5G07900,Atha_AT1G34245,Atha_AT5G64950	Glyma08g17890,Glyma15g41121,Glyma08g41780,Glyma08g41790,Glyma09g05130,Glyma15g16420,Glyma13g28790,Glyma15g10270,Glyma18g13780,Glyma18g13790,Glyma08g11270,Glyma15g16410,Glyma07g37870,Glyma07g37970,Glyma15g16400,Glyma15g16430,Glyma18g12810,Glyma18g13800	Medtr2g019810,Medtr2g019840,Medtr2g076320,Medtr2g437120,Medtr2g437150,Medtr2g437170,Medtr2g437940,Medtr2g437990,Medtr2g438010,Medtr2g437160,Medtr2g437960,Medtr2g437180,Medtr2g437100,Medtr2g437200,Medtr2g437240,Medtr2g438020,Medtr2g437130,Medtr2g436400,Medtr2g437060,Medtr2g437080,Medtr2g437020,Medtr2g436440,Medtr2g437030,Medtr2g437040,Medtr2g437260,Medtr3g450500,Medtr4g007490,Medtr4g119580,Medtr4g…	LOC_Os02g51450,LOC_Os06g12100,LOC_Os06g12070,LOC_Os06g12110,LOC_Os06g12040,LOC_Os06g12060,LOC_Os11g09990,LOC_Os06g12080,LOC_Os11g10040,LOC_Os02g51460,LOC_Os11g14130,LOC_Os11g10000,LOC_Os05g33440,LOC_Os05g33460,LOC_Os06g12050,LOC_Os08g41690,LOC_Os04g54490,LOC_Os04g54510	Phvul.003G103800,Phvul.008G113000,Phvul.003G048700,Phvul.011G174100,Phvul.009G246700,Phvul.006G032600,Phvul.003G103700,Phvul.003G102700,Phvul.005G060200,Phvul.006G024900,Phvul.006G025200,Phvul.009G246500,Phvul.009G246600	Potri.001G029400,Potri.004G222000,Potri.001G034900,Potri.001G034500,Potri.003G190700,Potri.003G189300,Potri.001G034700,Potri.001G034600,Potri.001G035000,Potri.001G030300,Potri.003G190300,Potri.001G035200,Potri.003G190400,Potri.001G035300,Potri.001G035600,Potri.004G012400,Potri.004G012900,Potri.004G013000,Potri.004G013100,Potri.011G005100,Potri.T104200,Potri.010G022700,Potri.008G216200,Potri.012G0…	Solyc04g072490.2,Solyc04g072530.2,Solyc12g010650.1,Solyc04g072520.1,Solyc04g072500.1,Solyc04g072550.1,Solyc04g072510.2,Solyc04g072540.2,Solyc04g011700.1,Solyc02g082010.1	GSVIVG01010970001,GSVIVG01028384001,GSVIVG01028383001,GSVIVG01028380001,GSVIVG01028382001,GSVIVG01009012001,GSVIVG01001590001,GSVIVG01022213001
OG1_1000048:	AmTr_v1.0_scaffold00058.52,AmTr_v1.0_scaffold00088.100,AmTr_v1.0_scaffold00088.121,AmTr_v1.0_scaffold00190.9,AmTr_v1.0_scaffold00202.14,AmTr_v1.0_scaffold00061.136,AmTr_v1.0_scaffold00190.11,AmTr_v1.0_scaffold00061.93,AmTr_v1.0_scaffold00088.33	Atha_AT3G07040	Glyma0121s00200,Glyma0121s00240,Glyma01g35120,Glyma0589s00200,Glyma06g46810,Glyma06g46830,Glyma08g41800,Glyma08g42971,Glyma08g43020,Glyma08g43170,Glyma08g43530,Glyma18g09130,Glyma18g09140,Glyma18g09170,Glyma18g09180,Glyma18g09220,Glyma18g09290,Glyma18g09314,Glyma18g09327,Glyma18g09340,Glyma18g09390,Glyma18g09410,Glyma18g09630,Glyma18g09670,Glyma18g09720,Glyma18g09758,Glyma18g09786,Glyma18g09800,G…	Medtr0691s0020,Medtr1g016210,Medtr1g078190,Medtr3g011270,Medtr3g011280,Medtr3g011300,Medtr3g011360,Medtr3g011370,Medtr3g011390,Medtr3g011420,Medtr3g011460,Medtr3g011480,Medtr3g012050,Medtr3g012060,Medtr3g012090,Medtr3g012240,Medtr3g012250,Medtr3g012270,Medtr3g012310,Medtr3g013700,Medtr3g019340,Medtr3g055720,Medtr3g055740,Medtr3g055830,Medtr3g055870,Medtr3g055930,Medtr3g056190,Medtr3g056200,Medtr3…	LOC_Os04g46300,LOC_Os08g09430,LOC_Os08g32880	Phvul.002G133400,Phvul.002G133600,Phvul.005G014200,Phvul.006G051500,Phvul.006G052300,Phvul.006G052400,Phvul.006G052500,Phvul.006G052600	Potri.001G134300,Potri.001G134400,Potri.001G134500,Potri.001G134700,Potri.003G098900,Potri.003G099000,Potri.003G099100,Potri.018G013500,Potri.T093200,Potri.T129600,Potri.T129700,Potri.T129800,Potri.T130200,Potri.T133200,Potri.002G216800,Potri.011G165700,Potri.T143000,Potri.003G012900,Potri.005G009100,Potri.005G008700,Potri.005G007700,Potri.005G009600,Potri.005G009400,Potri.005G007800,Potri.005G01…	Solyc01g086810.2,Solyc11g010160.1,Solyc08g005440.2	GSVIVG01012165001,GSVIVG01012167001,GSVIVG01012168001,GSVIVG01012169001,GSVIVG01028624001,GSVIVG01028632001,GSVIVG01028626001,GSVIVG01028629001,GSVIVG01028627001,GSVIVG01037477001,GSVIVG01037475001
OG1_1000049:	AmTr_v1.0_scaffold00002.334,AmTr_v1.0_scaffold00007.399,AmTr_v1.0_scaffold00032.70,AmTr_v1.0_scaffold00054.42,AmTr_v1.0_scaffold00054.48,AmTr_v1.0_scaffold00117.17,AmTr_v1.0_scaffold00136.60,AmTr_v1.0_scaffold00138.25,AmTr_v1.0_scaffold00175.8,AmTr_v1.0_scaffold00012.131	Atha_AT1G31740,Atha_AT1G45130,Atha_AT1G77410,Atha_AT2G16730,Atha_AT2G28470,Atha_AT2G32810,Atha_AT3G13750,Atha_AT3G52840,Atha_AT4G26140,Atha_AT4G35010,Atha_AT4G36360,Atha_AT5G20710,Atha_AT5G56870,Atha_AT5G63810,Atha_AT5G63800,Atha_AT4G38590	Glyma01g37541,Glyma02g05790,Glyma02g07740,Glyma02g07770,Glyma04g00520,Glyma04g03120,Glyma04g38580,Glyma04g38590,Glyma04g42620,Glyma06g03160,Glyma06g12150,Glyma06g16420,Glyma06g16430,Glyma07g01250,Glyma07g12010,Glyma07g12060,Glyma08g00470,Glyma08g11670,Glyma08g20650,Glyma09g07100,Glyma09g21970,Glyma11g07760,Glyma11g11500,Glyma11g16010,Glyma11g20730,Glyma12g03650,Glyma12g29660,Glyma13g17240,Glyma13…	Medtr1g018200,Medtr1g023120,Medtr2g039120,Medtr2g042610,Medtr2g094020,Medtr2g094060,Medtr2g100110,Medtr3g005570,Medtr3g088520,Medtr3g096900,Medtr3g096910,Medtr3g112370,Medtr3g117840,Medtr4g059680,Medtr4g073290,Medtr5g021190,Medtr5g024080,Medtr5g025830,Medtr8g016230,Medtr8g085210	LOC_Os01g34920,LOC_Os01g39830,LOC_Os01g65460,LOC_Os02g12730,LOC_Os03g06940,LOC_Os03g15020,LOC_Os06g37560,LOC_Os06g42310,LOC_Os08g43570,LOC_Os09g36810,LOC_Os10g18400,LOC_Os10g19960,LOC_Os12g24170,LOC_Os05g35360	Phvul.001G010900,Phvul.002G167200,Phvul.003G050100,Phvul.003G137000,Phvul.003G258300,Phvul.004G096800,Phvul.005G160000,Phvul.009G012700,Phvul.009G119400,Phvul.009G119600,Phvul.009G127500,Phvul.009G153000,Phvul.009G153100,Phvul.009G232500,Phvul.010G139300,Phvul.011G035300,Phvul.011G074300,Phvul.011G074900,Phvul.011G075900,Phvul.011G077600,Phvul.L007600,Phvul.009G225100	Potri.001G025700,Potri.001G025800,Potri.001G200400,Potri.002G080700,Potri.003G038500,Potri.004G159800,Potri.004G174800,Potri.005G069200,Potri.005G180600,Potri.005G232600,Potri.006G139100,Potri.006G144500,Potri.007G018100,Potri.007G099800,Potri.009G012400,Potri.009G134400,Potri.011G044300,Potri.013G105100,Potri.017G057900,Potri.018G062800,Potri.T154000	Solyc01g110000.2,Solyc01g111540.2,Solyc02g078950.2,Solyc02g084720.2,Solyc03g019890.2,Solyc03g121540.2,Solyc04g080840.1,Solyc06g062580.2,Solyc07g042220.1,Solyc09g092160.2,Solyc10g055470.1,Solyc11g018490.1,Solyc11g018500.1,Solyc11g069270.1,Solyc12g008840.1,Solyc12g044880.1	GSVIVG01008834001,GSVIVG01008835001,GSVIVG01009791001,GSVIVG01015038001,GSVIVG01015203001,GSVIVG01016849001,GSVIVG01018853001,GSVIVG01022339001,GSVIVG01022353001,GSVIVG01024031001,GSVIVG01024221001,GSVIVG01025170001,GSVIVG01033736001,GSVIVG01020995001
OG1_1000050:	NONE	Atha_AT3G46530,Atha_AT3G46710,Atha_AT3G46730	Glyma01g37620,Glyma11g07680,Glyma08g29050,Glyma12g01420,Glyma14g37860,Glyma18g51930,Glyma18g51950,Glyma18g52390,Glyma18g52400,Glyma18g51960	Medtr5g021080,Medtr4g073840	LOC_Os12g31620	Phvul.008G014700,Phvul.011G014200,Phvul.011G014300,Phvul.011G014500,Phvul.011G014400,Phvul.002G166400	Potri.003G149800,Potri.003G150200	Solyc00g102400.2,Solyc05g008690.1,Solyc05g043420.1,Solyc05g044490.2,Solyc05g047700.1,Solyc05g050430.1,Solyc05g053990.2,Solyc05g054010.2,Solyc05g054020.1,Solyc05g054340.2,Solyc06g008400.1,Solyc06g008450.2,Solyc06g008480.1,Solyc06g008770.1,Solyc06g008790.2,Solyc06g008800.1,Solyc06g008380.1,Solyc04g008130.1,Solyc04g008120.1,Solyc04g008140.1,Solyc04g008160.1,Solyc04g008180.1,Solyc04g008200.2,Solyc06g…	GSVIVG01018564001,GSVIVG01026903001,GSVIVG01026910001,GSVIVG01026825001,GSVIVG01026728001,GSVIVG01026750001,GSVIVG01024099001,GSVIVG01024102001,GSVIVG01024101001,GSVIVG01026725001,GSVIVG01026740001,GSVIVG01026745001,GSVIVG01026742001,GSVIVG01026747001
OG1_1000051:	AmTr_v1.0_scaffold00002.462,AmTr_v1.0_scaffold00016.320,AmTr_v1.0_scaffold00065.16	Atha_AT1G49920,Atha_AT1G64255,Atha_AT1G64260	Glyma03g40851,Glyma03g41472,Glyma07g30451,Glyma08g06801,Glyma10g30595,Glyma19g43551,Glyma19g44045,Glyma20g36922,Glyma05g23700,Glyma19g02140,Glyma18g38410	Medtr2g018850,Medtr8g464080	NONE	Phvul.001G061800,Phvul.001G087400,Phvul.001G115800,Phvul.002G144000,Phvul.003G126400,Phvul.003G167900,Phvul.005G049100,Phvul.005G075900,Phvul.006G100900,Phvul.007G144200,Phvul.009G024500,Phvul.010G101900,Phvul.011G093400,Phvul.011G134900,Phvul.011G150300,Phvul.003G074100,Phvul.004G093500,Phvul.010G100000,Phvul.004G111700,Phvul.002G077000,Phvul.003G106400,Phvul.002G099900,Phvul.007G112300,Phvul.00…	Potri.002G042800,Potri.009G082000,Potri.013G043300,Potri.013G081800,Potri.019G012100,Potri.019G055400,Potri.003G049200,Potri.004G042300,Potri.004G066800,Potri.005G114200	Solyc00g007580.1,Solyc12g056680.1,Solyc01g034000.1,Solyc10g054690.1,Solyc04g071910.1,Solyc03g083790.1,Solyc11g020010.1,Solyc01g060000.1,Solyc04g050590.1,Solyc03g005540.1,Solyc02g065120.1,Solyc00g306730.1,Solyc03g059440.1,Solyc00g093300.1,Solyc10g044930.1,Solyc05g045640.1,Solyc05g018670.1,Solyc07g021420.1,Solyc10g051100.1,Solyc08g067110.1,Solyc08g014210.1,Solyc06g050670.1,Solyc05g015670.1,Solyc04g…	NONE
OG1_1000052:	AmTr_v1.0_scaffold00003.125	Atha_AT1G09245,Atha_AT5G39493,Atha_AT1G51250,Atha_AT2G04115,Atha_AT5G04350,Atha_AT1G51240,Atha_AT1G51230,Atha_AT5G27238,Atha_AT2G23142,Atha_AT1G11765,Atha_AT3G26880,Atha_AT1G28305,Atha_AT5G04347,Atha_AT5G38440,Atha_AT5G38435,Atha_AT3G10460,Atha_AT1G28306,Atha_AT2G23148,Atha_AT3G27680,Atha_AT3G27331,Atha_AT3G27329,Atha_AT3G26870,Atha_AT2G24870,Atha_AT3G26860,Atha_AT2G06090,Atha_AT2G24880,Atha_AT3G…	Glyma01g34013,Glyma01g34160,Glyma01g34210,Glyma01g34321,Glyma01g34250,Glyma01g34260,Glyma01g34040,Glyma01g34060,Glyma03g02951,Glyma03g02970,Glyma03g02961,Glyma08g46780,Glyma08g46790,Glyma13g17690,Glyma15g29480,Glyma09g39586	Medtr0007s0440,Medtr6g016930,Medtr6g016935,Medtr6g089320,Medtr6g027010,Medtr6g016970,Medtr6g027120,Medtr4g049430,Medtr8g006510,Medtr3g466090,Medtr7g055917,Medtr4g021655,Medtr7g055907,Medtr7g031460,Medtr7g023980,Medtr7g031780,Medtr7g031720,Medtr7g031600,Medtr8g078400,Medtr7g018330,Medtr6g086100,Medtr7g018350,Medtr6g083180,Medtr1g028420,Medtr1g058410,Medtr1g058400,Medtr1g058430,Medtr1g058500,Medtr1…	NONE	Phvul.003G123700,Phvul.008G131900,Phvul.008G131700,Phvul.008G063500,Phvul.008G123100,Phvul.008G063900,Phvul.008G063400,Phvul.008G064100,Phvul.008G064300,Phvul.008G063700,Phvul.008G063100,Phvul.008G064500,Phvul.008G063200,Phvul.008G064000,Phvul.008G064600,Phvul.008G064200,Phvul.008G063600,Phvul.008G062900,Phvul.008G064400,Phvul.008G063800,Phvul.004G097900,Phvul.011G168800,Phvul.011G123100,Phvul.L0…	Potri.010G005100,Potri.010G008300,Potri.018G148200,Potri.018G148700,Potri.018G148500,Potri.T126400,Potri.T126800,Potri.T126300,Potri.018G148600,Potri.T126200,Potri.003G201300,Potri.T059400,Potri.016G066900	Solyc03g025660.1,Solyc09g011100.1,Solyc05g053460.1,Solyc09g091290.1,Solyc09g091320.1,Solyc09g091340.1,Solyc09g091350.1,Solyc09g091310.1,Solyc09g091300.1,Solyc10g086610.1,Solyc09g092370.1,Solyc11g071900.1	GSVIVG01014872001,GSVIVG01014874001,GSVIVG01014873001,GSVIVG01014884001
OG1_1000053:	AmTr_v1.0_scaffold00010.398,AmTr_v1.0_scaffold00216.2,AmTr_v1.0_scaffold00024.197,AmTr_v1.0_scaffold00154.32,AmTr_v1.0_scaffold00215.8,AmTr_v1.0_scaffold01110.1,AmTr_v1.0_scaffold00024.173,AmTr_v1.0_scaffold00215.6,AmTr_v1.0_scaffold00114.38,AmTr_v1.0_scaffold00024.314,AmTr_v1.0_scaffold01110.2,AmTr_v1.0_scaffold05536.1,AmTr_v1.0_scaffold01113.1,AmTr_v1.0_scaffold00023.117,AmTr_v1.0_scaffold03613…	Atha_AT1G54470,Atha_AT1G74180,Atha_AT1G74190,Atha_AT2G25470,Atha_AT5G49290,Atha_AT3G53240,Atha_AT1G58190,Atha_AT1G74170	Glyma07g17291,Glyma07g17350,Glyma07g17370,Glyma18g42204,Glyma18g50840,Glyma12g36220,Glyma12g36241,Glyma12g36231,Glyma18g41961	Medtr2g016200,Medtr8g077105,Medtr4g016910,Medtr4g016850,Medtr4g016800,Medtr4g015930,Medtr4g015960,Medtr4g016780,Medtr4g016810,Medtr4g016820,Medtr7g066590,Medtr7g066620	LOC_Os04g55420,LOC_Os04g55440,LOC_Os04g02920	Phvul.004G142400,Phvul.004G142600,Phvul.004G142700,Phvul.008G109300,Phvul.008G109600,Phvul.008G111800,Phvul.004G142500,Phvul.008G108400,Phvul.008G108500,Phvul.005G077100,Phvul.008G109100	Potri.001G063300,Potri.001G063700,Potri.001G063900,Potri.001G064100,Potri.001G064600,Potri.001G064900,Potri.001G065300,Potri.003G041400,Potri.003G041600,Potri.003G041700,Potri.003G041900,Potri.003G042500,Potri.006G061300,Potri.018G124400,Potri.018G144300,Potri.018G144600,Potri.018G144700,Potri.018G144800,Potri.018G148000,Potri.T094500,Potri.T094800,Potri.T094900,Potri.T114300,Potri.T161800,Potri.…	Solyc04g014400.2,Solyc08g016210.2,Solyc08g016270.1,Solyc08g016310.2,Solyc11g011180.1,Solyc04g076450.1	GSVIVG01012819001,GSVIVG01016019001,GSVIVG01013974001,GSVIVG01034276001,GSVIVG01017385001,GSVIVG01034283001,GSVIVG01034291001,GSVIVG01017399001,GSVIVG01015972001,GSVIVG01017419001,GSVIVG01017416001,GSVIVG01017390001,GSVIVG01017396001,GSVIVG01017404001,GSVIVG01017407001,GSVIVG01017418001,GSVIVG01034286001
OG1_1000054:	AmTr_v1.0_scaffold00033.23,AmTr_v1.0_scaffold00038.185,AmTr_v1.0_scaffold00038.186,AmTr_v1.0_scaffold00038.226	Atha_AT1G22340,Atha_AT1G22360,Atha_AT1G22370,Atha_AT1G22380,Atha_AT1G22400,Atha_AT1G78270	Glyma02g25930,Glyma13g01690,Glyma13g14190,Glyma20g05700,Glyma06g10733,Glyma14g35160,Glyma14g35190,Glyma14g35220,Glyma14g35270,Glyma15g05700,Glyma15g05980,Glyma15g06000,Glyma15g37520,Glyma19g04570,Glyma19g04610,Glyma08g19000	Medtr0036s0220,Medtr0288s0020,Medtr2g008210,Medtr3g008010,Medtr3g079480,Medtr5g064240,Medtr5g464760,Medtr5g464810,Medtr6g013440,Medtr6g013450,Medtr6g014020,Medtr6g014040,Medtr6g014050,Medtr6g014170,Medtr6g014187,Medtr6g014200,Medtr6g014220,Medtr6g014250,Medtr6g014270,Medtr6g014290,Medtr6g014310,Medtr8g059425,Medtr0477s0010,Medtr5g058320,Medtr6g011340,Medtr6g013680,Medtr6g013900,Medtr6g013920,Medt…	LOC_Os02g36810,LOC_Os02g36830,LOC_Os02g36840,LOC_Os04g25370,LOC_Os04g25980,LOC_Os04g37820,LOC_Os04g25800,LOC_Os02g51930,LOC_Os04g24850,LOC_Os04g25380,LOC_Os04g25970,LOC_Os02g51900,LOC_Os02g51910,LOC_Os04g25440,LOC_Os04g25490,LOC_Os08g31200	Phvul.004G042900,Phvul.004G043000,Phvul.004G043100,Phvul.004G043200,Phvul.004G043300,Phvul.004G043400,Phvul.004G043500,Phvul.004G043600,Phvul.006G205500,Phvul.006G205600,Phvul.006G205700,Phvul.008G175300,Phvul.008G175500,Phvul.006G017400,Phvul.006G017500,Phvul.006G017600,Phvul.011G158500,Phvul.008G175600,Phvul.008G174700	Potri.001G311900,Potri.001G312600,Potri.001G313000,Potri.002G098300,Potri.002G098400,Potri.005G073800,Potri.006G022300,Potri.006G022500,Potri.006G022600,Potri.006G022800,Potri.006G023100,Potri.006G023600,Potri.007G095000,Potri.016G020500,Potri.016G020900,Potri.016G021000,Potri.016G021100,Potri.016G021200,Potri.016G021300,Potri.016G021500,Potri.016G021600,Potri.016G021700,Potri.016G021800,Potri.01…	Solyc01g105350.1,Solyc04g074380.2,Solyc04g074390.2,Solyc12g057060.1,Solyc12g057080.1,Solyc01g105360.2,Solyc04g074350.2,Solyc04g074360.1,Solyc12g057070.1,Solyc03g078490.2,Solyc03g078500.2,Solyc04g074330.2,Solyc04g074340.2	GSVIVG01004328001,GSVIVG01006626001,GSVIVG01006043001,GSVIVG01006044001,GSVIVG01009052001,GSVIVG01009062001,GSVIVG01015777001,GSVIVG01015729001
OG1_1000055:	NONE	Atha_AT2G21200,Atha_AT5G18060,Atha_AT5G18020,Atha_AT5G18030,Atha_AT5G18080,Atha_AT4G38825,Atha_AT5G18050,Atha_AT5G18010,Atha_AT3G03820,Atha_AT3G03850,Atha_AT3G03830,Atha_AT4G38850,Atha_AT3G03840,Atha_AT4G13790,Atha_AT2G21210,Atha_AT4G34800,Atha_AT4G34810,Atha_AT4G38840	Glyma0079s00200,Glyma06g43111,Glyma06g43241,Glyma06g43520,Glyma06g43290,Glyma06g43380,Glyma06g43450,Glyma0079s00230,Glyma0079s00350,Glyma06g43220,Glyma06g43330,Glyma06g43140,Glyma06g43260,Glyma06g43420,Glyma06g43490,Glyma06g43181,Glyma0079s00320,Glyma06g43400,Glyma06g43470,Glyma06g43310,Glyma06g43200,Glyma0079s00340,Glyma12g03850,Glyma04g00820,Glyma06g00831,Glyma04g00890,Glyma06g00910,Glyma04g009…	Medtr2g012410,Medtr4g050700,Medtr3g084170,Medtr3g084240,Medtr3g110032,Medtr3g084220,Medtr3g084260,Medtr3g110038,Medtr8g461410,Medtr3g110042,Medtr3g084150,Medtr3g084180,Medtr3g117630,Medtr4g072230,Medtr4g072310,Medtr4g072880,Medtr4g072250,Medtr4g072270,Medtr4g072860,Medtr4g072500,Medtr4g072530,Medtr4g072640,Medtr4g072980,Medtr4g072560,Medtr3g117640	NONE	Phvul.011G036900,Phvul.011G037100,Phvul.011G131300,Phvul.011G131600,Phvul.011G131900,Phvul.011G036500,Phvul.009G001700,Phvul.009G001000,Phvul.009G001800,Phvul.011G037400,Phvul.009G001600	Potri.004G164600,Potri.009G126500,Potri.009G126700,Potri.004G164800,Potri.004G165000,Potri.004G165200,Potri.009G126300,Potri.009G126400,Potri.004G165300,Potri.009G126900,Potri.004G166100,Potri.T144000,Potri.009G127500,Potri.004G166300,Potri.T144200,Potri.009G127600,Potri.009G127700,Potri.004G164700,Potri.004G165600,Potri.009G126800	Solyc01g110630.2,Solyc01g110940.2,Solyc01g110920.2,Solyc01g110780.1,Solyc01g110730.2,Solyc01g110800.2,Solyc01g110790.2,Solyc01g110710.2,Solyc01g110720.2,Solyc01g110680.2,Solyc01g110770.2,Solyc01g110930.1,Solyc01g110670.2,Solyc01g111000.2,Solyc11g011700.1,Solyc11g011650.1,Solyc10g052580.1,Solyc04g053000.1,Solyc11g011720.1,Solyc04g052970.1,Solyc11g011680.1,Solyc01g110830.2,Solyc01g110880.1,Solyc01g…	GSVIVG01009875001,GSVIVG01019096001,GSVIVG01019092001,GSVIVG01019093001,GSVIVG01019099001,GSVIVG01019094001,GSVIVG01019103001,GSVIVG01019101001,GSVIVG01019095001,GSVIVG01019106001,GSVIVG01019097001,GSVIVG01019105001,GSVIVG01024123001,GSVIVG01024136001,GSVIVG01024134001,GSVIVG01024127001,GSVIVG01024131001,GSVIVG01024138001,GSVIVG01024120001
OG1_1000056:	AmTr_v1.0_scaffold00002.380,AmTr_v1.0_scaffold00012.269,AmTr_v1.0_scaffold00012.270,AmTr_v1.0_scaffold00012.271,AmTr_v1.0_scaffold00012.273,AmTr_v1.0_scaffold00012.275,AmTr_v1.0_scaffold00012.276,AmTr_v1.0_scaffold00012.280,AmTr_v1.0_scaffold00012.281,AmTr_v1.0_scaffold00012.282,AmTr_v1.0_scaffold00012.283,AmTr_v1.0_scaffold00012.284,AmTr_v1.0_scaffold00012.288,AmTr_v1.0_scaffold00029.286,AmTr_v1…	Atha_AT1G70110,Atha_AT1G70130,Atha_AT2G37710,Atha_AT2G43690,Atha_AT2G43700,Atha_AT3G53810,Atha_AT3G59700,Atha_AT3G59740,Atha_AT3G59750,Atha_AT4G02420,Atha_AT4G29050,Atha_AT3G45430,Atha_AT3G45440,Atha_AT4G02410,Atha_AT5G60280,Atha_AT3G59730,Atha_AT3G08870,Atha_AT5G01540,Atha_AT5G01550,Atha_AT5G01560,Atha_AT3G45330,Atha_AT3G45390,Atha_AT3G45410,Atha_AT3G45420,Atha_AT5G59260,Atha_AT5G60270,Atha_AT5G…	Glyma01g24536,Glyma03g12230,Glyma01g24670,Glyma03g12120,Glyma07g16260,Glyma07g16270,Glyma11g34210,Glyma18g04090,Glyma18g40290,Glyma18g40310,Glyma03g06580,Glyma07g18890,Glyma18g43570,Glyma08g08000	Medtr1g052275,Medtr3g068025,Medtr5g035910,Medtr7g062660,Medtr7g062680,Medtr7g062700,Medtr7g062750,Medtr7g062770,Medtr7g062890,Medtr7g062900,Medtr7g062920,Medtr7g062940,Medtr7g062950,Medtr7g062990,Medtr7g063010,Medtr7g063030	LOC_Os02g19530,LOC_Os02g19550,LOC_Os02g42780,LOC_Os03g15250,LOC_Os04g44900,LOC_Os04g44910,LOC_Os06g14260,LOC_Os07g03780,LOC_Os07g03790,LOC_Os07g03810,LOC_Os07g03820,LOC_Os07g03830,LOC_Os07g03840,LOC_Os07g03860,LOC_Os07g03870,LOC_Os07g03880,LOC_Os07g03890,LOC_Os07g03900,LOC_Os07g03920,LOC_Os07g03930,LOC_Os07g03950,LOC_Os07g03970,LOC_Os07g04000,LOC_Os07g04010,LOC_Os07g04040,LOC_Os07g18230,LOC_Os07g…	Phvul.001G234200,Phvul.008G117700,Phvul.008G117800,Phvul.010G015800,Phvul.008G094500,Phvul.010G060800	Potri.001G244000,Potri.006G088600,Potri.009G035400,Potri.009G035500,Potri.009G035600,Potri.009G035700,Potri.009G035800,Potri.009G036100,Potri.009G036300,Potri.009G036500,Potri.003G196600,Potri.006G088400,Potri.008G058400,Potri.010G200600,Potri.016G101000,Potri.T083100,Potri.T083500,Potri.006G088900,Potri.T082900,Potri.T083600,Potri.006G103200,Potri.016G123300,Potri.016G123500,Potri.T133000	Solyc05g053010.1,Solyc09g005000.1,Solyc09g011060.2,Solyc09g011070.1,Solyc09g011990.1,Solyc09g012000.1,Solyc10g084860.1	GSVIVG01016502001,GSVIVG01034126001,GSVIVG01029708001,GSVIVG01030310001
OG1_1000057:	AmTr_v1.0_scaffold00001.250,AmTr_v1.0_scaffold00001.257,AmTr_v1.0_scaffold00001.252,AmTr_v1.0_scaffold00001.260,AmTr_v1.0_scaffold00001.261,AmTr_v1.0_scaffold00001.262,AmTr_v1.0_scaffold00001.268,AmTr_v1.0_scaffold00001.251,AmTr_v1.0_scaffold00001.255,AmTr_v1.0_scaffold00001.253,AmTr_v1.0_scaffold00018.68,AmTr_v1.0_scaffold00001.254,AmTr_v1.0_scaffold00001.259,AmTr_v1.0_scaffold00018.90,AmTr_v1.0…	Atha_AT2G17070,Atha_AT2G17080,Atha_AT4G35200,Atha_AT4G35210,Atha_AT2G17680,Atha_AT4G35690,Atha_AT4G35710,Atha_AT4G35720	Glyma01g36520,Glyma01g36545,Glyma11g08810,Glyma01g36560,Glyma11g08800,Glyma01g36570,Glyma11g08790,Glyma02g04830,Glyma16g22760,Glyma02g04840,Glyma02g04850,Glyma11g08820,Glyma11g12310,Glyma12g04520,Glyma11g12331,Glyma12g04550,Glyma11g12350,Glyma12g04560,Glyma11g12370,Glyma12g04580,Glyma11g12390,Glyma11g12400,Glyma12g04590,Glyma12g04620,Glyma12g04610,Glyma19g23490,Glyma04g01280,Glyma06g01320,Glyma06…	Medtr3g116920,Medtr3g116950,Medtr4g070530,Medtr4g070540,Medtr5g023320,Medtr5g023350,Medtr5g023390,Medtr5g023370,Medtr5g023340,Medtr5g023600,Medtr5g023520,Medtr5g023530,Medtr5g023550,Medtr5g023470,Medtr5g023580,Medtr8g074420,Medtr8g074450,Medtr8g074510,Medtr4g070590,Medtr5g023290,Medtr4g070570,Medtr8g074530	LOC_Os08g43750,LOC_Os11g06100,LOC_Os08g43970,LOC_Os08g43930,LOC_Os08g43980,LOC_Os08g43920,LOC_Os08g43790,LOC_Os08g43960,LOC_Os08g43870,LOC_Os08g43900,LOC_Os08g43940,LOC_Os11g06110,LOC_Os08g43800,LOC_Os08g43760,LOC_Os08g43770,LOC_Os08g43860,LOC_Os08g43810,LOC_Os08g43890,LOC_Os08g43780,LOC_Os08g43850,LOC_Os08g43910,LOC_Os08g43950	Phvul.002G113400,Phvul.002G113700,Phvul.002G113600,Phvul.009G022800,Phvul.009G023000,Phvul.009G022700,Phvul.011G043400,Phvul.002G113300,Phvul.003G268400,Phvul.002G113200,Phvul.003G268300,Phvul.009G022900,Phvul.011G043700,Phvul.011G043500,Phvul.011G043600,Phvul.011G043900	Potri.002G012100,Potri.T179300,Potri.002G012400,Potri.002G012200,Potri.005G249000,Potri.005G249100,Potri.T179200,Potri.004G182200,Potri.T150400,Potri.009G142400,Potri.004G182700,Potri.009G142600,Potri.004G182400,Potri.T150300,Potri.009G142500,Potri.004G182600,Potri.T150100,Potri.009G142700,Potri.005G103600,Potri.005G104400,Potri.005G104500,Potri.005G103700,Potri.005G103800,Potri.005G104600	Solyc02g083000.1,Solyc02g083010.1,Solyc02g083020.1,Solyc02g083030.1,Solyc02g083090.1,Solyc02g083050.1,Solyc02g083040.1,Solyc03g032230.1,Solyc02g083070.2,Solyc02g083100.2,Solyc02g083120.1	GSVIVG01002913001,GSVIVG01004309001,GSVIVG01004310001,GSVIVG01007246001,GSVIVG01023923001,GSVIVG01023927001,GSVIVG01023925001,GSVIVG01023929001,GSVIVG01023924001,GSVIVG01023928001
OG1_1000058:	AmTr_v1.0_scaffold00007.209,AmTr_v1.0_scaffold00092.53,AmTr_v1.0_scaffold00095.73,AmTr_v1.0_scaffold00130.51,AmTr_v1.0_scaffold00130.54,AmTr_v1.0_scaffold00018.153,AmTr_v1.0_scaffold00046.173,AmTr_v1.0_scaffold00078.19,AmTr_v1.0_scaffold00065.172	Atha_AT1G01140,Atha_AT1G30270,Atha_AT2G26980,Atha_AT5G21326,Atha_AT1G29230,Atha_AT2G34180,Atha_AT4G18700,Atha_AT5G45810,Atha_AT4G24400,Atha_AT5G35410,Atha_AT5G07070,Atha_AT5G58380,Atha_AT4G30960,Atha_AT5G01810,Atha_AT5G45820	Glyma01g32400,Glyma02g40110,Glyma03g04510,Glyma09g41340,Glyma11g30040,Glyma11g35900,Glyma13g30110,Glyma18g02500,Glyma18g06180,Glyma18g44450,Glyma19g28790,Glyma02g36410,Glyma09g14090,Glyma15g32800,Glyma17g08270,Glyma02g38180,Glyma04g09610,Glyma06g09700,Glyma13g23500,Glyma17g12250,Glyma02g44380,Glyma03g42130,Glyma07g05700,Glyma09g11770,Glyma14g04433,Glyma16g02290,Glyma05g29140,Glyma08g12290,Glyma13…	Medtr1g103760,Medtr3g072320,Medtr2g019575,Medtr8g024590,Medtr8g024600,Medtr2g049790,Medtr4g114670,Medtr5g088350,Medtr3g466400,Medtr5g075060,Medtr4g029020,Medtr7g072575,Medtr5g067150,Medtr2g016340,Medtr4g131060,Medtr2g016280,Medtr8g086380	LOC_Os01g10890,LOC_Os01g55450,LOC_Os02g06570,LOC_Os03g22050,LOC_Os05g11790,LOC_Os05g26820,LOC_Os07g48100,LOC_Os01g35184,LOC_Os06g40370,LOC_Os07g05620,LOC_Os12g03810,LOC_Os05g43840,LOC_Os01g60910,LOC_Os05g39870,LOC_Os03g03510,LOC_Os03g20380,LOC_Os07g48760,LOC_Os11g03970,LOC_Os11g02240,LOC_Os12g02200,LOC_Os08g34240,LOC_Os09g25100,LOC_Os01g10870	Phvul.001G248700,Phvul.008G084600,Phvul.008G248900,Phvul.010G067600,Phvul.002G238800,Phvul.006G174800,Phvul.003G156900,Phvul.009G206900,Phvul.003G165700,Phvul.008G184400,Phvul.008G205700,Phvul.009G145400,Phvul.009G213000,Phvul.010G118300,Phvul.006G020900,Phvul.006G076200,Phvul.009G257000,Phvul.006G174900	Potri.001G222600,Potri.002G109000,Potri.002G177900,Potri.006G062800,Potri.009G021000,Potri.014G104200,Potri.018G119200,Potri.018G122300,Potri.018G130500,Potri.006G068400,Potri.004G058300,Potri.011G067600,Potri.006G186200,Potri.018G108500,Potri.018G109100,Potri.011G067500,Potri.013G156000,Potri.016G133500,Potri.019G048800,Potri.019G127500	Solyc01g008850.2,Solyc02g021440.2,Solyc04g076810.2,Solyc05g047600.2,Solyc11g062410.1,Solyc12g009570.1,Solyc02g072530.1,Solyc02g072540.2,Solyc03g006110.2,Solyc05g052270.1,Solyc07g005440.1,Solyc12g010130.1,Solyc06g050270.1,Solyc06g050280.1,Solyc06g050290.1,Solyc06g050300.1,Solyc06g007430.1,Solyc09g042660.2	GSVIVG01009228001,GSVIVG01015549001,GSVIVG01021541001,GSVIVG01037427001,GSVIVG01027421001,GSVIVG01030213001,GSVIVG01006778001,GSVIVG01021231001
OG1_1000059:	AmTr_v1.0_scaffold00004.265,AmTr_v1.0_scaffold00024.48,AmTr_v1.0_scaffold00048.42,AmTr_v1.0_scaffold00109.56	Atha_AT1G05230,Atha_AT1G17920,Atha_AT1G73360,Atha_AT2G32370,Atha_AT3G61150,Atha_AT4G00730,Atha_AT4G04890,Atha_AT4G21750,Atha_AT5G52170,Atha_AT1G34650,Atha_AT3G03260,Atha_AT5G17320,Atha_AT5G46880,Atha_AT4G17710,Atha_AT1G79840	Glyma01g01850,Glyma03g01860,Glyma05g33520,Glyma06g46000,Glyma07g08340,Glyma08g06190,Glyma09g29810,Glyma09g34061,Glyma09g40130,Glyma12g10710,Glyma12g32050,Glyma16g34350,Glyma18g45970,Glyma20g29580,Glyma01g45070,Glyma07g02220,Glyma08g21890,Glyma09g26600,Glyma10g38280,Glyma10g39720,Glyma11g00570,Glyma13g38430,Glyma13g43350,Glyma15g01960,Glyma16g32130,Glyma20g28010,Glyma09g03000,Glyma15g13950,Glyma09…	Medtr0198s0030,Medtr1g101280,Medtr4g047800,Medtr7g076080,Medtr8g432540,Medtr2g088470,Medtr2g101720,Medtr6g477820,Medtr2g030570,Medtr2g030600,Medtr2g030660,Medtr2g030690,Medtr2g030710,Medtr5g005600,Medtr5g029320,Medtr7g427690,Medtr7g427710,Medtr7g427700	LOC_Os02g45250,LOC_Os04g48070,LOC_Os08g04190,LOC_Os09g35760,LOC_Os04g53540,LOC_Os08g08820,LOC_Os06g10600,LOC_Os10g42490,LOC_Os01g55549	Phvul.002G048200,Phvul.002G137000,Phvul.002G333100,Phvul.004G120500,Phvul.004G143500,Phvul.005G114600,Phvul.005G168900,Phvul.007G053200,Phvul.008G072700,Phvul.010G090300,Phvul.010G148700,Phvul.011G104700,Phvul.007G067500,Phvul.006G126500,Phvul.006G126600	Potri.001G137800,Potri.002G154700,Potri.002G230200,Potri.003G096000,Potri.004G020400,Potri.011G025000,Potri.012G038500,Potri.014G075200,Potri.014G152000,Potri.015G034100,Potri.001G184100,Potri.003G052400,Potri.012G139300,Potri.015G141800,Potri.004G074800,Potri.017G144600,Potri.T120700	Solyc01g091630.2,Solyc02g080260.2,Solyc03g026070.2,Solyc03g031760.2,Solyc03g098200.2,Solyc03g120620.2,Solyc06g035940.2,Solyc06g072310.2,Solyc08g076370.2,Solyc10g005330.2,Solyc12g005830.1,Solyc04g025480.1,Solyc08g062510.2,Solyc09g066030.1,Solyc09g066050.2,Solyc09g066070.2,Solyc11g011940.1,Solyc10g018000.1,Solyc10g018030.1,Solyc07g026560.1,Solyc08g062520.2,Solyc09g057540.2,Solyc11g022420.1,Solyc04g…	GSVIVG01010600001,GSVIVG01012643001,GSVIVG01017073001,GSVIVG01027508001,GSVIVG01030605001,GSVIVG01013073001,GSVIVG01029396001,GSVIVG01035238001
OG1_1000060:	NONE	NONE	Glyma05g20956,Glyma10g23711,Glyma07g16651,Glyma14g17334	Medtr7g011160	LOC_Os01g16370,LOC_Os01g16390,LOC_Os01g16400,LOC_Os06g06380,LOC_Os06g06400,LOC_Os06g06390,LOC_Os07g40810,LOC_Os01g21240,LOC_Os12g28100,LOC_Os07g27370,LOC_Os02g35210,LOC_Os12g37740,LOC_Os12g37770,LOC_Os07g26430,LOC_Os12g09240,LOC_Os11g16470,LOC_Os03g46550,LOC_Os08g28600,LOC_Os08g10440,LOC_Os08g10430,LOC_Os08g10260,LOC_Os11g14380,LOC_Os08g28540,LOC_Os11g11920,LOC_Os11g11810,LOC_Os11g15190,LOC_Os12g…	NONE	Potri.004G210700,Potri.014G131500	Solyc03g096320.1,Solyc10g045680.1,Solyc06g005830.1,Solyc07g047810.1	NONE
OG1_1000061:	NONE	NONE	NONE	NONE	NONE	NONE	NONE	Solyc00g005490.1,Solyc05g016270.1,Solyc06g048580.1,Solyc03g058660.1,Solyc12g038330.1,Solyc08g048340.1,Solyc02g094700.1,Solyc11g056580.1,Solyc10g036700.1,Solyc01g112400.1,Solyc08g029310.1,Solyc00g116150.1,Solyc11g040310.1,Solyc00g113230.1,Solyc00g113330.1,Solyc00g006570.1,Solyc00g046980.1,Solyc05g021450.1,Solyc06g009720.1,Solyc00g015610.1,Solyc01g090330.1,Solyc05g016360.1,Solyc08g048130.1,Solyc10g…	NONE
OG1_1000062:	AmTr_v1.0_scaffold00016.150,AmTr_v1.0_scaffold00057.196,AmTr_v1.0_scaffold00058.47,AmTr_v1.0_scaffold00068.133,AmTr_v1.0_scaffold00099.12,AmTr_v1.0_scaffold00068.130,AmTr_v1.0_scaffold00068.131	Atha_AT1G03740,Atha_AT1G53050,Atha_AT5G44290,Atha_AT1G09600,Atha_AT1G54610,Atha_AT1G57700,Atha_AT1G71530,Atha_AT1G18670,Atha_AT1G74330,Atha_AT5G39420,Atha_AT1G33770,Atha_AT4G10010,Atha_AT5G50860,Atha_AT3G05050,Atha_AT3G01085,Atha_AT4G04960,Atha_AT4G28350	Glyma01g43771,Glyma03g40330,Glyma04g37630,Glyma06g17460,Glyma06g37210,Glyma11g01738,Glyma12g25000,Glyma12g28651,Glyma12g35310,Glyma13g35200,Glyma19g42960,Glyma20g37360,Glyma04g32970,Glyma05g00810,Glyma05g38410,Glyma06g21210,Glyma06g44730,Glyma07g38140,Glyma08g01250,Glyma10g30030,Glyma12g12830,Glyma12g33230,Glyma13g28650,Glyma13g37230,Glyma15g10470,Glyma17g02580,Glyma17g11111,Glyma19g03140,Glyma08…	Medtr1g081870,Medtr2g020210,Medtr2g085200,Medtr2g090405,Medtr3g098760,Medtr4g078290,Medtr4g109090,Medtr4g118780,Medtr7g114300,Medtr8g099770,Medtr2g013720,Medtr2g090250,Medtr2g090410,Medtr5g008860,Medtr6g013030,Medtr7g011800	LOC_Os01g10430,LOC_Os07g40550,LOC_Os08g02050	Phvul.002G034800,Phvul.002G283400,Phvul.005G071900,Phvul.006G097500,Phvul.006G161400,Phvul.006G220500,Phvul.009G163500,Phvul.003G100900,Phvul.003G187700,Phvul.005G103400,Phvul.007G184200,Phvul.009G184700,Phvul.011G119100,Phvul.004G032200,Phvul.008G039800,Phvul.005G103200,Phvul.005G103300,Phvul.006G185000,Phvul.011G119200	Potri.001G399700,Potri.003G003700,Potri.004G226900,Potri.005G045500,Potri.008G204400,Potri.011G119400,Potri.012G067800,Potri.012G103900,Potri.013G032200,Potri.013G130000,Potri.015G061400,Potri.015G103300,Potri.019G073100,Potri.004G044200,Potri.011G053100,Potri.011G053200,Potri.017G088200,Potri.013G100100	Solyc01g067640.2,Solyc01g098160.2,Solyc01g103350.2,Solyc03g097690.2,Solyc03g115660.2,Solyc06g064660.2,Solyc07g053910.2,Solyc07g063130.2,Solyc10g008280.2,Solyc11g045610.1,Solyc02g088330.2,Solyc02g078170.1	GSVIVG01004673001,GSVIVG01005211001,GSVIVG01020556001,GSVIVG01007956001,GSVIVG01011471001,GSVIVG01014335001,GSVIVG01017805001,GSVIVG01021907001,GSVIVG01023220001,GSVIVG01008613001,GSVIVG01013574001,GSVIVG01035260001,GSVIVG01036431001
OG1_1000063:	AmTr_v1.0_scaffold00033.53,AmTr_v1.0_scaffold00033.54,AmTr_v1.0_scaffold00071.161,AmTr_v1.0_scaffold00071.165,AmTr_v1.0_scaffold00071.167,AmTr_v1.0_scaffold00017.258,AmTr_v1.0_scaffold00061.89	Atha_AT1G10010,Atha_AT1G58360,Atha_AT1G77380,Atha_AT5G09220,Atha_AT5G49630,Atha_AT5G63850,Atha_AT1G44100,Atha_AT5G23810	Glyma02g47350,Glyma04g42520,Glyma06g12270,Glyma08g44930,Glyma08g44940,Glyma14g01405,Glyma18g07970,Glyma18g07980,Glyma18g08000,Glyma02g47370,Glyma14g01370,Glyma04g09150,Glyma06g09270,Glyma06g09280,Glyma14g22120,Glyma04g09310,Glyma04g38640,Glyma04g38650,Glyma05g32810,Glyma06g09470,Glyma06g16340,Glyma10g40130,Glyma11g11440,Glyma12g03580,Glyma13g10070,Glyma14g24370,Glyma17g26590,Glyma06g16350,Glyma08…	Medtr1g007180,Medtr1g007240,Medtr1g007270,Medtr2g031750,Medtr3g110420,Medtr3g110430,Medtr1g007380,Medtr1g029750,Medtr1g105980,Medtr1g105990,Medtr1g105995,Medtr1g106000,Medtr3g088455,Medtr3g088475,Medtr3g096800,Medtr3g110660,Medtr4g073520,Medtr8g094290,Medtr3g088465,Medtr3g096830,Medtr3g096840,Medtr3g061390,Medtr3g461430,Medtr3g461440,Medtr3g461470,Medtr5g096840,Medtr3g461480,Medtr5g096850	LOC_Os01g65660,LOC_Os12g09300,LOC_Os01g66010,LOC_Os02g01210,LOC_Os05g34980,LOC_Os06g36180,LOC_Os11g09020,LOC_Os12g08090,LOC_Os12g08130,LOC_Os12g09320,LOC_Os04g39489,LOC_Os04g56470,LOC_Os06g12330,LOC_Os06g36210,LOC_Os06g12350,LOC_Os07g04180,LOC_Os02g49060,LOC_Os01g65670	Phvul.001G071500,Phvul.009G128500,Phvul.009G128600,Phvul.009G153600,Phvul.009G153700,Phvul.001G077000,Phvul.007G047400,Phvul.009G113800,Phvul.006G061100,Phvul.006G061300,Phvul.008G282800,Phvul.006G061500,Phvul.008G283000,Phvul.009G112000,Phvul.009G112100,Phvul.001G078200	Potri.001G470000,Potri.001G470200,Potri.002G079400,Potri.002G079500,Potri.005G068900,Potri.005G181600,Potri.007G100100,Potri.009G133600,Potri.011G167000,Potri.011G167200,Potri.011G167300,Potri.011G167500,Potri.002G079700,Potri.002G112100,Potri.005G181500,Potri.T152100,Potri.006G236000,Potri.009G085000	Solyc01g106800.2,Solyc04g077050.2,Solyc06g060110.2,Solyc11g005070.1,Solyc12g088190.1,Solyc07g066010.2,Solyc07g066020.2	GSVIVG01008820001,GSVIVG01009260001,GSVIVG01014772001,GSVIVG01022321001,GSVIVG01022335001,GSVIVG01024038001,GSVIVG01035296001,GSVIVG01035297001,GSVIVG01014771001,GSVIVG01035298001,GSVIVG01035302001,GSVIVG01026009001
OG1_1000064:	NONE	Atha_AT1G29179,Atha_AT1G44020,Atha_AT1G44030,Atha_AT1G29180,Atha_AT1G62030,Atha_AT1G66440,Atha_AT1G66450,Atha_AT2G28460,Atha_AT3G26250,Atha_AT4G02540,Atha_AT4G10560,Atha_AT4G13130,Atha_AT4G15070,Atha_AT4G26380,Atha_AT5G37210,Atha_AT5G48320,Atha_AT3G26240,Atha_AT3G50010,Atha_AT5G03360,Atha_AT1G53340,Atha_AT1G34480,Atha_AT1G45243,Atha_AT2G13900,Atha_AT2G02630,Atha_AT2G02610,Atha_AT5G02340,Atha_AT2G…	Glyma03g30150,Glyma19g33040	NONE	NONE	Phvul.001G142800	Potri.016G044200,Potri.016G044300,Potri.016G044600,Potri.016G044700,Potri.016G044800,Potri.016G047000,Potri.016G047200,Potri.016G047300,Potri.T110300,Potri.T110400,Potri.T110500,Potri.T110600,Potri.016G057800,Potri.016G047100,Potri.T110700,Potri.016G044900	NONE	NONE
OG1_1000065:	AmTr_v1.0_scaffold00037.118,AmTr_v1.0_scaffold00085.6,AmTr_v1.0_scaffold00106.63,AmTr_v1.0_scaffold00159.11,AmTr_v1.0_scaffold00163.22,AmTr_v1.0_scaffold00169.31	Atha_AT1G21850,Atha_AT1G21860,Atha_AT1G41830,Atha_AT1G55560,Atha_AT1G55570,Atha_AT1G76160,Atha_AT2G23630,Atha_AT3G13390,Atha_AT3G13400,Atha_AT4G22010,Atha_AT4G28090,Atha_AT4G37160,Atha_AT4G38420,Atha_AT5G66920,Atha_AT4G12420,Atha_AT4G25240,Atha_AT5G48450,Atha_AT5G51480,Atha_AT1G75790	Glyma01g38980,Glyma04g02140,Glyma05g17432,Glyma06g02240,Glyma06g46350,Glyma07g35170,Glyma07g35180,Glyma07g39160,Glyma11g06290,Glyma11g10320,Glyma11g36390,Glyma12g02610,Glyma12g10420,Glyma12g31920,Glyma14g39880,Glyma17g01580,Glyma17g21490,Glyma17g21530,Glyma17g38120,Glyma20g03030,Glyma15g11570,Glyma04g13670,Glyma05g04270,Glyma06g47670,Glyma08g45730,Glyma17g14730,Glyma05g17404	Medtr1g026410,Medtr2g088080,Medtr3g083390,Medtr3g083400,Medtr3g083430,Medtr3g083440,Medtr3g083450,Medtr3g115050,Medtr4g048350,Medtr4g049390,Medtr4g075690,Medtr4g083190,Medtr4g083210,Medtr4g132320,Medtr5g018270,Medtr8g479380,Medtr8g479390,Medtr3g008580,Medtr4g101650,Medtr7g051440,Medtr3g083410	LOC_Os01g01030,LOC_Os06g01490,LOC_Os08g05820,LOC_Os10g36390,LOC_Os01g60080,LOC_Os04g47400,LOC_Os05g40740,LOC_Os06g46500,LOC_Os07g02810,LOC_Os07g32660	Phvul.001G001500,Phvul.001G269100,Phvul.001G269200,Phvul.002G021900,Phvul.002G101700,Phvul.002G101800,Phvul.003G080100,Phvul.003G247700,Phvul.003G247800,Phvul.009G021000,Phvul.011G025400,Phvul.011G102500,Phvul.003G217800,Phvul.005G008000,Phvul.008G134900	Potri.001G000500,Potri.001G000600,Potri.002G013700,Potri.002G227600,Potri.003G224100,Potri.003G224200,Potri.004G010100,Potri.004G180500,Potri.005G247700,Potri.007G038200,Potri.007G038300,Potri.014G154500,Potri.001G120300,Potri.003G112700,Potri.012G126400,Potri.014G177700,Potri.015G127200,Potri.002G021000	Solyc01g005510.2,Solyc01g056310.2,Solyc01g111970.2,Solyc02g065170.2,Solyc02g080670.2,Solyc02g090360.2,Solyc03g063150.2,Solyc04g082140.2,Solyc05g055710.2,Solyc07g052230.2,Solyc07g052240.2,Solyc11g008860.1,Solyc12g094460.1,Solyc12g094470.1,Solyc03g083900.2,Solyc08g079090.2,Solyc09g055930.2,Solyc04g081520.1	GSVIVG01001270001,GSVIVG01003808001,GSVIVG01018624001,GSVIVG01030441001,GSVIVG01004401001,GSVIVG01005054001,GSVIVG01005055001,GSVIVG01005373001,GSVIVG01008707001,GSVIVG01012709001,GSVIVG01023902001
OG1_1000066:	AmTr_v1.0_scaffold02463.1	Atha_ATMG00300	Glyma18g13645	Medtr0127s0030,Medtr3g463880,Medtr6g045657,Medtr1g057430,Medtr4g033005,Medtr4g046673,Medtr4g051502,Medtr2g038180,Medtr4g091710,Medtr3g069560,Medtr6g033765,Medtr1g027280,Medtr5g099425,Medtr5g099435,Medtr2g029310,Medtr5g099415,Medtr7g022330,Medtr0491s0040,Medtr3g463890,Medtr8g038920,Medtr4g058610,Medtr6g046055,Medtr1g076230,Medtr4g026400,Medtr2g012760,Medtr3g008080,Medtr8g073390,Medtr3g025405,Medtr…	NONE	Phvul.002G182300,Phvul.008G125100,Phvul.007G103500,Phvul.003G107200,Phvul.010G010700,Phvul.010G009700,Phvul.008G162600,Phvul.008G188600,Phvul.010G082600,Phvul.007G095100,Phvul.004G145700,Phvul.011G124900,Phvul.004G002500	Potri.001G189600,Potri.006G182700,Potri.007G016500,Potri.011G000300,Potri.001G219000,Potri.001G235600,Potri.006G174400,Potri.017G004100,Potri.013G093000,Potri.005G065500,Potri.001G383200,Potri.017G081200	Solyc00g007240.1,Solyc07g009390.1,Solyc09g012060.1,Solyc08g014320.1,Solyc10g054830.1,Solyc08g061870.1,Solyc11g056610.1,Solyc01g067050.1,Solyc03g043690.1,Solyc05g053320.1,Solyc00g007250.1,Solyc10g017730.1,Solyc12g070160.1,Solyc08g062410.1,Solyc11g056600.1,Solyc03g043670.1,Solyc01g015100.1,Solyc06g051530.1,Solyc02g043930.1,Solyc05g050260.1,Solyc09g015410.1,Solyc11g030680.1,Solyc07g041040.1,Solyc11g…	GSVIVG01029168001,GSVIVG01031476001,GSVIVG01028612001,GSVIVG01000641001
OG1_1000067:	NONE	NONE	Glyma0024s00245,Glyma01g15744,Glyma09g27746,Glyma07g17511,Glyma09g27733,Glyma06g31572,Glyma20g06236,Glyma20g13640,Glyma17g17715,Glyma06g31561,Glyma05g19804,Glyma12g13345,Glyma02g34091,Glyma14g13225,Glyma04g32883,Glyma06g34561,Glyma07g13111,Glyma09g09661,Glyma12g23685,Glyma14g09975,Glyma14g20560,Glyma14g22786,Glyma14g22793,Glyma15g19536,Glyma17g31911,Glyma18g15586,Glyma18g15592,Glyma18g15599,Glyma…	Medtr0116s0010,Medtr0933s0010,Medtr0116s0090,Medtr0116s0020	LOC_Os01g03240,LOC_Os12g37440,LOC_Os08g18200,LOC_Os02g19360,LOC_Os08g18790,LOC_Os10g16870,LOC_Os10g42202,LOC_Os11g17280,LOC_Os08g18830,LOC_Os11g47432,LOC_Os11g47438,LOC_Os11g14720,LOC_Os01g15720,LOC_Os01g42170,LOC_Os01g59040,LOC_Os02g19350,LOC_Os03g40460,LOC_Os08g39580,LOC_Os09g35530,LOC_Os11g14710,LOC_Os05g34200,LOC_Os09g37140,LOC_Os07g46200,LOC_Os11g33938,LOC_Os12g32320,LOC_Os11g20480	Phvul.011G123700,Phvul.009G215900	Potri.001G156800,Potri.001G180800,Potri.001G429400,Potri.003G034000,Potri.004G063700,Potri.007G072200,Potri.008G223300,Potri.011G079200,Potri.015G065200,Potri.017G104400,Potri.017G104500,Potri.003G006400,Potri.018G060600,Potri.017G057600,Potri.014G190100,Potri.017G068200,Potri.003G044000,Potri.018G090500,Potri.001G180900,Potri.001G397500,Potri.001G429300,Potri.004G063800,Potri.005G145700,Potri.01…	Solyc06g018070.1,Solyc06g036610.1,Solyc05g025880.1,Solyc07g025280.1	GSVIVG01023474001
OG1_1000068:	NONE	NONE	NONE	Medtr6g464470,Medtr0014s0420,Medtr3g013580,Medtr3g047715,Medtr5g086900,Medtr3g091160,Medtr7g006680,Medtr5g080530,Medtr7g046110,Medtr3g051650,Medtr5g005270,Medtr8g038320,Medtr5g011880,Medtr3g018710,Medtr4g054440,Medtr0047s0160,Medtr3g015377,Medtr3g034870,Medtr3g067340,Medtr1g053435,Medtr3g058020,Medtr3g022320,Medtr3g060990,Medtr7g010390,Medtr4g031710,Medtr2g082450,Medtr5g036210,Medtr6g074500,Medtr…	NONE	NONE	NONE	NONE	NONE
OG1_1000069:	AmTr_v1.0_scaffold00002.442,AmTr_v1.0_scaffold00019.326,AmTr_v1.0_scaffold00026.11,AmTr_v1.0_scaffold00026.9,AmTr_v1.0_scaffold00111.82,AmTr_v1.0_scaffold00131.44,AmTr_v1.0_scaffold00009.176	Atha_AT1G01600,Atha_AT1G63710,Atha_AT2G45970,Atha_AT4G00360,Atha_AT5G58860,Atha_AT1G17260,Atha_AT1G80660,Atha_AT2G07560,Atha_AT2G18960,Atha_AT2G24520,Atha_AT3G42640,Atha_AT3G47950,Atha_AT3G60330,Atha_AT4G30190,Atha_AT5G57350,Atha_AT5G62670,Atha_AT4G11730	Glyma01g07970,Glyma04g34370,Glyma05g01460,Glyma06g20200,Glyma13g05080,Glyma17g10420,Glyma19g02270,Glyma03g01050,Glyma05g37700,Glyma07g07560,Glyma08g01890,Glyma11g26500,Glyma14g37130,Glyma03g26620,Glyma03g42350,Glyma04g07950,Glyma06g07990,Glyma07g02940,Glyma07g14100,Glyma08g23150,Glyma09g06250,Glyma13g00840,Glyma13g22370,Glyma13g44650,Glyma14g17360,Glyma15g00670,Glyma15g17530,Glyma15g25420,Glyma17…	Medtr1g009720,Medtr1g009760,Medtr2g036650,Medtr2g104860,Medtr2g449840,Medtr3g108800,Medtr4g107500,Medtr4g116950,Medtr4g127710,Medtr6g011310,Medtr7g117500,Medtr8g006790,Medtr8g063880,Medtr3g463060,Medtr5g070010,Medtr8g030590,Medtr8g098435	LOC_Os01g63540,LOC_Os02g44654,LOC_Os04g47250,LOC_Os02g55400,LOC_Os03g01120,LOC_Os03g08560,LOC_Os03g48310,LOC_Os04g56160,LOC_Os05g25550,LOC_Os06g08310,LOC_Os07g09340,LOC_Os12g44150	Phvul.001G058900,Phvul.003G143800,Phvul.003G159200,Phvul.003G193800,Phvul.004G025700,Phvul.005G180700,Phvul.009G100900,Phvul.009G190500,Phvul.009G208000,Phvul.009G239000,Phvul.009G260800,Phvul.010G050900,Phvul.010G159400,Phvul.002G290700,Phvul.006G065000,Phvul.008G262600,Phvul.010G099900	Potri.001G048300,Potri.001G161400,Potri.003G080500,Potri.003G179800,Potri.006G005900,Potri.006G165900,Potri.006G188600,Potri.006G275000,Potri.012G071600,Potri.014G046300,Potri.015G066000,Potri.018G006000,Potri.018G090300,Potri.018G112400,Potri.001G249700,Potri.003G129100,Potri.009G043700,Potri.014G085800	Solyc00g257110.2,Solyc03g113400.2,Solyc03g117150.2,Solyc06g071100.2,Solyc07g017780.2,Solyc08g078200.1,Solyc12g010360.1,Solyc01g094750.2,Solyc06g076800.2,Solyc08g081220.1,Solyc07g005040.2	GSVIVG01001052001,GSVIVG01008074001,GSVIVG01016652001,GSVIVG01016862001,GSVIVG01018265001,GSVIVG01019734001,GSVIVG01029244001,GSVIVG01032599001,GSVIVG01035525001,GSVIVG01024781001,GSVIVG01026947001
OG1_1000070:	NONE	Atha_AT1G11608,Atha_AT1G53325,Atha_AT1G11620,Atha_AT1G31510,Atha_AT3G22730,Atha_AT3G22350,Atha_AT3G21410,Atha_AT3G08750,Atha_AT3G18910,Atha_AT3G17480,Atha_AT3G17540,Atha_AT3G17500,Atha_AT3G17490,Atha_AT3G22650,Atha_AT2G27520,Atha_AT2G17830,Atha_AT3G16590,Atha_AT2G04920,Atha_AT5G36730,Atha_AT5G36820,Atha_AT3G25460,Atha_AT3G17620,Atha_AT3G22700,Atha_AT3G24700,Atha_AT5G42460,Atha_AT1G62270,Atha_AT3G…	NONE	NONE	NONE	NONE	NONE	NONE	NONE
OG1_1000071:	AmTr_v1.0_scaffold00004.74,AmTr_v1.0_scaffold00009.279,AmTr_v1.0_scaffold00022.254,AmTr_v1.0_scaffold00022.265,AmTr_v1.0_scaffold00050.35,AmTr_v1.0_scaffold00078.73,AmTr_v1.0_scaffold00004.116	Atha_AT1G04150,Atha_AT1G22610,Atha_AT1G51570,Atha_AT1G74720,Atha_AT3G03680,Atha_AT3G57880,Atha_AT3G61300,Atha_AT4G00700,Atha_AT4G11610,Atha_AT4G20080,Atha_AT5G06850,Atha_AT5G12970,Atha_AT5G17980,Atha_AT5G48060	Glyma01g42820,Glyma02g30080,Glyma03g01470,Glyma03g29840,Glyma05g01340,Glyma05g21270,Glyma07g07900,Glyma07g09810,Glyma08g16140,Glyma08g26090,Glyma09g00571,Glyma09g32000,Glyma09g39690,Glyma10g11910,Glyma10g12010,Glyma11g02650,Glyma11g13890,Glyma12g00360,Glyma12g36831,Glyma13g10720,Glyma13g41770,Glyma14g11200,Glyma15g03630,Glyma15g42630,Glyma17g18260,Glyma18g46500,Glyma19g32730,Glyma13g10625	Medtr0291s0010,Medtr0305s0020,Medtr1g015540,Medtr3g027150,Medtr4g023460,Medtr4g033215,Medtr4g057675,Medtr4g066150,Medtr4g071870,Medtr4g107850,Medtr5g010390,Medtr5g096980,Medtr6g027540,Medtr6g028050,Medtr7g076900,Medtr7g092770,Medtr8g031270	LOC_Os01g40480,LOC_Os02g57090,LOC_Os03g44890,LOC_Os04g58720,LOC_Os04g59520,LOC_Os05g30750,LOC_Os05g35480,LOC_Os06g41090,LOC_Os07g07070,LOC_Os07g30020,LOC_Os02g44490,LOC_Os04g39680	Phvul.001G140200,Phvul.002G157000,Phvul.003G025300,Phvul.003G192500,Phvul.004G076600,Phvul.004G161000,Phvul.005G037500,Phvul.005G150300,Phvul.006G001700,Phvul.007G257600,Phvul.007G257800,Phvul.008G066300,Phvul.011G001600,Phvul.011G056600,Phvul.011G214100	Potri.001G015700,Potri.001G105400,Potri.001G271400,Potri.002G158000,Potri.002G254400,Potri.003G125900,Potri.003G210800,Potri.004G043000,Potri.006G058700,Potri.006G058900,Potri.006G098700,Potri.008G007200,Potri.009G065600,Potri.011G052000,Potri.011G055800,Potri.013G055500,Potri.013G066400,Potri.013G066500,Potri.013G107700,Potri.014G081700,Potri.016G049100,Potri.016G049300,Potri.016G113800,Potri.01…	Solyc01g006620.2,Solyc01g007170.2,Solyc01g065500.2,Solyc01g086700.2,Solyc01g086720.2,Solyc01g094410.2,Solyc03g077920.1,Solyc03g113190.1,Solyc08g008020.1,Solyc09g064230.1,Solyc10g078680.1,Solyc10g080420.1,Solyc10g080430.1,Solyc11g022400.1,Solyc11g022460.1	GSVIVG01025333001,GSVIVG01032042001,GSVIVG01033533001,GSVIVG01028466001,GSVIVG01034469001,GSVIVG01008058001,GSVIVG01022489001,GSVIVG01026880001
OG1_1000072:	AmTr_v1.0_scaffold00024.100,AmTr_v1.0_scaffold00024.101,AmTr_v1.0_scaffold00024.97,AmTr_v1.0_scaffold00029.319,AmTr_v1.0_scaffold00029.322,AmTr_v1.0_scaffold00036.136,AmTr_v1.0_scaffold00067.156,AmTr_v1.0_scaffold00067.190,AmTr_v1.0_scaffold00067.196,AmTr_v1.0_scaffold00256.1,AmTr_v1.0_scaffold00120.46	Atha_AT1G62200,Atha_AT2G02020,Atha_AT2G02040,Atha_AT3G54140,Atha_AT5G01180,Atha_AT2G40460,Atha_AT5G46040,Atha_AT5G46050	Glyma01g27490,Glyma02g38970,Glyma05g26670,Glyma05g26680,Glyma05g26690,Glyma07g17640,Glyma08g09680,Glyma08g15670,Glyma11g23370,Glyma14g37020,Glyma18g07220,Glyma02g00600,Glyma03g32280,Glyma10g00800,Glyma10g00810,Glyma10g32750,Glyma19g35020,Glyma20g34870,Glyma02g42740,Glyma04g39870,Glyma06g15020,Glyma11g35890,Glyma18g02510,Glyma19g35030,Glyma04g03061,Glyma08g09690	Medtr1g041815,Medtr1g041835,Medtr1g041875,Medtr1g041885,Medtr1g042310,Medtr1g075440,Medtr3g072300,Medtr7g098040,Medtr7g098090,Medtr7g098150,Medtr7g098160,Medtr7g098180,Medtr7g098200,Medtr7g098220,Medtr7g098230,Medtr3g112450,Medtr3g112460,Medtr3g112470,Medtr3g462710,Medtr4g015080,Medtr7g067010,Medtr7g098210	LOC_Os01g04950,LOC_Os01g67630,LOC_Os03g13240,LOC_Os03g13250,LOC_Os03g51050,LOC_Os07g01070,LOC_Os02g47090,LOC_Os04g50940,LOC_Os04g50950,LOC_Os07g41250,LOC_Os03g04570,LOC_Os10g33170,LOC_Os10g33210,LOC_Os03g13274,LOC_Os06g49220,LOC_Os06g49250,LOC_Os10g02100,LOC_Os10g02220,LOC_Os10g02260,LOC_Os10g02240,LOC_Os10g22560,LOC_Os10g42870,LOC_Os06g49240,LOC_Os10g02210,LOC_Os10g42900,LOC_Os05g27010	Phvul.001G163400,Phvul.001G163500,Phvul.007G274800,Phvul.007G274900,Phvul.010G066200,Phvul.001G248600,Phvul.009G140800,Phvul.002G185600,Phvul.002G185700,Phvul.006G065900,Phvul.008G107200,Phvul.010G074200,Phvul.008G263300	Potri.001G248600,Potri.006G096800,Potri.009G042400,Potri.010G100200,Potri.011G120000,Potri.016G111800,Potri.016G111900,Potri.002G029200,Potri.005G233500,Potri.002G258700,Potri.002G258900,Potri.008G170100,Potri.010G068100,Potri.019G055800	Solyc02g021240.2,Solyc06g076750.2,Solyc07g008520.2,Solyc09g005380.1,Solyc09g014220.2,Solyc09g014230.1,Solyc12g042300.1,Solyc06g050900.2,Solyc09g072780.1,Solyc09g090470.2,Solyc12g089230.1	GSVIVG01009804001,GSVIVG01034004001,GSVIVG01024796001,GSVIVG01027876001,GSVIVG01028391001,GSVIVG01028392001,GSVIVG01032716001,GSVIVG01011563001
OG1_1000073:	AmTr_v1.0_scaffold00067.2,AmTr_v1.0_scaffold00794.1,AmTr_v1.0_scaffold03266.1,AmTr_v1.0_scaffold00089.67,AmTr_v1.0_scaffold00089.68,AmTr_v1.0_scaffold00089.78,AmTr_v1.0_scaffold00089.69,AmTr_v1.0_scaffold00154.22,AmTr_v1.0_scaffold00436.1,AmTr_v1.0_scaffold00154.21,AmTr_v1.0_scaffold00154.26	Atha_AT3G04200,Atha_AT3G05950,Atha_AT5G39190,Atha_AT5G39160,Atha_AT5G39130,Atha_AT5G39150,Atha_AT5G39180,Atha_AT5G39110,Atha_AT5G39120,Atha_AT4G14630,Atha_AT5G38960,Atha_AT5G38940,Atha_AT5G38910,Atha_AT5G38930	Glyma05g25620,Glyma08g08600,Glyma09g03010,Glyma15g13960,Glyma10g31210,Glyma20g36300,Glyma16g06500,Glyma19g09810,Glyma19g09830,Glyma19g09840,Glyma19g09860,Glyma19g09990,Glyma19g24870,Glyma19g24850,Glyma19g24900,Glyma16g06520,Glyma20g36320	Medtr1g023770,Medtr2g031270,Medtr2g030855,Medtr2g030895,Medtr2g030865,Medtr2g019250,Medtr4g017030,Medtr5g046410,Medtr5g046430,Medtr4g017040,Medtr4g017050,Medtr6g005310,Medtr6g005340,Medtr6g005360,Medtr6g005330,Medtr1g079490	LOC_Os02g29000,LOC_Os02g29020,LOC_Os08g08920,LOC_Os08g08960,LOC_Os08g08990,LOC_Os08g09010,LOC_Os08g09020,LOC_Os08g09060,LOC_Os08g09080,LOC_Os08g09040,LOC_Os08g09000,LOC_Os08g13440,LOC_Os08g08970,LOC_Os08g08980,LOC_Os12g05860,LOC_Os12g05840,LOC_Os12g05870,LOC_Os12g05880	Phvul.008G151200,Phvul.008G151500,Phvul.007G119700,Phvul.006G126200	Potri.001G465100,Potri.011G163300,Potri.011G163800,Potri.011G163200,Potri.013G051600,Potri.013G051700,Potri.T151900,Potri.013G051800,Potri.013G063000,Potri.013G063200,Potri.013G063500,Potri.013G063600,Potri.013G063700,Potri.013G063800,Potri.013G063900,Potri.013G064000,Potri.013G063100,Potri.013G064100,Potri.013G063300,Potri.013G063400,Potri.013G051900,Potri.013G052000,Potri.013G052100,Potri.T1518…	Solyc01g102890.2,Solyc01g102910.2,Solyc01g102900.2,Solyc10g078840.1,Solyc10g078850.1	GSVIVG01000060001,GSVIVG01000062001,GSVIVG01000063001,GSVIVG01000068001,GSVIVG01000067001,GSVIVG01000098001,GSVIVG01000095001,GSVIVG01000102001,GSVIVG01000101001,GSVIVG01000103001,GSVIVG01000097001,GSVIVG01000100001,GSVIVG01031079001,GSVIVG01000070001,GSVIVG01031080001,GSVIVG01031082001,GSVIVG01000066001,GSVIVG01000071001,GSVIVG01031085001,GSVIVG01013822001,GSVIVG01030968001,GSVIVG01030965001,GSV…
OG1_1000074:	NONE	NONE	Glyma02g11151,Glyma13g09742,Glyma13g09794,Glyma13g09865,Glyma14g13884,Glyma14g27015,Glyma17g32691,Glyma17g32731,Glyma17g32782,Glyma17g32830,Glyma19g11565,Glyma02g31620,Glyma13g09700,Glyma13g09755,Glyma13g09730,Glyma13g09781,Glyma13g09820,Glyma13g03360	Medtr1g026990,Medtr1g027160,Medtr1g027250,Medtr1g027460,Medtr1g027540,Medtr1g027410,Medtr1g027320,Medtr1g027030,Medtr1g027050,Medtr1g027070,Medtr1g027140,Medtr1g027680,Medtr1g027830,Medtr1g027990,Medtr1g028280,Medtr6g045030,Medtr1g027440,Medtr1g028020,Medtr1g028100,Medtr1g028170,Medtr1g027730,Medtr1g027840,Medtr1g027930,Medtr3g028630,Medtr1g031200,Medtr1g031280,Medtr1g031510,Medtr1g031520,Medtr1g…	LOC_Os01g02300,LOC_Os01g02320,LOC_Os01g02350,LOC_Os01g02390,LOC_Os01g02550,LOC_Os01g02570,LOC_Os01g02580,LOC_Os01g02610,LOC_Os01g02680,LOC_Os01g02700,LOC_Os01g02760,LOC_Os01g02780,LOC_Os01g02800,LOC_Os01g02830,LOC_Os01g02430,LOC_Os01g02730,LOC_Os01g02410	Phvul.001G047800,Phvul.001G047900,Phvul.001G048000,Phvul.001G048200,Phvul.001G048400,Phvul.001G048500,Phvul.001G048700,Phvul.001G048800,Phvul.001G049000,Phvul.001G049200,Phvul.001G068800,Phvul.001G069200,Phvul.001G070200,Phvul.L000900,Phvul.001G048600,Phvul.001G048900,Phvul.001G049100,Phvul.001G075600,Phvul.001G076100,Phvul.008G174900,Phvul.008G175100,Phvul.011G197500,Phvul.011G198500,Phvul.011G2…	Potri.004G179400,Potri.007G117000,Potri.007G141000,Potri.007G141400,Potri.017G008400,Potri.017G008600,Potri.015G122000,Potri.017G007900,Potri.017G008000,Potri.017G008200,Potri.017G008700,Potri.017G008900,Potri.017G009000,Potri.017G009100,Potri.017G009200,Potri.017G009400,Potri.017G009500,Potri.017G009600,Potri.017G034500,Potri.007G125000,Potri.007G125200,Potri.007G125400,Potri.007G125800,Potri.00…	Solyc03g007210.2	GSVIVG01038718001,GSVIVG01038720001
OG1_1000075:	AmTr_v1.0_scaffold00003.386,AmTr_v1.0_scaffold00004.45,AmTr_v1.0_scaffold00024.260,AmTr_v1.0_scaffold00029.10,AmTr_v1.0_scaffold00058.46,AmTr_v1.0_scaffold00146.34	Atha_AT1G04160,Atha_AT1G04600,Atha_AT1G08730,Atha_AT1G17580,Atha_AT1G50360,Atha_AT1G54560,Atha_AT2G20290,Atha_AT2G31900,Atha_AT2G33240,Atha_AT3G58160,Atha_AT4G28710,Atha_AT4G33200,Atha_AT5G20490,Atha_AT5G43900,Atha_AT5G54280,Atha_AT3G19960,Atha_AT4G27370	Glyma03g32660,Glyma03g40950,Glyma04g05920,Glyma06g05910,Glyma08g17170,Glyma09g41921,Glyma09g42180,Glyma10g03963,Glyma10g04750,Glyma10g30670,Glyma10g43230,Glyma13g16710,Glyma13g18140,Glyma13g19080,Glyma14g11170,Glyma15g42030,Glyma17g05970,Glyma19g35410,Glyma20g00320,Glyma20g00510,Glyma20g23660,Glyma20g36970,Glyma17g34410,Glyma06g39740,Glyma12g22300,Glyma12g34780,Glyma13g35790	Medtr1g015620,Medtr1g037500,Medtr1g038793,Medtr1g069290,Medtr1g070280,Medtr1g070400,Medtr1g080600,Medtr1g114540,Medtr2g062660,Medtr3g105200,Medtr4g125690,Medtr7g099290,Medtr7g115430,Medtr1g037490,Medtr2g081070,Medtr8g464480	LOC_Os01g51632,LOC_Os05g46030,LOC_Os01g51634,LOC_Os03g48140,LOC_Os03g53660,LOC_Os03g64290,LOC_Os06g29350,LOC_Os10g25565,LOC_Os02g53740,LOC_Os02g57190,LOC_Os10g19860,LOC_Os07g37560,LOC_Os10g34710,LOC_Os10g25560	Phvul.001G038200,Phvul.001G167900,Phvul.003G005100,Phvul.003G005200,Phvul.003G133500,Phvul.005G044900,Phvul.006G103900,Phvul.007G155000,Phvul.007G189300,Phvul.007G195700,Phvul.009G082600,Phvul.003G002200,Phvul.007G014600,Phvul.005G085900,Phvul.011G155300	Potri.001G199200,Potri.001G233100,Potri.001G407000,Potri.002G041800,Potri.002G254300,Potri.005G089200,Potri.006G145700,Potri.006G220000,Potri.007G074800,Potri.008G174500,Potri.009G025300,Potri.011G126800,Potri.013G043900,Potri.019G013800,Potri.010G062500	Solyc01g081540.2,Solyc02g020910.2,Solyc06g008090.2,Solyc06g008530.1,Solyc06g083960.1,Solyc07g041150.2,Solyc08g061500.1,Solyc08g061520.2,Solyc09g064200.2,Solyc09g091080.2,Solyc11g006220.1,Solyc07g063590.2,Solyc10g006820.2	GSVIVG01005233001,GSVIVG01028990001,GSVIVG01006004001,GSVIVG01014437001,GSVIVG01015146001,GSVIVG01016822001,GSVIVG01028290001,GSVIVG01028469001,GSVIVG01034427001,GSVIVG01035479001,GSVIVG01036267001
OG1_1000076:	AmTr_v1.0_scaffold00002.540,AmTr_v1.0_scaffold00007.384,AmTr_v1.0_scaffold00014.95,AmTr_v1.0_scaffold00018.155,AmTr_v1.0_scaffold00052.41,AmTr_v1.0_scaffold00079.121,AmTr_v1.0_scaffold00135.68	Atha_AT1G01120,Atha_AT1G04220,Atha_AT1G19440,Atha_AT1G25450,Atha_AT1G68530,Atha_AT2G15090,Atha_AT2G16280,Atha_AT2G26250,Atha_AT2G26640,Atha_AT2G46720,Atha_AT3G10280,Atha_AT4G34510,Atha_AT5G43760,Atha_AT4G34250,Atha_AT4G34520,Atha_AT3G52160,Atha_AT5G49070	Glyma02g00380,Glyma03g42140,Glyma04g06110,Glyma04g20620,Glyma05g08190,Glyma05g17390,Glyma06g01460,Glyma06g06110,Glyma06g24480,Glyma08g30140,Glyma10g00440,Glyma10g32260,Glyma10g42100,Glyma14g08080,Glyma17g12780,Glyma17g23590,Glyma17g36940,Glyma20g24930,Glyma20g35340,Glyma13g31240,Glyma15g08110,Glyma15g15970	Medtr1g041085,Medtr1g076430,Medtr1g110930,Medtr2g054940,Medtr3g105550,Medtr4g054415,Medtr4g054630,Medtr4g070270,Medtr4g113280,Medtr5g056510,Medtr6g032965,Medtr6g074880,Medtr7g081695,Medtr7g118170,Medtr2g013740,Medtr7g118160,Medtr2g436480	LOC_Os01g34560,LOC_Os02g49920,LOC_Os06g14810,LOC_Os06g15020,LOC_Os06g15170,LOC_Os02g11070,LOC_Os03g12030,LOC_Os03g14170,LOC_Os05g49290,LOC_Os05g49900,LOC_Os06g39750,LOC_Os10g28060,LOC_Os11g37900,LOC_Os06g15250,LOC_Os03g08360,LOC_Os10g07010	Phvul.001G014100,Phvul.003G031300,Phvul.003G160400,Phvul.007G027100,Phvul.007G110500,Phvul.007G279500,Phvul.009G023600,Phvul.009G084500,Phvul.009G199000,Phvul.009G257100,Phvul.004G076300,Phvul.006G184900,Phvul.009G249200	Potri.002G178000,Potri.004G155600,Potri.006G218000,Potri.006G249200,Potri.008G120300,Potri.008G160000,Potri.009G116700,Potri.010G079300,Potri.010G079400,Potri.010G079500,Potri.010G079700,Potri.010G080000,Potri.010G080200,Potri.010G080400,Potri.010G125300,Potri.014G104300,Potri.014G196200,Potri.018G032200,Potri.006G080400,Potri.010G079900	Solyc02g063140.2,Solyc02g085870.2,Solyc03g005320.2,Solyc04g080450.1,Solyc05g009270.2,Solyc05g009280.2,Solyc05g013220.2,Solyc06g053870.2,Solyc06g065560.1,Solyc08g067410.1,Solyc09g083050.2,Solyc10g009240.2,Solyc12g006820.1,Solyc06g053900.2,Solyc08g067260.2	GSVIVG01015472001,GSVIVG01027424001,GSVIVG01035769001,GSVIVG01034244001,GSVIVG01035504001,GSVIVG01026270001
OG1_1000077:	NONE	NONE	NONE	Medtr0017s0080,Medtr7g108728,Medtr8g095007,Medtr3g092627,Medtr0019s0060,Medtr1g114115,Medtr2g460710,Medtr8g061895,Medtr3g437070,Medtr4g125400,Medtr7g092545,Medtr5g026595,Medtr2g042135,Medtr6g464630,Medtr1662s0010,Medtr0056s0180,Medtr0108s0020,Medtr0231s0030,Medtr6g047530,Medtr0203s0040,Medtr4g053655,Medtr0379s0030,Medtr6g045317,Medtr7g445280,Medtr1g050805,Medtr2g087545,Medtr4g103695,Medtr0032s012…	NONE	NONE	NONE	NONE	NONE
OG1_1000078:	AmTr_v1.0_scaffold00006.234,AmTr_v1.0_scaffold00010.295,AmTr_v1.0_scaffold00019.81,AmTr_v1.0_scaffold00085.109,AmTr_v1.0_scaffold00170.10,AmTr_v1.0_scaffold00038.145,AmTr_v1.0_scaffold00157.36	Atha_AT1G34210,Atha_AT1G60800,Atha_AT1G71830,Atha_AT2G13790,Atha_AT2G13800,Atha_AT3G25560,Atha_AT4G33430,Atha_AT2G23950,Atha_AT4G30520,Atha_AT5G16000,Atha_AT5G45780,Atha_AT5G10290,Atha_AT5G63710,Atha_AT5G65240	Glyma01g03490,Glyma01g10100,Glyma02g04150,Glyma02g08360,Glyma02g14160,Glyma02g36940,Glyma05g24770,Glyma08g07930,Glyma08g19270,Glyma08g28380,Glyma10g36280,Glyma13g07060,Glyma13g30050,Glyma15g05730,Glyma15g09101,Glyma17g07810,Glyma18g51330,Glyma19g05200,Glyma20g31320,Glyma05g24790,Glyma11g38060,Glyma18g01980,Glyma05g31120,Glyma08g14310,Glyma05g33000,Glyma08g00650	Medtr0049s0070,Medtr2g008360,Medtr2g016500,Medtr4g130210,Medtr5g033820,Medtr6g016495,Medtr7g018200,Medtr1g097160,Medtr2g008370,Medtr2g008380,Medtr2g008390,Medtr2g008400,Medtr3g087060,Medtr8g090140,Medtr8g095030	LOC_Os01g07630,LOC_Os02g14120,LOC_Os04g38480,LOC_Os05g07850,LOC_Os06g16330,LOC_Os08g07760,LOC_Os02g18320,LOC_Os03g49620,LOC_Os11g39370,LOC_Os06g12120,LOC_Os08g07890,LOC_Os08g34380	Phvul.001G252800,Phvul.002G257000,Phvul.002G276900,Phvul.004G086300,Phvul.006G208100,Phvul.002G064400,Phvul.003G044400,Phvul.003G152900,Phvul.004G046800,Phvul.006G174400,Phvul.007G086800,Phvul.008G022700,Phvul.002G206900,Phvul.002G207000	Potri.001G206700,Potri.003G023000,Potri.005G083300,Potri.007G082400,Potri.010G043200,Potri.013G117200,Potri.019G087700,Potri.001G306000,Potri.005G074200,Potri.007G094500,Potri.019G001800,Potri.004G059100,Potri.004G108200,Potri.006G179400,Potri.008G110300,Potri.008G188800,Potri.010G134100,Potri.011G068700,Potri.017G108000,Potri.018G101300	Solyc01g104970.2,Solyc04g005910.2,Solyc04g039730.2,Solyc04g072570.2,Solyc05g005140.2,Solyc05g010400.2,Solyc07g006110.2,Solyc10g047140.1,Solyc11g008960.1,Solyc02g089550.2,Solyc03g078520.2,Solyc05g056370.2,Solyc02g072310.2	GSVIVG01001600001,GSVIVG01013787001,GSVIVG01022209001,GSVIVG01029797001,GSVIVG01029798001,GSVIVG01010159001,GSVIVG01021240001,GSVIVG01023710001,GSVIVG01036495001,GSVIVG01029816001,GSVIVG01002223001
OG1_1000079:	NONE	NONE	Glyma01g00311,Glyma12g13951,Glyma03g07561,Glyma07g35016,Glyma20g11656,Glyma04g12931,Glyma03g19817,Glyma05g16093,Glyma07g33701,Glyma06g41771,Glyma09g09451,Glyma01g08593,Glyma02g30881,Glyma09g16031,Glyma13g12512,Glyma08g26753,Glyma07g28033,Glyma08g37374,Glyma09g09881,Glyma01g10032,Glyma14g27931,Glyma19g28364,Glyma01g04895,Glyma04g35294,Glyma10g16386,Glyma15g21836,Glyma06g37670,Glyma15g37705,Glyma20…	Medtr1g011320,Medtr6g464080,Medtr2g060880,Medtr2g055900,Medtr4g085760,Medtr8g076570,Medtr6g059860,Medtr3g032330,Medtr4g070090,Medtr8g039230,Medtr5g027390,Medtr3g055660,Medtr4g014890	LOC_Os01g73290,LOC_Os05g02080,LOC_Os03g40790,LOC_Os02g06080,LOC_Os05g44792,LOC_Os11g38310,LOC_Os11g41180,LOC_Os11g44840,LOC_Os11g01460,LOC_Os05g44780,LOC_Os11g47400	NONE	NONE	Solyc00g172410.1,Solyc11g032020.1,Solyc02g044000.1,Solyc10g074430.1,Solyc10g050370.1,Solyc10g050350.1,Solyc01g057690.1,Solyc06g011610.1,Solyc01g058380.1,Solyc12g038200.1,Solyc02g014340.1,Solyc07g017280.1,Solyc10g050400.1,Solyc08g028810.1,Solyc10g054270.1,Solyc05g018860.1,Solyc02g014410.1,Solyc06g011620.1,Solyc06g034050.1,Solyc10g054240.1	NONE
OG1_1000080:	AmTr_v1.0_scaffold00004.254,AmTr_v1.0_scaffold00190.19,AmTr_v1.0_scaffold00121.6,AmTr_v1.0_scaffold00015.14,AmTr_v1.0_scaffold00073.64,AmTr_v1.0_scaffold00076.82,AmTr_v1.0_scaffold00034.64,AmTr_v1.0_scaffold00051.89,AmTr_v1.0_scaffold00076.39,AmTr_v1.0_scaffold00118.22,AmTr_v1.0_scaffold00031.59,AmTr_v1.0_scaffold00082.37,AmTr_v1.0_scaffold00072.49,AmTr_v1.0_scaffold00113.7,AmTr_v1.0_scaffold0007…	NONE	NONE	NONE	NONE	NONE	NONE	NONE	NONE
OG1_1000081:	AmTr_v1.0_scaffold00010.345,AmTr_v1.0_scaffold00068.139,AmTr_v1.0_scaffold00020.115,AmTr_v1.0_scaffold00020.118	Atha_AT3G18090,Atha_AT3G23780,Atha_AT4G21710,Atha_AT5G45140	Glyma01g00975,Glyma07g14995,Glyma09g07570,Glyma15g18790,Glyma0384s00200,Glyma0712s00200,Glyma16g30350,Glyma16g30363,Glyma16g30480,Glyma16g30521,Glyma16g30600,Glyma16g30711,Glyma16g30801,Glyma16g30830,Glyma16g30921,Glyma16g31030,Glyma16g31081,Glyma16g31210,Glyma16g31445,Glyma16g31551,Glyma16g31790,Glyma04g06440,Glyma06g06480,Glyma16g31130,Glyma15g08000,Glyma09g40860,Glyma09g40870,Glyma13g10680,Gly…	Medtr0189s0050,Medtr3g105990,Medtr0274s0010,Medtr0640s0020,Medtr0648s0020,Medtr3g041560,Medtr3g048440,Medtr3g048470,Medtr3g048590,Medtr3g048740,Medtr3g048785,Medtr3g048860,Medtr3g048910,Medtr3g449240,Medtr3g451090,Medtr3g452210,Medtr3g452730,Medtr3g452760,Medtr3g452770,Medtr3g452790,Medtr3g452800,Medtr3g452900,Medtr3g463540,Medtr4g011310,Medtr8g023445,Medtr3g048760,Medtr3g452850,Medtr1g023500,Med…	LOC_Os04g54840,LOC_Os08g07480,LOC_Os03g28960,LOC_Os03g44484,LOC_Os12g17550	Phvul.001G042800,Phvul.001G042900,Phvul.001G043000,Phvul.007G087200,Phvul.007G087300,Phvul.007G087500,Phvul.007G087800,Phvul.007G077500,Phvul.007G087600,Phvul.007G246600,Phvul.004G175000,Phvul.006G185800,Phvul.009G230400,Phvul.006G001500,Phvul.006G003400,Phvul.008G079700,Phvul.009G087100,Phvul.007G087700,Phvul.L007300,Phvul.004G115700	Potri.004G043200,Potri.015G003000,Potri.018G019100	Solyc02g078260.2,Solyc03g110880.2,Solyc08g075940.2,Solyc10g078860.1,Solyc10g078880.1,Solyc12g010600.1	GSVIVG01020543001,GSVIVG01035963001,GSVIVG01020945001,GSVIVG01028928001,GSVIVG01028966001,GSVIVG01028924001,GSVIVG01028967001,GSVIVG01028970001,GSVIVG01036597001,GSVIVG01036596001
OG1_1000082:	AmTr_v1.0_scaffold00019.419,AmTr_v1.0_scaffold00053.165,AmTr_v1.0_scaffold00164.5	Atha_AT1G27770,Atha_AT2G22950,Atha_AT2G41560,Atha_AT3G21180,Atha_AT3G22910,Atha_AT3G57330,Atha_AT3G63380,Atha_AT4G29900,Atha_AT4G37640,Atha_AT5G57110,Atha_AT5G53010	Glyma01g40130,Glyma02g32780,Glyma03g29010,Glyma03g31420,Glyma04g04810,Glyma05g22420,Glyma06g04900,Glyma07g00630,Glyma08g04980,Glyma08g23760,Glyma09g06890,Glyma09g35970,Glyma10g15800,Glyma11g05190,Glyma11g10830,Glyma12g01360,Glyma13g00416,Glyma13g44990,Glyma15g00340,Glyma15g18176,Glyma17g06520,Glyma17g17450,Glyma19g05140,Glyma19g31771,Glyma19g34250,Glyma12g03120	Medtr0005s0140,Medtr2g038310,Medtr3g103070,Medtr4g008650,Medtr4g043690,Medtr4g096990,Medtr5g015590,Medtr6g016470,Medtr7g095710,Medtr8g045070,Medtr8g090125,Medtr8g446010,Medtr2g105830,Medtr4g008170,Medtr8g013780,Medtr8g013810	LOC_Os01g71240,LOC_Os03g10640,LOC_Os03g42020,LOC_Os04g51610,LOC_Os05g41580,LOC_Os10g28240,LOC_Os11g04460,LOC_Os12g04220,LOC_Os12g39660,LOC_Os02g08010,LOC_Os08g40530	Phvul.001G129600,Phvul.001G155200,Phvul.002G011400,Phvul.002G317400,Phvul.003G140200,Phvul.003G235500,Phvul.004G046200,Phvul.007G250900,Phvul.008G255200,Phvul.009G071300,Phvul.009G234600,Phvul.011G013900	Potri.001G020600,Potri.002G047500,Potri.003G204000,Potri.005G052700,Potri.005G147000,Potri.005G215600,Potri.006G046500,Potri.006G072900,Potri.007G055500,Potri.008G008100,Potri.008G159100,Potri.010G081100,Potri.010G250800,Potri.013G040200,Potri.014G016600,Potri.016G043100,Potri.018G139800,Potri.018G139900,Potri.T103500,Potri.013G038400,Potri.013G038600,Potri.007G055700,Potri.T145600,Potri.016G0093…	Solyc02g064680.2,Solyc02g092450.2,Solyc03g123890.2,Solyc04g016260.2,Solyc04g077870.2,Solyc07g008320.2,Solyc10g079300.1,Solyc09g082870.1,Solyc09g082890.1	GSVIVG01000123001,GSVIVG01009351001,GSVIVG01001466001,GSVIVG01033238001,GSVIVG01003129001,GSVIVG01018058001,GSVIVG01018059001,GSVIVG01018061001,GSVIVG01018065001,GSVIVG01021801001,GSVIVG01021804001,GSVIVG01016158001,GSVIVG01029283001,GSVIVG01009350001,GSVIVG01007009001
OG1_1000083:	NONE	Atha_ATCG00210	NONE	Medtr0027s0100,Medtr1g041400,Medtr5g084110,Medtr2g036710,Medtr5g060960,Medtr1g107415,Medtr5g010022,Medtr2g066020,Medtr7g073160,Medtr2g041160,Medtr7g033715,Medtr1g069170,Medtr1g059100,Medtr6g048400,Medtr5g039040,Medtr2g017910,Medtr4g066510,Medtr3g108930,Medtr2g069230,Medtr3g014410,Medtr1g023550,Medtr1g029660,Medtr6g041950,Medtr2g083240,Medtr7g072450,Medtr3g096620,Medtr4g098830,Medtr5g048680,Medtr7…	NONE	NONE	NONE	NONE	NONE
OG1_1000084:	AmTr_v1.0_scaffold00002.121,AmTr_v1.0_scaffold00006.103,AmTr_v1.0_scaffold00022.216,AmTr_v1.0_scaffold00030.53,AmTr_v1.0_scaffold00030.62,AmTr_v1.0_scaffold00030.66,AmTr_v1.0_scaffold00058.57,AmTr_v1.0_scaffold00022.221,AmTr_v1.0_scaffold00022.224,AmTr_v1.0_scaffold00037.4,AmTr_v1.0_scaffold00010.263,AmTr_v1.0_scaffold00074.115,AmTr_v1.0_scaffold00030.59,AmTr_v1.0_scaffold00022.211,AmTr_v1.0_scaf…	Atha_AT5G60900	Glyma01g41491,Glyma11g03930,Glyma01g41500,Glyma01g41510,Glyma03g22510,Glyma03g22560,Glyma08g18791,Glyma11g03940,Glyma15g40080,Glyma15g41071,Glyma20g39071,Glyma12g36900,Glyma09g00540,Glyma03g22526,Glyma03g22571,Glyma08g42030,Glyma13g23610,Glyma08g42020,Glyma13g23600	Medtr1g104555,Medtr5g006160,Medtr2g067970,Medtr2g067980,Medtr2g067990,Medtr2g068650,Medtr5g013070,Medtr5g013130,Medtr8g011370,Medtr8g011410,Medtr8g011440,Medtr4g114240,Medtr4g114250,Medtr4g114270,Medtr4g114280,Medtr8g011377,Medtr8g011430	LOC_Os03g61310,LOC_Os08g13420,LOC_Os08g13870,LOC_Os04g12540,LOC_Os04g12560,LOC_Os04g12580,LOC_Os04g12600,LOC_Os04g39910,LOC_Os04g39930	Phvul.002G000200,Phvul.002G055600,Phvul.010G031900,Phvul.010G032000,Phvul.011G214400,Phvul.003G164700,Phvul.003G164800,Phvul.002G046500,Phvul.002G046100,Phvul.006G033300	Potri.001G014100,Potri.001G014400,Potri.001G014600,Potri.001G014700,Potri.001G153800,Potri.001G228200,Potri.001G228300,Potri.003G211300,Potri.003G211700,Potri.003G211800,Potri.003G211900,Potri.003G212000,Potri.005G056700,Potri.007G111200,Potri.T084200,Potri.T084300,Potri.T084500,Potri.T084700,Potri.T084800,Potri.T084900,Potri.T085000,Potri.T085100,Potri.005G056800,Potri.019G007600,Potri.005G05700…	Solyc01g006520.2,Solyc01g006530.1,Solyc01g006590.1,Solyc03g078360.1,Solyc03g078370.1,Solyc11g005630.1,Solyc09g075910.1,Solyc09g075920.1	GSVIVG01025346001,GSVIVG01025347001,GSVIVG01025348001,GSVIVG01025349001,GSVIVG01026547001,GSVIVG01026549001,GSVIVG01017953001
OG1_1000085:	AmTr_v1.0_scaffold00001.440,AmTr_v1.0_scaffold00001.443,AmTr_v1.0_scaffold00027.108,AmTr_v1.0_scaffold00001.441,AmTr_v1.0_scaffold00027.111,AmTr_v1.0_scaffold00027.107,AmTr_v1.0_scaffold00027.117,AmTr_v1.0_scaffold00027.121,AmTr_v1.0_scaffold00101.31,AmTr_v1.0_scaffold00119.57	Atha_AT2G29420,Atha_AT2G29460,Atha_AT2G29490,Atha_AT2G29440,Atha_AT2G29450,Atha_AT2G29480,Atha_AT2G29470,Atha_AT3G09270	Glyma01g26220,Glyma03g16600,Glyma01g26230,Glyma03g16563,Glyma05g29400,Glyma08g12530,Glyma07g16800,Glyma18g41340,Glyma07g16830,Glyma07g16810,Glyma07g16840,Glyma07g16850,Glyma07g16855,Glyma18g41410,Glyma07g16860,Glyma18g41350,Glyma07g16910,Glyma07g16940,Glyma02g33780,Glyma04g10530,Glyma05g29370,Glyma20g23420	Medtr7g065230,Medtr7g065290,Medtr7g065590,Medtr7g065265,Medtr7g065600,Medtr7g065270,Medtr7g065260,Medtr7g065630,Medtr7g065680,Medtr7g065710,Medtr7g065700,Medtr7g065640,Medtr7g065660,Medtr7g065740,Medtr7g065750,Medtr4g019790,Medtr3g099757,Medtr4g019780,Medtr6g080440,Medtr8g087425,Medtr7g065720,Medtr1g115195	LOC_Os01g72120,LOC_Os03g39850,LOC_Os01g72140,LOC_Os01g72150,LOC_Os01g72170,LOC_Os01g72160,LOC_Os01g72130,LOC_Os09g29200,LOC_Os05g34150	Phvul.008G113600,Phvul.008G113700,Phvul.010G075400,Phvul.010G074600,Phvul.007G250000,Phvul.002G241400,Phvul.007G013200	Potri.002G254000,Potri.010G061400,Potri.008G174900,Potri.008G175000,Potri.016G118500,Potri.010G061900,Potri.010G061800,Potri.010G061600,Potri.008G175100,Potri.010G061700,Potri.010G060900,Potri.010G061100,Potri.010G061200,Potri.012G050100,Potri.012G052200,Potri.012G050200,Potri.015G042000,Potri.010G070900	Solyc09g011490.2,Solyc09g011500.2,Solyc09g011520.2,Solyc09g011550.2,Solyc09g011560.2,Solyc09g011620.1,Solyc09g011570.2,Solyc09g011590.2,Solyc09g011630.2,Solyc09g011600.2,Solyc09g011640.2,Solyc09g011580.2,Solyc10g084960.1,Solyc09g011540.2,Solyc09g011510.2,Solyc12g036560.1,Solyc01g081310.2,Solyc01g086680.2,Solyc06g069040.2,Solyc09g063150.2	GSVIVG01024284001,GSVIVG01024285001,GSVIVG01024290001,GSVIVG01024849001,GSVIVG01024852001,GSVIVG01029003001,GSVIVG01029011001,GSVIVG01034557001,GSVIVG01025782001
OG1_1000086:	AmTr_v1.0_scaffold00032.96,AmTr_v1.0_scaffold00036.37,AmTr_v1.0_scaffold00058.140,AmTr_v1.0_scaffold00133.7,AmTr_v1.0_scaffold00083.2,AmTr_v1.0_scaffold00077.100,AmTr_v1.0_scaffold00004.225,AmTr_v1.0_scaffold00077.101	Atha_AT1G13210,Atha_AT1G17500,Atha_AT1G26130,Atha_AT1G54280,Atha_AT1G59820,Atha_AT1G68710,Atha_AT1G72700,Atha_AT3G13900,Atha_AT3G25610,Atha_AT3G27870,Atha_AT5G04930,Atha_AT5G44240	Glyma01g23140,Glyma02g14350,Glyma04g16040,Glyma04g33080,Glyma05g07730,Glyma05g08630,Glyma06g21140,Glyma06g23220,Glyma06g47300,Glyma07g00980,Glyma08g20330,Glyma08g24580,Glyma08g36270,Glyma08g40530,Glyma09g41040,Glyma13g42390,Glyma15g02990,Glyma15g29860,Glyma16g19180,Glyma16g34611,Glyma17g13280,Glyma18g16990,Glyma18g22880,Glyma18g44550,Glyma19g01010,Glyma13g18581,Glyma12g33340,Glyma13g37090	Medtr0021s0360,Medtr2g099690,Medtr3g007240,Medtr3g037330,Medtr4g112430,Medtr5g037210,Medtr6g006910,Medtr7g073480,Medtr8g018290,Medtr8g044210,Medtr8g069920,Medtr8g062150,Medtr2g090610	LOC_Os01g17010,LOC_Os03g20949,LOC_Os03g20970,LOC_Os03g21680,LOC_Os05g01030,LOC_Os06g29380,LOC_Os06g36990,LOC_Os08g29150,LOC_Os04g28460,LOC_Os11g25980,LOC_Os10g27220	Phvul.003G024200,Phvul.003G072200,Phvul.003G179500,Phvul.003G275700,Phvul.003G281800,Phvul.004G012700,Phvul.005G011100,Phvul.005G157400,Phvul.008G081700,Phvul.009G185100,Phvul.009G201600,Phvul.010G058000,Phvul.010G136600,Phvul.005G101400	Potri.001G081200,Potri.001G197500,Potri.001G349100,Potri.003G043300,Potri.006G109200,Potri.008G111200,Potri.008G191400,Potri.010G039900,Potri.010G132700,Potri.012G058000,Potri.016G138000,Potri.008G014600,Potri.010G246200,Potri.008G014400,Potri.017G013500	Solyc01g011100.2,Solyc02g086800.2,Solyc03g121810.2,Solyc04g006940.2,Solyc05g006640.2,Solyc05g010120.2,Solyc06g062780.2,Solyc10g074940.1,Solyc12g044920.1,Solyc01g096930.2,Solyc02g069420.2,Solyc02g069430.2,Solyc11g017170.1,Solyc11g017190.1	GSVIVG01008205001,GSVIVG01012005001,GSVIVG01013643001,GSVIVG01016806001,GSVIVG01032462001,GSVIVG01027207001,GSVIVG01034717001,GSVIVG01030172001,GSVIVG01020583001,GSVIVG01003381001
OG1_1000087:	AmTr_v1.0_scaffold00002.432,AmTr_v1.0_scaffold00002.435,AmTr_v1.0_scaffold00109.94	Atha_AT1G18880,Atha_AT3G47960,Atha_AT5G62680,Atha_AT1G27080,Atha_AT1G69870,Atha_AT1G52190,Atha_AT3G16180,Atha_AT1G69860	Glyma01g04830,Glyma02g02680,Glyma18g16440,Glyma18g16490,Glyma05g01443,Glyma05g01450,Glyma17g10441,Glyma04g08770,Glyma07g02140,Glyma07g02150,Glyma08g21800,Glyma08g21810,Glyma15g02000,Glyma15g02010,Glyma05g01436,Glyma17g10430,Glyma17g10450,Glyma05g35590,Glyma08g04160,Glyma14g19010,Glyma17g25390,Glyma17g27590	Medtr0236s0050,Medtr1g057460,Medtr2g101560,Medtr2g101590,Medtr2g101610,Medtr2g101640,Medtr4g011280,Medtr1g009170,Medtr1g009200,Medtr1g026740,Medtr1g026750,Medtr1g026770,Medtr2g101650,Medtr4g107510,Medtr4g107530,Medtr4g107580,Medtr5g038060,Medtr5g038190,Medtr8g469470,Medtr8g469480,Medtr8g103233	LOC_Os01g68510,LOC_Os03g48180,LOC_Os04g56560,LOC_Os12g44100,LOC_Os12g44110,LOC_Os01g55610,LOC_Os01g55600,LOC_Os11g23890	Phvul.001G077800,Phvul.001G078000,Phvul.005G169400,Phvul.010G147900,Phvul.002G067700,Phvul.003G070400,Phvul.003G070500,Phvul.003G193400,Phvul.003G193500,Phvul.003G193600,Phvul.005G169300,Phvul.010G148000,Phvul.009G108400,Phvul.002G311900,Phvul.010G003000	Potri.001G185700,Potri.006G240000,Potri.012G087500,Potri.018G040300,Potri.018G040400,Potri.018G040500,Potri.018G040600,Potri.018G040700,Potri.018G040800,Potri.018G040900,Potri.018G041400,Potri.018G041500,Potri.018G041600,Potri.018G041700,Potri.018G041800,Potri.001G351200,Potri.010G034700,Potri.012G071400,Potri.012G071500,Potri.017G076800	Solyc03g113420.2,Solyc03g113430.2,Solyc06g071570.2,Solyc03g120550.2,Solyc03g120560.2,Solyc12g007220.1,Solyc12g044310.1,Solyc04g005070.2,Solyc05g005910.2,Solyc05g005920.2,Solyc05g005940.2,Solyc05g005950.2,Solyc05g005960.2,Solyc05g005970.2,Solyc05g005980.2,Solyc05g006000.2,Solyc05g006010.2,Solyc08g066940.2,Solyc05g005990.2,Solyc05g006920.2,Solyc12g095810.1	GSVIVG01008072001,GSVIVG01008073001,GSVIVG01020084001,GSVIVG01032603001,GSVIVG01035643001,GSVIVG01017052001
OG1_1000088:	AmTr_v1.0_scaffold00002.630,AmTr_v1.0_scaffold00010.202,AmTr_v1.0_scaffold00010.61,AmTr_v1.0_scaffold00142.10,AmTr_v1.0_scaffold00142.5,AmTr_v1.0_scaffold00010.203	Atha_AT1G22150,Atha_AT1G23090,Atha_AT1G77990,Atha_AT1G78000,Atha_AT3G15990,Atha_AT3G51895,Atha_AT4G02700,Atha_AT4G08620,Atha_AT5G10180,Atha_AT5G19600	Glyma02g16365,Glyma03g31310,Glyma06g11140,Glyma07g00840,Glyma07g09710,Glyma07g34360,Glyma07g34370,Glyma08g14700,Glyma08g19240,Glyma08g22120,Glyma09g32110,Glyma10g03460,Glyma13g02060,Glyma13g02080,Glyma13g43670,Glyma14g34210,Glyma14g34221,Glyma15g01710,Glyma15g05760,Glyma18g02240,Glyma19g34160,Glyma20g02080,Glyma06g11150,Glyma04g11582,Glyma11g36210,Glyma18g02230	Medtr1g071530,Medtr2g008470,Medtr2g102243,Medtr3g073780,Medtr4g011970,Medtr4g084620,Medtr4g084640,Medtr5g061880,Medtr6g086170,Medtr7g095430,Medtr3g073730,Medtr3g087740,Medtr5g061860,Medtr3g087730	LOC_Os01g41050,LOC_Os01g52130,LOC_Os03g06520,LOC_Os04g55800,LOC_Os03g09970,LOC_Os06g05160,LOC_Os08g31410,LOC_Os03g09980,LOC_Os10g28440,LOC_Os03g09930,LOC_Os03g09940	Phvul.001G154200,Phvul.002G095200,Phvul.002G095300,Phvul.004G161600,Phvul.005G171800,Phvul.006G207800,Phvul.007G174100,Phvul.008G170700,Phvul.008G170800,Phvul.009G028500,Phvul.010G151000,Phvul.001G250700,Phvul.001G250800,Phvul.009G028400	Potri.001G179400,Potri.002G049500,Potri.002G092500,Potri.003G056200,Potri.005G167300,Potri.005G169300,Potri.005G213500,Potri.006G158900,Potri.008G130400,Potri.008G156600,Potri.010G082700,Potri.010G111700,Potri.002G092400,Potri.005G079000,Potri.007G088700,Potri.T080000	Solyc03g120250.2,Solyc04g072760.2,Solyc05g007980.2,Solyc06g084140.2,Solyc09g065560.2,Solyc09g082550.2,Solyc10g047170.1,Solyc12g006950.1,Solyc12g006960.1,Solyc12g056930.1,Solyc04g054730.2,Solyc04g072740.2,Solyc12g056920.1,Solyc12g043040.1	GSVIVG01001196001,GSVIVG01001198001,GSVIVG01008985001,GSVIVG01011744001,GSVIVG01015412001,GSVIVG01015413001,GSVIVG01015414001,GSVIVG01017118001,GSVIVG01018027001,GSVIVG01018028001,GSVIVG01022159001,GSVIVG01029766001,GSVIVG01008984001
OG1_1000089:	NONE	Atha_AT1G31950,Atha_AT1G33750,Atha_AT3G14490,Atha_AT3G14520,Atha_AT3G14540,Atha_AT3G29410,Atha_AT3G32030,Atha_AT5G44630,Atha_AT1G70080,Atha_AT4G20210,Atha_AT4G20200,Atha_AT4G13300,Atha_AT3G29110,Atha_AT4G20230,Atha_AT1G48800,Atha_AT1G66020,Atha_AT4G15870,Atha_AT2G23230,Atha_AT3G29190,Atha_AT5G48110,Atha_AT4G13280,Atha_AT1G48820,Atha_AT5G23960	Glyma12g16830,Glyma12g16940,Glyma12g16990,Glyma12g17390	Medtr3g464190,Medtr4g048460,Medtr4g081460,Medtr5g062230,Medtr5g073200,Medtr5g073260,Medtr5g094620,Medtr6g008560,Medtr6g039440	LOC_Os01g23530,LOC_Os08g07080,LOC_Os08g07120,LOC_Os08g07100,LOC_Os08g04500,LOC_Os02g26014	Phvul.011G142500,Phvul.011G142700,Phvul.011G143100,Phvul.011G143200,Phvul.011G143300,Phvul.011G143500,Phvul.011G143600,Phvul.011G143700,Phvul.011G144100,Phvul.011G144200,Phvul.011G142600,Phvul.011G143900	Potri.001G415100,Potri.005G095500,Potri.011G142800,Potri.015G032100,Potri.015G085500,Potri.003G014100,Potri.019G000400,Potri.019G016400,Potri.019G016500,Potri.019G016700,Potri.019G016900,Potri.019G023100,Potri.019G045100,Potri.019G045300,Potri.019G045400,Potri.T001100,Potri.T072200,Potri.T072300,Potri.T112600,Potri.019G044900,Potri.T000400,Potri.007G074400,Potri.019G045500	Solyc01g101170.2,Solyc01g101180.2,Solyc01g101190.2,Solyc01g101210.2,Solyc04g051620.1,Solyc04g054380.1,Solyc06g059930.2,Solyc06g060180.1,Solyc09g092470.2,Solyc06g060010.2,Solyc07g008690.2,Solyc07g051940.2,Solyc12g006570.1	GSVIVG01014174001,GSVIVG01014175001,GSVIVG01014323001,GSVIVG01014324001,GSVIVG01014325001,GSVIVG01014557001,GSVIVG01014558001,GSVIVG01014566001,GSVIVG01014569001,GSVIVG01036308001,GSVIVG01036312001,GSVIVG01036315001,GSVIVG01036317001,GSVIVG01036322001,GSVIVG01036343001,GSVIVG01036344001,GSVIVG01036348001,GSVIVG01036360001,GSVIVG01036361001,GSVIVG01036366001,GSVIVG01036374001,GSVIVG01036376001,GSV…
OG1_1000090:	NONE	Atha_AT1G19160,Atha_AT5G52610,Atha_AT1G31000,Atha_AT1G30790,Atha_AT4G11590,Atha_AT1G47790,Atha_AT1G47810,Atha_AT2G31470,Atha_AT5G65850,Atha_AT1G50870,Atha_AT2G16220,Atha_AT1G47730,Atha_AT1G46984,Atha_AT1G47340,Atha_AT3G04660,Atha_AT3G49450,Atha_AT1G26515,Atha_AT4G38870,Atha_AT5G42430,Atha_AT2G40920,Atha_AT3G52320,Atha_AT5G62510,Atha_AT3G61340,Atha_AT1G30930,Atha_AT1G53790,Atha_AT1G70970,Atha_AT1G…	Glyma02g14220	NONE	NONE	NONE	Potri.001G458400,Potri.008G144000	Solyc01g010790.1,Solyc01g017770.1,Solyc01g017650.1,Solyc02g088640.1,Solyc09g092540.1,Solyc09g098350.2	NONE
OG1_1000091:	AmTr_v1.0_scaffold02291.1	NONE	Glyma02g33920,Glyma15g38460,Glyma17g32400,Glyma15g21480,Glyma05g23600,Glyma17g17900,Glyma08g35620,Glyma15g38170,Glyma18g37400,Glyma18g37410,Glyma13g10400,Glyma05g22090,Glyma03g24190,Glyma14g34340,Glyma12g15260,Glyma04g11730,Glyma04g28540,Glyma17g33290,Glyma06g20100,Glyma09g16800,Glyma03g17315	Medtr5g061300,Medtr5g064010	LOC_Os05g11260	Phvul.001G081900,Phvul.003G116000,Phvul.003G088800,Phvul.001G102500,Phvul.010G067100,Phvul.008G157400,Phvul.007G133700,Phvul.006G010400,Phvul.001G154900,Phvul.010G076300,Phvul.008G148900,Phvul.004G095300,Phvul.003G072300,Phvul.008G179900,Phvul.001G133300,Phvul.007G100600,Phvul.008G124600,Phvul.001G118000,Phvul.004G088700,Phvul.004G098500,Phvul.008G159600	Potri.004G223600	Solyc11g039440.1,Solyc08g041940.1,Solyc02g055480.1,Solyc06g033760.1,Solyc10g036850.1,Solyc01g011400.1,Solyc05g032720.1,Solyc05g032790.1,Solyc12g035570.1,Solyc07g040860.1,Solyc12g027640.1,Solyc09g055680.1,Solyc01g015270.1,Solyc04g049110.1,Solyc03g063360.2,Solyc09g048950.1,Solyc01g016860.1,Solyc06g036810.1,Solyc12g019780.1,Solyc01g017810.1,Solyc01g017830.1,Solyc04g015230.1,Solyc08g062020.1,Solyc07g…	NONE
OG1_1000092:	AmTr_v1.0_scaffold00089.15,AmTr_v1.0_scaffold00117.63,AmTr_v1.0_scaffold00117.65	Atha_AT3G14610,Atha_AT3G14620,Atha_AT3G14630,Atha_AT3G14640,Atha_AT3G14650,Atha_AT3G14660,Atha_AT3G14680,Atha_AT3G14690	Glyma03g38570,Glyma13g35230,Glyma15g39150,Glyma06g36210,Glyma08g25950,Glyma13g33620,Glyma13g33690,Glyma13g33700,Glyma15g39090,Glyma15g39160,Glyma15g39250,Glyma15g39290	Medtr2g023680,Medtr2g055430,Medtr2g055470,Medtr2g072250,Medtr2g072260,Medtr2g072270,Medtr2g072310,Medtr2g072340,Medtr2g072380,Medtr2g072400,Medtr4g031820,Medtr5g095230,Medtr8g042000,Medtr8g042020,Medtr8g042040,Medtr8g042060,Medtr2g072330	LOC_Os01g41810,LOC_Os01g41820,LOC_Os01g43700,LOC_Os01g43710,LOC_Os01g43720,LOC_Os01g43740,LOC_Os01g43750,LOC_Os01g43760,LOC_Os01g43774,LOC_Os01g43844,LOC_Os01g43851,LOC_Os01g52790,LOC_Os05g30890	Phvul.005G063200,Phvul.005G063300,Phvul.005G063400,Phvul.005G063500,Phvul.005G063800,Phvul.005G063900,Phvul.005G064100,Phvul.005G065000,Phvul.011G000200,Phvul.011G161100,Phvul.011G161700,Phvul.011G161200,Phvul.011G161900,Phvul.009G081700	Potri.011G098800,Potri.011G099200,Potri.011G099400,Potri.011G099800,Potri.011G100000,Potri.011G100500,Potri.011G100600,Potri.011G101500,Potri.011G101700,Potri.011G117600,Potri.011G117700	Solyc07g006140.2,Solyc07g052070.1,Solyc07g055350.2,Solyc07g055440.1,Solyc07g055450.1,Solyc07g055470.2,Solyc07g055480.1,Solyc07g055490.2,Solyc07g055530.2,Solyc07g055540.2,Solyc07g055550.1,Solyc07g055560.2,Solyc07g061980.1,Solyc07g062500.2,Solyc07g062510.2,Solyc07g062520.2,Solyc10g007880.2,Solyc10g007890.2,Solyc10g051020.1,Solyc07g055460.2,Solyc07g041500.2	GSVIVG01000491001,GSVIVG01000493001,GSVIVG01000494001,GSVIVG01000497001,GSVIVG01000499001,GSVIVG01000506001,GSVIVG01014894001,GSVIVG01014935001,GSVIVG01014943001,GSVIVG01014946001,GSVIVG01014958001,GSVIVG01014967001,GSVIVG01014977001,GSVIVG01014978001,GSVIVG01014890001,GSVIVG01014902001,GSVIVG01035466001,GSVIVG01006618001,GSVIVG01006619001,GSVIVG01015099001
OG1_1000093:	AmTr_v1.0_scaffold00019.141,AmTr_v1.0_scaffold00053.2,AmTr_v1.0_scaffold00148.48,AmTr_v1.0_scaffold00210.4	Atha_AT1G01340,Atha_AT1G15990,Atha_AT1G19780,Atha_AT2G23980,Atha_AT2G24610,Atha_AT2G28260,Atha_AT2G46430,Atha_AT2G46440,Atha_AT2G46450,Atha_AT3G48010,Atha_AT4G01010,Atha_AT4G30360,Atha_AT4G30560,Atha_AT5G14870,Atha_AT5G53130,Atha_AT5G57940	Glyma02g36560,Glyma03g41780,Glyma04g08085,Glyma04g24950,Glyma04g35210,Glyma04g41610,Glyma06g08110,Glyma06g08170,Glyma06g13200,Glyma06g19570,Glyma06g30030,Glyma07g02560,Glyma07g06220,Glyma08g23460,Glyma10g06121,Glyma12g08160,Glyma12g23890,Glyma12g29840,Glyma13g20420,Glyma13g39965,Glyma14g31940,Glyma16g02853,Glyma17g08120,Glyma19g44430,Glyma19g44451	Medtr1g028370,Medtr1g064240,Medtr2g094860,Medtr2g460590,Medtr3g088875,Medtr3g091080,Medtr3g109030,Medtr4g058730,Medtr4g130820,Medtr7g034605,Medtr7g117310,Medtr8g027755	LOC_Os02g15580,LOC_Os02g54760,LOC_Os03g44440,LOC_Os04g55080,LOC_Os06g08850,LOC_Os06g33570,LOC_Os02g41710,LOC_Os09g38580,LOC_Os12g06570,LOC_Os12g28260	Phvul.001G063700,Phvul.003G155800,Phvul.005G133900,Phvul.006G112200,Phvul.007G148700,Phvul.008G152000,Phvul.009G054700,Phvul.009G102100,Phvul.009G180000,Phvul.009G206600,Phvul.010G113100,Phvul.010G161800,Phvul.011G080800	Potri.001G043900,Potri.002G170000,Potri.003G183000,Potri.009G010700,Potri.012G002200,Potri.013G108200,Potri.014G097900,Potri.015G019100,Potri.017G067000,Potri.018G009200,Potri.018G097600,Potri.018G106100,Potri.006G271500	Solyc01g095770.2,Solyc03g114110.2,Solyc03g116850.2,Solyc05g050350.1,Solyc05g050360.2,Solyc05g050380.2,Solyc06g051920.2,Solyc07g005590.2,Solyc07g006510.2,Solyc08g069140.2,Solyc09g007840.2,Solyc11g069580.1,Solyc12g010010.1,Solyc02g086990.2,Solyc03g007260.2	GSVIVG01007785001,GSVIVG01015970001,GSVIVG01023608001,GSVIVG01025208001,GSVIVG01025696001,GSVIVG01027087001,GSVIVG01028711001,GSVIVG01032309001,GSVIVG01032502001,GSVIVG01033170001
OG1_1000094:	NONE	NONE	Glyma12g36510,Glyma18g51533,Glyma18g51546,Glyma18g51715,Glyma18g51741,Glyma18g51765,Glyma14g34035,Glyma20g23301,Glyma12g34690	Medtr7g018640,Medtr7g018670,Medtr7g018780,Medtr7g018810,Medtr7g018840,Medtr7g018850	NONE	Phvul.005G117900,Phvul.008G020700,Phvul.008G020900,Phvul.011G074800,Phvul.L008900,Phvul.005G087100	Potri.001G305200,Potri.018G135400,Potri.T052400,Potri.T025600,Potri.T027000,Potri.T026000,Potri.T013500,Potri.001G404800,Potri.001G404900,Potri.001G405100,Potri.001G406000,Potri.001G406100,Potri.011G124000,Potri.011G124100,Potri.011G124400,Potri.011G127200,Potri.011G127300,Potri.018G135600,Potri.018G136300,Potri.018G136500,Potri.018G136700,Potri.018G137900,Potri.019G002800,Potri.019G014500,Potri.…	Solyc02g037540.1,Solyc10g076440.1	GSVIVG01014155001,GSVIVG01014161001,GSVIVG01014159001
OG1_1000095:	NONE	NONE	NONE	Medtr0121s0030,Medtr2g081920,Medtr4g078355,Medtr6g465210,Medtr5g009950,Medtr7g028610,Medtr7g060830,Medtr3g080950,Medtr2g084130,Medtr1g101287,Medtr8g464470,Medtr3g105940,Medtr5g066470,Medtr4g021590,Medtr2g013390,Medtr8g027800,Medtr3g064410,Medtr7g078750,Medtr2g010170,Medtr2g096390,Medtr4g057350,Medtr6g466140,Medtr7g118370,Medtr3g105500,Medtr8g104320,Medtr5g004890,Medtr3g011900,Medtr2g086940,Medtr0…	NONE	NONE	NONE	NONE	NONE
OG1_1000096:	AmTr_v1.0_scaffold00002.368,AmTr_v1.0_scaffold00029.90,AmTr_v1.0_scaffold00078.172,AmTr_v1.0_scaffold00092.103,AmTr_v1.0_scaffold00062.133,AmTr_v1.0_scaffold00078.183,AmTr_v1.0_scaffold00142.19,AmTr_v1.0_scaffold00009.69,AmTr_v1.0_scaffold00009.235,AmTr_v1.0_scaffold00104.13,AmTr_v1.0_scaffold00121.33,AmTr_v1.0_scaffold00099.3,AmTr_v1.0_scaffold00071.160,AmTr_v1.0_scaffold00771.2,AmTr_v1.0_scaffo…	Atha_AT1G12210,Atha_AT1G12220,Atha_AT1G12280,Atha_AT1G12290,Atha_AT1G15890,Atha_AT1G51480,Atha_AT1G61180,Atha_AT1G61190,Atha_AT1G61300,Atha_AT1G61310,Atha_AT1G62630,Atha_AT1G63350,Atha_AT1G63360,Atha_AT4G10780,Atha_AT5G05400,Atha_AT5G43730,Atha_AT5G43740,Atha_AT5G47260,Atha_AT5G63020,Atha_AT4G27190,Atha_AT4G27220,Atha_AT5G47250,Atha_AT4G26090	Glyma09g39410	Medtr1g028720,Medtr4g091380,Medtr4g091450,Medtr6g471150	LOC_Os01g57870,LOC_Os04g39460,LOC_Os01g72680,LOC_Os09g14010,LOC_Os09g14060,LOC_Os09g14100,LOC_Os03g10900,LOC_Os09g10054,LOC_Os03g10910,LOC_Os03g14900,LOC_Os12g30760,LOC_Os12g10410,LOC_Os12g30720,LOC_Os11g36410	Phvul.008G061300	Potri.001G313300,Potri.013G007400,Potri.001G416900,Potri.006G147100	Solyc06g048910.1,Solyc08g007250.1,Solyc08g013970.1	GSVIVG01001564001,GSVIVG01017267001,GSVIVG01017269001,GSVIVG01038391001,GSVIVG01038404001,GSVIVG01014595001,GSVIVG01014596001,GSVIVG01014599001,GSVIVG01037444001,GSVIVG01038056001,GSVIVG01015976001,GSVIVG01016962001,GSVIVG01017017001,GSVIVG01017148001,GSVIVG01020267001,GSVIVG01017020001,GSVIVG01017023001,GSVIVG01017026001,GSVIVG01017079001,GSVIVG01017134001,GSVIVG01017149001,GSVIVG01017229001,GSV…
OG1_1000097:	AmTr_v1.0_scaffold00011.28,AmTr_v1.0_scaffold00014.10,AmTr_v1.0_scaffold00044.62,AmTr_v1.0_scaffold00044.69,AmTr_v1.0_scaffold00058.112,AmTr_v1.0_scaffold00111.135,AmTr_v1.0_scaffold00150.5,AmTr_v1.0_scaffold00044.63	Atha_AT1G05570,Atha_AT1G06490,Atha_AT2G13680,Atha_AT2G31960,Atha_AT2G36850,Atha_AT3G07160,Atha_AT3G14570,Atha_AT3G59100,Atha_AT4G03550,Atha_AT4G04970,Atha_AT5G13000,Atha_AT5G36870	Glyma04g36725,Glyma04g39120,Glyma05g32500,Glyma06g15860,Glyma06g18216,Glyma06g44770,Glyma08g16660,Glyma08g16715,Glyma08g16730,Glyma08g42110,Glyma08g42150,Glyma08g47670,Glyma10g44150,Glyma13g31310,Glyma13g33560,Glyma13g37290,Glyma15g08020,Glyma15g39420,Glyma15g42330,Glyma18g12870,Glyma18g13105,Glyma18g53823,Glyma20g38860,Glyma20g38851,Glyma12g12750	Medtr1g101740,Medtr3g047390,Medtr1g116370,Medtr1g116470,Medtr2g013580,Medtr2g061380,Medtr2g072160,Medtr2g090375,Medtr3g075180,Medtr3g096200,Medtr4g078220,Medtr7g005950,Medtr8g093630	LOC_Os01g34880,LOC_Os01g34930,LOC_Os02g58560,LOC_Os03g03610,LOC_Os06g08380,LOC_Os06g51270,LOC_Os01g34890,LOC_Os01g55040,LOC_Os01g48200,LOC_Os02g14900,LOC_Os06g02260	Phvul.002G272000,Phvul.005G040900,Phvul.005G062500,Phvul.005G103600,Phvul.006G031900,Phvul.006G032100,Phvul.006G185600,Phvul.007G004900,Phvul.007G005100,Phvul.008G002300,Phvul.009G150300,Phvul.009G169400,Phvul.011G113800,Phvul.006G031800,Phvul.009G169500	Potri.001G011900,Potri.001G012200,Potri.001G230000,Potri.002G058700,Potri.003G214200,Potri.005G058300,Potri.005G203500,Potri.011G052400,Potri.011G095100,Potri.013G131300,Potri.015G089300	Solyc01g006350.2,Solyc01g006370.2,Solyc01g073750.2,Solyc02g078230.1,Solyc03g111570.2,Solyc07g053980.2,Solyc07g056260.2,Solyc07g061920.2,Solyc11g005980.1,Solyc01g006360.2,Solyc03g111560.2	GSVIVG01000622001,GSVIVG01001361001,GSVIVG01005204001,GSVIVG01007560001,GSVIVG01020548001,GSVIVG01020854001,GSVIVG01025362001,GSVIVG01025370001,GSVIVG01026489001,GSVIVG01025372001
OG1_1000098:	AmTr_v1.0_scaffold00059.226,AmTr_v1.0_scaffold00059.230,AmTr_v1.0_scaffold00059.231,AmTr_v1.0_scaffold00059.227	Atha_AT4G31940,Atha_AT4G31950,Atha_AT4G31970,Atha_AT3G25180	Glyma01g33150,Glyma01g38870,Glyma02g08640,Glyma04g03780,Glyma11g06390,Glyma13g04670,Glyma13g04710,Glyma13g36110,Glyma15g26370,Glyma19g01780,Glyma19g01790,Glyma19g01810,Glyma19g01831,Glyma19g01840,Glyma19g01850,Glyma01g38880,Glyma04g03790,Glyma11g06400,Glyma03g20860,Glyma16g11370,Glyma16g11580,Glyma06g03880,Glyma06g03850,Glyma06g03860,Glyma16g11800	Medtr3g014880,Medtr4g018800,Medtr6g008430,Medtr6g008500,Medtr6g008530,Medtr6g008600,Medtr6g008620,Medtr6g008640,Medtr6g008650,Medtr6g042540,Medtr6g042610,Medtr4g088400,Medtr4g088405,Medtr4g088425,Medtr6g008630,Medtr6g022450,Medtr8g012590,Medtr8g012585,Medtr2g450040	NONE	Phvul.002G022900,Phvul.004G021700,Phvul.009G061600,Phvul.004G021100,Phvul.004G021200,Phvul.004G021300,Phvul.004G021400,Phvul.004G021500,Phvul.004G021600,Phvul.004G021800,Phvul.004G021900,Phvul.004G022000,Phvul.004G085000,Phvul.011G173200,Phvul.010G022600,Phvul.010G022700,Phvul.002G161900,Phvul.009G061500,Phvul.009G061400,Phvul.010G022400	Potri.004G106600,Potri.013G125300,Potri.014G037500,Potri.016G007900,Potri.016G008500,Potri.009G108600,Potri.014G037300,Potri.014G038100,Potri.014G038200,Potri.014G037400,Potri.014G037600,Potri.014G037700,Potri.014G037800,Potri.014G038000,Potri.T156400,Potri.014G037900,Potri.001G334700,Potri.007G035400	Solyc04g007940.2,Solyc10g081550.1,Solyc10g039210.2,Solyc04g079640.2,Solyc04g079660.2,Solyc04g079680.2,Solyc12g088970.1,Solyc06g073570.2,Solyc09g059240.2	GSVIVG01004277001,GSVIVG01017593001,GSVIVG01017582001,GSVIVG01023302001,GSVIVG01005088001,GSVIVG01009590001,GSVIVG01009608001,GSVIVG01031854001,GSVIVG01031862001,GSVIVG01009607001,GSVIVG01017588001,GSVIVG01023295001,GSVIVG01023303001,GSVIVG01026457001,GSVIVG01031860001,GSVIVG01031871001
OG1_1000099:	AmTr_v1.0_scaffold00025.279	Atha_AT1G66960,Atha_AT1G78500,Atha_AT1G78950,Atha_AT1G78955,Atha_AT1G78960,Atha_AT1G78970,Atha_AT2G07050,Atha_AT3G29255,Atha_AT3G45130,Atha_AT4G15340,Atha_AT4G15370,Atha_AT5G36150,Atha_AT5G42600,Atha_AT5G48010	Glyma01g00430,Glyma01g00450,Glyma03g27620,Glyma03g27661,Glyma07g00330,Glyma08g03060,Glyma08g24160,Glyma15g07110,Glyma15g10870,Glyma15g35330,Glyma20g33450	Medtr0013s0230,Medtr3g436160,Medtr4g005190,Medtr4g005270,Medtr5g008810,Medtr6g034985,Medtr6g035010,Medtr6g088140,Medtr6g093100,Medtr6g093180,Medtr7g034535,Medtr7g062020,Medtr8g016960,Medtr8g016975,Medtr8g017020	LOC_Os02g04690,LOC_Os02g04710,LOC_Os11g08569,LOC_Os11g18194,LOC_Os11g18366,LOC_Os11g35710,LOC_Os02g04730,LOC_Os02g04750	Phvul.002G302200,Phvul.004G178200,Phvul.004G178300,Phvul.004G178500,Phvul.006G156000,Phvul.006G156100,Phvul.006G156200,Phvul.006G156500,Phvul.006G156600,Phvul.006G156700,Phvul.006G156900,Phvul.006G194200,Phvul.010G013200,Phvul.010G165100	Potri.001G049100,Potri.001G049200,Potri.004G015600,Potri.004G132500,Potri.006G079100,Potri.006G079200,Potri.006G079300,Potri.007G002100,Potri.007G002200,Potri.007G002500,Potri.011G085000,Potri.014G001300,Potri.014G001400,Potri.014G001500,Potri.014G002400,Potri.014G002500,Potri.014G002600,Potri.018G148800,Potri.019G079200,Potri.T126100	Solyc04g070980.2,Solyc05g047580.2,Solyc07g042630.2,Solyc12g006510.1,Solyc12g006520.1,Solyc12g006530.1	GSVIVG01015994001,GSVIVG01021473001,GSVIVG01021474001,GSVIVG01021494001,GSVIVG01021495001,GSVIVG01029468001,GSVIVG01029474001,GSVIVG01029488001,GSVIVG01029489001,GSVIVG01029491001,GSVIVG01029508001,GSVIVG01029509001,GSVIVG01029510001,GSVIVG01029514001,GSVIVG01029524001,GSVIVG01029525001,GSVIVG01029527001,GSVIVG01032217001,GSVIVG01032285001,GSVIVG01021485001,GSVIVG01021482001,GSVIVG01029482001,GSV…
OG1_1000100:	AmTr_v1.0_scaffold00044.8,AmTr_v1.0_scaffold00057.25,AmTr_v1.0_scaffold00090.109,AmTr_v1.0_scaffold00047.69	Atha_AT1G20560,Atha_AT1G66120,Atha_AT1G75960,Atha_AT1G76290,Atha_AT2G17650,Atha_AT3G16910,Atha_AT5G16370,Atha_AT1G21530,Atha_AT1G21540,Atha_AT1G77240,Atha_AT5G16340,Atha_AT1G65880,Atha_AT1G65890,Atha_AT1G68270	Glyma01g44240,Glyma01g44250,Glyma02g04790,Glyma02g40610,Glyma02g40620,Glyma02g40640,Glyma07g37100,Glyma09g03460,Glyma11g01710,Glyma11g33110,Glyma14g38910,Glyma14g38920,Glyma14g39030,Glyma17g03500,Glyma18g05110,Glyma02g40710,Glyma07g37110,Glyma11g08890,Glyma15g14380	Medtr0161s0050,Medtr3g064420,Medtr5g076200,Medtr5g076220,Medtr5g076240,Medtr8g074040,Medtr2g044180,Medtr4g121600,Medtr5g008800,Medtr5g008820,Medtr8g074120,Medtr5g023730	LOC_Os01g24030,LOC_Os02g02700,LOC_Os03g04120,LOC_Os03g04130,LOC_Os03g19240,LOC_Os09g38350,LOC_Os03g03790,LOC_Os04g57850,LOC_Os03g19250	Phvul.002G035000,Phvul.003G111400,Phvul.003G268800,Phvul.006G086100,Phvul.006G122900,Phvul.008G242600,Phvul.008G242700,Phvul.002G114400	Potri.002G010600,Potri.004G082000,Potri.005G099500,Potri.005G102900,Potri.005G250700,Potri.006G036200,Potri.006G036300,Potri.008G108000,Potri.013G094100,Potri.013G096200,Potri.015G148500,Potri.016G034800,Potri.017G138400,Potri.019G067800,Potri.T116500,Potri.T116700,Potri.004G000300,Potri.019G067900,Potri.019G068000,Potri.019G068100,Potri.007G059300	Solyc01g060180.2,Solyc02g081370.2,Solyc02g082870.2,Solyc02g082880.2,Solyc03g032210.2,Solyc06g008920.2,Solyc07g043630.1,Solyc07g043640.2,Solyc07g043660.2,Solyc08g075800.1,Solyc08g075810.2,Solyc12g099360.1,Solyc02g037490.1,Solyc03g031940.2,Solyc02g081350.2,Solyc02g081360.2,Solyc03g031870.1,Solyc02g082910.2,Solyc07g043650.1	GSVIVG01033207001,GSVIVG01033214001,GSVIVG01035030001,GSVIVG01035031001,GSVIVG01003829001,GSVIVG01035272001,GSVIVG01013358001
OG1_1000101:	AmTr_v1.0_scaffold00001.129,AmTr_v1.0_scaffold00069.154,AmTr_v1.0_scaffold00071.104,AmTr_v1.0_scaffold00078.25,AmTr_v1.0_scaffold00005.194	Atha_AT1G52570,Atha_AT1G55180,Atha_AT2G42010,Atha_AT3G15730,Atha_AT4G00240,Atha_AT4G11830,Atha_AT4G11840,Atha_AT4G11850,Atha_AT4G35790,Atha_AT5G25370	Glyma01g36680,Glyma01g42420,Glyma02g10360,Glyma04g02250,Glyma05g30190,Glyma06g02310,Glyma06g07220,Glyma06g07230,Glyma07g03490,Glyma07g08740,Glyma08g13350,Glyma08g22600,Glyma11g08640,Glyma13g44170,Glyma18g52560,Glyma03g02120,Glyma15g01120,Glyma07g01310,Glyma08g20710,Glyma15g02710	Medtr2g100250,Medtr2g103730,Medtr3g107320,Medtr3g107360,Medtr4g010650,Medtr8g016160,Medtr3g114840,Medtr5g011050,Medtr5g011060,Medtr5g023050,Medtr7g075910,Medtr8g033080,Medtr8g088690	LOC_Os01g07760,LOC_Os03g02740,LOC_Os03g27370,LOC_Os03g62410,LOC_Os05g07880,LOC_Os06g40170,LOC_Os06g40180,LOC_Os06g40190,LOC_Os07g15680,LOC_Os08g31060,LOC_Os09g25390,LOC_Os09g37100,LOC_Os10g38060	Phvul.002G104200,Phvul.002G153400,Phvul.002G248700,Phvul.005G177200,Phvul.005G177300,Phvul.008G013400,Phvul.009G020200,Phvul.009G093400,Phvul.009G093500,Phvul.010G088900,Phvul.010G155000,Phvul.005G160400,Phvul.010G139800	Potri.001G112100,Potri.002G152100,Potri.003G015000,Potri.005G105600,Potri.005G246000,Potri.007G060300,Potri.014G074700,Potri.001G193000,Potri.002G016100,Potri.003G032800,Potri.003G035300,Potri.003G037700,Potri.006G253900,Potri.018G131200	Solyc01g091910.2,Solyc01g103910.1,Solyc02g061850.2,Solyc02g083340.2,Solyc03g116620.2,Solyc04g082000.2,Solyc06g068090.2,Solyc08g066790.2,Solyc08g066800.2,Solyc08g080130.2,Solyc10g017650.1,Solyc10g024370.1,Solyc12g011170.1	GSVIVG01005195001,GSVIVG01008734001,GSVIVG01019879001,GSVIVG01023350001,GSVIVG01027587001,GSVIVG01035853001,GSVIVG01015542001,GSVIVG01015543001,GSVIVG01016876001,GSVIVG01017316001
OG1_1000102:	AmTr_v1.0_scaffold00018.128,AmTr_v1.0_scaffold00032.230,AmTr_v1.0_scaffold00032.222,AmTr_v1.0_scaffold00032.211	Atha_AT1G33720,Atha_AT1G33730,Atha_AT2G45550,Atha_AT2G45560,Atha_AT2G45570,Atha_AT2G45580,Atha_AT3G61040,Atha_AT3G52970	Glyma03g02410,Glyma07g09110,Glyma18g45520,Glyma18g45530,Glyma1057s00200,Glyma10g34850,Glyma11g11560,Glyma13g34010,Glyma20g09390,Glyma20g28610,Glyma20g28620,Glyma10g34460,Glyma20g33090,Glyma10g44300,Glyma03g34760	Medtr0608s0010,Medtr1g031700,Medtr1g103670,Medtr1g031710,Medtr1g037370,Medtr1g103680,Medtr2g073420,Medtr4g078110,Medtr5g007450,Medtr5g007460,Medtr5g007550,Medtr8g046210,Medtr8g046240,Medtr1g055325,Medtr1g091003,Medtr1g091010,Medtr1g091023,Medtr2g073440,Medtr2g073480,Medtr7g075390,Medtr7g075540,Medtr7g075580,Medtr7g075600,Medtr7g075610,Medtr1g097240,Medtr1g116890,Medtr5g056720,Medtr7g103450	LOC_Os03g14400,LOC_Os03g14420,LOC_Os10g08319,LOC_Os10g08474,LOC_Os10g08540	Phvul.007G086200,Phvul.003G005500,Phvul.007G003100,Phvul.001G185500,Phvul.010G012700,Phvul.007G106300	Potri.001G113900,Potri.002G150100,Potri.002G150200,Potri.002G150300,Potri.002G150500,Potri.003G118200,Potri.002G150400,Potri.005G029200,Potri.005G029600,Potri.005G029700,Potri.005G029800,Potri.005G030100,Potri.006G094700	Solyc02g065190.2,Solyc02g065210.2,Solyc02g065220.2,Solyc02g065230.2,Solyc02g090290.2,Solyc02g090300.2,Solyc02g090340.2,Solyc02g090350.2,Solyc09g098010.2,Solyc09g098030.2,Solyc09g098770.1,Solyc08g014190.2,Solyc09g098610.1,Solyc06g066270.1,Solyc06g066280.2,Solyc06g084820.1,Solyc09g008910.1,Solyc10g083690.2,Solyc10g083700.2,Solyc10g085500.1,Solyc09g098620.1	GSVIVG01027551001,GSVIVG01033752001,GSVIVG01027555001,GSVIVG01027558001,GSVIVG01033753001,GSVIVG01033755001,GSVIVG01033761001,GSVIVG01033759001,GSVIVG01033763001,GSVIVG01013045001,GSVIVG01011538001
OG1_1000103:	NONE	NONE	Glyma11g34911	Medtr0054s0090,Medtr0054s0100,Medtr6g079770,Medtr0134s0060,Medtr4g028510,Medtr6g079810,Medtr6g086825,Medtr4g028680,Medtr4g027450,Medtr4g028660,Medtr7g023800,Medtr6g080680,Medtr6g090180,Medtr4g130330,Medtr6g478230,Medtr6g078010,Medtr4g028750,Medtr6g090250,Medtr5g097220,Medtr7g104710,Medtr0129s0070,Medtr0129s0120,Medtr2g038680,Medtr5g097680,Medtr4g117550,Medtr5g097330,Medtr6g079790,Medtr2g022000,Me…	NONE	Phvul.004G030600,Phvul.004G030700,Phvul.004G030900,Phvul.004G031800,Phvul.004G030800,Phvul.004G050300,Phvul.004G051500,Phvul.004G051900,Phvul.004G064200,Phvul.006G031400,Phvul.004G050400,Phvul.006G031300,Phvul.004G050100,Phvul.004G051300,Phvul.004G051400,Phvul.004G051800	NONE	Solyc00g014980.1	NONE
OG1_1000104:	AmTr_v1.0_scaffold00003.248,AmTr_v1.0_scaffold00040.183,AmTr_v1.0_scaffold00129.8,AmTr_v1.0_scaffold00003.244	Atha_AT2G26450,Atha_AT4G33230,Atha_AT2G47030,Atha_AT2G47040,Atha_AT3G62170,Atha_AT3G05610,Atha_AT5G27870,Atha_AT5G49180,Atha_AT3G06830,Atha_AT3G16730	Glyma01g27260,Glyma0248s00200,Glyma0248s00220,Glyma03g39360,Glyma07g02750,Glyma07g02780,Glyma07g02790,Glyma07g03010,Glyma10g29160,Glyma19g41970,Glyma20g38160,Glyma02g01130,Glyma02g01140,Glyma03g38230,Glyma10g01180,Glyma10g27700,Glyma10g27710,Glyma19g40840,Glyma07g37460,Glyma09g04720,Glyma09g04730,Glyma17g03170,Glyma09g04740,Glyma15g16130,Glyma09g08910,Glyma15g20460,Glyma13g17550,Glyma17g04960	Medtr1g083470,Medtr1g083490,Medtr1g083500,Medtr1g083510,Medtr4g005170,Medtr4g005180,Medtr7g112590,Medtr1g086190,Medtr1g086210,Medtr7g110420,Medtr7g110440,Medtr7g110490,Medtr7g110510,Medtr7g110560,Medtr7g110430,Medtr2g436040,Medtr2g436050,Medtr4g120280,Medtr4g120290,Medtr2g436070,Medtr2g436080,Medtr4g124550,Medtr2g044660	LOC_Os03g18860,LOC_Os07g49100,LOC_Os08g34910,LOC_Os09g26360,LOC_Os07g33360,LOC_Os04g38560	Phvul.001G217300,Phvul.001G217400,Phvul.007G210200,Phvul.007G210300,Phvul.007G210400,Phvul.003G107300,Phvul.009G250600,Phvul.005G015000,Phvul.005G103500,Phvul.005G104100,Phvul.006G088200,Phvul.007G198100,Phvul.009G250500,Phvul.003G126700,Phvul.009G222600	Potri.001G209000,Potri.001G209200,Potri.003G021300,Potri.003G021600,Potri.005G022900,Potri.013G013400,Potri.T030500,Potri.006G134700,Potri.018G051200,Potri.008G219100,Potri.T030400	Solyc01g066360.2,Solyc01g066420.2,Solyc05g054360.2,Solyc12g099410.1,Solyc12g099420.1,Solyc01g057220.2,Solyc06g084620.1	GSVIVG01017687001,GSVIVG01028264001,GSVIVG01028265001,GSVIVG01031165001,GSVIVG01035108001
OG1_1000105:	AmTr_v1.0_scaffold00010.426,AmTr_v1.0_scaffold00018.118,AmTr_v1.0_scaffold00066.17,AmTr_v1.0_scaffold00069.73,AmTr_v1.0_scaffold00048.176	Atha_AT1G26850,Atha_AT1G33170,Atha_AT2G43200,Atha_AT2G45750,Atha_AT4G00750,Atha_AT4G10440,Atha_AT4G18030,Atha_AT1G31850,Atha_AT4G19120	Glyma01g05580,Glyma02g11890,Glyma04g33740,Glyma05g06050,Glyma05g36550,Glyma06g20710,Glyma07g08400,Glyma08g03000,Glyma08g41220,Glyma08g47710,Glyma09g26650,Glyma09g40090,Glyma16g32180,Glyma17g16350,Glyma18g15080,Glyma18g46020,Glyma18g53780,Glyma20g29530,Glyma01g35220,Glyma09g34640,Glyma16g08105,Glyma16g08120,Glyma16g17500	Medtr0019s0120,Medtr1g101370,Medtr3g040370,Medtr4g098890,Medtr5g040360,Medtr7g006060,Medtr7g076170,Medtr8g055840,Medtr8g071280,Medtr8g100075,Medtr8g432680,Medtr5g026930	LOC_Os02g45310,LOC_Os03g26200,LOC_Os04g48230,LOC_Os06g01450,LOC_Os06g03750,LOC_Os09g24900,LOC_Os10g36690,LOC_Os10g41970,LOC_Os11g38860,LOC_Os01g67360	Phvul.002G085900,Phvul.002G301800,Phvul.003G049900,Phvul.003G228500,Phvul.004G120000,Phvul.007G066900,Phvul.008G002700,Phvul.008G072400,Phvul.009G187900,Phvul.010G090800,Phvul.002G129100,Phvul.003G280000,Phvul.003G280100,Phvul.008G072500	Potri.001G131400,Potri.001G454300,Potri.002G154400,Potri.003G102400,Potri.003G102600,Potri.011G147600,Potri.012G137300,Potri.015G139000,Potri.001G146400,Potri.003G087600,Potri.007G123500,Potri.008G147800,Potri.010G094100,Potri.012G069000,Potri.014G075700	Solyc01g009600.2,Solyc01g010870.2,Solyc01g091690.2,Solyc03g026120.2,Solyc03g116150.2,Solyc05g007490.2,Solyc06g035790.2,Solyc06g069870.2,Solyc08g005490.2,Solyc08g013740.2,Solyc08g077240.2,Solyc08g075870.2	GSVIVG01008020001,GSVIVG01010611001,GSVIVG01013233001,GSVIVG01013577001,GSVIVG01019719001,GSVIVG01019997001,GSVIVG01027513001,GSVIVG01022775001
OG1_1000106:	NONE	NONE	Glyma05g25435,Glyma08g08450	NONE	LOC_Os01g28220,LOC_Os09g17520,LOC_Os09g15190,LOC_Os09g16060,LOC_Os05g35310,LOC_Os06g13120,LOC_Os07g34390,LOC_Os07g34830,LOC_Os08g31000,LOC_Os09g17329,LOC_Os09g16160,LOC_Os09g12480,LOC_Os07g34780,LOC_Os07g29830,LOC_Os07g29860,LOC_Os11g09230,LOC_Os10g32050,LOC_Os07g29940,LOC_Os07g31070,LOC_Os09g15200,LOC_Os09g16050,LOC_Os09g15370,LOC_Os09g16760,LOC_Os09g17120,LOC_Os09g16200,LOC_Os09g16240,LOC_Os09g…	NONE	Potri.019G105700,Potri.019G106000,Potri.019G108000,Potri.019G108200,Potri.019G106200,Potri.019G107800,Potri.019G105900,Potri.T155500,Potri.019G107700,Potri.019G107600,Potri.T155400,Potri.019G106300,Potri.019G107000,Potri.019G115900,Potri.019G115300,Potri.T155300,Potri.019G107300,Potri.019G107200,Potri.019G106600,Potri.019G106700,Potri.019G107400,Potri.019G115000	Solyc07g061740.2,Solyc07g061750.2,Solyc07g061760.1	GSVIVG01001627001,GSVIVG01020877001,GSVIVG01001629001,GSVIVG01013586001,GSVIVG01001631001,GSVIVG01001636001,GSVIVG01027206001,GSVIVG01010726001,GSVIVG01001633001,GSVIVG01020902001,GSVIVG01020895001,GSVIVG01013597001,GSVIVG01001651001,GSVIVG01013569001,GSVIVG01013591001,GSVIVG01020905001,GSVIVG01020881001,GSVIVG01010727001,GSVIVG01001649001,GSVIVG01010731001,GSVIVG01010730001,GSVIVG01013593001,GSV…
OG1_1000107:	AmTr_v1.0_scaffold00009.133,AmTr_v1.0_scaffold00072.15,AmTr_v1.0_scaffold00024.107,AmTr_v1.0_scaffold00024.108,AmTr_v1.0_scaffold00024.109,AmTr_v1.0_scaffold00072.13,AmTr_v1.0_scaffold00009.136	Atha_AT2G19130,Atha_AT4G00340,Atha_AT4G00350,Atha_AT4G25640	Glyma06g45590,Glyma12g11260,Glyma12g32500,Glyma12g32520,Glyma13g37930,Glyma07g07510,Glyma16g03900,Glyma09g24820,Glyma09g24830,Glyma16g29910,Glyma16g29920,Glyma09g39330,Glyma10g37660,Glyma18g46980,Glyma20g30140	Medtr0280s0040,Medtr2g089360,Medtr2g089440,Medtr6g047590,Medtr6g047610,Medtr6g047640,Medtr8g030500,Medtr1g100180	LOC_Os01g06240,LOC_Os01g40499,LOC_Os01g65010,LOC_Os01g66610,LOC_Os01g66640,LOC_Os01g66680,LOC_Os03g12150,LOC_Os04g01310,LOC_Os04g01320,LOC_Os04g28780,LOC_Os04g34250,LOC_Os04g34270,LOC_Os04g34290,LOC_Os04g34320,LOC_Os04g34330,LOC_Os04g34360,LOC_Os04g34370,LOC_Os04g34390,LOC_Os04g34410,LOC_Os04g34420,LOC_Os04g42740,LOC_Os05g07080,LOC_Os05g07300,LOC_Os05g07420,LOC_Os05g07450,LOC_Os07g08860,LOC_Os07g…	Phvul.005G110300,Phvul.005G110400,Phvul.011G109100,Phvul.007G073400,Phvul.008G060700,Phvul.010G100400,Phvul.004G110000	Potri.005G018300,Potri.002G161200,Potri.012G144900,Potri.019G119200,Potri.015G147600,Potri.013G121000,Potri.013G149500,Potri.014G086900	Solyc01g094830.2,Solyc06g036130.2,Solyc03g025190.2,Solyc03g025200.2,Solyc03g025210.2,Solyc03g025220.2,Solyc03g025230.2,Solyc03g025240.1,Solyc03g025250.2,Solyc07g053220.1	GSVIVG01027003001,GSVIVG01028879001,GSVIVG01028882001,GSVIVG01028885001,GSVIVG01014328001
OG1_1000108:	AmTr_v1.0_scaffold00066.178,AmTr_v1.0_scaffold00066.179,AmTr_v1.0_scaffold00066.180,AmTr_v1.0_scaffold00066.181,AmTr_v1.0_scaffold00066.184,AmTr_v1.0_scaffold00066.182,AmTr_v1.0_scaffold00066.185	Atha_AT1G66540,Atha_AT4G37340,Atha_AT4G37360,Atha_AT4G37370,Atha_AT2G23190,Atha_AT2G23220,Atha_AT3G28740,Atha_AT4G37320,Atha_AT4G37330,Atha_AT5G36220,Atha_AT4G37400,Atha_AT4G37410,Atha_AT4G37430,Atha_AT5G57220,Atha_AT4G37310	Glyma01g39760,Glyma11g05532,Glyma08g09450,Glyma08g09460,Glyma09g05376,Glyma09g05390,Glyma09g05400,Glyma09g05440,Glyma09g05450,Glyma09g05460,Glyma15g16780,Glyma16g26520,Glyma11g09880	Medtr2g437840,Medtr4g094775,Medtr5g016410,Medtr2g437880,Medtr4g095050,Medtr4g035330,Medtr4g094772,Medtr5g016440,Medtr4g077210	LOC_Os02g30080,LOC_Os02g30090,LOC_Os02g30100,LOC_Os02g30110,LOC_Os03g55230,LOC_Os03g55250,LOC_Os03g55240,LOC_Os03g55260,LOC_Os12g39240,LOC_Os12g39300	Phvul.002G014700,Phvul.002G014800,Phvul.004G068400,Phvul.002G187700,Phvul.002G187800,Phvul.004G068300,Phvul.009G244000,Phvul.009G244100,Phvul.009G244200,Phvul.010G012900,Phvul.010G013000,Phvul.010G013100,Phvul.004G068000,Phvul.004G068200	Potri.002G121100,Potri.002G121200,Potri.002G121400,Potri.014G020400,Potri.014G020500,Potri.014G020600,Potri.014G020700,Potri.003G006000,Potri.003G007000,Potri.003G007400,Potri.003G007600,Potri.003G007900,Potri.003G008200,Potri.005G143800,Potri.005G143900,Potri.005G144000,Potri.007G049900,Potri.007G050000,Potri.007G115500,Potri.008G205200,Potri.014G021800	Solyc02g064850.1,Solyc02g092860.2,Solyc04g078290.2,Solyc04g078270.2,Solyc12g088460.1,Solyc12g088510.1	GSVIVG01000182001,GSVIVG01000184001,GSVIVG01000187001,GSVIVG01000192001,GSVIVG01000200001,GSVIVG01002378001,GSVIVG01002607001,GSVIVG01009388001,GSVIVG01009390001,GSVIVG01017286001,GSVIVG01017288001,GSVIVG01009391001
OG1_1000109:	AmTr_v1.0_scaffold00069.156,AmTr_v1.0_scaffold00069.177,AmTr_v1.0_scaffold00165.42,AmTr_v1.0_scaffold00165.45	Atha_AT3G46840,Atha_AT3G46850,Atha_AT4G15040,Atha_AT5G58820,Atha_AT5G58830,Atha_AT5G58840,Atha_AT5G59090,Atha_AT5G59100,Atha_AT5G59120,Atha_AT5G59130,Atha_AT5G59190,Atha_AT4G00230,Atha_AT5G03620	Glyma02g41950,Glyma03g35110,Glyma09g40210,Glyma10g07870,Glyma10g23510,Glyma10g23520,Glyma11g34630,Glyma14g06960,Glyma14g06970,Glyma14g06981,Glyma14g06990,Glyma14g07020,Glyma18g03750	Medtr1g006990,Medtr1g007030,Medtr1g048110,Medtr2g042640,Medtr2g042650,Medtr2g044630,Medtr3g010080,Medtr3g451220,Medtr3g452290,Medtr6g055410,Medtr6g055570,Medtr7g034380,Medtr8g005300,Medtr8g005640,Medtr8g005710,Medtr8g006680,Medtr8g027260,Medtr6g075370,Medtr7g104200,Medtr7g075890,Medtr8g033150,Medtr8g079900	NONE	Phvul.001G188400,Phvul.001G238100,Phvul.007G230000,Phvul.007G242100,Phvul.008G073700,Phvul.008G228700,Phvul.008G229100,Phvul.008G229300,Phvul.008G229400,Phvul.010G088400,Phvul.008G229000,Phvul.008G229500,Phvul.008G228900	Potri.002G151900,Potri.006G114500,Potri.010G196700,Potri.014G074500,Potri.003G120100,Potri.009G037900,Potri.009G038000,Potri.010G196600,Potri.010G196800,Potri.010G196900,Potri.012G133200	Solyc01g091930.2,Solyc09g009750.1,Solyc03g079890.1	GSVIVG01010668001,GSVIVG01010670001,GSVIVG01016439001,GSVIVG01016442001,GSVIVG01016443001,GSVIVG01016445001,GSVIVG01016446001,GSVIVG01016447001,GSVIVG01016448001,GSVIVG01016449001,GSVIVG01016451001,GSVIVG01016452001,GSVIVG01016455001,GSVIVG01016456001,GSVIVG01018437001,GSVIVG01018438001,GSVIVG01018442001,GSVIVG01019877001,GSVIVG01024856001,GSVIVG01024857001,GSVIVG01024859001,GSVIVG01024948001,GSV…
OG1_1000110:	NONE	Atha_AT1G10110,Atha_AT4G22165,Atha_AT4G22060,Atha_AT4G22660,Atha_AT4G22180,Atha_AT2G03560,Atha_AT3G03730,Atha_AT5G38270,Atha_AT1G67160,Atha_AT4G17565,Atha_AT2G05970,Atha_AT2G33190,Atha_AT4G12820,Atha_AT2G33200,Atha_AT5G66830,Atha_AT3G22345,Atha_AT1G69090,Atha_AT2G24080,Atha_AT1G27540,Atha_AT5G25290,Atha_AT4G22170,Atha_AT4G12810,Atha_AT2G04840,Atha_AT2G04810,Atha_AT2G14290,Atha_AT2G14500,Atha_AT5G…	Glyma04g02200	Medtr3g114990	LOC_Os01g22430,LOC_Os01g22480,LOC_Os11g38070,LOC_Os11g38140,LOC_Os11g37060,LOC_Os11g37300,LOC_Os12g05609,LOC_Os12g05709,LOC_Os03g51090,LOC_Os11g37390,LOC_Os11g39609,LOC_Os11g38130,LOC_Os03g58764,LOC_Os11g38100,LOC_Os06g44920,LOC_Os06g35080,LOC_Os08g06710,LOC_Os11g36790,LOC_Os11g38120,LOC_Os12g41450,LOC_Os08g33010,LOC_Os06g35090,LOC_Os08g06780,LOC_Os11g36350,LOC_Os11g38500,LOC_Os06g49340,LOC_Os11g…	NONE	Potri.004G134900,Potri.002G014500	Solyc04g055240.1,Solyc00g042840.1,Solyc08g082510.1,Solyc08g082520.1,Solyc09g007220.1,Solyc08g082350.2,Solyc04g055220.1,Solyc03g115420.1,Solyc06g068630.2,Solyc03g113160.1,Solyc04g017610.2,Solyc04g082360.1,Solyc04g016580.1,Solyc02g070830.1,Solyc02g092020.1,Solyc03g112780.1,Solyc08g006180.2,Solyc05g010540.2,Solyc04g082060.2	NONE
OG1_1000111:	AmTr_v1.0_scaffold00005.116,AmTr_v1.0_scaffold00110.39,AmTr_v1.0_scaffold00019.144,AmTr_v1.0_scaffold00021.120,AmTr_v1.0_scaffold00025.257,AmTr_v1.0_scaffold00022.54,AmTr_v1.0_scaffold00090.29,AmTr_v1.0_scaffold00049.286	Atha_AT1G26370,Atha_AT1G32490,Atha_AT2G35340,Atha_AT3G26560,Atha_AT2G47250,Atha_AT3G62310,Atha_AT4G16680,Atha_AT4G18465,Atha_AT5G13010,Atha_AT1G27900,Atha_AT3G26380	Glyma01g04791,Glyma01g07530,Glyma02g01390,Glyma02g13171,Glyma03g37980,Glyma06g21821,Glyma08g00232,Glyma13g41740,Glyma14g40561,Glyma15g03660,Glyma15g33186,Glyma17g37551,Glyma18g00730,Glyma19g40600,Glyma10g01410,Glyma02g43530,Glyma05g30770,Glyma08g13960,Glyma11g37760,Glyma14g05440,Glyma05g27850,Glyma13g30610	Medtr1g010030,Medtr3g023880,Medtr1g023985,Medtr1g086640,Medtr1g114490,Medtr2g015320,Medtr2g098440,Medtr3g052610,Medtr3g054400,Medtr4g485610,Medtr5g075310,Medtr6g061840,Medtr7g095080,Medtr8g080240,Medtr2g096530,Medtr3g086580,Medtr8g089725,Medtr8g089735,Medtr8g089740,Medtr8g089745,Medtr8g041990,Medtr4g094992	LOC_Os01g33420,LOC_Os03g17432	Phvul.001G008600,Phvul.001G214700,Phvul.001G264100,Phvul.003G041900,Phvul.004G165300,Phvul.005G150000,Phvul.006G179000,Phvul.009G193400,Phvul.001G255500,Phvul.002G259200,Phvul.008G214500,Phvul.002G175400	Potri.002G192500,Potri.004G052700,Potri.010G172500,Potri.012G034200,Potri.014G117900,Potri.015G008700,Potri.015G024400,Potri.008G096800,Potri.008G185300,Potri.010G048300,Potri.010G048400,Potri.010G057200	Solyc01g079250.2,Solyc01g110990.2,Solyc03g115390.2,Solyc07g039550.2,Solyc09g097820.2,Solyc12g017700.1,Solyc09g008120.2,Solyc10g076910.1,Solyc12g089010.1,Solyc05g015040.2,Solyc05g013720.2	GSVIVG01010362001,GSVIVG01021163001,GSVIVG01028153001,GSVIVG01000554001,GSVIVG01007911001,GSVIVG01029863001
OG1_1000112:	AmTr_v1.0_scaffold00181.16,AmTr_v1.0_scaffold00181.25,AmTr_v1.0_scaffold00181.32,AmTr_v1.0_scaffold00181.11,AmTr_v1.0_scaffold00166.32,AmTr_v1.0_scaffold00174.12,AmTr_v1.0_scaffold03082.1,AmTr_v1.0_scaffold00181.8,AmTr_v1.0_scaffold04578.1	Atha_AT1G13080,Atha_AT1G13090,Atha_AT1G13100,Atha_AT1G13110,Atha_AT3G26150,Atha_AT3G26160,Atha_AT3G26170,Atha_AT3G26180,Atha_AT3G26190,Atha_AT3G26200,Atha_AT3G26210,Atha_AT3G26220,Atha_AT3G26230,Atha_AT3G26270,Atha_AT3G26280,Atha_AT3G44250,Atha_AT3G53300,Atha_AT5G35715,Atha_AT3G53280,Atha_AT3G26830,Atha_AT2G02580,Atha_AT3G26290,Atha_AT3G26300,Atha_AT3G26310,Atha_AT3G26320,Atha_AT3G26330,Atha_AT5G…	Glyma01g17330,Glyma03g03520,Glyma03g03550,Glyma03g03560,Glyma03g03590,Glyma03g03640,Glyma03g03670,Glyma03g03721,Glyma18g11820,Glyma03g03630,Glyma17g37520	Medtr0287s0060,Medtr4g025970,Medtr4g025980,Medtr4g026050,Medtr5g023680,Medtr5g045770,Medtr7g012330,Medtr7g012860,Medtr1g023700,Medtr1g023720,Medtr1g023730,Medtr4g025950,Medtr4g026070,Medtr4g026200,Medtr4g026030,Medtr5g073020,Medtr5g072930,Medtr5g072980	LOC_Os03g63310,LOC_Os12g32850,LOC_Os03g53060	Phvul.006G039800,Phvul.010G010900,Phvul.010G011000,Phvul.010G076700,Phvul.010G079100,Phvul.008G155000,Phvul.010G077000,Phvul.001G008900,Phvul.010G077200	Potri.002G025300,Potri.002G025400,Potri.002G025500,Potri.002G025800,Potri.002G026100,Potri.002G026300,Potri.002G026500,Potri.005G236100,Potri.008G184000,Potri.008G184400,Potri.008G184900,Potri.010G049200	Solyc01g010490.2,Solyc09g092580.2,Solyc09g092590.1,Solyc09g092600.2,Solyc09g092620.2,Solyc09g092640.2,Solyc09g092670.2,Solyc11g006590.1,Solyc09g092560.2	GSVIVG01009848001,GSVIVG01009854001,GSVIVG01009855001,GSVIVG01024754001,GSVIVG01024756001
OG1_1000113:	NONE	NONE	NONE	Medtr0150s0040,Medtr0001s0700,Medtr0091s0050,Medtr0012s0240,Medtr0042s0120,Medtr0060s0110,Medtr2g043690,Medtr8g464510,Medtr1058s0010,Medtr2g460950,Medtr1g050915,Medtr3g044803,Medtr0029s0220,Medtr0053s0040,Medtr3g035270,Medtr3g450150,Medtr6g078050,Medtr3g040140,Medtr8g028605,Medtr0014s0350,Medtr8g465210,Medtr7g035225,Medtr0075s0050,Medtr1g117040,Medtr4g045643,Medtr6g006255,Medtr0031s0030,Medtr8g46…	NONE	NONE	NONE	Solyc06g043040.1	NONE
OG1_1000114:	AmTr_v1.0_scaffold00009.192,AmTr_v1.0_scaffold00169.2,AmTr_v1.0_scaffold00169.4,AmTr_v1.0_scaffold00169.5	Atha_AT2G15480,Atha_AT2G15490,Atha_AT4G34131,Atha_AT4G34135,Atha_AT4G34138,Atha_AT2G36750,Atha_AT2G36760,Atha_AT2G36770,Atha_AT2G36780,Atha_AT2G36790,Atha_AT2G36800,Atha_AT3G53160,Atha_AT3G53150	Glyma02g11640,Glyma02g11653,Glyma02g11666,Glyma02g11680,Glyma02g11690,Glyma02g11711,Glyma11g00230,Glyma03g34410,Glyma03g34420,Glyma03g34440,Glyma03g34460,Glyma03g34470,Glyma03g34480,Glyma10g07090,Glyma10g07160,Glyma19g37100,Glyma19g37108,Glyma19g37116,Glyma03g34451,Glyma19g37140	Medtr4g024020,Medtr7g102460,Medtr7g102490,Medtr7g102560,Medtr7g117405,Medtr4g485590,Medtr8g066610,Medtr4g485620,Medtr7g102450,Medtr5g045960,Medtr4g485630,Medtr7g102550	LOC_Os01g08090,LOC_Os01g08100,LOC_Os01g08110,LOC_Os01g41430,LOC_Os01g45110,LOC_Os01g45140,LOC_Os01g41450,LOC_Os02g11110,LOC_Os02g11130,LOC_Os02g11640,LOC_Os02g11700,LOC_Os10g09990,LOC_Os05g08480	Phvul.001G182100,Phvul.001G182200,Phvul.001G182300,Phvul.001G182400,Phvul.001G182500,Phvul.001G182600,Phvul.001G182700,Phvul.001G182900,Phvul.007G152800,Phvul.001G183000,Phvul.002G093300,Phvul.003G046900,Phvul.003G047000,Phvul.003G047100,Phvul.002G054100	Potri.001G302300,Potri.001G302400,Potri.001G303000,Potri.001G303300,Potri.001G303600,Potri.001G303700,Potri.009G098400,Potri.009G099000,Potri.001G303100,Potri.006G120600,Potri.012G048700,Potri.016G097400	Solyc01g107810.2,Solyc01g107820.2,Solyc01g107830.2,Solyc06g072870.1,Solyc06g072880.1,Solyc10g085870.1,Solyc10g085880.1,Solyc12g042600.1,Solyc10g085860.1,Solyc10g083860.1,Solyc09g008510.1,Solyc01g107780.2	GSVIVG01009449001,GSVIVG01033701001
OG1_1000115:	AmTr_v1.0_scaffold00019.110,AmTr_v1.0_scaffold00019.32,AmTr_v1.0_scaffold00019.34,AmTr_v1.0_scaffold00019.36,AmTr_v1.0_scaffold00019.33,AmTr_v1.0_scaffold00026.25,AmTr_v1.0_scaffold00179.4,AmTr_v1.0_scaffold00059.237,AmTr_v1.0_scaffold00059.238	Atha_AT1G17150,Atha_AT1G43080,Atha_AT1G43090,Atha_AT2G15450,Atha_AT2G15460,Atha_AT2G15470,Atha_AT2G40310,Atha_AT4G13760,Atha_AT1G43100,Atha_AT2G26620,Atha_AT1G78400,Atha_AT2G33160,Atha_AT3G07820,Atha_AT3G07830,Atha_AT3G07840,Atha_AT5G48140,Atha_AT3G07850,Atha_AT3G14040,Atha_AT4G18180,Atha_AT1G02790	Glyma02g01980,Glyma10g02120,Glyma02g47720,Glyma04g30870,Glyma04g30920,Glyma04g30950,Glyma06g22890,Glyma14g00930,Glyma18g22430,Glyma06g22030,Glyma07g37440,Glyma09g04640,Glyma15g16240,Glyma08g15840,Glyma15g42420,Glyma14g37030	Medtr2g058640,Medtr2g058670,Medtr2g058840,Medtr2g435640,Medtr4g120320,Medtr3g438050,Medtr8g030930,Medtr1g088160	LOC_Os01g33300,LOC_Os06g35320,LOC_Os06g35370,LOC_Os06g40890,LOC_Os02g10300,LOC_Os06g35300,LOC_Os06g40880,LOC_Os08g23790	Phvul.003G107500,Phvul.009G251500,Phvul.007G076800,Phvul.007G076900,Phvul.007G077000,Phvul.007G218300,Phvul.004G097300,Phvul.008G286900,Phvul.005G039700	Potri.001G377700,Potri.009G038100,Potri.002G202100,Potri.002G202200,Potri.007G035800,Potri.019G067100,Potri.019G067200,Potri.019G066700,Potri.019G066800,Potri.019G067000,Potri.010G007300,Potri.010G011100,Potri.010G011200,Potri.T177500,Potri.009G169100,Potri.014G162300	Solyc00g030510.2,Solyc07g044870.2,Solyc07g056290.1,Solyc02g069480.1,Solyc06g009200.2,Solyc01g066070.2	GSVIVG01020791001,GSVIVG01020792001,GSVIVG01020794001,GSVIVG01030018001,GSVIVG01030017001,GSVIVG01030023001,GSVIVG01030030001,GSVIVG01035103001,GSVIVG01023861001,GSVIVG01028044001,GSVIVG01012232001
OG1_1000116:	AmTr_v1.0_scaffold00003.406	Atha_AT1G61320,Atha_AT1G61330,Atha_AT4G05010,Atha_AT4G21510	Glyma07g30950,Glyma08g06340,Glyma13g31990,Glyma08g40893	Medtr1g111630,Medtr7g116580,Medtr7g114090,Medtr7g116260,Medtr7g117735,Medtr5g090500,Medtr7g116250,Medtr4g088845,Medtr7g050670,Medtr7g076570,Medtr7g076760,Medtr4g091100,Medtr8g468470,Medtr2g011800	LOC_Os01g37260,LOC_Os07g26000,LOC_Os07g22910,LOC_Os12g03390,LOC_Os03g51270,LOC_Os07g06900,LOC_Os11g03610,LOC_Os11g33310,LOC_Os06g49930,LOC_Os07g06500,LOC_Os06g06600,LOC_Os07g06670,LOC_Os11g33320,LOC_Os11g32810,LOC_Os04g36910,LOC_Os11g32940,LOC_Os01g56730,LOC_Os08g43840,LOC_Os02g01550,LOC_Os09g32580,LOC_Os04g40370,LOC_Os05g49980,LOC_Os09g32910,LOC_Os03g10540,LOC_Os09g32610,LOC_Os03g11790,LOC_Os09g…	Phvul.002G222100,Phvul.006G192000,Phvul.003G068100,Phvul.006G192100	Potri.004G034400,Potri.011G042800,Potri.004G034500,Potri.011G042900,Potri.018G092600	Solyc02g079150.1,Solyc10g005480.2,Solyc03g006640.2,Solyc02g079120.1,Solyc12g040710.1	GSVIVG01003193001,GSVIVG01017697001,GSVIVG01003188001
OG1_1000117:	AmTr_v1.0_scaffold00001.3,AmTr_v1.0_scaffold00005.104,AmTr_v1.0_scaffold00012.366,AmTr_v1.0_scaffold00012.367	NONE	Glyma03g00500,Glyma03g00520,Glyma03g00530,Glyma03g00540,Glyma03g00560,Glyma04g04500,Glyma04g04510,Glyma06g04610,Glyma07g08780,Glyma07g14791,Glyma07g14810,Glyma08g46960,Glyma08g46970,Glyma08g46990,Glyma08g47000,Glyma05g06231,Glyma18g36940	Medtr3g031470,Medtr3g031480,Medtr3g031490,Medtr3g031500,Medtr3g031580,Medtr3g031600,Medtr3g031610,Medtr3g031640,Medtr3g102400,Medtr4g094858,Medtr7g053050,Medtr7g058530,Medtr7g058550,Medtr7g058830,Medtr7g058860,Medtr3g031510,Medtr7g058840	LOC_Os01g47810,LOC_Os01g47820,LOC_Os01g47840,LOC_Os01g47900,LOC_Os01g48000,LOC_Os01g48020,LOC_Os01g48040,LOC_Os01g66250,LOC_Os03g30890,LOC_Os04g56080,LOC_Os04g56090,LOC_Os06g06920,LOC_Os06g06930,LOC_Os06g06960,LOC_Os06g37670,LOC_Os06g37690,LOC_Os06g37750,LOC_Os06g40030,LOC_Os11g03820,LOC_Os11g03840,LOC_Os11g03880,LOC_Os12g03650,LOC_Os12g03670,LOC_Os12g03690,LOC_Os12g07800,LOC_Os12g34320,LOC_Os12g…	Phvul.008G124300,Phvul.008G124800,Phvul.008G124900,Phvul.009G068100,Phvul.009G068300,Phvul.010G057000,Phvul.010G057100,Phvul.010G057300,Phvul.010G057400,Phvul.010G057500,Phvul.010G057600,Phvul.010G088500	Potri.006G091400,Potri.013G086100,Potri.013G095800,Potri.013G096000,Potri.013G096400,Potri.016G102500,Potri.016G102600,Potri.016G102700,Potri.016G102900,Potri.013G094000,Potri.013G096300	Solyc04g078410.2,Solyc09g011330.1	GSVIVG01009410001,GSVIVG01009412001,GSVIVG01009413001,GSVIVG01009414001,GSVIVG01009417001,GSVIVG01009421001,GSVIVG01009418001,GSVIVG01009415001,GSVIVG01034078001
OG1_1000118:	AmTr_v1.0_scaffold00010.165,AmTr_v1.0_scaffold00010.334,AmTr_v1.0_scaffold00045.48,AmTr_v1.0_scaffold00057.26,AmTr_v1.0_scaffold00068.44,AmTr_v1.0_scaffold00125.28,AmTr_v1.0_scaffold00184.25,AmTr_v1.0_scaffold00045.50,AmTr_v1.0_scaffold00068.42	Atha_AT1G02640,Atha_AT1G78060,Atha_AT3G19620,Atha_AT5G09730,Atha_AT5G10560,Atha_AT5G49360,Atha_AT5G64570,Atha_AT5G09700	Glyma02g01660,Glyma03g37710,Glyma06g11040,Glyma08g07950,Glyma08g19280,Glyma09g04337,Glyma09g33580,Glyma10g01710,Glyma13g01950,Glyma14g34480,Glyma15g05720,Glyma15g15370,Glyma19g40300,Glyma20g27011,Glyma05g24811,Glyma05g24830	Medtr1g087240,Medtr1g106860,Medtr2g008240,Medtr2g034720,Medtr3g074060,Medtr4g094285,Medtr5g030860,Medtr5g062320,Medtr5g062370,Medtr5g062430,Medtr5g062650,Medtr7g109390	LOC_Os01g19220,LOC_Os02g51620,LOC_Os04g54810,LOC_Os11g18690,LOC_Os11g18730,LOC_Os11g19160,LOC_Os11g19210,LOC_Os11g44950,LOC_Os11g47350,LOC_Os04g44840	Phvul.001G212100,Phvul.002G142900,Phvul.002G206800,Phvul.006G208200,Phvul.007G215100,Phvul.008G153300,Phvul.009G029300,Phvul.009G254300,Phvul.008G171800	Potri.001G089100,Potri.001G206800,Potri.001G294700,Potri.002G093900,Potri.002G094000,Potri.002G197200,Potri.003G022900,Potri.005G168400,Potri.005G168500,Potri.007G114300,Potri.008G108100,Potri.010G141400,Potri.014G122200,Potri.009G088800,Potri.001G354200	Solyc01g079570.2,Solyc01g104950.2,Solyc02g091680.2,Solyc04g072850.2,Solyc04g072860.2,Solyc04g072870.1,Solyc10g047030.1,Solyc11g044910.1	GSVIVG01006776001,GSVIVG01009003001,GSVIVG01013328001,GSVIVG01017658001,GSVIVG01017659001,GSVIVG01017660001,GSVIVG01022541001,GSVIVG01028104001,GSVIVG01035033001,GSVIVG01037844001,GSVIVG01010394001,GSVIVG01013347001,GSVIVG01029801001,GSVIVG01021414001
OG1_1000119:	AmTr_v1.0_scaffold00003.128,AmTr_v1.0_scaffold00003.132,AmTr_v1.0_scaffold00012.120,AmTr_v1.0_scaffold00012.3,AmTr_v1.0_scaffold00110.40	Atha_AT1G05580,Atha_AT2G13620,Atha_AT2G31910,Atha_AT1G64170,Atha_AT3G17630,Atha_AT3G53720,Atha_AT4G23700,Atha_AT5G41610	Glyma01g43280,Glyma03g32890,Glyma03g32900,Glyma04g39010,Glyma05g32580,Glyma06g15970,Glyma11g02220,Glyma13g02910,Glyma13g17670,Glyma13g19370,Glyma15g07180,Glyma17g04820,Glyma03g39320,Glyma06g18820,Glyma08g06240,Glyma10g26580,Glyma11g35210,Glyma19g41890,Glyma10g05010,Glyma18g03170	Medtr0002s1180,Medtr1g043400,Medtr1g045870,Medtr2g040100,Medtr3g037260,Medtr3g037270,Medtr5g067690,Medtr2g011520,Medtr3g096380,Medtr4g078120,Medtr4g123583,Medtr5g009770,Medtr5g009780,Medtr5g009800,Medtr8g093780,Medtr7g099750,Medtr7g099800,Medtr7g099820	LOC_Os01g60140,LOC_Os03g61290,LOC_Os05g19500,LOC_Os05g40650,LOC_Os05g02240,LOC_Os12g42200,LOC_Os12g02840,LOC_Os11g03070	Phvul.001G169300,Phvul.002G161600,Phvul.003G125300,Phvul.011G019400,Phvul.001G227300,Phvul.001G242600,Phvul.007G232300,Phvul.007G232400,Phvul.002G272700,Phvul.006G193500,Phvul.009G156500	Potri.001G096400,Potri.003G134900,Potri.006G054700,Potri.007G105200,Potri.010G004800,Potri.010G005200,Potri.010G008400,Potri.004G131300,Potri.007G102700,Potri.010G189100,Potri.007G111400,Potri.010G008000	Solyc02g071070.2,Solyc06g060630.1,Solyc08g008190.2,Solyc08g008200.1,Solyc08g078880.2,Solyc08g081810.2,Solyc08g081820.2,Solyc09g010530.2,Solyc12g056160.1,Solyc08g016160.2	GSVIVG01017721001,GSVIVG01019454001,GSVIVG01019458001,GSVIVG01019459001,GSVIVG01026473001,GSVIVG01034209001,GSVIVG01034211001,GSVIVG01021420001
OG1_1000120:	AmTr_v1.0_scaffold00014.47,AmTr_v1.0_scaffold00014.48,AmTr_v1.0_scaffold00061.59,AmTr_v1.0_scaffold00089.35	Atha_AT1G19650,Atha_AT1G75370,Atha_AT2G21520,Atha_AT4G39170,Atha_AT2G16380,Atha_AT2G21540,Atha_AT4G34580,Atha_AT4G39180,Atha_AT2G18180,Atha_AT4G36490,Atha_AT1G55690,Atha_AT3G24840,Atha_AT5G56160	Glyma01g37640,Glyma02g05980,Glyma04g01230,Glyma06g01270,Glyma11g07661,Glyma11g12270,Glyma16g24670,Glyma04g01220,Glyma04g03230,Glyma06g01260,Glyma06g03300,Glyma11g12260,Glyma14g07850,Glyma17g37150,Glyma12g04453,Glyma12g04466,Glyma04g12450,Glyma06g48060,Glyma16g17830,Glyma08g46750,Glyma18g33670,Glyma18g33760,Glyma18g36371,Glyma18g36505,Glyma18g36712	Medtr1g022480,Medtr3g112150,Medtr3g117100,Medtr4g070810,Medtr3g010190,Medtr8g071000,Medtr3g117090,Medtr4g070720,Medtr6g015645,Medtr8g076880,Medtr5g021050,Medtr7g056587	LOC_Os01g50616,LOC_Os02g04020,LOC_Os05g46720,LOC_Os02g04030,LOC_Os02g24430,LOC_Os10g03400,LOC_Os02g48990,LOC_Os08g25310,LOC_Os08g38850,LOC_Os09g30330	Phvul.001G012100,Phvul.009G006000,Phvul.009G061300,Phvul.011G042800,Phvul.002G166200,Phvul.003G257000,Phvul.009G006100,Phvul.011G042900,Phvul.003G273400,Phvul.005G003600,Phvul.008G126500	Potri.001G471300,Potri.011G168300,Potri.002G032600,Potri.004G157700,Potri.005G230500,Potri.009G119500,Potri.004G157600,Potri.005G119700,Potri.007G020300,Potri.009G119400,Potri.002G243000	Solyc01g109860.2,Solyc01g109870.2,Solyc10g053900.1,Solyc10g053970.1,Solyc11g040280.1,Solyc07g066090.2,Solyc10g005740.1,Solyc09g060090.2	GSVIVG01009759001,GSVIVG01018887001,GSVIVG01023814001,GSVIVG01023815001,GSVIVG01014753001,GSVIVG01028677001
OG1_1000121:	AmTr_v1.0_scaffold00049.210,AmTr_v1.0_scaffold00068.166,AmTr_v1.0_scaffold00111.100,AmTr_v1.0_scaffold00133.12,AmTr_v1.0_scaffold00040.173	Atha_AT1G16440,Atha_AT1G79250,Atha_AT3G12690,Atha_AT5G55910,Atha_AT4G26610,Atha_AT5G47750,Atha_AT2G36350,Atha_AT3G52890,Atha_AT5G03640,Atha_AT2G44830,Atha_AT3G27580,Atha_AT5G40030	Glyma03g26200,Glyma07g13960,Glyma09g01800,Glyma09g37810,Glyma15g12761,Glyma16g07620,Glyma18g48670,Glyma19g00540,Glyma19g10160,Glyma03g35070,Glyma04g12360,Glyma06g48090,Glyma10g07811,Glyma12g00490,Glyma13g21660,Glyma19g37770,Glyma08g17066,Glyma08g25070,Glyma15g42115	Medtr1g060790,Medtr2g027240,Medtr3g010260,Medtr7g033640,Medtr7g104180,Medtr2g062850,Medtr6g004720,Medtr7g081665,Medtr8g006870,Medtr8g446990	LOC_Os01g13270,LOC_Os02g18430,LOC_Os05g14750,LOC_Os02g43740,LOC_Os02g49310,LOC_Os04g46180,LOC_Os06g18830,LOC_Os08g38320,LOC_Os09g08420,LOC_Os09g30150,LOC_Os10g41290,LOC_Os12g29580	Phvul.001G188100,Phvul.004G006600,Phvul.006G136500,Phvul.007G222100,Phvul.008G154000,Phvul.008G046900,Phvul.010G050000,Phvul.005G003300,Phvul.005G043800,Phvul.011G180600	Potri.001G344600,Potri.002G137700,Potri.006G003800,Potri.014G047500,Potri.016G004900,Potri.017G075400,Potri.004G186300,Potri.006G114900,Potri.009G146700,Potri.008G080600,Potri.010G175900	Solyc01g090240.2,Solyc02g067830.2,Solyc02g087510.2,Solyc02g093360.2,Solyc04g015130.2,Solyc07g065710.2,Solyc10g005770.2,Solyc10g038190.1,Solyc12g017390.1,Solyc06g074480.2,Solyc09g009380.2,Solyc10g083500.1,Solyc11g067070.1	GSVIVG01018278001,GSVIVG01032561001,GSVIVG01031372001,GSVIVG01033816001,GSVIVG01032399001,GSVIVG01036690001,GSVIVG01002205001,GSVIVG01014711001
OG1_1000122:	AmTr_v1.0_scaffold00039.156,AmTr_v1.0_scaffold00040.35,AmTr_v1.0_scaffold00040.38	Atha_AT1G43620,Atha_AT3G07020,Atha_AT2G21730,Atha_AT2G21890,Atha_AT4G39330,Atha_AT4G37980,Atha_AT4G37990,Atha_AT4G37970	Glyma01g02570,Glyma01g02580,Glyma02g08940,Glyma03g19751,Glyma10g36850,Glyma18g28130,Glyma18g47490,Glyma20g30760,Glyma09g38830,Glyma05g32130,Glyma08g15420,Glyma18g38670	Medtr1g098640,Medtr4g022580,Medtr4g022610,Medtr7g079430,Medtr4g115300,Medtr5g031210,Medtr5g031230,Medtr5g031250,Medtr5g031300,Medtr5g031305,Medtr5g031310,Medtr5g031390,Medtr5g031180,Medtr5g031190,Medtr8g068190,Medtr5g031360,Medtr8g092630	LOC_Os01g64750,LOC_Os04g04254,LOC_Os07g23740,LOC_Os04g04240,LOC_Os04g52280,LOC_Os10g29470,LOC_Os08g16910	Phvul.002G144700,Phvul.002G144800,Phvul.003G287400,Phvul.003G287500,Phvul.004G093900,Phvul.007G080800,Phvul.008G056500,Phvul.010G013800,Phvul.002G144500,Phvul.002G268500,Phvul.003G029500	Potri.001G268600,Potri.006G199100,Potri.009G062800,Potri.009G063100,Potri.009G063300,Potri.009G063400,Potri.016G078300,Potri.002G067100,Potri.002G238600,Potri.005G193100,Potri.014G178300,Potri.016G065300,Potri.001G307200	Solyc04g051150.2,Solyc04g071540.2,Solyc06g007980.2,Solyc09g061860.2,Solyc11g010960.1,Solyc11g010980.1,Solyc11g010990.1,Solyc11g011340.1,Solyc11g011330.1,Solyc03g078440.2	GSVIVG01002105001,GSVIVG01002106001,GSVIVG01002109001,GSVIVG01003944001,GSVIVG01004508001,GSVIVG01006303001,GSVIVG01006306001,GSVIVG01006308001,GSVIVG01006310001,GSVIVG01006458001,GSVIVG01013448001,GSVIVG01006462001,GSVIVG01006459001,GSVIVG01026631001,GSVIVG01019162001,GSVIVG01028556001,GSVIVG01034544001,GSVIVG01026629001
OG1_1000123:	NONE	NONE	Glyma01g04370,Glyma09g07560	Medtr0001s0120,Medtr0123s0010,Medtr7g014345,Medtr2g460960,Medtr0138s0070,Medtr0351s0020,Medtr6g060620,Medtr3g048817,Medtr3g451170,Medtr3g452270,Medtr6g033360,Medtr8g446650,Medtr2g059760,Medtr0032s0190,Medtr8g465240,Medtr7g026973,Medtr6g452670,Medtr8g064570,Medtr5g049860,Medtr4g057555,Medtr8g078910,Medtr1g057770,Medtr7g032680,Medtr0404s0010,Medtr0142s0010,Medtr0506s0010,Medtr3g092540,Medtr7g034010…	NONE	Phvul.002G076400,Phvul.002G076700	NONE	NONE	NONE
OG1_1000124:	AmTr_v1.0_scaffold00025.347,AmTr_v1.0_scaffold00025.348	Atha_AT1G03495,Atha_AT1G03940,Atha_AT3G29590,Atha_AT5G39050,Atha_AT3G29670,Atha_AT3G29635,Atha_AT5G39080,Atha_AT3G29680,Atha_AT5G61160,Atha_AT5G39090	Glyma08g27120,Glyma18g50320,Glyma18g50330,Glyma18g49240,Glyma18g50310,Glyma18g50340,Glyma18g50350,Glyma18g50360,Glyma13g37810,Glyma08g27505,Glyma13g06550,Glyma18g50725,Glyma19g11320	Medtr2g089670,Medtr2g089765,Medtr8g012750,Medtr6g015815,Medtr6g015830,Medtr6g015850,Medtr7g013850,Medtr7g014200,Medtr7g014160,Medtr7g014610,Medtr7g014620,Medtr7g014230,Medtr7g014250,Medtr7g014330,Medtr7g014360,Medtr3g028210	LOC_Os01g18620,LOC_Os06g05300,LOC_Os04g12820,LOC_Os08g07720,LOC_Os06g05284,LOC_Os06g05320,LOC_Os04g54550,LOC_Os04g54560,LOC_Os04g54570,LOC_Os08g07730,LOC_Os06g05310,LOC_Os10g26290,LOC_Os02g57480	Phvul.004G040100,Phvul.004G040200,Phvul.004G040700,Phvul.008G031900,Phvul.008G032000,Phvul.008G032100,Phvul.008G032200,Phvul.008G029400,Phvul.008G032400,Phvul.005G108800,Phvul.008G042400	Potri.001G395400,Potri.001G395700,Potri.001G395900,Potri.017G094700,Potri.004G109800,Potri.T018800,Potri.T019400,Potri.T019300,Potri.004G110700,Potri.004G109300,Potri.010G208100,Potri.004G110400,Potri.T018300,Potri.004G103100,Potri.004G120700,Potri.004G096300,Potri.004G096100,Potri.001G395600,Potri.001G455200,Potri.004G103200,Potri.004G103300,Potri.009G019700,Potri.004G093800,Potri.004G096400,Pot…	Solyc10g008680.1	GSVIVG01000461001,GSVIVG01000472001,GSVIVG01000469001,GSVIVG01000468001,GSVIVG01000464001
OG1_1000125:	AmTr_v1.0_scaffold00036.71,AmTr_v1.0_scaffold00067.63,AmTr_v1.0_scaffold00109.139	Atha_AT1G03930,Atha_AT1G04440,Atha_AT2G19470,Atha_AT3G23340,Atha_AT4G14340,Atha_AT4G26100,Atha_AT4G28540,Atha_AT5G43320,Atha_AT5G44100,Atha_AT5G57015,Atha_AT1G72710,Atha_AT4G28860,Atha_AT4G28880	Glyma01g34780,Glyma04g08800,Glyma05g35680,Glyma06g08880,Glyma08g04000,Glyma09g07490,Glyma09g32640,Glyma17g28694,Glyma03g32170,Glyma10g04430,Glyma10g32490,Glyma13g16540,Glyma13g18690,Glyma13g42380,Glyma15g18700,Glyma17g06140,Glyma19g34930,Glyma20g35100,Glyma07g00970,Glyma08g20320,Glyma15g03000	Medtr0492s0030,Medtr0543s0020,Medtr1g042280,Medtr1g075870,Medtr7g097160,Medtr1g069720,Medtr2g099670,Medtr4g126010,Medtr8g018310,Medtr2g039930,Medtr6g087070,Medtr8g102930,Medtr3g110180,Medtr1g004990	LOC_Os01g13060,LOC_Os02g17910,LOC_Os01g38950,LOC_Os01g51200,LOC_Os02g40860,LOC_Os02g56560,LOC_Os05g51560,LOC_Os04g43490,LOC_Os10g33650	Phvul.001G162300,Phvul.007G107800,Phvul.007G191200,Phvul.009G230800,Phvul.002G311000,Phvul.004G168800,Phvul.009G108500,Phvul.003G135100,Phvul.010G136500	Potri.001G197600,Potri.002G036000,Potri.003G043500,Potri.005G226900,Potri.006G147800,Potri.010G070400,Potri.018G065900,Potri.008G168100,Potri.013G047200,Potri.006G239900,Potri.018G041000,Potri.018G041900,Potri.018G084500	Solyc03g121820.2,Solyc05g016410.2,Solyc06g008320.2,Solyc06g053560.2,Solyc06g062790.2,Solyc06g083830.2,Solyc07g040720.2,Solyc09g066440.2,Solyc09g090250.2,Solyc08g066870.2,Solyc12g007280.1	GSVIVG01015176001,GSVIVG01015342001,GSVIVG01016807001,GSVIVG01027835001,GSVIVG01028363001
OG1_1000126:	NONE	Atha_AT1G40390,Atha_AT1G43760	Glyma07g33721	Medtr0008s0430,Medtr0433s0050,Medtr2g031890,Medtr1g058030,Medtr0042s0130,Medtr2g055450,Medtr1g100687,Medtr2g018005,Medtr6g009010,Medtr6g034215,Medtr4g020630,Medtr1g051330,Medtr2g078880,Medtr6g034715,Medtr6g046587,Medtr0114s0080,Medtr8g463110,Medtr1g108333,Medtr4g044433,Medtr0093s0080,Medtr4g033730,Medtr2g064335,Medtr8g446890,Medtr0070s0030,Medtr8g470880,Medtr7g033655,Medtr8g470890,Medtr7g031765,M…	NONE	NONE	NONE	NONE	NONE
OG1_1000127:	AmTr_v1.0_scaffold00008.7,AmTr_v1.0_scaffold00107.1,AmTr_v1.0_scaffold00171.9,AmTr_v1.0_scaffold00215.1,AmTr_v1.0_scaffold00216.4,AmTr_v1.0_scaffold00429.1,AmTr_v1.0_scaffold03052.1	Atha_AT1G17840,Atha_AT1G51460,Atha_AT1G51500,Atha_AT3G21090	Glyma03g29150,Glyma03g29160,Glyma09g28870,Glyma11g09950,Glyma11g09960,Glyma12g02290,Glyma12g02300,Glyma16g33470,Glyma19g31926,Glyma08g07530,Glyma08g07540,Glyma08g07550,Glyma08g07570,Glyma08g07580,Glyma13g07890,Glyma13g07910,Glyma13g07990,Glyma13g08000,Glyma13g07941,Glyma13g07986	Medtr4g054020,Medtr4g093845,Medtr4g094010,Medtr4g094050,Medtr4g094060,Medtr4g094090,Medtr6g066240,Medtr4g076900,Medtr4g076940,Medtr4g076970	LOC_Os04g44610,LOC_Os05g13520,LOC_Os07g18874,LOC_Os09g03939,LOC_Os09g29660,LOC_Os09g29670,LOC_Os10g35180,LOC_Os12g22284,LOC_Os09g07670,LOC_Os10g08014,LOC_Os12g22110	Phvul.001G130700,Phvul.001G130900,Phvul.011G022900,Phvul.011G023000,Phvul.011G023100,Phvul.002G210100,Phvul.002G210400,Phvul.002G210500,Phvul.002G210600,Phvul.002G210700,Phvul.004G135400	Potri.001G255800,Potri.001G255900,Potri.001G311300,Potri.001G311500,Potri.001G312300,Potri.005G073100,Potri.009G051200,Potri.009G051300,Potri.016G056600,Potri.016G056700,Potri.017G051000,Potri.017G051300,Potri.017G155300,Potri.018G152600,Potri.001G312200	Solyc01g105450.2,Solyc03g019760.2,Solyc05g051530.2,Solyc06g072090.1,Solyc06g072100.1,Solyc11g009100.1,Solyc11g065350.1,Solyc11g065360.1	GSVIVG01002136001,GSVIVG01002139001,GSVIVG01002949001,GSVIVG01003413001,GSVIVG01015767001,GSVIVG01015768001,GSVIVG01015771001,GSVIVG01024228001,GSVIVG01031528001,GSVIVG01031529001,GSVIVG01002319001
OG1_1000128:	AmTr_v1.0_scaffold00033.266,AmTr_v1.0_scaffold00088.65,AmTr_v1.0_scaffold00130.47,AmTr_v1.0_scaffold00151.25,AmTr_v1.0_scaffold00065.107	Atha_AT1G10540,Atha_AT1G49960,Atha_AT1G60030,Atha_AT2G05760,Atha_AT2G34190,Atha_AT5G49990,Atha_AT5G62890,Atha_AT1G65550,Atha_AT5G25420,Atha_AT2G26510	Glyma01g04160,Glyma02g03550,Glyma02g43660,Glyma04g04890,Glyma04g06750,Glyma04g35080,Glyma05g01900,Glyma06g04990,Glyma06g06840,Glyma06g19660,Glyma08g12360,Glyma08g40100,Glyma13g13550,Glyma14g05220,Glyma14g09920,Glyma17g10000,Glyma18g18060,Glyma20g13540,Glyma20g27170,Glyma14g08690,Glyma17g36440,Glyma17g35241,Glyma10g40240	Medtr1g021120,Medtr2g016460,Medtr3g080390,Medtr8g086520,Medtr1g106085,Medtr3g078270,Medtr3g103230,Medtr4g106750,Medtr5g022110,Medtr5g035180,Medtr8g063220	LOC_Os01g55500,LOC_Os02g50820,LOC_Os03g60880,LOC_Os08g28170,LOC_Os08g32500,LOC_Os09g15170,LOC_Os09g21340,LOC_Os12g39420,LOC_Os03g48810	Phvul.001G018700,Phvul.002G239500,Phvul.006G012700,Phvul.008G212800,Phvul.009G089800,Phvul.001G028700,Phvul.002G074100,Phvul.003G054500,Phvul.003G197800,Phvul.007G046400,Phvul.009G181000,Phvul.007G046500	Potri.002G129400,Potri.004G058800,Potri.011G068200,Potri.014G035800,Potri.014G157800,Potri.008G146400,Potri.009G086800,Potri.010G095500,Potri.012G077400,Potri.015G072600,Potri.014G015100	Solyc01g106920.2,Solyc02g072500.2,Solyc03g114030.2,Solyc05g006020.2,Solyc06g071330.2,Solyc10g049280.1,Solyc12g026430.1,Solyc04g079430.2,Solyc07g049320.2	GSVIVG01007809001,GSVIVG01009328001,GSVIVG01020164001,GSVIVG01021237001,GSVIVG01030497001,GSVIVG01037811001,GSVIVG01009577001
OG1_1000129:	AmTr_v1.0_scaffold03836.1,AmTr_v1.0_scaffold04652.1	NONE	NONE	NONE	NONE	NONE	NONE	Solyc00g027120.1,Solyc10g076980.1,Solyc01g049860.1,Solyc04g071390.1,Solyc09g056490.1,Solyc00g316030.1,Solyc11g050970.1,Solyc08g061040.1,Solyc04g051530.1,Solyc00g316730.1,Solyc10g054640.1,Solyc10g045700.1,Solyc02g021310.1,Solyc09g059680.1,Solyc10g025520.1,Solyc01g010110.1,Solyc01g057890.1,Solyc08g008560.1,Solyc07g042060.1,Solyc09g014330.1,Solyc01g058430.1,Solyc03g044390.1,Solyc06g035510.1,Solyc10g…	NONE
OG1_1000130:	AmTr_v1.0_scaffold00003.287,AmTr_v1.0_scaffold00003.292,AmTr_v1.0_scaffold00003.290,AmTr_v1.0_scaffold00009.209,AmTr_v1.0_scaffold00062.194	Atha_AT4G35150,Atha_AT4G35160	Glyma0335s00200,Glyma06g43940,Glyma06g43970,Glyma14g38090,Glyma14g38101,Glyma12g13980,Glyma06g45043,Glyma12g12230,Glyma11g36410,Glyma13g24210	Medtr0017s0100,Medtr0079s0070,Medtr4g038440,Medtr0794s0020,Medtr4g033150,Medtr4g033015,Medtr4g033200,Medtr4g033170,Medtr4g033085,Medtr4g088200,Medtr4g088190,Medtr4g088340,Medtr4g088345,Medtr7g024500,Medtr7g024520,Medtr5g074540,Medtr5g074580,Medtr5g074600,Medtr5g074680,Medtr5g074610,Medtr3g083620	LOC_Os01g54969,LOC_Os06g16960,LOC_Os07g27970,LOC_Os04g11970,LOC_Os06g13280,LOC_Os09g17560,LOC_Os07g27880,LOC_Os05g43930,LOC_Os05g43940,LOC_Os12g25450,LOC_Os12g25490,LOC_Os12g25820,LOC_Os10g02880,LOC_Os11g33300,LOC_Os07g28040,LOC_Os08g07260,LOC_Os08g35310,LOC_Os08g19420,LOC_Os10g02840,LOC_Os12g25860	Phvul.008G247600,Phvul.008G250600,Phvul.008G250700,Phvul.011G118100,Phvul.011G122100,Phvul.001G268700,Phvul.011G122000,Phvul.003G051600,Phvul.006G180900	Potri.004G050500,Potri.011G059600,Potri.009G139700,Potri.009G139800,Potri.013G136300,Potri.013G136400,Potri.013G143700,Potri.013G143800,Potri.019G102900,Potri.019G093000,Potri.019G093100	Solyc01g111900.2,Solyc12g009110.1,Solyc02g077520.2,Solyc02g077530.1,Solyc03g097700.2,Solyc12g041960.1,Solyc12g041940.1,Solyc10g008120.2	GSVIVG01020635001,GSVIVG01020645001,GSVIVG01020636001,GSVIVG01020637001,GSVIVG01020647001,GSVIVG01020640001,GSVIVG01020734001,GSVIVG01020642001,GSVIVG01023953001,GSVIVG01023954001
OG1_1000131:	AmTr_v1.0_scaffold00041.85,AmTr_v1.0_scaffold00041.87,AmTr_v1.0_scaffold00041.90,AmTr_v1.0_scaffold00041.94,AmTr_v1.0_scaffold00046.139,AmTr_v1.0_scaffold00061.219,AmTr_v1.0_scaffold00047.12,AmTr_v1.0_scaffold03508.1	Atha_AT1G09930,Atha_AT4G10770,Atha_AT4G16370,Atha_AT4G26590,Atha_AT4G27730,Atha_AT5G53510,Atha_AT5G53520,Atha_AT5G55930,Atha_AT5G64410	Glyma02g05300,Glyma02g47140,Glyma03g29550,Glyma04g09630,Glyma04g41140,Glyma06g13700,Glyma07g30280,Glyma07g39780,Glyma14g01610,Glyma15g06510,Glyma15g06520,Glyma17g01000,Glyma20g16480	Medtr2g009980,Medtr3g080870,Medtr3g111350,Medtr4g092960,Medtr4g133968,Medtr5g096200,Medtr5g096230,Medtr5g096250,Medtr7g092230,Medtr7g092240,Medtr7g092250,Medtr8g061090	LOC_Os01g43940,LOC_Os02g46850,LOC_Os03g54000,LOC_Os04g50820,LOC_Os06g03540,LOC_Os06g03560,LOC_Os06g03700,LOC_Os08g23130,LOC_Os08g38400	Phvul.001G136300,Phvul.002G215700,Phvul.003G086500,Phvul.003G263700,Phvul.003G263800,Phvul.003G263900,Phvul.006G000100,Phvul.006G200000,Phvul.006G200100,Phvul.008G280400,Phvul.009G047800,Phvul.009G145300	Potri.001G369700,Potri.001G370100,Potri.002G109300,Potri.003G145500,Potri.005G150400,Potri.006G003700,Potri.006G006000,Potri.007G056900,Potri.009G079500,Potri.012G019500,Potri.012G019700,Potri.016G004800,Potri.016G006500	Solyc02g083740.1,Solyc03g033460.2,Solyc03g082700.2,Solyc04g076750.1,Solyc04g076760.1,Solyc04g076780.2,Solyc08g082990.2,Solyc11g012700.1	GSVIVG01005133001,GSVIVG01009222001,GSVIVG01009223001,GSVIVG01009224001,GSVIVG01014720001,GSVIVG01014721001,GSVIVG01014724001,GSVIVG01018764001,GSVIVG01019633001,GSVIVG01038513001,GSVIVG01038599001,GSVIVG01007176001
OG1_1000132:	NONE	NONE	Glyma02g32030,Glyma03g05772,Glyma03g29370,Glyma06g17560,Glyma19g24751,Glyma19g31528,Glyma19g31536,Glyma19g31544,Glyma19g31662,Glyma19g31674,Glyma19g31686,Glyma19g31698,Glyma19g31843,Glyma19g31881,Glyma19g32080,Glyma19g32090,Glyma19g32110,Glyma19g32150,Glyma19g32180,Glyma03g05758,Glyma19g31651,Glyma11g33251,Glyma19g31856,Glyma03g29270,Glyma19g31950	Medtr1g047910,Medtr1g078490,Medtr2g062360,Medtr4g119140,Medtr4g119195,Medtr5g076840,Medtr7g078300,Medtr7g078640,Medtr7g091110,Medtr7g091140,Medtr7g091190,Medtr7g091200,Medtr7g091550,Medtr7g491180,Medtr7g491190,Medtr4g094540,Medtr7g078630	LOC_Os06g47800,LOC_Os08g12740,LOC_Os12g29280,LOC_Os12g29290,LOC_Os10g07400	Phvul.001G062600,Phvul.001G132300,Phvul.001G132600,Phvul.001G132700,Phvul.001G132800,Phvul.001G133000,Phvul.001G133100,Phvul.001G133400,Phvul.001G133600,Phvul.001G134000,Phvul.001G134100,Phvul.001G134300,Phvul.001G134400,Phvul.001G134500,Phvul.007G254200,Phvul.007G254300,Phvul.007G254500,Phvul.007G254700,Phvul.007G254900,Phvul.001G132500,Phvul.007G254400	Potri.004G076700,Potri.017G143400,Potri.017G143500,Potri.017G143600,Potri.017G143700,Potri.017G143800,Potri.017G143900,Potri.017G144200,Potri.017G144300,Potri.T060300,Potri.T060700,Potri.T060400,Potri.013G030600,Potri.017G140100,Potri.017G144100,Potri.012G032400,Potri.017G144400,Potri.018G017900,Potri.T060500,Potri.T059100,Potri.T174800	NONE	GSVIVG01000879001,GSVIVG01000882001,GSVIVG01008386001,GSVIVG01000884001,GSVIVG01008356001,GSVIVG01008357001,GSVIVG01008359001
OG1_1000133:	NONE	NONE	NONE	Medtr0105s0110,Medtr0345s0020,Medtr1155s0010,Medtr8g080900,Medtr4g008440,Medtr6g018580,Medtr6g080560,Medtr1g028400,Medtr4g006520,Medtr6g016765,Medtr4g008470,Medtr6g042880,Medtr4g008290,Medtr4g006460,Medtr7g024310,Medtr4g010580,Medtr0295s0010,Medtr2g078550,Medtr1g023530,Medtr6g027420,Medtr4g024200,Medtr8g076010,Medtr4g021835,Medtr1g069145,Medtr6g016705,Medtr6g025290,Medtr6g022820,Medtr6g042905,Med…	NONE	NONE	NONE	NONE	NONE
OG1_1000134:	NONE	NONE	NONE	NONE	LOC_Os01g15080,LOC_Os08g37220,LOC_Os07g05220,LOC_Os05g23060,LOC_Os06g14790,LOC_Os11g36330,LOC_Os09g10680,LOC_Os09g31330,LOC_Os02g20180,LOC_Os04g35710,LOC_Os03g29710,LOC_Os07g06220,LOC_Os02g34620,LOC_Os12g05350,LOC_Os02g32720,LOC_Os01g24160,LOC_Os05g31800,LOC_Os04g19160,LOC_Os07g01830,LOC_Os11g15540,LOC_Os01g21730,LOC_Os09g21220,LOC_Os11g08000,LOC_Os05g10430,LOC_Os06g49600,LOC_Os06g10090,LOC_Os03g…	NONE	NONE	NONE	NONE
OG1_1000135:	NONE	Atha_AT1G52950	NONE	Medtr0048s0080,Medtr1g105785,Medtr7g110100,Medtr1g492690,Medtr7g051400,Medtr3g452170,Medtr1g052715,Medtr5g012180,Medtr4g032565,Medtr4g032585,Medtr5g057125,Medtr0105s0080,Medtr7g074180,Medtr1g023370,Medtr2g005490,Medtr2g010570,Medtr3g031190,Medtr5g056290,Medtr5g081190,Medtr5g091480,Medtr6g087820,Medtr7g024060,Medtr7g451880,Medtr2g007410,Medtr5g030110,Medtr4g058660,Medtr8g446640,Medtr2g010270,Medtr…	NONE	NONE	NONE	NONE	NONE
OG1_1000136:	AmTr_v1.0_scaffold00002.150,AmTr_v1.0_scaffold00017.69,AmTr_v1.0_scaffold00033.261	Atha_AT1G10940,Atha_AT1G60940,Atha_AT5G08590,Atha_AT5G63650,Atha_AT3G50500,Atha_AT4G33950,Atha_AT5G66880,Atha_AT2G23030,Atha_AT1G78290	Glyma01g39020,Glyma02g15330,Glyma05g09460,Glyma07g29500,Glyma07g33120,Glyma11g06250,Glyma17g20610,Glyma20g01240,Glyma01g41260,Glyma05g05540,Glyma11g04150,Glyma17g15860,Glyma08g20090,Glyma12g29130,Glyma02g37090,Glyma08g14210,Glyma14g35380,Glyma04g38270,Glyma05g33170,Glyma06g16780,Glyma08g00770,Glyma05g31000	Medtr1g034030,Medtr4g086855,Medtr4g099240,Medtr5g018050,Medtr8g079560,Medtr2g006330,Medtr3g097320,Medtr8g095330,Medtr3g086940,Medtr8g089975,Medtr4g099220,Medtr5g013550,Medtr5g064540	LOC_Os01g64970,LOC_Os02g34600,LOC_Os04g35240,LOC_Os04g59450,LOC_Os03g27280,LOC_Os03g41460,LOC_Os07g42940,LOC_Os10g41490,LOC_Os03g55600,LOC_Os12g39630	Phvul.002G002200,Phvul.003G225800,Phvul.002G021600,Phvul.003G012300,Phvul.003G247000,Phvul.003G293600,Phvul.002G278200,Phvul.006G216400,Phvul.009G157800,Phvul.002G261200,Phvul.008G176300	Potri.002G099700,Potri.003G084100,Potri.005G162500,Potri.007G096400,Potri.003G015400,Potri.004G138300,Potri.004G218200,Potri.T011000,Potri.004G145500,Potri.005G134400,Potri.009G106900	Solyc01g103940.2,Solyc01g108280.2,Solyc05g056550.2,Solyc08g077780.2,Solyc02g090390.2,Solyc04g012160.2,Solyc04g074500.2	GSVIVG01002389001,GSVIVG01003419001,GSVIVG01004839001,GSVIVG01009074001,GSVIVG01031806001,GSVIVG01003554001,GSVIVG01022427001,GSVIVG01023339001
OG1_1000137:	AmTr_v1.0_scaffold00002.501,AmTr_v1.0_scaffold00002.566,AmTr_v1.0_scaffold00024.271,AmTr_v1.0_scaffold00044.24,AmTr_v1.0_scaffold00122.61,AmTr_v1.0_scaffold00169.41,AmTr_v1.0_scaffold00032.76,AmTr_v1.0_scaffold00058.31	Atha_AT1G31280,Atha_AT1G31290,Atha_AT1G48410,Atha_AT1G69440,Atha_AT2G27880,Atha_AT5G43810	Glyma01g06370,Glyma02g00510,Glyma02g12430,Glyma04g21450,Glyma05g08170,Glyma06g23920,Glyma09g29720,Glyma10g00527,Glyma10g38770,Glyma12g08860,Glyma15g13260,Glyma16g34300,Glyma20g02820,Glyma20g28970,Glyma11g19650,Glyma17g12850	Medtr1g041345,Medtr1g102630,Medtr2g059590,Medtr2g059790,Medtr4g056430,Medtr4g056470,Medtr4g113200,Medtr5g042590,Medtr6g477980,Medtr2g028910,Medtr4g083610	LOC_Os02g07310,LOC_Os02g45070,LOC_Os02g58490,LOC_Os03g47820,LOC_Os03g58600,LOC_Os04g47870,LOC_Os06g39640,LOC_Os06g51310,LOC_Os07g09020,LOC_Os03g33650,LOC_Os03g47830,LOC_Os03g57560,LOC_Os04g52550	Phvul.002G100100,Phvul.006G131700,Phvul.003G046700,Phvul.003G160000,Phvul.004G142900,Phvul.007G062800,Phvul.007G278600,Phvul.009G199500,Phvul.011G088200,Phvul.003G160200	Potri.001G213700,Potri.006G118600,Potri.008G158800,Potri.009G001500,Potri.010G081300,Potri.010G163800,Potri.012G037100,Potri.015G029000,Potri.012G118700,Potri.015G117400	Solyc01g010970.2,Solyc02g069260.2,Solyc03g098280.2,Solyc06g072300.2,Solyc09g082830.2,Solyc12g006790.1,Solyc02g069270.2,Solyc02g069280.2,Solyc06g074730.2	GSVIVG01012490001,GSVIVG01012529001,GSVIVG01014252001,GSVIVG01029383001,GSVIVG01015464001,GSVIVG01018054001,GSVIVG01031430001,GSVIVG01033726001,GSVIVG01026261001,GSVIVG01026264001,GSVIVG01026268001
OG1_1000138:	AmTr_v1.0_scaffold00021.183,AmTr_v1.0_scaffold00053.148	Atha_AT1G03400,Atha_AT1G03410,Atha_AT3G61400,Atha_AT1G06620,Atha_AT2G25450,Atha_AT1G04350,Atha_AT5G59540,Atha_AT5G59530,Atha_AT1G04380,Atha_AT5G43450,Atha_AT5G43440,Atha_AT1G06640,Atha_AT1G06645,Atha_AT1G06650,Atha_AT2G30840,Atha_AT2G30830	Glyma02g09290,Glyma07g25390,Glyma16g32203,Glyma16g32220,Glyma15g40890,Glyma07g13100,Glyma03g24980	Medtr0032s0040,Medtr7g029655,Medtr1g032140,Medtr1g032220,Medtr1g032250,Medtr2g069090,Medtr2g069190,Medtr2g069210,Medtr2g069300,Medtr8g009090,Medtr8g009160,Medtr8g028435,Medtr8g008930,Medtr4g117880,Medtr8g009110,Medtr8g009170,Medtr8g009120,Medtr8g009150,Medtr8g041600,Medtr8g041620,Medtr8g009080,Medtr7g105070	LOC_Os03g48430,LOC_Os08g30100,LOC_Os08g30210,LOC_Os08g30080,LOC_Os03g64280,LOC_Os06g14390,LOC_Os06g14400,LOC_Os08g30150,LOC_Os04g10350	Phvul.003G020000,Phvul.003G020100,Phvul.003G020200,Phvul.003G020300,Phvul.004G120900,Phvul.004G121000,Phvul.005G058300,Phvul.005G058400,Phvul.005G058500,Phvul.010G042000	Potri.008G165400,Potri.011G156200,Potri.010G073200,Potri.010G073300,Potri.010G107500,Potri.010G073100	Solyc03g095900.2,Solyc09g089580.2,Solyc09g089730.2,Solyc09g089740.2,Solyc09g010000.2,Solyc09g010040.1,Solyc09g089680.2,Solyc12g006380.1,Solyc09g089760.1,Solyc09g089690.2,Solyc04g007980.2,Solyc09g010020.2	GSVIVG01004406001,GSVIVG01027749001,GSVIVG01027750001,GSVIVG01020680001,GSVIVG01020681001,GSVIVG01027753001,GSVIVG01027734001,GSVIVG01027739001,GSVIVG01033875001,GSVIVG01027744001
OG1_1000139:	AmTr_v1.0_scaffold00061.270,AmTr_v1.0_scaffold00061.271,AmTr_v1.0_scaffold00061.272,AmTr_v1.0_scaffold00061.273	Atha_AT5G45890	Glyma0079s00280,Glyma0079s00290,Glyma0079s00300,Glyma0101s00210,Glyma0101s00260,Glyma06g43090,Glyma06g43100,Glyma06g43160,Glyma06g43530,Glyma06g43540,Glyma11g20400,Glyma12g14540,Glyma12g14550,Glyma12g15120,Glyma12g15130,Glyma15g35800,Glyma06g43170,Glyma06g42470,Glyma06g42530,Glyma06g42560,Glyma06g42620,Glyma06g42650,Glyma06g42670,Glyma12g15690,Glyma12g15760,Glyma12g15780,Glyma12g15790,Glyma06g425…	Medtr2g075830,Medtr4g079770,Medtr4g107930,Medtr5g022560,Medtr4g047610,Medtr4g079470,Medtr4g079800,Medtr4g080700,Medtr4g080730	LOC_Os04g12660,LOC_Os04g13090,LOC_Os12g17540,LOC_Os04g13140	Phvul.011G081100,Phvul.011G130900,Phvul.011G131200,Phvul.011G132100,Phvul.011G133200,Phvul.011G133300,Phvul.011G134000,Phvul.011G130800,Phvul.011G132000,Phvul.011G132800,Phvul.011G134100,Phvul.011G131400,Phvul.011G131700,Phvul.011G126700,Phvul.011G127000	Potri.004G055900,Potri.004G056000,Potri.004G056100,Potri.004G056200,Potri.004G056300,Potri.004G056500,Potri.005G088600,Potri.005G089100,Potri.007G075100,Potri.007G075300,Potri.007G075900,Potri.007G076000,Potri.007G076100,Potri.011G064900,Potri.013G118200,Potri.013G118400,Potri.013G126100	Solyc12g056000.1,Solyc12g056010.1,Solyc12g056020.1,Solyc02g076910.2	GSVIVG01020693001,GSVIVG01020694001,GSVIVG01020696001,GSVIVG01020697001,GSVIVG01020698001,GSVIVG01021195001
OG1_1000140:	AmTr_v1.0_scaffold00065.118,AmTr_v1.0_scaffold00065.122,AmTr_v1.0_scaffold00065.121,AmTr_v1.0_scaffold00065.125,AmTr_v1.0_scaffold02674.1	Atha_AT1G13420,Atha_AT2G14920,Atha_AT1G13430,Atha_AT3G45070,Atha_AT5G43690,Atha_AT3G45080,Atha_AT1G28170,Atha_AT2G03750,Atha_AT4G26280,Atha_AT2G27570,Atha_AT1G18590,Atha_AT1G74090,Atha_AT1G74100,Atha_AT5G07000,Atha_AT5G07010,Atha_AT2G03760,Atha_AT2G03770	Glyma13g26830,Glyma13g26840,Glyma11g25960,Glyma08g36400	Medtr0071s0010,Medtr3g046670,Medtr3g435130,Medtr8g066220,Medtr8g066210,Medtr3g013500	LOC_Os01g20950,LOC_Os11g04550,LOC_Os12g04320,LOC_Os12g04340,LOC_Os11g04540,LOC_Os12g04350,LOC_Os04g44460,LOC_Os06g42120,LOC_Os08g40330,LOC_Os08g40380,LOC_Os08g40390,LOC_Os09g08190,LOC_Os11g04530,LOC_Os12g04300,LOC_Os02g45890	Phvul.011G111600,Phvul.011G199000,Phvul.003G280800,Phvul.011G207500,Phvul.011G188800	Potri.003G193200,Potri.003G193400,Potri.003G193300,Potri.010G138400,Potri.010G138500,Potri.011G048100,Potri.011G048200,Potri.011G049100,Potri.011G048400,Potri.011G049000,Potri.011G048500,Potri.011G048300,Potri.011G048700,Potri.012G032700,Potri.003G193500	Solyc00g226760.1,Solyc00g227960.1,Solyc05g011870.1,Solyc05g011890.1,Solyc05g047490.1,Solyc05g047510.1,Solyc11g027800.1,Solyc11g050930.1,Solyc11g051090.1,Solyc09g055500.1,Solyc05g011900.1,Solyc05g011840.2,Solyc12g021150.1,Solyc03g093620.1,Solyc05g012970.2,Solyc05g013010.2,Solyc05g012950.1,Solyc05g011860.1,Solyc11g050900.1,Solyc10g019200.1,Solyc10g019210.1,Solyc02g077620.1	GSVIVG01032157001,GSVIVG01032160001,GSVIVG01036599001,GSVIVG01034455001,GSVIVG01035207001
OG1_1000141:	AmTr_v1.0_scaffold00005.222	Atha_AT1G66610,Atha_AT1G66620,Atha_AT1G66630,Atha_AT5G37900,Atha_AT5G37910,Atha_AT5G37890,Atha_AT5G37870,Atha_AT5G37930,Atha_AT5G62800,Atha_AT1G66650,Atha_AT1G66660	Glyma05g25420,Glyma08g08430,Glyma10g34561	Medtr1g046640,Medtr1g046650,Medtr5g067400,Medtr7g024290,Medtr5g076720,Medtr5g076810,Medtr7g094390,Medtr5g076520,Medtr5g076660,Medtr5g076370,Medtr2g038420,Medtr2g038430,Medtr5g061290,Medtr5g076505,Medtr5g076820,Medtr5g076540,Medtr5g077020,Medtr4g058025,Medtr4g094468	LOC_Os01g03270,LOC_Os01g03290,LOC_Os01g03420,LOC_Os01g55640,LOC_Os05g06070,LOC_Os01g03429,LOC_Os01g03464,LOC_Os05g06060,LOC_Os01g33520,LOC_Os09g11850,LOC_Os09g23250,LOC_Os08g03750,LOC_Os04g25120,LOC_Os03g42954,LOC_Os07g34890,LOC_Os02g26800,LOC_Os04g32230,LOC_Os01g36740,LOC_Os04g22950,LOC_Os02g29610,LOC_Os05g06100,LOC_Os02g19030,LOC_Os03g42930,LOC_Os10g24954,LOC_Os02g22590,LOC_Os09g10520,LOC_Os02g…	Phvul.002G201000,Phvul.007G105300	Potri.004G072800,Potri.017G148100,Potri.004G091900,Potri.017G122800,Potri.004G091800	Solyc00g011560.1,Solyc03g042520.1,Solyc03g037490.1,Solyc03g034460.2,Solyc03g042550.1,Solyc00g032030.1,Solyc03g036460.1,Solyc03g034450.2,Solyc03g043590.1,Solyc03g043600.1	GSVIVG01030888001,GSVIVG01030893001
OG1_1000142:	AmTr_v1.0_scaffold00876.1	Atha_ATMG00860	Glyma10g42774,Glyma20g24211,Glyma10g42787,Glyma20g24222	Medtr1g033740,Medtr1g035480,Medtr1g035500,Medtr6g061070,Medtr1g035470,Medtr1g035510,Medtr1g035520,Medtr1g035650,Medtr1g035490,Medtr1g035570,Medtr1g035620,Medtr1g035640,Medtr1g050845,Medtr6g045307,Medtr1g052140,Medtr0030s0330,Medtr3g435980	NONE	Phvul.007G019400,Phvul.007G019500	Potri.002G054200,Potri.019G017800	Solyc00g007230.1,Solyc03g115130.2,Solyc00g010540.1,Solyc08g043150.1,Solyc11g027680.1,Solyc11g028190.1,Solyc08g060910.1,Solyc12g044210.1,Solyc00g121730.1,Solyc01g028970.1,Solyc03g013360.1,Solyc09g050010.1,Solyc10g050260.1,Solyc10g052420.1,Solyc03g063890.1,Solyc04g017990.1,Solyc08g022200.1,Solyc11g020560.1,Solyc12g017930.1,Solyc10g012220.1,Solyc10g036800.1,Solyc12g070240.1,Solyc01g020250.1,Solyc00g…	GSVIVG01018780001
OG1_1000143:	AmTr_v1.0_scaffold00009.262,AmTr_v1.0_scaffold00009.283,AmTr_v1.0_scaffold00010.73,AmTr_v1.0_scaffold00029.256,AmTr_v1.0_scaffold00032.35,AmTr_v1.0_scaffold00084.25	Atha_AT1G20010,Atha_AT1G75780,Atha_AT2G29550,Atha_AT4G20890,Atha_AT5G12250,Atha_AT5G23860,Atha_AT5G44340,Atha_AT5G62690,Atha_AT5G62700	Glyma01g26950,Glyma03g15020,Glyma03g27970,Glyma04g02610,Glyma05g25610,Glyma05g33830,Glyma05g37860,Glyma06g02650,Glyma08g01740,Glyma08g05850,Glyma08g08590,Glyma09g03020,Glyma10g37960,Glyma14g40380,Glyma15g13970,Glyma17g37770,Glyma19g30770,Glyma20g29840	Medtr1g101130,Medtr2g031310,Medtr3g113970,Medtr4g017630,Medtr4g019090,Medtr4g019110,Medtr4g094535,Medtr7g089120,Medtr8g098360,Medtr8g107250	LOC_Os01g18050,LOC_Os01g59150,LOC_Os02g07060,LOC_Os03g01530,LOC_Os03g45920,LOC_Os03g56810,LOC_Os05g34170,LOC_Os06g46000	Phvul.001G004800,Phvul.002G198600,Phvul.002G289100,Phvul.002G329800,Phvul.006G126100,Phvul.007G070800,Phvul.009G017300,Phvul.010G006400	Potri.001G104600,Potri.001G106100,Potri.001G246900,Potri.001G272700,Potri.001G272800,Potri.001G464400,Potri.002G021800,Potri.003G125400,Potri.003G126800,Potri.005G239900,Potri.006G035400,Potri.006G095000,Potri.009G040200,Potri.009G067100,Potri.009G067200,Potri.011G162500,Potri.012G047600,Potri.015G038800,Potri.016G033200,Potri.016G107300,Potri.016G109300	Solyc03g025730.2,Solyc03g118760.2,Solyc04g081490.2,Solyc06g005910.2,Solyc06g035970.2,Solyc06g076640.2,Solyc10g080940.1,Solyc10g085020.1,Solyc10g086760.1,Solyc12g089310.1	GSVIVG01019758001,GSVIVG01028941001
OG1_1000144:	AmTr_v1.0_scaffold00016.170,AmTr_v1.0_scaffold00023.153,AmTr_v1.0_scaffold00067.115,AmTr_v1.0_scaffold00044.183,AmTr_v1.0_scaffold00062.83	Atha_AT1G07870,Atha_AT2G28590,Atha_AT5G02800,Atha_AT5G18610,Atha_AT5G13160,Atha_AT3G20530,Atha_AT3G07070	Glyma02g45920,Glyma08g42540,Glyma14g02850,Glyma03g33370,Glyma08g47570,Glyma10g05500,Glyma10g44580,Glyma11g15550,Glyma12g07870,Glyma13g19860,Glyma13g28730,Glyma15g04871,Glyma15g10360,Glyma19g36090,Glyma20g39370,Glyma08g47010,Glyma18g37650,Glyma13g40530	Medtr1g067140,Medtr1g117060,Medtr2g019990,Medtr7g100500,Medtr2g095880,Medtr2g095920,Medtr2g095950,Medtr4g131900,Medtr3g050780,Medtr5g092120,Medtr7g058810	LOC_Os01g57940,LOC_Os05g41950,LOC_Os01g71000,LOC_Os02g30900,LOC_Os04g32310,LOC_Os05g30870,LOC_Os07g47270,LOC_Os07g49470	Phvul.001G173600,Phvul.005G138700,Phvul.006G162400,Phvul.007G000800,Phvul.007G162300,Phvul.008G001400,Phvul.011G070500,Phvul.006G039500,Phvul.008G265800,Phvul.008G124200	Potri.001G060800,Potri.003G166900,Potri.006G133300,Potri.008G046500,Potri.008G205700,Potri.010G215100,Potri.001G234100,Potri.009G026500,Potri.001G421400,Potri.011G137000,Potri.010G019900,Potri.010G021500,Potri.002G241600	Solyc01g067400.2,Solyc05g024290.2,Solyc09g007170.2,Solyc10g085990.1,Solyc06g075550.2,Solyc11g072660.1,Solyc06g083500.2,Solyc09g061330.1,Solyc07g064340.2,Solyc12g005160.1,Solyc10g006340.2	GSVIVG01000937001,GSVIVG01017789001,GSVIVG01032642001,GSVIVG01014162001,GSVIVG01037610001,GSVIVG01025564001,GSVIVG01028653001,GSVIVG01012657001
OG1_1000145:	AmTr_v1.0_scaffold00062.223,AmTr_v1.0_scaffold00062.224,AmTr_v1.0_scaffold00062.229,AmTr_v1.0_scaffold00062.225,AmTr_v1.0_scaffold00062.228	Atha_AT1G07240,Atha_AT1G07250,Atha_AT1G07260,Atha_AT2G29740,Atha_AT2G29750,Atha_AT2G29710,Atha_AT2G29730,Atha_AT3G21750,Atha_AT3G21760,Atha_AT3G21780,Atha_AT3G21790,Atha_AT3G21800,Atha_AT4G15280,Atha_AT4G15260	Glyma02g39080,Glyma02g39090,Glyma14g37170,Glyma02g47990,Glyma09g09910	Medtr2g040530,Medtr2g046750,Medtr2g046820,Medtr5g070040,Medtr5g070090,Medtr5g090580,Medtr5g090600,Medtr5g090610,Medtr5g090620,Medtr5g090630,Medtr5g090660,Medtr5g090670,Medtr5g090700,Medtr5g098930,Medtr5g090690	LOC_Os07g31960,LOC_Os07g32010,LOC_Os07g32020,LOC_Os07g32060,LOC_Os07g37690,LOC_Os07g32620,LOC_Os07g32630	Phvul.008G262000,Phvul.008G262100,Phvul.008G290200,Phvul.008G290300,Phvul.009G218800	Potri.006G007000,Potri.016G016000,Potri.016G016500,Potri.016G017100,Potri.016G017200,Potri.016G017300,Potri.016G017400,Potri.016G016700,Potri.016G016800,Potri.006G007200,Potri.006G007100,Potri.016G016100,Potri.006G007300,Potri.006G007400,Potri.016G016300,Potri.016G016200,Potri.016G016400,Potri.006G007600,Potri.016G016900,Potri.016G016600,Potri.016G017000,Potri.T178700,Potri.006G010000,Potri.016G0…	Solyc07g043050.1,Solyc07g043060.1,Solyc07g043150.1,Solyc07g043160.1,Solyc09g098080.2,Solyc07g043170.2,Solyc12g014010.1,Solyc02g081690.1	GSVIVG01029671001,GSVIVG01029680001
OG1_1000146:	AmTr_v1.0_scaffold00003.179,AmTr_v1.0_scaffold00019.82,AmTr_v1.0_scaffold00071.195,AmTr_v1.0_scaffold00096.61,AmTr_v1.0_scaffold00170.9	Atha_AT1G06390,Atha_AT1G09840,Atha_AT1G57870,Atha_AT2G30980,Atha_AT3G05840,Atha_AT3G61160,Atha_AT4G00720,Atha_AT4G18710,Atha_AT5G14640,Atha_AT5G26751	Glyma02g01220,Glyma03g01850,Glyma03g38850,Glyma04g06760,Glyma05g29200,Glyma06g06850,Glyma06g42840,Glyma07g08320,Glyma08g12370,Glyma09g40150,Glyma10g01280,Glyma10g28530,Glyma12g15470,Glyma12g28730,Glyma12g33950,Glyma13g30060,Glyma13g36570,Glyma15g09090,Glyma16g00400,Glyma18g45960,Glyma19g41420,Glyma20g22600	Medtr1g084760,Medtr1g086370,Medtr2g005620,Medtr2g016490,Medtr2g083940,Medtr7g076030,Medtr7g110060,Medtr8g432510	LOC_Os01g10840,LOC_Os01g14860,LOC_Os01g19150,LOC_Os02g14130,LOC_Os03g62500,LOC_Os05g04340,LOC_Os05g11730,LOC_Os06g35530,LOC_Os10g37740	Phvul.002G239600,Phvul.005G094100,Phvul.006G174500,Phvul.007G204000,Phvul.008G156000,Phvul.009G089900,Phvul.010G090200,Phvul.011G128000,Phvul.006G219700,Phvul.008G072800	Potri.002G155000,Potri.002G190500,Potri.003G005900,Potri.004G059000,Potri.004G225700,Potri.005G005400,Potri.011G068600,Potri.013G004700,Potri.014G075100,Potri.014G115600	Solyc01g091620.2,Solyc01g101000.2,Solyc01g103430.2,Solyc02g072300.2,Solyc02g086670.2,Solyc03g006070.2,Solyc05g051050.2,Solyc07g055200.2,Solyc12g062870.1	GSVIVG01020741001,GSVIVG01021239001,GSVIVG01023235001,GSVIVG01027506001,GSVIVG01028190001,GSVIVG01031301001,GSVIVG01032446001
OG1_1000147:	AmTr_v1.0_scaffold00010.395,AmTr_v1.0_scaffold00030.69,AmTr_v1.0_scaffold00044.47,AmTr_v1.0_scaffold00059.14,AmTr_v1.0_scaffold00063.17,AmTr_v1.0_scaffold00066.18	Atha_AT1G65920,Atha_AT5G42140,Atha_AT1G69710,Atha_AT1G76950,Atha_AT3G23270,Atha_AT3G47660,Atha_AT4G14368,Atha_AT5G12350,Atha_AT5G19420,Atha_AT1G06710	Glyma01g44420,Glyma11g01110,Glyma02g00790,Glyma02g09250,Glyma03g05003,Glyma09g41500,Glyma10g00900,Glyma10g37110,Glyma14g03830,Glyma16g28820,Glyma18g14970,Glyma18g44240,Glyma20g30530,Glyma02g44920,Glyma08g41046,Glyma08g41390,Glyma11g28160,Glyma11g33200,Glyma16g28640,Glyma18g05030,Glyma18g15517	Medtr1g042800,Medtr1g099220,Medtr4g029410,Medtr5g089900,Medtr6g034795,Medtr7g072410,Medtr3g064560,Medtr5g007250	LOC_Os01g50470,LOC_Os01g72320,LOC_Os01g73410,LOC_Os04g58960,LOC_Os05g01610,LOC_Os05g31920,LOC_Os05g46740,LOC_Os02g45980,LOC_Os04g49430,LOC_Os04g41140	Phvul.003G066900,Phvul.004G099000,Phvul.006G030000,Phvul.007G078300,Phvul.008G087700,Phvul.008G200300,Phvul.006G086900,Phvul.007G273900,Phvul.010G061100,Phvul.002G041300	Potri.001G026900,Potri.001G276900,Potri.002G070300,Potri.003G197600,Potri.004G080900,Potri.005G190000,Potri.008G167500,Potri.009G071800,Potri.017G139600,Potri.007G123600	Solyc02g036390.1,Solyc02g081250.1,Solyc03g005590.1,Solyc11g065120.1,Solyc04g071040.2,Solyc05g007290.1,Solyc12g099740.1,Solyc03g116360.1	GSVIVG01013496001,GSVIVG01027823001,GSVIVG01037259001,GSVIVG01001675001,GSVIVG01035215001,GSVIVG01013571001,GSVIVG01020014001
OG1_1000148:	AmTr_v1.0_scaffold00011.53,AmTr_v1.0_scaffold00061.261,AmTr_v1.0_scaffold00061.260,AmTr_v1.0_scaffold00061.74,AmTr_v1.0_scaffold00011.57,AmTr_v1.0_scaffold00149.58,AmTr_v1.0_scaffold00058.208,AmTr_v1.0_scaffold00041.257,AmTr_v1.0_scaffold00011.61	Atha_AT2G14060,Atha_AT5G38020,Atha_AT3G21950,Atha_AT5G04380,Atha_AT3G11480,Atha_AT5G04370,Atha_AT5G66430,Atha_AT4G36470,Atha_AT1G19640	Glyma01g07940,Glyma02g13340,Glyma02g06050,Glyma02g06070,Glyma16g24740,Glyma16g24800,Glyma16g24810,Glyma14g07890,Glyma17g37120	Medtr1g022455,Medtr1g022465,Medtr3g467270,Medtr4g018820,Medtr5g020940,Medtr8g076900,Medtr8g077040,Medtr5g046110	LOC_Os01g50480,LOC_Os01g50610,LOC_Os02g48770,LOC_Os06g20630,LOC_Os06g13560,LOC_Os06g20770,LOC_Os06g13350,LOC_Os11g15300,LOC_Os06g13390,LOC_Os11g15060,LOC_Os11g15180,LOC_Os06g13310,LOC_Os11g15030,LOC_Os06g13470,LOC_Os06g13460,LOC_Os06g13550,LOC_Os11g15340,LOC_Os06g13490,LOC_Os06g13520,LOC_Os11g15130,LOC_Os11g15310,LOC_Os11g15040,LOC_Os11g15410	Phvul.003G255900,Phvul.003G256000,Phvul.003G256100,Phvul.003G256300,Phvul.003G039900,Phvul.001G012300	Potri.019G022000,Potri.019G022400,Potri.019G022600,Potri.019G022200,Potri.019G022100,Potri.007G021400,Potri.005G230100,Potri.007G021300	Solyc01g080970.2,Solyc01g080990.2,Solyc09g091530.1,Solyc09g091540.1,Solyc09g091550.2,Solyc02g084950.2,Solyc04g080660.2	GSVIVG01009751001,GSVIVG01009752001,GSVIVG01009754001,GSVIVG01018900001,GSVIVG01018903001,GSVIVG01018904001,GSVIVG01018908001,GSVIVG01018910001,GSVIVG01018913001,GSVIVG01018916001,GSVIVG01018919001
OG1_1000149:	NONE	Atha_AT1G67520,Atha_AT3G16030,Atha_AT5G18470	Glyma08g13260,Glyma08g25720,Glyma15g28840,Glyma15g28884,Glyma15g29200,Glyma11g34090,Glyma18g04220	Medtr1g081665,Medtr8g051540,Medtr8g051600,Medtr8g051640,Medtr8g052050,Medtr8g052060,Medtr8g052080,Medtr8g052120,Medtr8g052190,Medtr8g052200,Medtr8g052420,Medtr8g052513,Medtr8g442270,Medtr8g442310,Medtr8g442340,Medtr8g442370,Medtr8g442290,Medtr8g052170,Medtr8g052290,Medtr8g052490,Medtr8g052517,Medtr8g052520,Medtr8g052570,Medtr8g052600,Medtr8g052160,Medtr8g052320,Medtr8g052300,Medtr8g052480	NONE	Phvul.001G233000,Phvul.001G233100,Phvul.011G151900,Phvul.011G175000,Phvul.011G175200,Phvul.011G175400,Phvul.011G175600,Phvul.011G175700,Phvul.011G176300,Phvul.011G176400,Phvul.011G176700,Phvul.011G175800	Potri.001G140100,Potri.009G010500,Potri.004G189500,Potri.004G113100,Potri.010G048800,Potri.006G193400,Potri.001G441000,Potri.015G075500,Potri.002G229400,Potri.016G047400,Potri.001G437900,Potri.001G441300,Potri.001G441400,Potri.001G441500,Potri.001G441700,Potri.001G442000,Potri.T097300,Potri.T097400,Potri.T098200,Potri.001G441900,Potri.T097900,Potri.001G441100,Potri.T097800,Potri.001G441200,Potri.…	Solyc03g120110.2,Solyc08g076050.2,Solyc08g076060.2,Solyc12g006840.1	GSVIVG01038343001,GSVIVG01038347001,GSVIVG01038348001
OG1_1000150:	AmTr_v1.0_scaffold00002.22,AmTr_v1.0_scaffold00162.38,AmTr_v1.0_scaffold00124.29,AmTr_v1.0_scaffold00173.4	Atha_AT1G10900,Atha_AT1G60890,Atha_AT2G41210,Atha_AT3G07960,Atha_AT3G09920,Atha_AT3G56960,Atha_AT1G21980,Atha_AT1G77740,Atha_AT2G26420	Glyma02g21110,Glyma03g28390,Glyma04g38340,Glyma04g43230,Glyma05g30320,Glyma06g11460,Glyma06g16710,Glyma08g13450,Glyma10g06800,Glyma11g21710,Glyma13g02580,Glyma13g20980,Glyma13g26670,Glyma14g33450,Glyma15g37550,Glyma19g31110,Glyma05g33120,Glyma08g00720,Glyma03g34340,Glyma15g05150,Glyma08g19860	Medtr1g050740,Medtr1g062740,Medtr3g014650,Medtr3g073100,Medtr3g097260,Medtr5g459450,Medtr7g089950,Medtr8g039100,Medtr8g088930,Medtr8g095170	LOC_Os02g57660,LOC_Os03g49510,LOC_Os03g49800,LOC_Os03g15550,LOC_Os03g24160,LOC_Os03g24170,LOC_Os07g46490,LOC_Os11g04840,LOC_Os12g04700	Phvul.001G123800,Phvul.002G277600,Phvul.005G026200,Phvul.007G152000,Phvul.007G233500,Phvul.008G166900,Phvul.009G121200,Phvul.011G206300,Phvul.001G181400,Phvul.002G250000,Phvul.006G214700,Phvul.009G157200	Potri.001G027900,Potri.001G211200,Potri.002G088100,Potri.003G196000,Potri.004G139900,Potri.005G172800,Potri.006G121200,Potri.016G036800,Potri.T003100,Potri.003G019100	Solyc01g096410.2,Solyc09g008480.2,Solyc10g078460.1,Solyc10g080750.1,Solyc11g013180.1,Solyc12g019880.1,Solyc01g104140.2,Solyc04g015470.2,Solyc10g086320.1	GSVIVG01008931001,GSVIVG01013483001,GSVIVG01033624001,GSVIVG01022924001,GSVIVG01033689001
OG1_1000151:	AmTr_v1.0_scaffold00037.137,AmTr_v1.0_scaffold00089.79,AmTr_v1.0_scaffold00089.80	Atha_AT1G33540,Atha_AT1G73270,Atha_AT1G73280,Atha_AT1G73300,Atha_AT1G73310,Atha_AT2G22920,Atha_AT2G23000,Atha_AT2G23010,Atha_AT3G10450,Atha_AT3G12203,Atha_AT3G12220,Atha_AT3G12230,Atha_AT3G12240,Atha_AT5G36180,Atha_AT1G73290,Atha_AT2G22980,Atha_AT2G22970,Atha_AT2G22990,Atha_AT5G09640	Glyma03g17920,Glyma06g05020,Glyma13g29370,Glyma15g09700,Glyma06g19260,Glyma13g03853,Glyma20g08455	Medtr2g018590,Medtr2g018600,Medtr2g018630,Medtr3g100420,Medtr4g021490,Medtr4g021500,Medtr4g021510,Medtr4g021520,Medtr4g021530,Medtr4g021535,Medtr3g045770	LOC_Os02g46260,LOC_Os03g52040,LOC_Os11g24510,LOC_Os03g52080,LOC_Os03g52070,LOC_Os11g24180,LOC_Os12g39170,LOC_Os11g24374,LOC_Os04g09720,LOC_Os10g01110,LOC_Os11g27264,LOC_Os11g42390,LOC_Os11g24340,LOC_Os11g24290,LOC_Os11g27329	Phvul.002G233100,Phvul.009G072900,Phvul.009G177800,Phvul.010G011400,Phvul.006G021700	Potri.001G290800,Potri.001G290900,Potri.001G291300,Potri.001G291700,Potri.001G291800,Potri.T117600,Potri.013G124700,Potri.013G124900	Solyc04g076120.2,Solyc04g077630.2,Solyc04g077650.2,Solyc04g077640.2,Solyc05g050770.2,Solyc05g050780.2,Solyc12g088250.1,Solyc04g077670.2,Solyc04g079060.2,Solyc04g079070.2,Solyc10g049210.1,Solyc10g049270.1	GSVIVG01029225001,GSVIVG01029226001,GSVIVG01029227001,GSVIVG01032297001,GSVIVG01037791001,GSVIVG01037792001,GSVIVG01037797001,GSVIVG01037793001,GSVIVG01009319001
OG1_1000152:	AmTr_v1.0_scaffold00039.150,AmTr_v1.0_scaffold00039.151,AmTr_v1.0_scaffold00049.161,AmTr_v1.0_scaffold00120.52	Atha_AT1G04680,Atha_AT1G67750,Atha_AT3G07010,Atha_AT3G24230,Atha_AT3G24670,Atha_AT4G13210,Atha_AT4G13710,Atha_AT4G24780,Atha_AT5G48900,Atha_AT5G63180,Atha_AT3G27400,Atha_AT3G54920,Atha_AT5G04310,Atha_AT3G53190	Glyma03g34260,Glyma10g42390,Glyma13g20890,Glyma20g24670,Glyma04g36520,Glyma05g02890,Glyma05g23950,Glyma06g18370,Glyma08g47161,Glyma10g24630,Glyma11g37610,Glyma17g13550,Glyma18g01560,Glyma18g38430,Glyma19g07490,Glyma20g19200,Glyma18g01570,Glyma11g37620	Medtr1g047370,Medtr3g075320,Medtr4g104320,Medtr6g021950,Medtr7g059290,Medtr1g062930,Medtr7g102940,Medtr3g086310,Medtr3g086320,Medtr1g111590	LOC_Os04g05050,LOC_Os10g31910	Phvul.001G180800,Phvul.007G024400,Phvul.007G151200,Phvul.001G256800,Phvul.001G256900,Phvul.004G059200,Phvul.009G170500,Phvul.003G207400,Phvul.007G236800,Phvul.008G123000	Potri.001G052300,Potri.001G339500,Potri.002G238800,Potri.003G175900,Potri.008G182200,Potri.010G051800,Potri.012G091300,Potri.012G091500,Potri.014G178100,Potri.015G087800,Potri.006G122000,Potri.008G032700,Potri.010G229000	Solyc02g093580.2,Solyc03g111690.2,Solyc05g014000.2,Solyc03g071570.2,Solyc05g055510.2,Solyc09g008380.2,Solyc11g008140.1,Solyc06g071840.1,Solyc09g061890.2,Solyc09g091430.2,Solyc06g083580.2	GSVIVG01000592001,GSVIVG01003984001,GSVIVG01007582001,GSVIVG01028548001,GSVIVG01029048001,GSVIVG01016208001,GSVIVG01016209001
OG1_1000153:	NONE	Atha_AT1G45190,Atha_AT3G11990,Atha_AT1G47470,Atha_AT5G35405,Atha_AT4G13261,Atha_AT4G13263,Atha_AT2G04037,Atha_AT1G47450,Atha_AT2G04031,Atha_AT2G04041,Atha_AT1G52970,Atha_AT3G29797,Atha_AT2G21655,Atha_AT3G01185,Atha_AT3G30247,Atha_AT1G45215,Atha_AT1G45221,Atha_AT1G45223,Atha_AT1G57775,Atha_AT1G57760,Atha_AT1G57777,Atha_AT4G08025,Atha_AT3G44115,Atha_AT4G07515,Atha_AT5G34887,Atha_AT5G34905,Atha_AT5G…	Glyma05g14780,Glyma19g18728,Glyma19g18682,Glyma06g38023,Glyma06g38036,Glyma13g10110,Glyma14g24300,Glyma18g07428	Medtr1g054815,Medtr1g054825,Medtr5g097880,Medtr6g007660,Medtr8g011760,Medtr8g011770,Medtr8g011880,Medtr8g031540,Medtr8g031570,Medtr8g011740	NONE	Phvul.006G064400,Phvul.001G071800,Phvul.004G083300,Phvul.001G071700	Potri.002G229600,Potri.002G229700,Potri.004G110800,Potri.004G110900,Potri.004G109500,Potri.004G109600,Potri.T020100,Potri.004G115100,Potri.004G115200,Potri.004G115300,Potri.T018400,Potri.004G110600,Potri.T020200,Potri.004G110100,Potri.004G109900,Potri.004G109000,Potri.T019000,Potri.004G109100,Potri.004G110000,Potri.004G110300,Potri.T018900,Potri.T017800,Potri.T019500,Potri.004G110500,Potri.T01810…	Solyc07g006210.1	NONE
OG1_1000154:	AmTr_v1.0_scaffold00006.155,AmTr_v1.0_scaffold00007.336,AmTr_v1.0_scaffold00016.300,AmTr_v1.0_scaffold00023.119,AmTr_v1.0_scaffold00058.1,AmTr_v1.0_scaffold00066.13	Atha_AT1G09090,Atha_AT1G19230,Atha_AT1G64060,Atha_AT3G45810,Atha_AT4G11230,Atha_AT4G25090,Atha_AT5G07390,Atha_AT5G47910,Atha_AT5G51060,Atha_AT5G60010	Glyma01g43190,Glyma03g39610,Glyma04g38040,Glyma05g00420,Glyma05g33280,Glyma05g37330,Glyma06g17030,Glyma07g15690,Glyma08g00880,Glyma08g02210,Glyma09g08470,Glyma10g29280,Glyma11g02310,Glyma15g20090,Glyma15g20120,Glyma17g08610,Glyma18g39500,Glyma19g42220,Glyma20g38000	Medtr1g083290,Medtr2g043900,Medtr3g098320,Medtr3g098350,Medtr3g098380,Medtr4g109530,Medtr7g060540,Medtr7g113130,Medtr8g095520,Medtr8g099030	LOC_Os01g25820,LOC_Os01g53294,LOC_Os01g61880,LOC_Os05g38980,LOC_Os05g45210,LOC_Os09g26660,LOC_Os11g33120,LOC_Os12g35610,LOC_Os08g35210	Phvul.002G160700,Phvul.002G279700,Phvul.002G293700,Phvul.003G184900,Phvul.006G090200,Phvul.007G196800,Phvul.008G100700,Phvul.009G159200,Phvul.009G224100	Potri.001G070900,Potri.001G098300,Potri.003G133300,Potri.003G159800,Potri.005G026200,Potri.006G097200,Potri.006G137300,Potri.012G111600,Potri.015G109800,Potri.016G112200	Solyc01g099620.2,Solyc03g117980.2,Solyc05g025680.1,Solyc06g068680.2,Solyc06g075570.1,Solyc07g042460.1,Solyc08g081690.2,Solyc11g072800.1	GSVIVG01001122001,GSVIVG01001123001,GSVIVG01014350001,GSVIVG01015025001,GSVIVG01019429001,GSVIVG01025074001,GSVIVG01031128001
OG1_1000155:	AmTr_v1.0_scaffold00004.160,AmTr_v1.0_scaffold00030.92,AmTr_v1.0_scaffold00011.184,AmTr_v1.0_scaffold00057.269,AmTr_v1.0_scaffold00134.17,AmTr_v1.0_scaffold00061.213	Atha_AT1G31770,Atha_AT1G71960,Atha_AT3G25620,Atha_AT4G27420,Atha_AT3G52310,Atha_AT5G06530,Atha_AT3G13220	Glyma01g22850,Glyma01g35800,Glyma02g14470,Glyma06g38400,Glyma09g08730,Glyma10g34980,Glyma11g09560,Glyma13g25240,Glyma13g35540,Glyma16g08370,Glyma16g21050,Glyma20g31480,Glyma20g32580,Glyma02g34070,Glyma10g11000,Glyma10g36140,Glyma03g36310,Glyma19g38970,Glyma02g47180,Glyma08g44510,Glyma14g01570,Glyma18g08290,Glyma07g31230	Medtr1g054935,Medtr1g054960,Medtr7g106880,Medtr1g093990,Medtr1g096580,Medtr2g079980,Medtr5g025470,Medtr8g059150,Medtr5g096390	LOC_Os03g06139,LOC_Os08g07010,LOC_Os06g40550,LOC_Os11g07600	Phvul.001G198400,Phvul.007G265300,Phvul.002G121200,Phvul.003G024700,Phvul.003G278800,Phvul.005G084300,Phvul.007G088800,Phvul.007G100900,Phvul.011G149300,Phvul.008G085200,Phvul.008G280800	Potri.001G370600,Potri.011G094700,Potri.016G065900,Potri.001G404000,Potri.003G046800,Potri.004G236500,Potri.010G131900,Potri.011G123200,Potri.006G199500,Potri.013G111900,Potri.019G083000	Solyc01g006720.2,Solyc04g070970.2,Solyc08g005580.2,Solyc08g075430.2,Solyc12g013630.1,Solyc04g006960.2,Solyc07g063400.2,Solyc12g013640.1,Solyc07g065780.1	GSVIVG01001660001,GSVIVG01022526001,GSVIVG01036869001,GSVIVG01011981001,GSVIVG01014402001,GSVIVG01034463001,GSVIVG01014733001
OG1_1000156:	AmTr_v1.0_scaffold00021.213,AmTr_v1.0_scaffold00061.242,AmTr_v1.0_scaffold00061.240	Atha_AT4G23990,Atha_AT4G24000,Atha_AT4G24010,Atha_AT1G55850	Glyma02g47076,Glyma14g01660,Glyma04g43470,Glyma06g48260,Glyma10g33300,Glyma11g21190,Glyma13g24270,Glyma08g44310,Glyma08g44320,Glyma14g01670	Medtr0011s0020,Medtr1g073740,Medtr2g037830,Medtr3g005560,Medtr3g450800,Medtr4g088225,Medtr3g060220,Medtr3g060240,Medtr3g060280	LOC_Os02g49332,LOC_Os09g30120,LOC_Os09g30130	Phvul.003G290600,Phvul.005G001000,Phvul.007G130400,Phvul.009G226000,Phvul.006G058400,Phvul.006G058600,Phvul.006G058700,Phvul.008G279600,Phvul.008G279700,Phvul.008G279800,Phvul.L008300	Potri.001G369100,Potri.006G004200,Potri.006G004300,Potri.003G142300,Potri.003G142400,Potri.003G142500,Potri.010G074700,Potri.010G074800	Solyc07g065660.2,Solyc12g015770.1,Solyc08g082640.2,Solyc08g082660.2,Solyc08g082670.2,Solyc12g014430.1,Solyc00g030000.1,Solyc03g005450.2	GSVIVG01004272001,GSVIVG01004458001,GSVIVG01006766001,GSVIVG01006760001,GSVIVG01006761001,GSVIVG01006763001,GSVIVG01006764001,GSVIVG01007038001,GSVIVG01007039001,GSVIVG01007043001,GSVIVG01007333001,GSVIVG01014703001,GSVIVG01014705001,GSVIVG01019589001,GSVIVG01007042001,GSVIVG01018143001,GSVIVG01018144001,GSVIVG01027716001,GSVIVG01027717001,GSVIVG01019568001,GSVIVG01019570001,GSVIVG01019572001,GSV…
OG1_1000157:	NONE	Atha_AT4G31980,Atha_AT5G11290,Atha_AT3G60470	Glyma20g11740,Glyma04g07250,Glyma04g07340	Medtr0024s0080,Medtr6g009590,Medtr6g009610,Medtr6g010890,Medtr6g010920,Medtr6g011050,Medtr6g011060,Medtr6g010810,Medtr6g009170,Medtr3g107590,Medtr7g011980,Medtr3g079390	LOC_Os01g21650,LOC_Os01g21670,LOC_Os01g21710,LOC_Os02g15500,LOC_Os01g38190,LOC_Os01g38120,LOC_Os05g15230,LOC_Os08g42570,LOC_Os03g19700,LOC_Os09g36870,LOC_Os12g32880,LOC_Os12g32900,LOC_Os12g32920	Phvul.009G094600,Phvul.009G094700,Phvul.009G094500	Potri.001G017600,Potri.001G017900,Potri.003G209500,Potri.003G206200,Potri.003G209100,Potri.T086300,Potri.003G206500,Potri.T012600,Potri.003G208300,Potri.003G206700,Potri.T086800,Potri.T087000,Potri.003G208000,Potri.T158600,Potri.003G209700,Potri.T087300,Potri.003G209000,Potri.003G208600,Potri.003G208700,Potri.T086700,Potri.003G206100,Potri.T087400,Potri.T178600,Potri.T159400,Potri.003G207900,Potr…	Solyc01g057260.2,Solyc04g008900.2,Solyc04g008910.1,Solyc04g008920.1	GSVIVG01035820001,GSVIVG01035823001
OG1_1000158:	NONE	NONE	Glyma01g20935,Glyma15g41365,Glyma06g24685	Medtr0008s0310,Medtr0046s0090,Medtr3g040280,Medtr0022s0330,Medtr7g035015,Medtr0273s0050,Medtr4g044357,Medtr0008s0340,Medtr7g444810,Medtr0013s0190,Medtr0013s0330,Medtr1g052285,Medtr0319s0030,Medtr2g461810,Medtr5g048910,Medtr0401s0010,Medtr0046s0080,Medtr0029s0180,Medtr6g042420,Medtr6g038450,Medtr2063s0010,Medtr0023s0130,Medtr0023s0160,Medtr7g445460,Medtr1g048120,Medtr2170s0010,Medtr0142s0040,Medtr…	NONE	NONE	Potri.001G196900,Potri.T161900	NONE	NONE
OG1_1000159:	AmTr_v1.0_scaffold00018.104,AmTr_v1.0_scaffold00030.17,AmTr_v1.0_scaffold00044.61,AmTr_v1.0_scaffold00062.182,AmTr_v1.0_scaffold00131.79	Atha_AT1G49240,Atha_AT2G37620,Atha_AT2G42090,Atha_AT2G42100,Atha_AT2G42170,Atha_AT3G12110,Atha_AT3G18780,Atha_AT3G46520,Atha_AT3G53750,Atha_AT5G09810,Atha_AT5G59370	Glyma02g10170,Glyma02g29160,Glyma03g30110,Glyma04g39380,Glyma05g09290,Glyma05g32220,Glyma06g15520,Glyma08g15480,Glyma08g19420,Glyma09g17040,Glyma11g14880,Glyma12g06820,Glyma13g41060,Glyma15g04360,Glyma15g05570,Glyma18g52780,Glyma19g00850,Glyma19g32990	Medtr0015s0130,Medtr2g008050,Medtr2g096840,Medtr3g095530,Medtr6g004000,Medtr7g026230,Medtr7g093260	LOC_Os01g64630,LOC_Os01g73310,LOC_Os03g50885,LOC_Os03g61970,LOC_Os05g01600,LOC_Os05g36290,LOC_Os10g36650,LOC_Os11g06390,LOC_Os12g06660,LOC_Os12g44350	Phvul.001G142500,Phvul.004G001000,Phvul.005G143500,Phvul.006G209800,Phvul.006G209900,Phvul.007G260000,Phvul.008G011000,Phvul.011G064500	Potri.001G309500,Potri.001G453600,Potri.006G139900,Potri.006G192700,Potri.008G055500,Potri.010G204300,Potri.011G148000,Potri.016G045500,Potri.019G006700,Potri.019G010400	Solyc00g017210.1,Solyc01g104770.2,Solyc03g078400.2,Solyc04g011500.2,Solyc04g071260.2,Solyc05g054480.2,Solyc06g076090.2,Solyc10g080500.1,Solyc10g086460.1,Solyc11g005330.1,Solyc11g065990.1	GSVIVG01015049001,GSVIVG01016550001,GSVIVG01024980001,GSVIVG01026580001
OG1_1000160:	NONE	NONE	NONE	Medtr0048s0210,Medtr2g436990,Medtr6g016695,Medtr3g116670,Medtr1g015900,Medtr7g060475,Medtr4g129250,Medtr7g091670,Medtr6g033730,Medtr7g087455,Medtr2g086380,Medtr1g060110,Medtr7g071670,Medtr8g097110,Medtr1g015880,Medtr6g087100,Medtr7g093150,Medtr3g014560,Medtr6g022030,Medtr8g040390,Medtr4g028100,Medtr5g021110,Medtr7g070905,Medtr4g019720,Medtr8g021360,Medtr7g010130,Medtr7g101000,Medtr6g074890,Medtr6…	NONE	NONE	NONE	NONE	NONE
OG1_1000161:	AmTr_v1.0_scaffold00003.54,AmTr_v1.0_scaffold00003.55,AmTr_v1.0_scaffold00008.77,AmTr_v1.0_scaffold00046.63,AmTr_v1.0_scaffold00061.108,AmTr_v1.0_scaffold00061.117,AmTr_v1.0_scaffold00103.113,AmTr_v1.0_scaffold00166.31,AmTr_v1.0_scaffold00021.101,AmTr_v1.0_scaffold00085.14,AmTr_v1.0_scaffold00166.30	Atha_AT1G55740,Atha_AT3G57520,Atha_AT5G20250,Atha_AT5G40390,Atha_AT4G01970	Glyma02g47330,Glyma03g29440,Glyma04g36410,Glyma09g01940,Glyma13g22890,Glyma14g01430,Glyma17g11970,Glyma06g18480,Glyma05g02510,Glyma05g08950,Glyma06g18890,Glyma19g40550	Medtr1g052515,Medtr3g075510,Medtr4g115330,Medtr5g096820,Medtr7g091880,Medtr1g097450,Medtr3g077280,Medtr7g106910,Medtr7g109790,Medtr8g088020,Medtr4g105250,Medtr6g004880	LOC_Os03g59430,LOC_Os06g07600,LOC_Os07g10840,LOC_Os08g38710,LOC_Os04g40520,LOC_Os01g07530	Phvul.001G135200,Phvul.003G168800,Phvul.006G135500,Phvul.007G253200,Phvul.008G282600,Phvul.009G171600,Phvul.004G007100,Phvul.009G175400,Phvul.001G214300	Potri.002G193700,Potri.014G118400,Potri.004G207900,Potri.007G123400,Potri.011G166700,Potri.015G081700,Potri.017G036700,Potri.006G052800,Potri.006G065700,Potri.015G086400,Potri.016G002300,Potri.016G054700,Potri.018G126400	Solyc02g086530.2,Solyc03g112500.2,Solyc07g065980.2,Solyc03g058970.2,Solyc07g007930.2,Solyc01g079300.2	GSVIVG01002784001,GSVIVG01005620001,GSVIVG01007597001,GSVIVG01014778001,GSVIVG01033305001,GSVIVG01007681001,GSVIVG01028143001,GSVIVG01032425001,GSVIVG01015589001
OG1_1000162:	AmTr_v1.0_scaffold00004.66,AmTr_v1.0_scaffold00104.30,AmTr_v1.0_scaffold00025.307,AmTr_v1.0_scaffold00131.43,AmTr_v1.0_scaffold00022.204,AmTr_v1.0_scaffold00022.205	Atha_AT1G64760,Atha_AT2G19440,Atha_AT3G04010,Atha_AT5G18220,Atha_AT4G31140,Atha_AT5G58090,Atha_AT3G56120,Atha_AT3G24330,Atha_AT5G20870,Atha_AT5G64790	Glyma02g07840,Glyma16g04680,Glyma16g26860,Glyma04g07820,Glyma06g07890,Glyma13g17600,Glyma14g16830,Glyma17g04900,Glyma17g29760,Glyma04g22190,Glyma06g23474,Glyma17g12985,Glyma05g08011,Glyma05g31860,Glyma06g15240	Medtr1g010120,Medtr3g108600,Medtr4g124440,Medtr1g053320,Medtr4g112025,Medtr3g095050,Medtr8g092070,Medtr6g032820,Medtr7g085390,Medtr4g112015	LOC_Os02g04670,LOC_Os08g12800,LOC_Os03g45390,LOC_Os03g57880,LOC_Os07g07340,LOC_Os11g36940,LOC_Os06g39060,LOC_Os02g39370,LOC_Os03g27980	Phvul.001G057100,Phvul.003G126100,Phvul.001G109400,Phvul.003G176600,Phvul.004G079100,Phvul.002G266100,Phvul.009G138800,Phvul.009G200400	Potri.006G080600,Potri.006G216700,Potri.006G280700,Potri.018G000900,Potri.018G150400,Potri.007G078900,Potri.013G059700,Potri.018G077000,Potri.019G032900,Potri.018G072200,Potri.018G076900,Potri.018G072300	Solyc04g051590.2,Solyc10g078510.1,Solyc12g019890.1,Solyc05g006210.2,Solyc11g012030.1,Solyc05g025500.2,Solyc07g017730.2,Solyc08g074390.2,Solyc05g006200.2	GSVIVG01014995001,GSVIVG01034245001,GSVIVG01033384001,GSVIVG01015435001
OG1_1000163:	AmTr_v1.0_scaffold00037.20	Atha_AT1G03670,Atha_AT4G03500,Atha_AT4G03460,Atha_AT4G03440,Atha_AT4G03450,Atha_AT4G03470,Atha_AT4G03480,Atha_AT4G05040,Atha_AT4G14390,Atha_AT4G14400	Glyma06g44830,Glyma06g44870,Glyma06g44880,Glyma06g44900,Glyma12g12400,Glyma12g12640,Glyma12g12463,Glyma12g12496	Medtr2g033045,Medtr5g085500,Medtr5g085440,Medtr2g033050,Medtr5g085480,Medtr5g085830,Medtr5g085810,Medtr5g085490,Medtr5g085520	LOC_Os07g09530,LOC_Os07g09560	Phvul.001G170700,Phvul.005G046300,Phvul.005G046400,Phvul.005G046600,Phvul.005G046700,Phvul.005G046900,Phvul.005G047000,Phvul.005G047200,Phvul.011G144300,Phvul.005G047100,Phvul.L009700,Phvul.011G117400	Potri.011G133300,Potri.011G133400,Potri.011G133700,Potri.011G133600,Potri.013G133400,Potri.013G133700,Potri.013G133800,Potri.013G134500,Potri.019G101700,Potri.013G133900,Potri.019G101500,Potri.T180900,Potri.018G074800,Potri.018G078200,Potri.018G074700,Potri.018G074600,Potri.018G077700,Potri.019G101400,Potri.019G101200,Potri.018G077600,Potri.018G078500,Potri.018G077500,Potri.018G077400,Potri.018G0…	NONE	GSVIVG01020516001,GSVIVG01020522001,GSVIVG01020517001,GSVIVG01030360001,GSVIVG01030361001,GSVIVG01030362001,GSVIVG01030367001,GSVIVG01020519001,GSVIVG01030371001,GSVIVG01030366001,GSVIVG01020524001,GSVIVG01020530001,GSVIVG01030363001,GSVIVG01030372001,GSVIVG01020527001,GSVIVG01030364001
OG1_1000164:	AmTr_v1.0_scaffold00001.469,AmTr_v1.0_scaffold00044.196,AmTr_v1.0_scaffold00036.179,AmTr_v1.0_scaffold00111.98	Atha_AT1G01480,Atha_AT3G49700,Atha_AT3G61510,Atha_AT4G11280,Atha_AT4G37770,Atha_AT2G22810,Atha_AT4G08040,Atha_AT5G65800,Atha_AT4G26200	Glyma01g00700,Glyma05g36250,Glyma07g15380,Glyma08g03400,Glyma01g40400,Glyma04g05150,Glyma05g23020,Glyma05g37410,Glyma06g05240,Glyma08g02130,Glyma11g02390,Glyma11g04890,Glyma17g16990,Glyma07g07160,Glyma09g39060,Glyma16g03600,Glyma18g47280	Medtr3g103550,Medtr4g097540,Medtr5g015020,Medtr6g091760,Medtr8g098930,Medtr8g101750,Medtr7g079080,Medtr8g101820,Medtr8g028600	LOC_Os01g09700,LOC_Os05g10780,LOC_Os05g25490,LOC_Os04g48850,LOC_Os03g51740	Phvul.002G008900,Phvul.002G293000,Phvul.002G305000,Phvul.003G232400,Phvul.004G172300,Phvul.009G074800,Phvul.002G159800,Phvul.008G058400,Phvul.010G103900	Potri.001G099400,Potri.002G113900,Potri.002G163700,Potri.003G132300,Potri.007G007800,Potri.014G012600,Potri.018G067000,Potri.006G149600	Solyc00g095760.1,Solyc08g081540.2,Solyc08g081550.2,Solyc00g095860.1,Solyc01g095080.2,Solyc03g043890.2,Solyc05g050010.2,Solyc07g026900.1,Solyc12g008740.1,Solyc12g056180.1,Solyc02g063540.1,Solyc02g091990.2,Solyc04g077410.2,Solyc08g008100.2	GSVIVG01002708001,GSVIVG01004571001,GSVIVG01009284001,GSVIVG01019414001,GSVIVG01026962001,GSVIVG01015239001,GSVIVG01004794001
OG1_1000165:	AmTr_v1.0_scaffold00001.556,AmTr_v1.0_scaffold00016.234,AmTr_v1.0_scaffold00043.72,AmTr_v1.0_scaffold00045.258	Atha_AT1G23160,Atha_AT1G28130,Atha_AT1G48660,Atha_AT1G48670,Atha_AT1G59500,Atha_AT2G14960,Atha_AT2G23170,Atha_AT2G47750,Atha_AT4G27260,Atha_AT4G37390,Atha_AT5G13320,Atha_AT5G13350,Atha_AT5G13360,Atha_AT5G13370,Atha_AT5G13380,Atha_AT5G51470,Atha_AT5G54510	Glyma01g39780,Glyma02g13910,Glyma02g17360,Glyma05g21680,Glyma06g40860,Glyma06g45640,Glyma10g02440,Glyma11g05510,Glyma12g11200,Glyma12g17510,Glyma12g32410,Glyma12g34480,Glyma13g36030,Glyma13g38000,Glyma17g18040,Glyma17g18080	Medtr0035s0150,Medtr1g088765,Medtr2g081860,Medtr4g045903,Medtr5g016320,Medtr8g467000	LOC_Os01g55940,LOC_Os01g57610,LOC_Os05g42150,LOC_Os07g38860,LOC_Os07g38890,LOC_Os07g40290,LOC_Os07g47490,LOC_Os06g30440,LOC_Os11g32520	Phvul.002G014400,Phvul.002G083100,Phvul.003G238700,Phvul.005G089200,Phvul.005G111000,Phvul.007G106600,Phvul.011G108500,Phvul.011G153400	Potri.001G069000,Potri.001G298300,Potri.001G410400,Potri.002G206400,Potri.003G161300,Potri.007G050300,Potri.009G092900,Potri.011G129700,Potri.013G151100	Solyc01g107390.2,Solyc02g064830.2,Solyc02g092820.2,Solyc07g063850.2,Solyc10g006610.2,Solyc12g005310.1,Solyc07g053030.2	GSVIVG01000176001,GSVIVG01037892001,GSVIVG01001112001,GSVIVG01014545001,GSVIVG01027971001,GSVIVG01000422001
OG1_1000166:	AmTr_v1.0_scaffold00038.62,AmTr_v1.0_scaffold00057.73,AmTr_v1.0_scaffold00061.169,AmTr_v1.0_scaffold00056.79	Atha_AT1G09170,Atha_AT2G47500,Atha_AT5G27000,Atha_AT1G18410,Atha_AT1G63640,Atha_AT1G73860,Atha_AT5G41310,Atha_AT3G44730,Atha_AT3G10310	Glyma02g01900,Glyma02g47260,Glyma03g37500,Glyma03g39240,Glyma08g44630,Glyma10g02020,Glyma10g08480,Glyma10g29050,Glyma14g01490,Glyma19g40120,Glyma19g41800,Glyma03g29100,Glyma19g31910,Glyma05g35130,Glyma05g37800,Glyma08g01800,Glyma08g04581,Glyma13g33390	Medtr1g083770,Medtr1g087880,Medtr3g060900,Medtr5g096570,Medtr7g109130,Medtr7g112420,Medtr6g084490,Medtr8g098230,Medtr8g104200,Medtr7g091290	LOC_Os01g54080,LOC_Os05g44560,LOC_Os03g18980,LOC_Os11g44880,LOC_Os12g36100,LOC_Os06g36080	Phvul.001G130300,Phvul.008G281800,Phvul.001G210500,Phvul.001G226700,Phvul.006G059300,Phvul.007G199000,Phvul.007G217400,Phvul.002G289700,Phvul.002G316200,Phvul.004G157000	Potri.001G104000,Potri.001G467600,Potri.003G127800,Potri.011G165200,Potri.012G056700,Potri.015G047400,Potri.002G201000,Potri.005G021100,Potri.013G011500,Potri.014G125700,Potri.006G048600	Solyc01g100120.2,Solyc04g016080.1,Solyc06g009780.2,Solyc07g065880.2,Solyc09g075480.2,Solyc06g069130.2,Solyc12g036810.1	GSVIVG01000836001,GSVIVG01028062001,GSVIVG01008287001,GSVIVG01014752001,GSVIVG01019753001,GSVIVG01031197001,GSVIVG01033252001
OG1_1000167:	NONE	Atha_AT1G19260,Atha_AT1G41920,Atha_AT2G06541,Atha_AT3G29450,Atha_AT3G29763,Atha_AT3G29765,Atha_AT4G09660	Glyma01g01251,Glyma01g02963,Glyma01g06671,Glyma02g08284,Glyma02g08292,Glyma02g21290,Glyma03g10961,Glyma03g31766,Glyma04g34011,Glyma05g24034,Glyma06g11551,Glyma07g05571,Glyma07g30755,Glyma08g36621,Glyma09g10361,Glyma09g12116,Glyma09g30691,Glyma10g12226,Glyma10g26761,Glyma10g26804,Glyma10g26812,Glyma11g19205,Glyma13g27351,Glyma14g11826,Glyma15g03025,Glyma15g41011,Glyma17g07931,Glyma17g17631,Glyma17…	Medtr2g049710,Medtr8g032820,Medtr8g009340	LOC_Os01g08610,LOC_Os01g18920,LOC_Os02g43780,LOC_Os04g15910,LOC_Os06g36530,LOC_Os09g14530,LOC_Os08g34830,LOC_Os04g12190,LOC_Os05g14500,LOC_Os04g21740,LOC_Os12g34390	NONE	Potri.004G126400,Potri.016G111200	Solyc12g039150.1,Solyc00g016480.1,Solyc07g008960.1,Solyc03g077880.1	NONE
OG1_1000168:	NONE	NONE	Glyma20g30095	Medtr0008s0230	LOC_Os01g10270,LOC_Os07g02890,LOC_Os07g03090,LOC_Os01g16730,LOC_Os01g64220,LOC_Os03g21310,LOC_Os04g30860,LOC_Os05g03080,LOC_Os08g33280,LOC_Os08g20480,LOC_Os06g01740,LOC_Os02g06830,LOC_Os10g34880,LOC_Os04g44640,LOC_Os04g25680,LOC_Os09g11380,LOC_Os01g61110,LOC_Os05g40660,LOC_Os09g08450,LOC_Os11g12500,LOC_Os07g12990,LOC_Os05g10270,LOC_Os10g05210,LOC_Os10g05530,LOC_Os07g02930,LOC_Os10g05540,LOC_Os10g…	Phvul.007G072700	NONE	NONE	NONE
OG1_1000169:	AmTr_v1.0_scaffold00016.120,AmTr_v1.0_scaffold00016.342,AmTr_v1.0_scaffold00065.151,AmTr_v1.0_scaffold00086.64,AmTr_v1.0_scaffold00110.17	Atha_AT1G74310,Atha_AT2G25140,Atha_AT4G14670,Atha_AT5G15450,Atha_AT5G50920,Atha_AT3G48870,Atha_AT5G51070	Glyma04g06610,Glyma04g37740,Glyma05g00540,Glyma05g38510,Glyma06g06690,Glyma06g17360,Glyma06g21910,Glyma08g01140,Glyma08g26410,Glyma13g05920,Glyma18g49930,Glyma19g03440,Glyma04g38050,Glyma06g17020,Glyma17g08540,Glyma04g32490	Medtr2g006950,Medtr2g099075,Medtr4g109450,Medtr7g028970,Medtr3g098310,Medtr3g102830,Medtr3g106160,Medtr3g498725,Medtr6g013660,Medtr7g012820,Medtr8g100040,Medtr3g461000	LOC_Os02g08490,LOC_Os03g31300,LOC_Os04g32560,LOC_Os05g44340,LOC_Os12g12850,LOC_Os02g32520,LOC_Os04g33210,LOC_Os11g16590,LOC_Os11g16770	Phvul.002G282500,Phvul.004G034000,Phvul.004G044100,Phvul.008G035600,Phvul.009G088500,Phvul.009G159300,Phvul.009G162100,Phvul.009G192500,Phvul.004G043900	Potri.004G124800,Potri.006G262700,Potri.012G105900,Potri.015G056900,Potri.015G057000,Potri.015G105100,Potri.017G090600,Potri.012G112000,Potri.015G110000,Potri.005G197400	Solyc02g088610.2,Solyc03g115230.2,Solyc03g117950.2,Solyc03g118340.2,Solyc06g011400.2,Solyc06g082560.1,Solyc12g042060.1	GSVIVG01007880001,GSVIVG01011496001,GSVIVG01035900001,GSVIVG01014062001,GSVIVG01008636001,GSVIVG01033000001
OG1_1000170:	AmTr_v1.0_scaffold00114.36,AmTr_v1.0_scaffold00114.37,AmTr_v1.0_scaffold00134.32,AmTr_v1.0_scaffold00134.40,AmTr_v1.0_scaffold01152.1,AmTr_v1.0_scaffold01623.1,AmTr_v1.0_scaffold00134.37,AmTr_v1.0_scaffold03766.1,AmTr_v1.0_scaffold00134.33,AmTr_v1.0_scaffold01423.1,AmTr_v1.0_scaffold04829.1,AmTr_v1.0_scaffold00134.34,AmTr_v1.0_scaffold00134.39	Atha_AT1G22900,Atha_AT5G42500,Atha_AT5G42510,Atha_AT1G65870,Atha_AT1G55210,Atha_AT5G49040,Atha_AT3G13650,Atha_AT3G13662,Atha_AT2G21100,Atha_AT1G58170	Glyma01g31830,Glyma03g05460,Glyma03g30380,Glyma03g30390,Glyma19g33310,Glyma19g33320,Glyma07g19360,Glyma18g43900,Glyma19g33290,Glyma19g33300,Glyma02g26610,Glyma12g03420	Medtr4g013320,Medtr4g013350,Medtr4g013345,Medtr4g013330,Medtr4g013325,Medtr4g013335,Medtr7g093820,Medtr7g093850,Medtr7g093830,Medtr4g073950,Medtr1g054525,Medtr7g070390,Medtr1g056370	LOC_Os11g07740,LOC_Os11g07770,LOC_Os11g07830,LOC_Os11g27620,LOC_Os12g07580	Phvul.001G145000,Phvul.001G145200,Phvul.001G145100,Phvul.001G145300,Phvul.010G063400,Phvul.007G261700,Phvul.008G091600,Phvul.001G145600,Phvul.005G032500	Potri.001G009100,Potri.003G216200,Potri.003G216300,Potri.003G216400,Potri.006G195300,Potri.016G060900,Potri.016G060700,Potri.016G061000,Potri.009G131000,Potri.001G023800	Solyc01g006060.2,Solyc01g021600.2,Solyc07g042300.1,Solyc01g111230.2,Solyc06g054320.1	GSVIVG01033447001,GSVIVG01033451001,GSVIVG01000846001,GSVIVG01025397001
OG1_1000171:	AmTr_v1.0_scaffold00003.212,AmTr_v1.0_scaffold00017.15,AmTr_v1.0_scaffold00040.175,AmTr_v1.0_scaffold00041.275,AmTr_v1.0_scaffold00095.76	Atha_AT1G22650,Atha_AT1G35580,Atha_AT1G56560,Atha_AT1G72000,Atha_AT3G05820,Atha_AT3G06500,Atha_AT4G09510,Atha_AT4G34860,Atha_AT5G22510	Glyma03g38970,Glyma04g00750,Glyma05g31920,Glyma06g00770,Glyma07g36440,Glyma08g15220,Glyma10g28640,Glyma10g35890,Glyma12g02690,Glyma17g04160,Glyma19g41500,Glyma20g22780,Glyma20g31730,Glyma11g10400	Medtr1g084610,Medtr1g095970,Medtr1g096140,Medtr3g117710,Medtr4g123030,Medtr7g111890,Medtr8g092170,Medtr4g075540	LOC_Os01g22900,LOC_Os02g03320,LOC_Os02g32730,LOC_Os02g34560,LOC_Os03g20020,LOC_Os04g33490,LOC_Os04g35280,LOC_Os11g07440	Phvul.001G224200,Phvul.002G266600,Phvul.003G118400,Phvul.007G091300,Phvul.007G203100,Phvul.009G000400	Potri.002G173600,Potri.004G167500,Potri.004G186500,Potri.005G010800,Potri.005G239400,Potri.008G024100,Potri.008G101500,Potri.009G129000,Potri.010G236100,Potri.013G006600,Potri.013G110800,Potri.019G082000	Solyc01g058010.2,Solyc01g100810.2,Solyc01g111100.2,Solyc04g081440.2,Solyc06g065210.2,Solyc11g007270.1,Solyc11g020610.1,Solyc11g067050.1	GSVIVG01009904001,GSVIVG01024105001,GSVIVG01027176001,GSVIVG01031267001,GSVIVG01031374001,GSVIVG01034488001,GSVIVG01034944001,GSVIVG01037430001,GSVIVG01034754001,GSVIVG01037429001
OG1_1000172:	AmTr_v1.0_scaffold00006.46,AmTr_v1.0_scaffold00006.50,AmTr_v1.0_scaffold00016.159,AmTr_v1.0_scaffold00006.48,AmTr_v1.0_scaffold00006.53,AmTr_v1.0_scaffold00004.185	Atha_AT1G73700,Atha_AT2G34360,Atha_AT5G52450,Atha_AT3G11760,Atha_AT5G04860	Glyma02g35010,Glyma03g36191,Glyma10g10350,Glyma10g33900,Glyma19g38830,Glyma07g11240,Glyma07g11250,Glyma08g05510,Glyma08g05530,Glyma09g31000,Glyma09g31020,Glyma09g31030,Glyma15g33721	Medtr1g056180,Medtr7g106540,Medtr6g066380,Medtr6g081410,Medtr6g081780,Medtr6g081810,Medtr6g081240,Medtr6g081300,Medtr6g081310,Medtr6g081400,Medtr6g081390,Medtr1g108810,Medtr8g106670	LOC_Os03g44670,LOC_Os12g42570,LOC_Os04g30490,LOC_Os06g29844,LOC_Os06g29994,LOC_Os10g11354,LOC_Os10g20450,LOC_Os10g20470,LOC_Os10g20350,LOC_Os06g49310	Phvul.002G326700,Phvul.004G152300,Phvul.004G152500,Phvul.004G152100,Phvul.004G152400,Phvul.007G136900,Phvul.007G266600	Potri.006G170900,Potri.012G050500,Potri.012G051900,Potri.006G201200,Potri.008G015700,Potri.010G244100,Potri.016G067600,Potri.010G116700	Solyc01g006890.2,Solyc04g009790.2,Solyc11g006410.1,Solyc03g112250.1,Solyc03g112260.2,Solyc03g118970.2,Solyc04g007540.1,Solyc07g006730.2,Solyc07g006740.2	GSVIVG01007649001,GSVIVG01008369001,GSVIVG01008370001,GSVIVG01029131001,GSVIVG01029142001,GSVIVG01011800001,GSVIVG01029136001,GSVIVG01029132001,GSVIVG01022569001
OG1_1000173:	AmTr_v1.0_scaffold00036.184,AmTr_v1.0_scaffold02925.1,AmTr_v1.0_scaffold01831.1,AmTr_v1.0_scaffold00066.221,AmTr_v1.0_scaffold00036.185,AmTr_v1.0_scaffold01680.1,AmTr_v1.0_scaffold00066.217,AmTr_v1.0_scaffold00066.209,AmTr_v1.0_scaffold00066.210,AmTr_v1.0_scaffold00066.213,AmTr_v1.0_scaffold00066.219,AmTr_v1.0_scaffold00066.212,AmTr_v1.0_scaffold00066.211,AmTr_v1.0_scaffold00066.220,AmTr_v1.0_sca…	Atha_AT1G05675,Atha_AT1G05680,Atha_AT2G43820,Atha_AT2G43840	Glyma09g38130,Glyma13g05580,Glyma13g05590,Glyma13g24230,Glyma16g27440,Glyma18g48230,Glyma18g48250,Glyma19g03000,Glyma19g03010,Glyma08g13230	Medtr6g038200,Medtr6g038220,Medtr6g038230,Medtr6g038240,Medtr6g038300,Medtr7g080935,Medtr7g080940,Medtr7g080900,Medtr7g080950,Medtr7g080960,Medtr8g088560	LOC_Os09g34214,LOC_Os09g34250,LOC_Os09g34230,LOC_Os09g34270	Phvul.004G024500,Phvul.004G029500,Phvul.004G030400,Phvul.004G031000,Phvul.004G031100,Phvul.009G115200,Phvul.011G184600,Phvul.004G086500,Phvul.002G247700	Potri.001G389200,Potri.004G179300,Potri.007G140300,Potri.017G032500,Potri.017G032700,Potri.007G141900,Potri.017G032300,Potri.007G117200,Potri.007G140500,Potri.007G140600,Potri.014G175000	Solyc06g007650.1,Solyc08g006330.2,Solyc08g006410.2,Solyc08g006350.2,Solyc08g006380.2,Solyc08g006360.1,Solyc12g096820.1,Solyc12g096830.1,Solyc08g062220.2	GSVIVG01005733001,GSVIVG01005737001,GSVIVG01038204001,GSVIVG01038206001,GSVIVG01038207001,GSVIVG01038200001
OG1_1000174:	AmTr_v1.0_scaffold00012.209	Atha_AT1G07520,Atha_AT2G29065,Atha_AT1G07530,Atha_AT2G29060,Atha_AT3G46600,Atha_AT5G59450,Atha_AT2G37650	Glyma03g10320,Glyma07g15950,Glyma11g14750,Glyma12g06640,Glyma12g06670,Glyma13g41240,Glyma15g04173,Glyma18g39920,Glyma11g14670,Glyma12g06630,Glyma13g41251,Glyma13g41261,Glyma15g04160,Glyma15g04166,Glyma11g14700,Glyma11g14710,Glyma11g14720,Glyma11g14740,Glyma12g06655,Glyma13g41220,Glyma15g04190,Glyma13g41231	Medtr2g097310,Medtr2g097350,Medtr2g097380,Medtr2g097390,Medtr4g064160,Medtr2g097410,Medtr4g064120,Medtr4g064150,Medtr4g064180,Medtr7g062120,Medtr2g097463,Medtr2g097467,Medtr2g097473,Medtr4g064200	LOC_Os01g62460,LOC_Os03g48450,LOC_Os04g50060,LOC_Os12g38490,LOC_Os11g47870,LOC_Os11g47890,LOC_Os11g47900	Phvul.005G145000,Phvul.011G063300,Phvul.005G145100,Phvul.008G119700,Phvul.011G063100,Phvul.011G063200,Phvul.005G145200,Phvul.011G063000	Potri.001G241700,Potri.001G241800,Potri.001G242100,Potri.006G086600,Potri.008G057400,Potri.009G032700,Potri.009G032800,Potri.001G241900,Potri.009G032900,Potri.001G242000,Potri.009G033100,Potri.009G033300,Potri.010G202300	Solyc01g100200.2,Solyc06g082530.1,Solyc05g053090.1,Solyc06g076280.1,Solyc09g010920.1,Solyc10g086530.1	GSVIVG01024933001,GSVIVG01016523001
OG1_1000175:	NONE	NONE	Glyma13g11835,Glyma13g11837,Glyma13g11845,Glyma13g11854,Glyma13g11863,Glyma13g11935,Glyma13g11941,Glyma13g11945,Glyma13g11952,Glyma13g11954,Glyma13g11963,Glyma13g11969,Glyma13g11971,Glyma13g11975,Glyma13g11977,Glyma13g11982,Glyma13g11984,Glyma13g11986,Glyma13g11988,Glyma13g11991,Glyma13g11992,Glyma13g11994,Glyma13g11996,Glyma13g11998,Glyma13g12001,Glyma13g12002,Glyma13g12006,Glyma13g12008,Glyma13…	NONE	NONE	Phvul.002G055500,Phvul.003G090200	Potri.005G132300,Potri.005G132500,Potri.005G132700,Potri.005G132900,Potri.005G133100,Potri.008G224400,Potri.008G224500,Potri.008G224600,Potri.014G185400,Potri.014G185700,Potri.T140800,Potri.T140900,Potri.T141000,Potri.T141200,Potri.T006700,Potri.014G186600,Potri.T006600,Potri.014G186000,Potri.008G223900	NONE	NONE
OG1_1000176:	NONE	NONE	NONE	Medtr0048s0130,Medtr5g008005,Medtr4g035770,Medtr7g031760,Medtr3g074280,Medtr8g095420,Medtr1g047890,Medtr4g076525,Medtr2g069790,Medtr0220s0050,Medtr4g083420,Medtr8g017360,Medtr1g094910,Medtr0077s0090,Medtr1g043610,Medtr0100s0110,Medtr0394s0040,Medtr8g463160,Medtr7g095590,Medtr4g033115,Medtr0401s0030,Medtr3g079690,Medtr8g070085,Medtr1g111780,Medtr4g113635,Medtr0107s0090,Medtr4g053320,Medtr3g058680,…	NONE	NONE	NONE	NONE	NONE
OG1_1000177:	AmTr_v1.0_scaffold00006.227,AmTr_v1.0_scaffold00035.26,AmTr_v1.0_scaffold00035.47,AmTr_v1.0_scaffold00035.40	Atha_AT3G50270,Atha_AT3G50280,Atha_AT5G38130,Atha_AT3G50300,Atha_AT5G67150,Atha_AT5G67160,Atha_AT3G50290,Atha_AT5G07850,Atha_AT5G07860,Atha_AT5G07870,Atha_AT5G42830	Glyma04g04230,Glyma04g04240,Glyma04g04250,Glyma04g04260,Glyma04g04270,Glyma04g06150,Glyma06g04430,Glyma06g04440,Glyma08g00600,Glyma08g00595,Glyma05g18410,Glyma17g16330,Glyma17g18840	Medtr0190s0020,Medtr8g041770,Medtr3g088420,Medtr4g022800,Medtr4g022720,Medtr4g022670,Medtr7g026860,Medtr4g022825,Medtr3g026310,Medtr4g022760,Medtr3g101900,Medtr3g101930,Medtr3g101960,Medtr3g101970,Medtr3g102010,Medtr3g102020,Medtr3g102030,Medtr4g094832,Medtr4g094835,Medtr4g094838,Medtr4g094842	LOC_Os04g30570,LOC_Os08g01980,LOC_Os08g01950,LOC_Os08g02020,LOC_Os08g01960,LOC_Os08g02030,LOC_Os06g01350,LOC_Os11g13970,LOC_Os07g04970	Phvul.005G037900,Phvul.009G066100,Phvul.009G066200,Phvul.009G066300,Phvul.009G066400,Phvul.009G066600,Phvul.009G066700,Phvul.009G066800,Phvul.009G066900,Phvul.003G242200	Potri.003G057000,Potri.003G057100,Potri.003G057200,Potri.014G025500,Potri.014G025600,Potri.T178300	Solyc02g093180.2,Solyc12g096250.1,Solyc08g005890.2,Solyc04g078660.1	GSVIVG01022089001
OG1_1000178:	AmTr_v1.0_scaffold00016.219,AmTr_v1.0_scaffold00016.221,AmTr_v1.0_scaffold00016.222,AmTr_v1.0_scaffold00154.43,AmTr_v1.0_scaffold00027.6,AmTr_v1.0_scaffold00029.81,AmTr_v1.0_scaffold00029.83	Atha_AT1G48370,Atha_AT1G65730,Atha_AT3G17650,Atha_AT3G27020,Atha_AT4G24120,Atha_AT5G24380,Atha_AT5G41000,Atha_AT5G53550	Glyma04g41020,Glyma06g13820,Glyma09g29410,Glyma10g31610,Glyma11g31870,Glyma13g10410,Glyma16g05850,Glyma16g33840,Glyma17g26520,Glyma19g26500,Glyma20g00690,Glyma20g00700,Glyma20g16600,Glyma20g35980,Glyma09g41800	Medtr0312s0020,Medtr1g007540,Medtr1g007580,Medtr1g077840,Medtr3g063490,Medtr3g063520,Medtr3g092090,Medtr5g091600,Medtr6g077870,Medtr7g028250	NONE	Phvul.001G081600,Phvul.001G088900,Phvul.003G006500,Phvul.004G090100,Phvul.004G138900,Phvul.006G083800,Phvul.008G157800,Phvul.009G048800,Phvul.003G006400	Potri.001G082400,Potri.001G084400,Potri.001G327300,Potri.004G069200,Potri.004G069300,Potri.005G093800,Potri.012G024700,Potri.017G150500,Potri.017G151200,Potri.017G151600,Potri.017G151800,Potri.017G150700,Potri.017G151100	Solyc02g005340.2,Solyc02g081570.2,Solyc02g094280.2,Solyc03g031920.2,Solyc03g082620.2,Solyc05g053110.1,Solyc08g083060.2,Solyc09g074960.1	GSVIVG01012033001,GSVIVG01012035001,GSVIVG01029329001,GSVIVG01029331001,GSVIVG01029349001,GSVIVG01038611001,GSVIVG01019645001,GSVIVG01019646001,GSVIVG01033058001
OG1_1000179:	AmTr_v1.0_scaffold00046.122,AmTr_v1.0_scaffold00046.123,AmTr_v1.0_scaffold00046.124,AmTr_v1.0_scaffold00046.126	Atha_AT5G10530,Atha_AT5G65600	Glyma02g04860,Glyma14g11471,Glyma14g11520,Glyma14g11530,Glyma14g11610,Glyma16g22820,Glyma17g33370,Glyma17g34150,Glyma17g34170,Glyma17g34180,Glyma17g34190,Glyma02g04870,Glyma07g30250,Glyma07g30260,Glyma08g07010,Glyma08g07050,Glyma08g07060,Glyma08g07070,Glyma08g07080,Glyma08g37400,Glyma13g32860,Glyma15g06430,Glyma18g27290,Glyma08g07040,Glyma17g34160,Glyma14g11490	Medtr4g093040,Medtr4g093050,Medtr4g093080,Medtr4g093110,Medtr7g115740,Medtr7g116130,Medtr4g093070,Medtr4g093140,Medtr8g067720,Medtr8g067735,Medtr8g067930,Medtr8g068050,Medtr8g067630,Medtr8g067690,Medtr1g014240	LOC_Os01g57100	Phvul.001G040000,Phvul.001G040100,Phvul.001G040300,Phvul.001G040400,Phvul.001G040500,Phvul.001G040600,Phvul.001G040700,Phvul.001G040800,Phvul.001G045400,Phvul.002G214900,Phvul.002G215000,Phvul.006G200500,Phvul.002G215200,Phvul.002G215300,Phvul.002G215400,Phvul.003G287100,Phvul.006G200800	Potri.001G283200,Potri.001G283400,Potri.001G283700,Potri.001G284200,Potri.003G094700,Potri.007G004200,Potri.007G004300,Potri.007G004400,Potri.007G004500	Solyc01g106160.1,Solyc03g043710.1,Solyc10g047810.1	GSVIVG01001702001,GSVIVG01001699001
OG1_1000180:	AmTr_v1.0_scaffold00077.45,AmTr_v1.0_scaffold00077.47,AmTr_v1.0_scaffold00077.49,AmTr_v1.0_scaffold00077.48	Atha_AT2G15050,Atha_AT2G38540,Atha_AT2G38530,Atha_AT3G51600,Atha_AT3G08770,Atha_AT5G01870,Atha_AT5G59310,Atha_AT5G59320	Glyma01g32190,Glyma03g04910,Glyma01g32760,Glyma03g04370,Glyma03g04920,Glyma03g04960,Glyma01g32750,Glyma01g32140,Glyma09g41460,Glyma18g05890,Glyma18g44300,Glyma18g44670	Medtr4g027800,Medtr4g027840,Medtr4g428370,Medtr4g028180,Medtr4g029210,Medtr3g467100	LOC_Os01g60740,LOC_Os05g40010,LOC_Os11g02350,LOC_Os12g02300,LOC_Os11g02389,LOC_Os12g02320,LOC_Os11g02369,LOC_Os12g02310,LOC_Os11g24070,LOC_Os11g02400,LOC_Os12g02340,LOC_Os12g02330	Phvul.006G078300,Phvul.006G078400,Phvul.008G087000,Phvul.008G087100,Phvul.010G069100,Phvul.010G069500,Phvul.010G079000,Phvul.010G066500,Phvul.010G066400	Potri.004G086500,Potri.004G086600,Potri.006G108100,Potri.016G135400,Potri.016G135500,Potri.016G135700,Potri.016G135800,Potri.016G136000	Solyc06g005770.1,Solyc06g065600.1,Solyc08g067510.1,Solyc06g005780.1,Solyc08g067550.1,Solyc08g067520.1,Solyc08g067540.1,Solyc08g067530.1,Solyc09g008500.1,Solyc10g076200.1,Solyc10g075150.1,Solyc09g018010.2,Solyc10g075100.1,Solyc10g075110.1,Solyc10g075070.1,Solyc10g075050.1,Solyc10g075090.1,Solyc10g075060.1	GSVIVG01024563001,GSVIVG01030190001
OG1_1000181:	AmTr_v1.0_scaffold00001.489,AmTr_v1.0_scaffold00003.187,AmTr_v1.0_scaffold00003.316,AmTr_v1.0_scaffold00007.151,AmTr_v1.0_scaffold00019.276,AmTr_v1.0_scaffold00019.278,AmTr_v1.0_scaffold00019.280,AmTr_v1.0_scaffold00032.49,AmTr_v1.0_scaffold00059.170	Atha_AT1G07660,Atha_AT1G07820,Atha_AT2G28740,Atha_AT3G45930,Atha_AT3G46320,Atha_AT3G53730,Atha_AT5G59690,Atha_AT5G59970	Glyma03g32881,Glyma15g04805,Glyma10g26820,Glyma11g15497,Glyma11g24062,Glyma11g24149,Glyma11g24236,Glyma11g24323,Glyma12g07943,Glyma14g36970,Glyma17g07070,Glyma19g35601,Glyma20g21230,Glyma18g07153	Medtr2g096100,Medtr3g054380,Medtr3g061440,Medtr3g070920,Medtr3g462400,Medtr3g462410,Medtr3g462510,Medtr3g462730,Medtr4g061827,Medtr4g061920,Medtr5g063620,Medtr7g029510,Medtr7g099610,Medtr8g038460	LOC_Os01g61920,LOC_Os02g45940,LOC_Os03g02780,LOC_Os04g49420,LOC_Os05g38740,LOC_Os05g39050,LOC_Os07g36500,LOC_Os09g26340,LOC_Os09g38020,LOC_Os10g39410	Phvul.011G164000,Phvul.011G164600,Phvul.001G169200,Phvul.003G145900,Phvul.005G139600,Phvul.006G066300,Phvul.006G066400,Phvul.008G263800,Phvul.011G069700,Phvul.011G163600,Phvul.011G069500	Potri.007G012500,Potri.005G115300,Potri.006G168100,Potri.007G013300,Potri.007G013500,Potri.008G047500,Potri.010G213900,Potri.010G214000,Potri.018G092900,Potri.018G093000,Potri.005G115600	Solyc11g066160.1	GSVIVG01016576001
OG1_1000182:	NONE	NONE	NONE	NONE	NONE	NONE	Potri.004G220900,Potri.004G221100,Potri.015G015800,Potri.004G220300,Potri.004G219600,Potri.003G010600,Potri.003G011000,Potri.003G010800,Potri.004G220000,Potri.014G068000,Potri.007G099100,Potri.014G067900,Potri.003G015900,Potri.003G017600,Potri.015G015900,Potri.T054900,Potri.012G013700,Potri.012G013000,Potri.015G015500,Potri.003G016200,Potri.015G015200,Potri.003G016400,Potri.003G017000,Potri.015G0…	NONE	NONE
OG1_1000183:	AmTr_v1.0_scaffold00004.120,AmTr_v1.0_scaffold00004.122,AmTr_v1.0_scaffold00029.325,AmTr_v1.0_scaffold01542.1	Atha_AT3G47000,Atha_AT3G47010,Atha_AT3G47040,Atha_AT3G47050,Atha_AT3G62710,Atha_AT5G04885,Atha_AT5G20940,Atha_AT5G20950	Glyma02g33550,Glyma02g39010,Glyma02g43990,Glyma09g02731,Glyma10g15980,Glyma11g22940,Glyma14g04940,Glyma14g37070,Glyma15g13620,Glyma16g04330,Glyma16g04340,Glyma17g24410,Glyma19g29050,Glyma19g29060,Glyma18g07260	Medtr2g030000,Medtr3g079750,Medtr3g462820,Medtr5g069740,Medtr5g069800,Medtr6g028090,Medtr6g028100,Medtr6g028110,Medtr6g028120,Medtr7g086010,Medtr7g086030	LOC_Os01g56510,LOC_Os02g03870,LOC_Os03g53790,LOC_Os03g53800,LOC_Os03g53860,LOC_Os05g37700	Phvul.001G112600,Phvul.001G112700,Phvul.004G050500,Phvul.006G065600,Phvul.006G128800,Phvul.007G250300,Phvul.008G210100	Potri.005G059200,Potri.008G013500,Potri.008G013700,Potri.013G055600,Potri.019G037400,Potri.009G042800,Potri.009G153900,Potri.009G154000	Solyc01g009240.2,Solyc01g097000.2,Solyc04g015560.2,Solyc06g005970.2,Solyc06g073740.2,Solyc06g073750.2,Solyc06g073760.2,Solyc06g076780.2,Solyc11g071640.1,Solyc11g071650.1	GSVIVG01012185001,GSVIVG01022483001,GSVIVG01023452001,GSVIVG01023455001,GSVIVG01024793001,GSVIVG01034613001,GSVIVG01037542001,GSVIVG01037543001,GSVIVG01037546001
OG1_1000184:	AmTr_v1.0_scaffold00006.323,AmTr_v1.0_scaffold00007.199,AmTr_v1.0_scaffold00048.28,AmTr_v1.0_scaffold00137.3,AmTr_v1.0_scaffold00176.10	Atha_AT1G06410,Atha_AT1G23870,Atha_AT1G60140,Atha_AT1G68020,Atha_AT1G70290,Atha_AT2G18700,Atha_AT4G17770	Glyma01g03870,Glyma02g03820,Glyma02g09480,Glyma04g35190,Glyma05g02020,Glyma06g19590,Glyma06g42820,Glyma07g26980,Glyma08g39870,Glyma10g41680,Glyma12g15500,Glyma13g01420,Glyma17g07530,Glyma18g18590,Glyma20g25540	Medtr1g032730,Medtr1g109620,Medtr3g078210,Medtr3g467030,Medtr4g080160,Medtr4g129270,Medtr8g063790,Medtr8g105740	LOC_Os01g53000,LOC_Os01g54560,LOC_Os02g54820,LOC_Os03g12360,LOC_Os05g44100,LOC_Os08g31980,LOC_Os08g34580,LOC_Os09g20990,LOC_Os09g23350,LOC_Os09g25890	Phvul.002G072400,Phvul.002G102300,Phvul.003G016300,Phvul.003G053000,Phvul.003G150400,Phvul.003G198800,Phvul.007G031800,Phvul.009G180300,Phvul.011G127700	Potri.001G139500,Potri.003G094500,Potri.004G061500,Potri.006G175500,Potri.008G136500,Potri.010G104500,Potri.011G070900,Potri.012G078500,Potri.015G074000,Potri.018G097700	Solyc01g005210.2,Solyc02g072150.2,Solyc04g025940.2,Solyc05g005750.2,Solyc07g006500.2,Solyc07g055300.2,Solyc08g076650.2,Solyc10g007950.2	GSVIVG01007789001,GSVIVG01011634001,GSVIVG01020215001,GSVIVG01020754001,GSVIVG01021260001,GSVIVG01031857001
OG1_1000185:	AmTr_v1.0_scaffold00039.126,AmTr_v1.0_scaffold00039.130,AmTr_v1.0_scaffold00039.131,AmTr_v1.0_scaffold00039.129,AmTr_v1.0_scaffold00039.137,AmTr_v1.0_scaffold00039.136,AmTr_v1.0_scaffold00166.24,AmTr_v1.0_scaffold00181.7	Atha_AT1G11610,Atha_AT2G30750,Atha_AT2G30770,Atha_AT5G24950,Atha_AT5G24960,Atha_AT4G13310,Atha_AT4G13290,Atha_AT5G42590,Atha_AT3G48270,Atha_AT3G48280,Atha_AT3G48290,Atha_AT3G48300,Atha_AT3G48310,Atha_AT3G48320,Atha_AT4G20240	Glyma07g31380,Glyma07g31390,Glyma09g26290,Glyma09g26340,Glyma09g26430,Glyma09g39660,Glyma13g25030,Glyma16g32000,Glyma16g32010,Glyma09g26384,Glyma09g26301,Glyma05g02760	Medtr0022s0290,Medtr4g089020,Medtr4g089025,Medtr4g089030,Medtr4g089055,Medtr4g104610,Medtr4g104550,Medtr4g104540,Medtr3g076530	LOC_Os01g36294,LOC_Os01g36350,LOC_Os08g01480,LOC_Os06g22020,LOC_Os08g01450,LOC_Os08g01510,LOC_Os08g01520,LOC_Os08g01490,LOC_Os11g27730,LOC_Os12g16720	Phvul.002G226700,Phvul.004G118800,Phvul.004G119200,Phvul.004G119300,Phvul.004G118700,Phvul.004G118900,Phvul.003G206400	Potri.012G089900,Potri.012G090000,Potri.015G086000,Potri.015G085800	Solyc03g111920.1,Solyc03g111930.2,Solyc03g111940.2,Solyc03g111950.2,Solyc03g111970.2,Solyc03g111990.2,Solyc03g112010.2,Solyc03g112030.1,Solyc03g112040.1,Solyc06g076160.2,Solyc03g111880.2	GSVIVG01007610001,GSVIVG01007618001
OG1_1000186:	NONE	Atha_AT1G04625,Atha_AT2G46460,Atha_AT2G04420,Atha_AT3G25270,Atha_AT1G47497,Atha_AT1G27870,Atha_AT5G65005,Atha_AT5G43755,Atha_AT1G77815,Atha_AT3G23320,Atha_AT2G02650,Atha_AT2G13980,Atha_AT1G52990,Atha_AT2G34320,Atha_AT4G03292,Atha_AT5G26617,Atha_AT1G10000,Atha_AT2G06845,Atha_AT4G29090,Atha_AT4G09490,Atha_AT3G09510,Atha_AT3G32130,Atha_AT4G09775,Atha_AT1G50160,Atha_AT5G44470,Atha_AT4G12170,Atha_AT1G…	Glyma02g38010,Glyma14g36165,Glyma03g02000,Glyma03g02020,Glyma10g22851,Glyma09g06591	NONE	LOC_Os01g05330,LOC_Os12g31630,LOC_Os01g70480,LOC_Os08g35300,LOC_Os11g40380,LOC_Os10g29450,LOC_Os01g07180,LOC_Os06g46960,LOC_Os01g09330,LOC_Os03g56170,LOC_Os04g13430,LOC_Os01g73662,LOC_Os05g14280,LOC_Os05g35850,LOC_Os11g05790,LOC_Os03g39190,LOC_Os11g03360,LOC_Os07g22660,LOC_Os05g26026,LOC_Os05g26049,LOC_Os05g27749,LOC_Os05g28050,LOC_Os05g27760,LOC_Os05g28140,LOC_Os06g47960,LOC_Os10g10060,LOC_Os11g…	Phvul.002G018000,Phvul.006G058500,Phvul.002G186500,Phvul.002G090700,Phvul.007G241000,Phvul.009G238600,Phvul.008G183100	Potri.004G032600,Potri.002G000400,Potri.005G152100	Solyc04g076610.1	NONE
OG1_1000187:	NONE	NONE	NONE	Medtr1g492880,Medtr4g045740	LOC_Os01g57920,LOC_Os10g03780,LOC_Os10g03690,LOC_Os08g05460,LOC_Os02g09580,LOC_Os10g03910,LOC_Os06g36220,LOC_Os10g03750,LOC_Os10g03760,LOC_Os10g03850,LOC_Os10g03730,LOC_Os04g35940,LOC_Os10g03620,LOC_Os08g09740,LOC_Os11g09640,LOC_Os08g09700,LOC_Os11g10180,LOC_Os11g09478,LOC_Os11g12480,LOC_Os10g03740,LOC_Os10g03660,LOC_Os10g03930,LOC_Os08g09910,LOC_Os08g09760,LOC_Os10g03900,LOC_Os08g09920,LOC_Os11g…	NONE	Potri.015G002000	NONE	GSVIVG01003200001
OG1_1000188:	AmTr_v1.0_scaffold00002.563,AmTr_v1.0_scaffold00005.243,AmTr_v1.0_scaffold00007.165,AmTr_v1.0_scaffold00007.168,AmTr_v1.0_scaffold00007.167,AmTr_v1.0_scaffold00007.169,AmTr_v1.0_scaffold00077.113,AmTr_v1.0_scaffold00045.177,AmTr_v1.0_scaffold00667.1,AmTr_v1.0_scaffold00007.166,AmTr_v1.0_scaffold00024.182,AmTr_v1.0_scaffold00024.183,AmTr_v1.0_scaffold00023.147,AmTr_v1.0_scaffold00077.112,AmTr_v1.0…	NONE	NONE	NONE	LOC_Os05g49450	NONE	NONE	NONE	NONE
OG1_1000189:	AmTr_v1.0_scaffold00007.396,AmTr_v1.0_scaffold00025.266,AmTr_v1.0_scaffold00146.65	Atha_AT1G16760,Atha_AT1G78940,Atha_AT2G24370,Atha_AT3G20200,Atha_AT4G31230,Atha_AT5G26150,Atha_AT5G35380,Atha_AT1G17540,Atha_AT1G72760,Atha_AT2G07020,Atha_AT5G12000	Glyma01g00490,Glyma04g08140,Glyma05g36460,Glyma06g08210,Glyma07g15650,Glyma08g03110,Glyma14g18380,Glyma17g28970,Glyma04g05600,Glyma14g12791,Glyma17g33441,Glyma07g00340,Glyma07g03970,Glyma13g45050,Glyma15g00280,Glyma13g42291,Glyma15g03101,Glyma19g02340	Medtr1g009310,Medtr2g105930,Medtr3g109100,Medtr6g093030,Medtr8g101300,Medtr8g101320,Medtr1g015050,Medtr3g104660,Medtr8g018830,Medtr2g099530	LOC_Os01g39970,LOC_Os02g12660,LOC_Os02g54590,LOC_Os06g09230	Phvul.001G045100,Phvul.001G060600,Phvul.009G102500,Phvul.002G302700,Phvul.004G177800,Phvul.005G185700,Phvul.010G165000,Phvul.010G134200,Phvul.009G079300,Phvul.005G156500	Potri.001G198300,Potri.006G225300,Potri.004G170900,Potri.006G078500,Potri.007G001900,Potri.014G001700,Potri.014G002800,Potri.018G002400,Potri.006G279500,Potri.018G147000,Potri.018G061600	Solyc04g049400.2,Solyc05g047550.2,Solyc06g043250.2,Solyc08g006140.1,Solyc08g069180.2,Solyc12g096010.1	GSVIVG01029530001,GSVIVG01032261001,GSVIVG01016815001,GSVIVG01035414001
OG1_1000190:	AmTr_v1.0_scaffold00009.73,AmTr_v1.0_scaffold00077.130,AmTr_v1.0_scaffold00097.45	Atha_AT2G32830,Atha_AT2G38940,Atha_AT3G54700,Atha_AT5G43340,Atha_AT5G43350,Atha_AT5G43360,Atha_AT5G43370	Glyma02g00840,Glyma03g31950,Glyma10g00950,Glyma10g04230,Glyma10g33020,Glyma10g33030,Glyma13g08720,Glyma14g28780,Glyma14g36650,Glyma19g34710,Glyma20g34610,Glyma20g34620	Medtr1g028600,Medtr1g043200,Medtr1g043220,Medtr1g043290,Medtr1g069930,Medtr1g069935,Medtr1g074930,Medtr1g074940,Medtr3g082700,Medtr5g068140,Medtr7g096870,Medtr7g096880	LOC_Os01g46860,LOC_Os03g04360,LOC_Os03g05610,LOC_Os03g05620,LOC_Os03g05640,LOC_Os04g10690,LOC_Os04g10750,LOC_Os08g45000,LOC_Os10g30770,LOC_Os10g30790,LOC_Os04g10800	Phvul.001G160600,Phvul.004G007300,Phvul.007G127300,Phvul.007G127400,Phvul.007G193200,Phvul.007G273200,Phvul.008G186800	Potri.001G318500,Potri.002G038900,Potri.005G175500,Potri.005G175700,Potri.005G223500,Potri.005G223600,Potri.010G071500,Potri.010G071600,Potri.010G071700,Potri.010G072000,Potri.015G022800,Potri.019G061900	Solyc03g005530.1,Solyc03g005560.1,Solyc06g034200.1,Solyc06g051850.1,Solyc06g051860.1,Solyc09g066410.1,Solyc09g090070.1,Solyc09g090080.1	GSVIVG01028732001,GSVIVG01028733001,GSVIVG01032651001,GSVIVG01027802001,GSVIVG01028321001
OG1_1000191:	AmTr_v1.0_scaffold00010.128,AmTr_v1.0_scaffold00027.155,AmTr_v1.0_scaffold00099.50,AmTr_v1.0_scaffold00099.51,AmTr_v1.0_scaffold00018.170	Atha_AT1G02800,Atha_AT1G22880,Atha_AT1G23210,Atha_AT1G70710,Atha_AT1G71380,Atha_AT4G02290,Atha_AT4G39010,Atha_AT4G39000	Glyma02g01990,Glyma03g37420,Glyma04g01030,Glyma04g12290,Glyma05g34850,Glyma06g01060,Glyma06g43020,Glyma06g48140,Glyma08g04840,Glyma10g02130,Glyma11g11910,Glyma12g00740,Glyma18g03470,Glyma19g40030,Glyma09g36620,Glyma12g00750	Medtr1g088190,Medtr3g080810,Medtr8g104820,Medtr3g010330,Medtr3g117500,Medtr4g035930,Medtr4g035955,Medtr4g035975	LOC_Os01g21070,LOC_Os02g03120,LOC_Os02g50040,LOC_Os04g36610,LOC_Os06g14540,LOC_Os08g02220,LOC_Os09g36060	Phvul.001G209500,Phvul.001G239900,Phvul.002G318800,Phvul.005G003100,Phvul.007G218400,Phvul.009G003200,Phvul.011G039400,Phvul.011G005600,Phvul.011G005400,Phvul.011G005500	Potri.001G083200,Potri.002G202400,Potri.003G147600,Potri.004G162200,Potri.008G132700,Potri.009G123900,Potri.010G109200,Potri.014G126900,Potri.019G069300,Potri.015G127900,Potri.015G128000	Solyc01g110340.2,Solyc08g083210.2,Solyc09g010210.2,Solyc09g075360.2,Solyc03g083820.1,Solyc11g040340.1	GSVIVG01018617001,GSVIVG01018619001,GSVIVG01028042001,GSVIVG01037210001,GSVIVG01024179001,GSVIVG01019664001
OG1_1000192:	AmTr_v1.0_scaffold00039.31,AmTr_v1.0_scaffold00102.48,AmTr_v1.0_scaffold00102.49	Atha_AT5G13930	Glyma01g22880,Glyma01g43880,Glyma02g14450,Glyma05g28610,Glyma08g11520,Glyma08g11530,Glyma08g11610,Glyma08g11620,Glyma08g11630,Glyma08g11635,Glyma09g08780,Glyma11g01350,Glyma19g27930	Medtr1g097910,Medtr1g097935,Medtr1g098140,Medtr2g058470,Medtr3g083910,Medtr3g083920,Medtr3g086260,Medtr3g088675,Medtr5g007713,Medtr5g007717,Medtr5g007730,Medtr5g007740,Medtr5g007760,Medtr7g016700,Medtr7g016720,Medtr7g016780,Medtr7g016800,Medtr7g016820,Medtr7g084300,Medtr7g113405,Medtr5g007723	LOC_Os07g11440,LOC_Os11g32650	Phvul.001G067800,Phvul.001G083000,Phvul.002G038600,Phvul.002G038700,Phvul.002G038900,Phvul.002G039000,Phvul.002G039100,Phvul.002G039300,Phvul.002G184300,Phvul.009G131000,Phvul.002G039200	Potri.001G028600,Potri.001G051500,Potri.001G051600,Potri.003G176700,Potri.003G176800,Potri.003G176900,Potri.012G138800,Potri.014G145100	Solyc05g053170.2,Solyc05g053550.2,Solyc09g091510.2,Solyc12g098090.1	GSVIVG01010554001,GSVIVG01010556001,GSVIVG01010563001,GSVIVG01010565001,GSVIVG01010572001,GSVIVG01010574001,GSVIVG01010580001,GSVIVG01010581001,GSVIVG01010582001,GSVIVG01010585001,GSVIVG01010589001,GSVIVG01010590001,GSVIVG01010561001,GSVIVG01032968001
OG1_1000193:	AmTr_v1.0_scaffold00025.385	Atha_AT4G36590,Atha_AT5G60440,Atha_AT2G24840	Glyma10g40060,Glyma20g27350,Glyma10g40070,Glyma20g27341,Glyma13g39016,Glyma10g40080,Glyma20g27330,Glyma20g27320,Glyma17g01771,Glyma20g27361	Medtr0121s0080,Medtr7g062350,Medtr8g043650,Medtr2g030740,Medtr1g105910,Medtr1g105920,Medtr1g012570,Medtr3g030770,Medtr1g108510,Medtr2g093190,Medtr3g052920,Medtr1g108580,Medtr1g075600,Medtr1g077360,Medtr1g105905,Medtr2g085280,Medtr5g053390,Medtr2g085250,Medtr5g055100,Medtr5g045560,Medtr3g052870,Medtr1g106070,Medtr1g075570,Medtr2g105290,Medtr4g127140,Medtr8g086290,Medtr4g036915,Medtr7g028448,Medtr3…	LOC_Os01g74440,LOC_Os09g02830,LOC_Os09g02780,LOC_Os06g30810,LOC_Os12g21850,LOC_Os06g30830	Phvul.001G186400,Phvul.007G047800,Phvul.007G048000,Phvul.007G047900,Phvul.003G139900	Potri.007G113800,Potri.017G047300,Potri.008G041500,Potri.009G084100,Potri.016G118900,Potri.016G119000,Potri.017G039800,Potri.017G040600,Potri.T101600,Potri.017G040700,Potri.T101400,Potri.009G084200	Solyc01g106700.2,Solyc04g064860.1,Solyc01g106730.1,Solyc04g047870.1,Solyc01g106720.1,Solyc01g106710.1	GSVIVG01010221001,GSVIVG01037024001,GSVIVG01037031001,GSVIVG01037026001,GSVIVG01037034001
OG1_1000194:	AmTr_v1.0_scaffold00002.354,AmTr_v1.0_scaffold00049.40,AmTr_v1.0_scaffold00123.4,AmTr_v1.0_scaffold00042.2	Atha_AT1G13460,Atha_AT3G09880,Atha_AT3G21650,Atha_AT3G26020,Atha_AT3G26030,Atha_AT4G15415,Atha_AT5G03470,Atha_AT5G25510,Atha_AT3G54930	Glyma02g43800,Glyma03g34240,Glyma04g07560,Glyma05g06450,Glyma06g07680,Glyma10g06670,Glyma11g37430,Glyma13g20870,Glyma14g05120,Glyma14g16160,Glyma17g30740,Glyma18g01400,Glyma19g22720,Glyma19g24375,Glyma19g36950,Glyma10g42380,Glyma05g08070,Glyma17g12930	Medtr1g011460,Medtr3g080070,Medtr3g086010,Medtr3g107980,Medtr4g113020,Medtr6g022720,Medtr1g062950,Medtr1g111570,Medtr7g102900	LOC_Os01g08310	Phvul.001G055500,Phvul.001G258400,Phvul.003G176100,Phvul.004G057400,Phvul.008G211700,Phvul.009G097600,Phvul.009G200100,Phvul.001G180600,Phvul.007G024500,Phvul.007G151100	Potri.002G226200,Potri.006G122300,Potri.006G247100,Potri.008G179900,Potri.008G180000,Potri.010G054300,Potri.010G054400,Potri.014G157000,Potri.016G098400,Potri.017G070100,Potri.018G034200,Potri.018G072900,Potri.T082300	Solyc02g067980.2,Solyc02g093800.2,Solyc05g014340.2,Solyc06g065690.2,Solyc07g049220.2,Solyc09g008400.2,Solyc10g083920.1,Solyc12g006920.1	GSVIVG01001852001,GSVIVG01010318001,GSVIVG01030486001,GSVIVG01015451001
OG1_1000195:	AmTr_v1.0_scaffold00003.118,AmTr_v1.0_scaffold00003.119,AmTr_v1.0_scaffold00003.127	NONE	Glyma07g37240,Glyma17g03365,Glyma07g37270,Glyma17g03360,Glyma17g03350,Glyma07g37280,Glyma17g03330,Glyma09g04510,Glyma15g15590,Glyma09g04550,Glyma15g15660,Glyma09g04555,Glyma15g15671,Glyma15g15680,Glyma17g03340	Medtr2g035100,Medtr2g035105,Medtr2g035130,Medtr2g035150,Medtr2g035120,Medtr2g435310,Medtr4g120760,Medtr4g120950	LOC_Os12g36830,LOC_Os12g36840,LOC_Os12g36880,LOC_Os12g36850,LOC_Os12g36860,LOC_Os03g18850	Phvul.002G209400,Phvul.002G209500,Phvul.003G109200,Phvul.003G109300,Phvul.003G109400,Phvul.003G109500,Phvul.003G109600,Phvul.003G109800,Phvul.003G109100,Phvul.003G109900,Phvul.003G109000,Phvul.009G252400,Phvul.009G252300,Phvul.009G253000	Potri.004G021100,Potri.011G025900,Potri.011G026000,Potri.011G026200,Potri.011G026100,Potri.014G152800,Potri.T111200,Potri.016G046500,Potri.008G213100,Potri.008G212500,Potri.008G212400,Potri.004G032900,Potri.004G033000,Potri.008G212100,Potri.008G212300,Potri.010G000600	Solyc03g117450.1,Solyc03g117460.1,Solyc05g054380.1	GSVIVG01035055001,GSVIVG01035062001,GSVIVG01035059001,GSVIVG01035061001,GSVIVG01035060001,GSVIVG01035071001,GSVIVG01035072001,GSVIVG01035066001,GSVIVG01035069001,GSVIVG01035074001,GSVIVG01035076001
OG1_1000196:	AmTr_v1.0_scaffold00079.112	Atha_AT1G66880,Atha_AT5G38210,Atha_AT1G18390,Atha_AT1G25390	Glyma02g09750,Glyma18g53220,Glyma07g10514,Glyma07g10695,Glyma09g31320,Glyma09g31401,Glyma08g09990,Glyma09g31333,Glyma09g19730,Glyma10g41740,Glyma19g21701,Glyma20g25394,Glyma20g25471,Glyma20g25481,Glyma10g41761,Glyma20g25382,Glyma20g25406,Glyma20g25418	Medtr1g110110,Medtr1g110120,Medtr1g110130,Medtr1g110180,Medtr6g044740,Medtr6g044830,Medtr6g083020,Medtr6g082820,Medtr6g082920,Medtr6g082940,Medtr6g083000,Medtr7g082530	LOC_Os01g04409,LOC_Os01g04450,LOC_Os01g49529,LOC_Os05g47770,LOC_Os05g47750	Phvul.007G030700,Phvul.007G030800,Phvul.007G030900,Phvul.007G031000,Phvul.007G031100,Phvul.008G007900,Phvul.004G154800,Phvul.002G182500	Potri.004G096600,Potri.004G096900,Potri.004G097100,Potri.017G118100,Potri.017G118400,Potri.T064000,Potri.T064100,Potri.010G121100,Potri.010G121200,Potri.012G054700,Potri.015G044800,Potri.015G045100,Potri.T113100,Potri.010G120800	Solyc03g119240.2,Solyc12g036330.1,Solyc05g008940.2,Solyc05g008950.2,Solyc05g008960.2,Solyc05g008980.2,Solyc05g008990.2,Solyc05g008970.1,Solyc05g008930.2,Solyc02g086270.2	GSVIVG01008327001,GSVIVG01011849001,GSVIVG01011850001,GSVIVG01008326001
OG1_1000197:	NONE	Atha_AT3G07870	NONE	Medtr0001s0260,Medtr1g050415,Medtr8g059190,Medtr0155s0050,Medtr4g045717,Medtr7g034030,Medtr4g045943,Medtr5g057715,Medtr8g095235,Medtr0157s0040,Medtr0389s0020,Medtr6g471190,Medtr0362s0010,Medtr3g040760,Medtr0002s0070,Medtr0441s0020,Medtr1g036650,Medtr0015s0170,Medtr0005s0250,Medtr3g463110,Medtr7g095830,Medtr6g015335,Medtr0159s0060,Medtr3g020105,Medtr2g064025,Medtr0260s0010,Medtr3g048545,Medtr7g081…	NONE	NONE	Potri.002G217900,Potri.002G223000,Potri.014G162600	Solyc12g006130.1	GSVIVG01030586001
OG1_1000198:	NONE	NONE	NONE	NONE	LOC_Os01g40730,LOC_Os01g40750,LOC_Os01g40740,LOC_Os11g03620,LOC_Os12g03400,LOC_Os07g45194,LOC_Os07g45195,LOC_Os05g43070,LOC_Os08g39000,LOC_Os10g34602,LOC_Os03g05630,LOC_Os12g10810,LOC_Os09g07160,LOC_Os01g66230,LOC_Os12g34920,LOC_Os05g39140,LOC_Os10g34614,LOC_Os12g34970,LOC_Os12g01350,LOC_Os12g34980,LOC_Os12g07370,LOC_Os12g38540,LOC_Os07g45130,LOC_Os07g45520,LOC_Os08g04590,LOC_Os08g04580,LOC_Os07g…	NONE	NONE	NONE	NONE
OG1_1000199:	AmTr_v1.0_scaffold00001.248,AmTr_v1.0_scaffold00009.265,AmTr_v1.0_scaffold00029.243,AmTr_v1.0_scaffold00149.31	Atha_AT1G01740,Atha_AT1G63500,Atha_AT3G54030,Atha_AT4G00710,Atha_AT4G35230,Atha_AT5G41260,Atha_AT5G59010,Atha_AT1G50990,Atha_AT3G09240,Atha_AT5G01060,Atha_AT5G46570,Atha_AT2G17090	Glyma01g26690,Glyma03g01300,Glyma03g15830,Glyma05g37870,Glyma07g07850,Glyma08g01730,Glyma11g14240,Glyma12g06200,Glyma13g41600,Glyma02g48030,Glyma05g06140,Glyma14g00540,Glyma17g16420	Medtr4g020070,Medtr4g065003,Medtr4g098740,Medtr5g098970,Medtr7g077150,Medtr8g031030,Medtr8g098370	LOC_Os03g04050,LOC_Os03g61010,LOC_Os10g39670,LOC_Os10g42110,LOC_Os04g58750	Phvul.002G289000,Phvul.003G229100,Phvul.008G291100,Phvul.010G075300,Phvul.010G097200,Phvul.011G060100	Potri.001G104700,Potri.001G246400,Potri.002G011800,Potri.002G158400,Potri.003G088900,Potri.003G126700,Potri.004G182800,Potri.005G249300,Potri.006G093900,Potri.009G039500,Potri.009G142800,Potri.014G082400,Potri.014G179300,Potri.016G105800	Solyc01g080880.2,Solyc04g082260.2,Solyc06g076600.1,Solyc09g011750.2,Solyc10g085000.1,Solyc11g064890.1,Solyc12g099830.1	GSVIVG01008685001,GSVIVG01013173001,GSVIVG01019759001,GSVIVG01023930001,GSVIVG01024833001,GSVIVG01026892001,GSVIVG01034043001
OG1_1000200:	AmTr_v1.0_scaffold00005.2,AmTr_v1.0_scaffold00084.15,AmTr_v1.0_scaffold00084.48,AmTr_v1.0_scaffold00123.11,AmTr_v1.0_scaffold00107.36,AmTr_v1.0_scaffold00060.136,AmTr_v1.0_scaffold00167.7,AmTr_v1.0_scaffold00015.29,AmTr_v1.0_scaffold00034.28,AmTr_v1.0_scaffold00050.32,AmTr_v1.0_scaffold00102.73,AmTr_v1.0_scaffold00145.14,AmTr_v1.0_scaffold00028.140,AmTr_v1.0_scaffold00060.155,AmTr_v1.0_scaffold00…	NONE	NONE	NONE	NONE	NONE	NONE	NONE	NONE
OG1_1000201:	AmTr_v1.0_scaffold00019.437,AmTr_v1.0_scaffold00061.68,AmTr_v1.0_scaffold00064.65,AmTr_v1.0_scaffold00065.212	Atha_AT1G55130,Atha_AT2G24170,Atha_AT3G13772,Atha_AT5G10840,Atha_AT5G25100,Atha_AT4G12650,Atha_AT5G35160	Glyma02g36551,Glyma04g06420,Glyma06g06460,Glyma06g28090,Glyma07g01240,Glyma08g20640,Glyma14g11780,Glyma17g08130,Glyma17g34020,Glyma02g47950,Glyma09g13210,Glyma13g13260,Glyma13g22480,Glyma14g00650,Glyma15g24670,Glyma17g11290,Glyma20g14250	Medtr0204s0010,Medtr3g082140,Medtr5g098730,Medtr1g014080,Medtr3g105950,Medtr8g016270	LOC_Os02g49050,LOC_Os02g55440,LOC_Os05g07650,LOC_Os08g19160,LOC_Os08g38820,LOC_Os06g37160,LOC_Os06g44140,LOC_Os09g38530	Phvul.001G041600,Phvul.003G155900,Phvul.009G086800,Phvul.009G204800,Phvul.010G139200,Phvul.003G175400,Phvul.006G012200,Phvul.008G289600,Phvul.009G209100	Potri.002G217300,Potri.006G189300,Potri.014G172200,Potri.018G113500,Potri.003G038700,Potri.006G184200,Potri.006G264500,Potri.018G018400,Potri.018G106600	Solyc03g121570.2,Solyc05g018870.1,Solyc06g062590.2,Solyc07g005600.2,Solyc08g006820.2,Solyc12g044890.1,Solyc06g065830.1,Solyc07g007030.1,Solyc07g056050.1,Solyc12g010390.1	GSVIVG01001034001,GSVIVG01011055001,GSVIVG01016851001,GSVIVG01035970001,GSVIVG01023607001
OG1_1000202:	NONE	Atha_AT1G47620,Atha_AT1G57750,Atha_AT1G65340,Atha_AT2G21910,Atha_AT2G23180,Atha_AT4G32170,Atha_AT4G39480,Atha_AT4G39490,Atha_AT4G39500,Atha_AT4G39510,Atha_AT5G02900,Atha_AT5G52320	Glyma05g09060,Glyma05g09070,Glyma05g09080,Glyma19g00450,Glyma19g00570,Glyma19g00590,Glyma19g09290,Glyma20g00740,Glyma20g00750	Medtr1g035580,Medtr1g035670,Medtr1g035750,Medtr1g035760,Medtr1g035790,Medtr1g035800,Medtr1g035830,Medtr1g035860,Medtr1g035940,Medtr1g036010,Medtr1g036130,Medtr1g036200,Medtr1g036270,Medtr1g050362,Medtr7g033580,Medtr1g069715,Medtr7g033570,Medtr8g088470,Medtr6g004590,Medtr6g004600,Medtr6g004610,Medtr6g004630,Medtr6g004670	LOC_Os03g04530,LOC_Os03g04650,LOC_Os03g04660,LOC_Os08g16260,LOC_Os03g04640,LOC_Os03g04680,LOC_Os03g04630,LOC_Os08g16320,LOC_Os08g16430	Phvul.004G005400,Phvul.004G005700,Phvul.004G005800,Phvul.004G005900,Phvul.004G006000,Phvul.004G006100,Phvul.004G006300,Phvul.010G019100,Phvul.010G019500,Phvul.010G019600	Potri.001G397900,Potri.005G064400,Potri.007G080300,Potri.015G132800	Solyc04g011920.1,Solyc04g011940.1,Solyc04g051730.1,Solyc10g080870.2,Solyc10g080840.1,Solyc10g087040.1	GSVIVG01030870001,GSVIVG01030871001
OG1_1000203:	AmTr_v1.0_scaffold00122.49	Atha_AT3G08680,Atha_AT5G05160,Atha_AT5G58300,Atha_AT2G26730,Atha_AT1G64210,Atha_AT4G23740,Atha_AT5G24100,Atha_AT5G53320	Glyma01g43340,Glyma02g38440,Glyma04g41770,Glyma05g37130,Glyma06g13000,Glyma08g02450,Glyma11g02150,Glyma13g08810,Glyma14g29130,Glyma04g40180,Glyma06g14630,Glyma09g40941,Glyma14g36630,Glyma18g44870,Glyma02g40340,Glyma11g31440,Glyma14g38630,Glyma18g05740,Glyma05g08140,Glyma06g23590,Glyma17g12880	Medtr1g028890,Medtr3g090660,Medtr5g009660,Medtr8g099195,Medtr3g090665,Medtr3g093710,Medtr5g068210,Medtr7g073710,Medtr5g075630,Medtr3g062500,Medtr4g113100	LOC_Os01g60330,LOC_Os03g21510,LOC_Os05g40200,LOC_Os07g48310,LOC_Os01g12390	Phvul.002G162400,Phvul.002G295600,Phvul.008G160700,Phvul.009G136800,Phvul.006G080200,Phvul.008G080500,Phvul.008G186900,Phvul.008G245900,Phvul.009G042300,Phvul.003G159700	Potri.001G095200,Potri.003G136100,Potri.012G033200,Potri.015G023500,Potri.016G139200,Potri.019G062100,Potri.019G131500,Potri.013G158800,Potri.018G074300	Solyc03g095490.2,Solyc06g048560.1,Solyc06g082610.2,Solyc09g030450.2,Solyc03g111670.2,Solyc08g081940.2	GSVIVG01024545001,GSVIVG01025870001,GSVIVG01015460001,GSVIVG01028727001
OG1_1000204:	NONE	Atha_AT4G10265,Atha_AT4G10270	Glyma06g45240,Glyma06g45370,Glyma06g45280,Glyma06g45420,Glyma06g45410,Glyma06g45430,Glyma06g45381,Glyma12g11650,Glyma12g32710,Glyma12g32725,Glyma13g37750,Glyma13g37760,Glyma12g32750,Glyma13g37720,Glyma12g34680,Glyma13g35820,Glyma13g35850,Glyma13g37740,Glyma06g45390	Medtr2g089865,Medtr2g089945,Medtr2g089930,Medtr2g089905,Medtr2g089940,Medtr2g089960,Medtr2g089985,Medtr2g089965,Medtr2g089925,Medtr2g089950,Medtr2g089970,Medtr2g089990,Medtr2g481150,Medtr2g481160,Medtr4g045990	LOC_Os04g54240,LOC_Os04g54300,LOC_Os04g54310	Phvul.005G108300,Phvul.011G110800,Phvul.005G087200,Phvul.005G108000,Phvul.005G108200,Phvul.011G110900	Potri.001G408300,Potri.011G126000,Potri.013G148000,Potri.013G148100,Potri.019G116500,Potri.019G116800,Potri.T162300,Potri.019G116600,Potri.019G117400,Potri.019G116900,Potri.019G117200,Potri.019G117500,Potri.T162600,Potri.T162500,Potri.019G117600,Potri.T162700,Potri.019G117100,Potri.T162200,Potri.T162400,Potri.019G117700,Potri.019G117300	Solyc07g054750.1,Solyc07g054770.1,Solyc07g054790.1,Solyc07g054760.1,Solyc07g054800.1,Solyc07g054780.1	GSVIVG01029998001,GSVIVG01030001001,GSVIVG01014446001
OG1_1000205:	AmTr_v1.0_scaffold00001.179,AmTr_v1.0_scaffold00017.213,AmTr_v1.0_scaffold00153.27,AmTr_v1.0_scaffold00059.20	Atha_AT1G19430,Atha_AT1G29470,Atha_AT5G64030,Atha_AT2G34300,Atha_AT2G40280,Atha_AT3G51070,Atha_AT3G56080,Atha_AT1G75200	Glyma01g37600,Glyma02g05840,Glyma02g43110,Glyma04g38870,Glyma04g42270,Glyma05g32670,Glyma06g12540,Glyma06g16050,Glyma08g00320,Glyma11g07700,Glyma11g35590,Glyma14g06200,Glyma18g02830,Glyma14g08145,Glyma17g36880	Medtr1g022255,Medtr3g088790,Medtr3g096480,Medtr5g021100,Medtr8g093880,Medtr3g071530,Medtr5g083150,Medtr8g076650,Medtr1g022225	LOC_Os01g61250,LOC_Os01g66110,LOC_Os04g59590,LOC_Os05g39520,LOC_Os06g49860,LOC_Os11g08314,LOC_Os03g56380,LOC_Os03g56390	Phvul.001G245500,Phvul.002G273700,Phvul.008G221500,Phvul.009G132000,Phvul.009G155600,Phvul.002G166600,Phvul.003G258000,Phvul.001G014500	Potri.002G075800,Potri.002G260600,Potri.005G065200,Potri.005G118100,Potri.005G184500,Potri.007G017400,Potri.007G104000,Potri.010G185000,Potri.002G260700	Solyc02g084670.2,Solyc04g063230.2,Solyc04g080360.2,Solyc05g052500.2,Solyc05g056580.2,Solyc06g051000.2,Solyc04g080340.2	GSVIVG01008776001,GSVIVG01009709001,GSVIVG01018844001,GSVIVG01026451001,GSVIVG01032763001,GSVIVG01009707001
OG1_1000206:	AmTr_v1.0_scaffold00002.564,AmTr_v1.0_scaffold00122.41,AmTr_v1.0_scaffold00218.8,AmTr_v1.0_scaffold00039.187	Atha_AT1G04180,Atha_AT1G04610,Atha_AT2G33230,Atha_AT4G28720,Atha_AT5G43890,Atha_AT4G32540,Atha_AT5G11320,Atha_AT4G13260,Atha_AT5G25620	Glyma03g32670,Glyma04g08440,Glyma10g04760,Glyma10g25760,Glyma13g19100,Glyma14g20670,Glyma17g25630,Glyma19g35420,Glyma20g20180,Glyma04g07450,Glyma06g07570,Glyma14g15820,Glyma17g30920,Glyma05g35430,Glyma06g08560,Glyma07g09500,Glyma08g04310,Glyma09g32320	Medtr1g008380,Medtr1g069275,Medtr3g109520,Medtr6g086870,Medtr1g046230,Medtr7g099330,Medtr7g099160,Medtr1g011630	LOC_Os01g53200,LOC_Os05g45240,LOC_Os04g03980,LOC_Os07g25540,LOC_Os01g45760	Phvul.001G054600,Phvul.009G096500,Phvul.001G078900,Phvul.002G313200,Phvul.004G163400,Phvul.009G105400,Phvul.001G168000,Phvul.007G155100,Phvul.007G155200,Phvul.007G238900	Potri.002G254200,Potri.006G243400,Potri.008G174600,Potri.010G062400,Potri.006G248200,Potri.007G028200,Potri.018G036800,Potri.018G033200	Solyc06g008050.2,Solyc06g083700.2,Solyc09g064160.2,Solyc09g091090.1,Solyc06g065630.2,Solyc08g068160.1	GSVIVG01015388001,GSVIVG01018990001,GSVIVG01035678001,GSVIVG01028471001,GSVIVG01028991001,GSVIVG01035788001
OG1_1000207:	AmTr_v1.0_scaffold00077.208,AmTr_v1.0_scaffold00097.27,AmTr_v1.0_scaffold00009.77	Atha_AT1G64040,Atha_AT2G29400,Atha_AT2G39840,Atha_AT4G11240,Atha_AT5G59160,Atha_AT3G46820,Atha_AT3G05580,Atha_AT5G27840,Atha_AT5G43380	Glyma02g00850,Glyma02g41890,Glyma03g41200,Glyma08g02180,Glyma10g00960,Glyma10g30970,Glyma10g33040,Glyma14g07080,Glyma19g43800,Glyma20g34590,Glyma20g36510,Glyma05g37370,Glyma03g39440,Glyma19g42050,Glyma06g03000	Medtr1g043240,Medtr1g074880,Medtr1g079950,Medtr5g081230,Medtr7g116380,Medtr8g098980,Medtr7g112870,Medtr8g005010	LOC_Os02g57450,LOC_Os03g16110,LOC_Os06g06880,LOC_Os08g35440,LOC_Os01g24750	Phvul.002G293400,Phvul.006G106000,Phvul.007G121400,Phvul.008G229900,Phvul.003G033800,Phvul.007G127600,Phvul.007G273100,Phvul.006G088900	Potri.001G098600,Potri.001G245700,Potri.008G060800,Potri.008G166300,Potri.009G037700,Potri.010G197600,Potri.013G045900,Potri.019G018000,Potri.005G024100,Potri.013G014700,Potri.006G113100,Potri.016G142700	Solyc05g055060.2,Solyc06g005800.2,Solyc06g030490.2,Solyc06g053630.2,Solyc06g076430.2,Solyc09g090060.2,Solyc01g099860.2	GSVIVG01016462001,GSVIVG01019425001,GSVIVG01024867001,GSVIVG01027800001,GSVIVG01023546001,GSVIVG01029844001,GSVIVG01031180001
OG1_1000208:	NONE	Atha_AT2G23550,Atha_AT2G23580,Atha_AT2G23560,Atha_AT2G23610,Atha_AT4G37150,Atha_AT2G23570,Atha_AT2G23590,Atha_AT2G23600,Atha_AT2G23620,Atha_AT3G50440,Atha_AT5G10300	Glyma02g06990,Glyma16g26050,Glyma02g07010,Glyma02g07000,Glyma02g07030,Glyma02g07040,Glyma02g07060,Glyma16g26060,Glyma11g06320	Medtr3g464040,Medtr8g008660,Medtr8g008505,Medtr8g008500,Medtr8g007675,Medtr5g018280,Medtr5g018300,Medtr5g018320,Medtr8g079120	LOC_Os01g25360,LOC_Os01g37630,LOC_Os01g37650,LOC_Os01g70830,LOC_Os01g70840,LOC_Os01g70850,LOC_Os01g70860,LOC_Os05g30760,LOC_Os01g57770	Phvul.003G248200,Phvul.003G248300,Phvul.002G022200,Phvul.004G078700	Potri.007G036700,Potri.007G036800,Potri.007G037300,Potri.007G037700,Potri.009G107200,Potri.009G107300,Potri.009G107500	Solyc01g108680.2,Solyc01g108810.2,Solyc01g108780.2,Solyc07g054880.2,Solyc07g054900.2,Solyc01g108740.2,Solyc09g014970.2,Solyc01g108820.1,Solyc01g108750.2,Solyc02g065240.2,Solyc03g070380.2,Solyc02g065280.2,Solyc03g044740.2,Solyc03g044790.2	GSVIVG01005061001,GSVIVG01005062001,GSVIVG01005064001,GSVIVG01005067001,GSVIVG01005068001,GSVIVG01005069001,GSVIVG01031813001,GSVIVG01031817001,GSVIVG01031824001,GSVIVG01031833001,GSVIVG01005065001
OG1_1000209:	AmTr_v1.0_scaffold00029.52,AmTr_v1.0_scaffold00037.81,AmTr_v1.0_scaffold00021.230,AmTr_v1.0_scaffold00057.248,AmTr_v1.0_scaffold00072.47	Atha_AT1G11950,Atha_AT1G62310,Atha_AT4G00990,Atha_AT1G09060,Atha_AT3G07610	Glyma0010s50,Glyma11g36251,Glyma19g14700,Glyma08g42515,Glyma07g39310,Glyma10g43080,Glyma15g11770,Glyma17g01410,Glyma19g12090,Glyma08g48350,Glyma13g16671,Glyma09g16540,Glyma09g16592,Glyma10g29371,Glyma20g37910,Glyma20g23860,Glyma11g31863,Glyma14g26015	Medtr0020s0100,Medtr1g069565,Medtr1g114070,Medtr1g114130,Medtr1g114150,Medtr5g047620,Medtr5g065200,Medtr2g024270,Medtr4g132540,Medtr7g117445,Medtr2g024140,Medtr1g083120,Medtr1g008060	LOC_Os02g01940,LOC_Os03g31594,LOC_Os02g58210,LOC_Os03g22540,LOC_Os09g22540	Phvul.003G031500,Phvul.003G081400,Phvul.006G146500,Phvul.007G016300,Phvul.009G044500,Phvul.007G196300	Potri.004G006200,Potri.005G082900,Potri.005G091200,Potri.011G009700,Potri.T037200,Potri.005G027000,Potri.013G019000,Potri.015G012800	Solyc02g081010.1,Solyc02g082400.2,Solyc09g091490.1,Solyc03g083240.2,Solyc04g049140.2,Solyc08g065820.1,Solyc02g078790.2	GSVIVG01012667001,GSVIVG01026208001,GSVIVG01027160001,GSVIVG01033203001,GSVIVG01038553001,GSVIVG01031114001
OG1_1000210:	AmTr_v1.0_scaffold00067.103,AmTr_v1.0_scaffold00149.73,AmTr_v1.0_scaffold00149.74	Atha_AT1G48720,Atha_AT3G18670	Glyma01g01550,Glyma01g01700,Glyma09g40191,Glyma13g29741,Glyma15g09316,Glyma09g06085	Medtr5g028130,Medtr5g028190,Medtr1g016000,Medtr2g017930	NONE	Phvul.002G135000,Phvul.002G135800,Phvul.009G240400,Phvul.006G171500	Potri.004G003300,Potri.014G057900,Potri.004G003600,Potri.T156300,Potri.011G017100,Potri.015G118600,Potri.011G019500,Potri.011G020200,Potri.011G020500,Potri.011G019600,Potri.011G019800,Potri.011G016800,Potri.011G019200,Potri.011G017400,Potri.005G057900,Potri.007G110000,Potri.008G022900,Potri.008G023200,Potri.008G023500,Potri.008G023700,Potri.008G023400,Potri.008G023100,Potri.011G016400,Potri.011G0…	Solyc09g098050.2,Solyc09g098060.2	GSVIVG01011198001,GSVIVG01011201001,GSVIVG01011204001,GSVIVG01011219001,GSVIVG01011216001,GSVIVG01026533001,GSVIVG01026534001
OG1_1000211:	NONE	Atha_AT1G19190,Atha_AT2G03550,Atha_AT3G48700,Atha_AT3G48690,Atha_AT1G49650,Atha_AT1G49660,Atha_AT1G49640,Atha_AT1G47480	Glyma02g15170,Glyma07g33320,Glyma04g03980,Glyma06g04140,Glyma01g45000,Glyma02g15120,Glyma02g15150,Glyma07g33330,Glyma17g36220	Medtr4g086470,Medtr4g086480,Medtr4g086510,Medtr7g056207,Medtr3g101420,Medtr4g086540	LOC_Os02g35940,LOC_Os04g37680,LOC_Os09g28620,LOC_Os09g28640,LOC_Os09g28650,LOC_Os09g28630,LOC_Os09g28720,LOC_Os06g11090,LOC_Os08g37010,LOC_Os06g11130,LOC_Os06g11135,LOC_Os09g28740,LOC_Os09g28690,LOC_Os08g37040,LOC_Os08g37030,LOC_Os08g37050,LOC_Os08g37060,LOC_Os09g28750,LOC_Os09g28230,LOC_Os09g28280,LOC_Os09g28660,LOC_Os09g28730	Phvul.003G295100,Phvul.003G295200,Phvul.003G295300,Phvul.009G063600,Phvul.003G295000,Phvul.001G020500	Potri.004G142400,Potri.009G104000,Potri.009G104100,Potri.009G104400,Potri.009G104300,Potri.009G104900,Potri.004G143100,Potri.009G105100,Potri.014G032600,Potri.014G032700,Potri.014G032800,Potri.009G103800	Solyc01g108520.1,Solyc01g108530.2,Solyc10g050880.1,Solyc01g108540.2,Solyc01g108560.2,Solyc01g108570.2,Solyc01g108580.2,Solyc04g079190.2	GSVIVG01009528001,GSVIVG01031772001
OG1_1000212:	NONE	Atha_AT1G36675	NONE	Medtr0004s0250,Medtr3g068050,Medtr3g053420,Medtr0004s0260,Medtr3g464850,Medtr7g083520,Medtr7g072210,Medtr6g453050,Medtr1g106885,Medtr1g046830,Medtr2g022120,Medtr5g077245,Medtr4g026120,Medtr4g036435,Medtr5g066280,Medtr3g067785,Medtr4g013220,Medtr6g092533,Medtr1g075060,Medtr3g464310,Medtr6g016670,Medtr7g461350,Medtr2g072860,Medtr1g100375,Medtr3g464170,Medtr6g051405,Medtr1g471070,Medtr3g450670,Medtr…	NONE	NONE	NONE	NONE	NONE
OG1_1000213:	NONE	NONE	NONE	NONE	NONE	Phvul.011G127900,Phvul.007G229900	Potri.001G193800,Potri.T037000,Potri.014G186300,Potri.014G188600,Potri.014G186500,Potri.018G089600,Potri.T046700,Potri.008G220500,Potri.012G070200,Potri.014G186100,Potri.014G189100,Potri.014G189200,Potri.012G062800,Potri.019G047100,Potri.014G187700,Potri.T046400,Potri.014G192000,Potri.015G053200,Potri.012G053300,Potri.014G187900,Potri.005G146200,Potri.001G194600,Potri.017G068800,Potri.006G202800,…	Solyc11g050700.1	NONE
OG1_1000214:	AmTr_v1.0_scaffold00001.214,AmTr_v1.0_scaffold00011.99,AmTr_v1.0_scaffold00047.37,AmTr_v1.0_scaffold05591.1,AmTr_v1.0_scaffold00053.29,AmTr_v1.0_scaffold00041.274,AmTr_v1.0_scaffold00090.106,AmTr_v1.0_scaffold00068.24,AmTr_v1.0_scaffold00011.73,AmTr_v1.0_scaffold00047.187,AmTr_v1.0_scaffold00039.110,AmTr_v1.0_scaffold00062.44,AmTr_v1.0_scaffold00015.99,AmTr_v1.0_scaffold00001.348,AmTr_v1.0_scaffo…	NONE	NONE	Medtr8g464800	NONE	NONE	NONE	NONE	NONE
OG1_1000215:	AmTr_v1.0_scaffold00002.254,AmTr_v1.0_scaffold00017.185,AmTr_v1.0_scaffold00120.42,AmTr_v1.0_scaffold00329.1,AmTr_v1.0_scaffold00105.40,AmTr_v1.0_scaffold00129.21,AmTr_v1.0_scaffold00098.56,AmTr_v1.0_scaffold00003.376,AmTr_v1.0_scaffold00403.2,AmTr_v1.0_scaffold00003.379,AmTr_v1.0_scaffold00150.30,AmTr_v1.0_scaffold00005.200,AmTr_v1.0_scaffold00035.50,AmTr_v1.0_scaffold00121.18,AmTr_v1.0_scaffold…	NONE	NONE	NONE	NONE	NONE	NONE	NONE	NONE
OG1_1000216:	AmTr_v1.0_scaffold00024.315,AmTr_v1.0_scaffold00025.102	Atha_AT1G18150,Atha_AT1G53510,Atha_AT1G73670,Atha_AT2G01450,Atha_AT2G42880,Atha_AT3G14720,Atha_AT3G18040,Atha_AT5G19010	Glyma02g45630,Glyma05g33980,Glyma07g11470,Glyma07g38510,Glyma08g05700,Glyma08g42240,Glyma09g30790,Glyma13g28120,Glyma13g33860,Glyma14g03190,Glyma15g10940,Glyma15g38490,Glyma17g02220,Glyma18g12720	Medtr2g021330,Medtr2g072840,Medtr3g089510,Medtr4g117490,Medtr5g091680,Medtr6g079470,Medtr8g106960,Medtr8g461040	LOC_Os01g43910,LOC_Os01g45620,LOC_Os01g47530,LOC_Os02g04230,LOC_Os05g05160,LOC_Os05g49140,LOC_Os05g50120,LOC_Os06g26340,LOC_Os06g49430,LOC_Os11g17080	Phvul.002G328300,Phvul.003G095900,Phvul.004G151200,Phvul.005G069800,Phvul.006G033600,Phvul.006G155300,Phvul.008G191500	Potri.001G381300,Potri.002G059900,Potri.005G201800,Potri.008G130000,Potri.008G200800,Potri.010G029700,Potri.010G112200,Potri.011G102500,Potri.012G048600,Potri.015G040300	Solyc01g080240.2,Solyc04g007710.2,Solyc05g008020.2,Solyc06g068990.2,Solyc07g056350.2,Solyc07g062080.2,Solyc10g007500.2,Solyc12g040680.1	GSVIVG01000784001,GSVIVG01008408001,GSVIVG01011749001,GSVIVG01014081001,GSVIVG01017873001
OG1_1000217:	AmTr_v1.0_scaffold00034.47,AmTr_v1.0_scaffold00044.106	Atha_AT1G11310,Atha_AT1G61560,Atha_AT2G39200,Atha_AT1G42560,Atha_AT2G33670,Atha_AT2G17430,Atha_AT2G17480,Atha_AT5G65970	Glyma01g36170,Glyma04g01710,Glyma09g32920,Glyma11g09270,Glyma16g21510,Glyma02g07110,Glyma10g35640,Glyma11g15920,Glyma12g07530,Glyma12g29310,Glyma12g29330,Glyma13g40276,Glyma16g26090,Glyma16g26100,Glyma20g31910,Glyma06g01800,Glyma04g01730,Glyma06g01820	Medtr2g093750,Medtr6g033330,Medtr3g115960,Medtr8g073130,Medtr5g024700,Medtr3g115940	LOC_Os03g03700,LOC_Os06g29110,LOC_Os10g39520	Phvul.002G117900,Phvul.003G271300,Phvul.004G071700,Phvul.004G071800,Phvul.005G136700,Phvul.005G136800,Phvul.007G093600,Phvul.011G073800,Phvul.009G006800,Phvul.009G007000	Potri.002G006700,Potri.005G099200,Potri.007G064300,Potri.002G007000,Potri.005G254300,Potri.007G064200,Potri.T141500,Potri.008G041400,Potri.009G011900,Potri.010G220500,Potri.016G088000	Solyc00g007200.2,Solyc02g082430.2,Solyc08g067760.2,Solyc03g095650.2,Solyc04g049090.2,Solyc06g010030.2,Solyc11g069220.1	GSVIVG01013408001,GSVIVG01022305001,GSVIVG01016302001,GSVIVG01016304001,GSVIVG01025162001,GSVIVG01025653001,GSVIVG01013406001
OG1_1000218:	AmTr_v1.0_scaffold00045.189,AmTr_v1.0_scaffold00066.67,AmTr_v1.0_scaffold00103.62,AmTr_v1.0_scaffold00045.186,AmTr_v1.0_scaffold00045.188	Atha_AT1G05960,Atha_AT2G41830,Atha_AT5G21080,Atha_AT1G56440,Atha_AT5G26850,Atha_AT2G47350	Glyma03g29390,Glyma09g36260,Glyma11g13670,Glyma12g01070,Glyma12g05671,Glyma13g41900,Glyma15g03500,Glyma03g37890,Glyma19g40490,Glyma06g35940,Glyma06g35956,Glyma10g28810,Glyma20g22920,Glyma10g28800,Glyma20g22910,Glyma20g22930	Medtr2g098850,Medtr4g039320,Medtr4g067110,Medtr7g091780,Medtr1g084100,Medtr1g084090	LOC_Os02g05040,LOC_Os02g53990,LOC_Os07g10550,LOC_Os05g03910,LOC_Os03g19520,LOC_Os01g67290	Phvul.001G134800,Phvul.005G152600,Phvul.011G013000,Phvul.011G054800,Phvul.001G213800,Phvul.007G201600,Phvul.007G201500	Potri.002G195100,Potri.014G119600,Potri.005G014000,Potri.005G017000,Potri.013G008300,Potri.005G014100,Potri.005G017100,Potri.013G008400,Potri.006G052100,Potri.007G128000,Potri.016G055100,Potri.017G030800,Potri.013G008500	Solyc01g087450.2,Solyc04g015580.2,Solyc01g079350.2,Solyc10g045540.1,Solyc01g100530.2,Solyc11g044480.1,Solyc01g100540.2	GSVIVG01010751001,GSVIVG01031243001,GSVIVG01032134001,GSVIVG01033301001,GSVIVG01031244001,GSVIVG01028133001
OG1_1000219:	NONE	Atha_AT1G44080,Atha_AT4G35733,Atha_AT3G25750,Atha_AT2G26160,Atha_AT1G65770,Atha_AT1G65740,Atha_AT1G65760,Atha_AT1G57906,Atha_AT2G17690	Glyma02g04930	Medtr1g007200,Medtr1g007250,Medtr1g007220,Medtr1g026850,Medtr1g007260,Medtr5g042230,Medtr6g018370,Medtr3g029820,Medtr1g016540,Medtr5g078450,Medtr6g018360,Medtr2g047180,Medtr6g018390,Medtr6g018315,Medtr3g030080,Medtr6g027100,Medtr6g018400,Medtr6g027040,Medtr3g029650,Medtr3g030380,Medtr3g030360,Medtr3g030480,Medtr3g030440,Medtr3g092000,Medtr3g029670,Medtr3g029920,Medtr3g030355,Medtr1g016570,Medtr3g…	NONE	Phvul.003G267700	Potri.005G104100,Potri.005G105000,Potri.005G105200,Potri.005G105400,Potri.005G105100	Solyc02g083170.2,Solyc11g005160.1	NONE
OG1_1000220:	AmTr_v1.0_scaffold00012.268	Atha_AT2G38870,Atha_AT5G43580	Glyma10g32820,Glyma20g34820,Glyma10g32830,Glyma20g34810,Glyma11g21110,Glyma20g34830	Medtr3g020970,Medtr5g090250,Medtr1g075410,Medtr1g075340,Medtr1g075380,Medtr3g020800,Medtr5g045470	LOC_Os01g42860,LOC_Os05g01920,LOC_Os02g03140,LOC_Os02g03190,LOC_Os08g34249,LOC_Os08g34258,LOC_Os02g03150,LOC_Os02g03170,LOC_Os02g03180,LOC_Os12g36210,LOC_Os12g36240,LOC_Os12g36220,LOC_Os11g17790	Phvul.005G032000,Phvul.007G125500,Phvul.009G203600	Potri.005G221000,Potri.011G110100,Potri.011G110400,Potri.006G088500,Potri.T082800,Potri.006G088700,Potri.T083400,Potri.006G212000,Potri.006G212200,Potri.016G079100,Potri.016G078900,Potri.016G078800,Potri.016G079000,Potri.010G075200,Potri.010G075600,Potri.010G075400	Solyc01g108380.1,Solyc01g108390.2,Solyc08g080630.2,Solyc10g086090.1,Solyc10g086100.1,Solyc09g084450.2,Solyc09g084460.2,Solyc09g084440.2,Solyc09g084470.2,Solyc09g089530.2,Solyc09g084480.2,Solyc09g083440.2,Solyc09g084490.2,Solyc09g089520.2,Solyc09g089500.2,Solyc09g089540.2,Solyc09g089490.2,Solyc09g083430.1,Solyc09g089510.2	GSVIVG01018137001,GSVIVG01018139001,GSVIVG01018142001,GSVIVG01034125001,GSVIVG01018141001
OG1_1000221:	AmTr_v1.0_scaffold00002.582,AmTr_v1.0_scaffold00002.583,AmTr_v1.0_scaffold00002.584	Atha_AT1G10810,Atha_AT1G60680,Atha_AT1G60690,Atha_AT1G60710,Atha_AT1G60730,Atha_AT1G60750	Glyma03g40680,Glyma10g30360,Glyma19g43360,Glyma03g40870,Glyma03g40880,Glyma06g40790,Glyma06g40800,Glyma08g29130,Glyma10g38890,Glyma10g38900,Glyma19g27130,Glyma03g40860	Medtr7g021680,Medtr7g021820,Medtr7g021850,Medtr7g114980,Medtr7g114990,Medtr7g115010,Medtr1g102750,Medtr7g114970	LOC_Os04g26870,LOC_Os04g26910,LOC_Os04g27060,LOC_Os10g28320,LOC_Os01g43090	Phvul.006G101100,Phvul.006G101300,Phvul.006G103300,Phvul.006G103400,Phvul.007G062100,Phvul.008G017800	Potri.002G234000,Potri.002G234100,Potri.002G234200,Potri.002G234300,Potri.014G147700,Potri.T131700,Potri.005G052400,Potri.013G040000,Potri.013G040100,Potri.T103300,Potri.T103400	Solyc01g097380.1,Solyc01g097390.2,Solyc09g082720.2,Solyc09g082730.2,Solyc09g097960.2,Solyc09g097970.2,Solyc09g097980.2,Solyc09g098000.2,Solyc09g098090.2	GSVIVG01018047001,GSVIVG01021809001,GSVIVG01021808001,GSVIVG01021812001,GSVIVG01021816001,GSVIVG01021818001,GSVIVG01021820001,GSVIVG01031646001,GSVIVG01031649001,GSVIVG01031651001,GSVIVG01021822001
OG1_1000222:	AmTr_v1.0_scaffold00007.382,AmTr_v1.0_scaffold00025.251,AmTr_v1.0_scaffold00029.187,AmTr_v1.0_scaffold00092.36	Atha_AT1G19220,Atha_AT5G20730,Atha_AT1G30330,Atha_AT5G37020	Glyma01g00510,Glyma05g36430,Glyma07g15640,Glyma08g03141,Glyma02g40650,Glyma02g45100,Glyma05g27580,Glyma08g10550,Glyma11g31940,Glyma13g29320,Glyma14g03650,Glyma14g38940,Glyma15g09750,Glyma18g05330,Glyma09g08350,Glyma13g17270,Glyma15g19980,Glyma17g05220	Medtr2g018690,Medtr5g076270,Medtr8g079492,Medtr2g043250,Medtr4g124900,Medtr8g101360,Medtr3g064050	LOC_Os02g04810,LOC_Os06g09660,LOC_Os06g48950,LOC_Os08g40900,LOC_Os02g06910,LOC_Os04g57610,LOC_Os06g46410,LOC_Os12g41950	Phvul.002G177600,Phvul.002G233600,Phvul.006G084200,Phvul.008G197600,Phvul.008G242400,Phvul.003G128800,Phvul.004G177600,Phvul.009G224800	Potri.001G358500,Potri.002G055000,Potri.004G078200,Potri.005G207700,Potri.011G091900,Potri.017G141000,Potri.006G077800,Potri.006G138500,Potri.018G063000,Potri.018G145800	Solyc00g196060.2,Solyc07g043620.2,Solyc02g037530.2,Solyc03g031970.2,Solyc05g047460.2,Solyc07g016180.2,Solyc07g042260.2	GSVIVG01015035001,GSVIVG01032251001,GSVIVG01020805001,GSVIVG01021553001,GSVIVG01035204001
OG1_1000223:	AmTr_v1.0_scaffold00030.120,AmTr_v1.0_scaffold00117.36,AmTr_v1.0_scaffold00138.27	Atha_AT1G24650,Atha_AT1G66150,Atha_AT2G01820,Atha_AT3G23750	Glyma02g35550,Glyma03g36040,Glyma10g09990,Glyma11g18310,Glyma12g09960,Glyma12g31360,Glyma02g40981,Glyma14g39290,Glyma07g27390,Glyma11g33430,Glyma18g04780,Glyma05g28350,Glyma08g11350,Glyma11g36700,Glyma18g00610,Glyma08g05340,Glyma13g38950	Medtr1g033000,Medtr1g033010,Medtr1g033040,Medtr2g087230,Medtr5g077430,Medtr7g106210,Medtr8g106100,Medtr4g051605,Medtr3g084510,Medtr7g082110,Medtr8g083240	LOC_Os04g58910,LOC_Os11g26130,LOC_Os03g50810	Phvul.001G195500,Phvul.003G015800,Phvul.005G120300,Phvul.007G268200,Phvul.008G238600,Phvul.002G324600,Phvul.001G265500	Potri.001G217700,Potri.006G203500,Potri.009G020400,Potri.016G070500,Potri.004G084000,Potri.008G137800,Potri.010G103000,Potri.017G134900,Potri.018G141000,Potri.005G049200,Potri.006G073900,Potri.013G035900	Solyc01g007130.2,Solyc01g108840.2,Solyc06g074070.2,Solyc10g081910.1,Solyc11g006040.1,Solyc01g108850.2,Solyc09g057680.2,Solyc12g098570.1,Solyc09g092460.2	GSVIVG01033956001,GSVIVG01037563001,GSVIVG01031618001,GSVIVG01031699001,GSVIVG01011615001
OG1_1000224:	NONE	Atha_AT1G29420,Atha_AT1G29450,Atha_AT1G29510,Atha_AT1G29500,Atha_AT5G27780,Atha_AT1G29460,Atha_AT1G29430,Atha_AT1G29440,Atha_AT1G29490	Glyma11g10270,Glyma12g02570,Glyma11g10260	Medtr4g075760	LOC_Os03g18050,LOC_Os03g25289,LOC_Os09g37369,LOC_Os09g37380,LOC_Os09g37495,LOC_Os09g37460,LOC_Os09g37350,LOC_Os09g37490,LOC_Os09g37452,LOC_Os08g43700,LOC_Os09g37400,LOC_Os09g37500,LOC_Os09g37394,LOC_Os09g37470,LOC_Os09g37430,LOC_Os09g37480,LOC_Os09g37440,LOC_Os09g37330,LOC_Os09g37410,LOC_Os09g37390,LOC_Os09g37420	Phvul.011G024900,Phvul.011G025000	Potri.004G181400,Potri.009G141200,Potri.009G141100,Potri.017G043500,Potri.007G115700,Potri.017G043400,Potri.017G043300,Potri.009G140900	Solyc04g052890.1,Solyc04g052910.1,Solyc04g053020.1,Solyc11g011640.1,Solyc04g052980.1,Solyc04g052990.1,Solyc11g011660.1,Solyc11g011730.1,Solyc11g011690.1,Solyc11g011710.1,Solyc04g053030.1,Solyc11g011630.1,Solyc04g053010.1,Solyc04g052960.1,Solyc10g052530.1,Solyc10g052550.1,Solyc10g052570.1,Solyc10g052590.1,Solyc10g052560.1,Solyc11g011670.1	GSVIVG01023880001,GSVIVG01023907001,GSVIVG01023909001,GSVIVG01023912001,GSVIVG01023915001,GSVIVG01023911001,GSVIVG01008695001
OG1_1000225:	NONE	Atha_AT3G04290,Atha_AT5G33370,Atha_AT4G28780,Atha_AT5G18430	Glyma01g26580,Glyma03g16140,Glyma03g41310,Glyma03g41320,Glyma03g41330,Glyma03g41340,Glyma10g31160,Glyma10g31170,Glyma19g43920,Glyma19g43930,Glyma20g36350,Glyma05g24330,Glyma09g37640,Glyma10g04830,Glyma13g07770,Glyma13g07840,Glyma13g19220,Glyma18g48980,Glyma19g06890,Glyma19g07000,Glyma19g07030,Glyma19g07055,Glyma19g07080,Glyma19g43950	Medtr1g024890,Medtr1g079540,Medtr4g019880,Medtr6g021530,Medtr7g116500,Medtr7g116510,Medtr7g116570,Medtr7g008060,Medtr7g116520,Medtr1g069175,Medtr1g079530	LOC_Os02g40440,LOC_Os04g42860,LOC_Os08g45150,LOC_Os02g57110,LOC_Os10g32580	Phvul.001G168200,Phvul.007G156000,Phvul.004G066300,Phvul.004G066500,Phvul.004G066600,Phvul.006G107100,Phvul.006G107200,Phvul.006G107300,Phvul.006G107400,Phvul.007G120000,Phvul.008G044500,Phvul.010G005800	Potri.002G253400,Potri.013G051000,Potri.013G051100,Potri.019G024600,Potri.019G024700,Potri.019G024800	Solyc04g050570.2,Solyc04g050730.2,Solyc06g083650.2,Solyc11g006250.1,Solyc09g063060.2	GSVIVG01026341001,GSVIVG01026343001,GSVIVG01026348001,GSVIVG01028485001
OG1_1000226:	AmTr_v1.0_scaffold00004.7	Atha_AT1G05430	Glyma01g44770,Glyma11g00840	Medtr5g006410	LOC_Os02g20590,LOC_Os02g20720,LOC_Os02g20690,LOC_Os02g20620,LOC_Os10g28810,LOC_Os10g28780,LOC_Os10g29230,LOC_Os10g28770,LOC_Os10g29310,LOC_Os10g29110,LOC_Os02g20600,LOC_Os10g29100,LOC_Os10g28760,LOC_Os10g29150,LOC_Os10g29290,LOC_Os10g29050,LOC_Os10g29180,LOC_Os10g28860,LOC_Os10g28820,LOC_Os10g28975,LOC_Os10g29220,LOC_Os10g29380,LOC_Os11g40680,LOC_Os04g35310,LOC_Os04g35370,LOC_Os10g28790,LOC_Os10g…	Phvul.002G044600	Potri.008G154200,Potri.010G086300	Solyc06g054140.2,Solyc09g082160.2	GSVIVG01017995001
OG1_1000227:	AmTr_v1.0_scaffold00028.142,AmTr_v1.0_scaffold00064.57	Atha_AT1G27190,Atha_AT1G69990,Atha_AT3G28450,Atha_AT5G48380	Glyma03g23690,Glyma03g23711,Glyma03g23721,Glyma09g38220,Glyma16g08615,Glyma18g48170,Glyma08g06720,Glyma08g06741,Glyma13g04890,Glyma19g02041	Medtr4g092520,Medtr4g092530,Medtr4g092550,Medtr7g080810,Medtr8g010180,Medtr6g009370	LOC_Os05g34270,LOC_Os11g14420,LOC_Os04g41030	Phvul.008G050700,Phvul.010G035800,Phvul.004G023700,Phvul.002G217900	Potri.001G349900,Potri.004G081700,Potri.017G074400,Potri.017G138600,Potri.002G240000,Potri.008G078900,Potri.010G177900,Potri.010G178000,Potri.010G178100,Potri.007G144000,Potri.T074900,Potri.017G003800,Potri.017G004300,Potri.T075000,Potri.T075600,Potri.017G003100,Potri.017G005000,Potri.T075800,Potri.017G003200,Potri.017G004900,Potri.T075400,Potri.017G003700,Potri.017G003600,Potri.T075500,Potri.017…	Solyc02g067560.1,Solyc02g087460.1,Solyc05g006570.1,Solyc06g082920.2,Solyc07g006480.2,Solyc12g096710.1	GSVIVG01004004001,GSVIVG01006063001,GSVIVG01032570001,GSVIVG01038237001
OG1_1000228:	AmTr_v1.0_scaffold00030.73,AmTr_v1.0_scaffold00041.76,AmTr_v1.0_scaffold00049.276,AmTr_v1.0_scaffold00068.16	Atha_AT1G49160,Atha_AT3G18750,Atha_AT1G64630,Atha_AT5G41990,Atha_AT3G04910,Atha_AT3G22420,Atha_AT5G28080,Atha_AT3G48260	Glyma03g40550,Glyma10g30211,Glyma10g39390,Glyma19g43210,Glyma20g28411,Glyma20g37180,Glyma04g36260,Glyma06g18630,Glyma07g05930,Glyma16g02531,Glyma20g16430,Glyma13g10480,Glyma06g15610	Medtr1g081330,Medtr1g103850,Medtr7g114680,Medtr3g080960,Medtr8g027265,Medtr3g095680,Medtr8g093090,Medtr3g076650	LOC_Os07g08750,LOC_Os07g38530,LOC_Os02g45130,LOC_Os05g01780	Phvul.002G270000,Phvul.009G148000,Phvul.006G000200,Phvul.010G115800,Phvul.006G099700,Phvul.007G057000,Phvul.007G185900,Phvul.009G173100	Potri.001G085500,Potri.003G145300,Potri.008G037200,Potri.014G101500,Potri.005G049800,Potri.008G152300,Potri.010G087900,Potri.013G036300,Potri.010G225000,Potri.012G086700,Potri.015G084600,Potri.005G057300	Solyc01g096170.2,Solyc10g009350.2,Solyc01g097840.2,Solyc09g076000.2,Solyc03g112140.2,Solyc06g071800.2,Solyc08g082980.2	GSVIVG01007637001,GSVIVG01017968001,GSVIVG01021854001,GSVIVG01019630001,GSVIVG01026546001,GSVIVG01027189001
OG1_1000229:	AmTr_v1.0_scaffold00053.129,AmTr_v1.0_scaffold00053.134,AmTr_v1.0_scaffold00053.130,AmTr_v1.0_scaffold00053.131	Atha_AT4G16260,Atha_AT3G57240,Atha_AT3G57270	Glyma03g28850,Glyma03g28870,Glyma19g31580,Glyma19g31590,Glyma09g04191,Glyma15g15200,Glyma09g04200,Glyma11g10070,Glyma12g02410,Glyma16g21710,Glyma16g21640,Glyma16g21740,Glyma16g21700,Glyma11g10080	Medtr1g052430,Medtr4g076570,Medtr4g076500,Medtr2g034440,Medtr2g034470,Medtr2g034480,Medtr4g076430,Medtr4g076440,Medtr4g076470,Medtr4g076490,Medtr4g076255	LOC_Os01g51570,LOC_Os01g71670,LOC_Os01g71340,LOC_Os01g71350,LOC_Os01g71380,LOC_Os01g71400,LOC_Os01g71830,LOC_Os01g71820,LOC_Os01g71810,LOC_Os01g71410,LOC_Os01g71930,LOC_Os01g71680,LOC_Os01g71860,LOC_Os05g31140,LOC_Os01g71650,LOC_Os01g71474	Phvul.009G256400,Phvul.001G128500,Phvul.011G077900,Phvul.011G177000	Potri.001G255100,Potri.009G050300,Potri.006G048100,Potri.016G057400,Potri.016G057600,Potri.010G142800,Potri.T167100,Potri.006G046100	Solyc01g008610.2,Solyc01g008620.2,Solyc02g086700.2,Solyc01g059980.2,Solyc01g060020.2,Solyc04g016470.2,Solyc10g079860.1	GSVIVG01033542001,GSVIVG01033545001,GSVIVG01031542001
OG1_1000230:	AmTr_v1.0_scaffold00005.76	Atha_AT1G24400,Atha_AT1G48640,Atha_AT1G61270,Atha_AT1G67640,Atha_AT3G01760,Atha_AT5G40780,Atha_AT1G25530	Glyma01g21510,Glyma02g10870,Glyma10g34790,Glyma16g06740,Glyma16g06750,Glyma19g22590,Glyma19g24520,Glyma08g10740,Glyma11g37340,Glyma17g13710,Glyma18g01300,Glyma19g24540,Glyma05g03060	Medtr0531s0020,Medtr6g023065,Medtr7g038910,Medtr1g093020,Medtr1g093030,Medtr5g054730,Medtr6g022790,Medtr2g096830,Medtr2g101920,Medtr6g022780,Medtr6g023075,Medtr3g085820,Medtr4g103890,Medtr8g080120	LOC_Os05g14820,LOC_Os08g03350,LOC_Os12g14100,LOC_Os04g38860	Phvul.002G176400,Phvul.003G208900,Phvul.004G056700,Phvul.008G149600,Phvul.008G149700,Phvul.008G149800,Phvul.003G028400,Phvul.007G103000,Phvul.001G259200	Potri.001G335200,Potri.001G335300,Potri.008G118000,Potri.008G179000,Potri.010G055800,Potri.010G128300,Potri.015G091600	Solyc02g093860.2,Solyc02g093870.2,Solyc03g111040.1,Solyc04g011590.2,Solyc05g009700.2,Solyc05g014530.1	GSVIVG01001839001,GSVIVG01010331001,GSVIVG01010335001,GSVIVG01010349001,GSVIVG01010351001,GSVIVG01010355001,GSVIVG01011938001,GSVIVG01010216001,GSVIVG01010333001
OG1_1000231:	AmTr_v1.0_scaffold00016.128,AmTr_v1.0_scaffold00021.210,AmTr_v1.0_scaffold00057.126	Atha_AT1G34170,Atha_AT1G34310,Atha_AT1G34390,Atha_AT1G34410,Atha_AT1G35240,Atha_AT1G35520,Atha_AT1G35540,Atha_AT4G23980,Atha_AT1G59750,Atha_AT3G61830,Atha_AT2G46530,Atha_AT5G62000	Glyma01g25270,Glyma03g17450,Glyma03g41920,Glyma07g06060,Glyma07g16170,Glyma07g40270,Glyma12g28550,Glyma16g00220,Glyma16g02650,Glyma18g40180,Glyma04g37760,Glyma05g38540,Glyma06g17320,Glyma08g01100	Medtr2g005240,Medtr4g021580,Medtr8g027440,Medtr7g062540,Medtr8g100050	LOC_Os01g70270,LOC_Os11g32110,LOC_Os12g29520,LOC_Os02g35140,LOC_Os04g36054,LOC_Os01g13520	Phvul.002G282200,Phvul.006G221500,Phvul.009G161900,Phvul.003G075800,Phvul.006G114300,Phvul.008G118400,Phvul.010G011600	Potri.001G066200,Potri.003G163600,Potri.012G106100,Potri.015G105300,Potri.001G088600,Potri.002G172800,Potri.003G001000,Potri.003G142100,Potri.004G228800,Potri.014G100100	Solyc01g096070.2,Solyc08g008380.2,Solyc08g082630.2,Solyc01g103050.2,Solyc03g118290.2,Solyc12g042070.1	GSVIVG01004942001,GSVIVG01008639001,GSVIVG01037136001,GSVIVG01019566001,GSVIVG01027166001,GSVIVG01023149001
OG1_1000232:	AmTr_v1.0_scaffold00062.18,AmTr_v1.0_scaffold00062.23	Atha_AT1G61810,Atha_AT1G61820,Atha_AT4G21760,Atha_AT1G61800,Atha_AT5G54800	Glyma02g25290,Glyma02g45840,Glyma13g27680,Glyma14g02930,Glyma15g11270,Glyma18g12080,Glyma07g38830,Glyma17g01891,Glyma07g38840,Glyma07g38850,Glyma12g35125,Glyma13g35430,Glyma15g11290,Glyma12g35140,Glyma13g35410	Medtr2g022710,Medtr2g022760,Medtr2g079550,Medtr2g079580,Medtr4g131800,Medtr4g131810,Medtr2g022700,Medtr3g049400	LOC_Os04g43360,LOC_Os04g43390,LOC_Os04g43410,LOC_Os07g33954,LOC_Os07g34006,LOC_Os08g08840	Phvul.003G076600,Phvul.006G037800,Phvul.006G151500,Phvul.008G265100,Phvul.003G076700,Phvul.003G076800,Phvul.005G082900,Phvul.006G151300,Phvul.006G151400,Phvul.007G273800,Phvul.005G082800	Potri.001G420200,Potri.004G019900,Potri.011G135900,Potri.004G019300,Potri.004G019400,Potri.004G019500,Potri.004G019700,Potri.004G019800,Potri.001G403900	Solyc02g080290.2,Solyc02g080300.2,Solyc02g080310.2,Solyc03g031730.2,Solyc07g063370.2,Solyc07g063390.2,Solyc07g064270.2,Solyc03g031740.1,Solyc05g045670.2	GSVIVG01012650001,GSVIVG01014399001,GSVIVG01014400001,GSVIVG01012648001
OG1_1000233:	NONE	NONE	NONE	Medtr0003s0410,Medtr4g086180,Medtr0003s0430,Medtr0077s0060,Medtr0030s0150	NONE	NONE	NONE	Solyc00g009540.1,Solyc01g057480.1,Solyc09g020060.1,Solyc08g044360.1,Solyc00g010760.1,Solyc01g057400.1,Solyc06g009100.1,Solyc05g020030.1,Solyc00g010750.1,Solyc08g062250.1,Solyc02g005060.1,Solyc05g041770.1,Solyc07g014760.1,Solyc04g025330.1,Solyc00g042640.1,Solyc07g042790.1,Solyc03g083220.1,Solyc07g032820.1,Solyc08g016300.1,Solyc10g049400.1,Solyc12g027510.1,Solyc07g032810.1,Solyc01g028840.1,Solyc00g…	NONE
OG1_1000234:	NONE	NONE	Glyma01g26613,Glyma10g09613	Medtr0004s0450,Medtr1g042893,Medtr1g042830,Medtr0125s0010,Medtr6g061830,Medtr5g043140,Medtr2g037800,Medtr2g037810,Medtr3g026340,Medtr6g088930,Medtr8g467330,Medtr6g089060,Medtr4g031970	NONE	Phvul.001G100300,Phvul.005G076200,Phvul.011G118300,Phvul.011G104900,Phvul.006G014800,Phvul.004G059100,Phvul.011G146800,Phvul.008G179100,Phvul.009G180500,Phvul.011G157200	Potri.001G159500,Potri.001G419900,Potri.011G083200,Potri.003G024700,Potri.008G201200,Potri.001G197800,Potri.003G024300,Potri.001G190900,Potri.006G138200,Potri.001G228400,Potri.017G065400,Potri.018G037600,Potri.001G361000,Potri.001G369800,Potri.005G138700,Potri.010G007100,Potri.014G176700,Potri.011G094600,Potri.005G123300,Potri.005G116000,Potri.004G132100,Potri.005G184300,Potri.011G064200,Potri.01…	Solyc00g025650.1,Solyc03g062870.1	NONE
OG1_1000235:	AmTr_v1.0_scaffold00001.355,AmTr_v1.0_scaffold00031.69,AmTr_v1.0_scaffold00040.29,AmTr_v1.0_scaffold00017.244,AmTr_v1.0_scaffold00017.242,AmTr_v1.0_scaffold00017.240,AmTr_v1.0_scaffold00017.245,AmTr_v1.0_scaffold00040.94,AmTr_v1.0_scaffold00040.91,AmTr_v1.0_scaffold00040.76,AmTr_v1.0_scaffold00040.60,AmTr_v1.0_scaffold00040.96,AmTr_v1.0_scaffold00040.97,AmTr_v1.0_scaffold03421.1,AmTr_v1.0_scaffol…	Atha_AT1G13570	Glyma01g10160,Glyma02g14150,Glyma17g36600	Medtr1g013560,Medtr1g013580,Medtr2g047848,Medtr2g091145,Medtr4g057725,Medtr1g014450,Medtr1g013840,Medtr1g013610,Medtr2g047858,Medtr5g040850,Medtr1g016310,Medtr1g016340,Medtr2g047872,Medtr1g021820,Medtr1g021825,Medtr0049s0110	LOC_Os02g33310,LOC_Os02g33400,LOC_Os08g16630,LOC_Os08g16710,LOC_Os08g36010,LOC_Os08g36000,LOC_Os08g16670,LOC_Os08g16740,LOC_Os08g16700,LOC_Os08g35960,LOC_Os08g35930,LOC_Os08g16690,LOC_Os08g35880,LOC_Os09g27090,LOC_Os08g35910,LOC_Os08g35900,LOC_Os09g27100,LOC_Os08g35939,LOC_Os08g35948,LOC_Os08g35870	Phvul.003G044500,Phvul.001G017300	Potri.002G132400,Potri.014G039700,Potri.010G134200	Solyc08g041670.1,Solyc08g074830.2,Solyc08g074800.2,Solyc04g079810.1,Solyc04g005900.2	GSVIVG01010161001,GSVIVG01010160001,GSVIVG01009630001
OG1_1000236:	AmTr_v1.0_scaffold00001.87,AmTr_v1.0_scaffold00006.165,AmTr_v1.0_scaffold00028.80,AmTr_v1.0_scaffold00041.114	Atha_AT2G04030,Atha_AT3G07770,Atha_AT5G52640,Atha_AT5G56000,Atha_AT5G56010,Atha_AT5G56030,Atha_AT4G24190	Glyma01g09310,Glyma02g13790,Glyma02g47580,Glyma09g24410,Glyma14g01100,Glyma16g29750,Glyma02g47210,Glyma08g03690,Glyma08g44590,Glyma14g01530,Glyma18g08220,Glyma14g40320,Glyma17g37820	Medtr0009s0390,Medtr5g097320,Medtr1g099840,Medtr5g096430,Medtr5g096460,Medtr6g452990,Medtr1g025430	LOC_Os04g01740,LOC_Os08g39140,LOC_Os09g30412,LOC_Os09g30418,LOC_Os08g38086,LOC_Os09g29840,LOC_Os12g32986,LOC_Os06g50300	Phvul.002G083000,Phvul.008G285400,Phvul.004G107700,Phvul.008G281300,Phvul.008G281400,Phvul.001G005200	Potri.001G286700,Potri.001G466000,Potri.004G073600,Potri.006G002800,Potri.016G003400,Potri.017G146600,Potri.005G241100,Potri.008G112700,Potri.014G164900,Potri.010G136800,Potri.003G131900	Solyc03g007890.2,Solyc05g010670.2,Solyc06g036290.2,Solyc07g065840.2,Solyc12g015880.1,Solyc07g047790.2,Solyc04g081570.2	GSVIVG01003469001,GSVIVG01028856001,GSVIVG01009931001,GSVIVG01010120001,GSVIVG01030056001
OG1_1000237:	AmTr_v1.0_scaffold00003.404,AmTr_v1.0_scaffold00044.226,AmTr_v1.0_scaffold00025.370,AmTr_v1.0_scaffold00006.137,AmTr_v1.0_scaffold00090.52,AmTr_v1.0_scaffold00016.183,AmTr_v1.0_scaffold00031.30,AmTr_v1.0_scaffold00029.299,AmTr_v1.0_scaffold00064.102,AmTr_v1.0_scaffold00006.188,AmTr_v1.0_scaffold00014.125,AmTr_v1.0_scaffold00023.208,AmTr_v1.0_scaffold00011.52,AmTr_v1.0_scaffold00113.26,AmTr_v1.0_s…	NONE	NONE	NONE	NONE	NONE	NONE	NONE	NONE
OG1_1000238:	AmTr_v1.0_scaffold00009.199,AmTr_v1.0_scaffold00048.23,AmTr_v1.0_scaffold00048.22,AmTr_v1.0_scaffold00023.232,AmTr_v1.0_scaffold00165.36,AmTr_v1.0_scaffold00165.35,AmTr_v1.0_scaffold00165.4,AmTr_v1.0_scaffold00165.5,AmTr_v1.0_scaffold00136.4	Atha_AT1G07400,Atha_AT1G59860,Atha_AT2G29500,Atha_AT1G53540,Atha_AT3G46230,Atha_AT5G59720	Glyma07g32030,Glyma07g32110,Glyma07g32090,Glyma07g32070,Glyma08g07330,Glyma13g24440,Glyma07g32050,Glyma13g24490,Glyma08g07340,Glyma08g07350,Glyma13g24461,Glyma14g06910	Medtr4g088475,Medtr6g061850,Medtr6g061940,Medtr4g088490,Medtr4g091590	LOC_Os01g04360,LOC_Os01g04380,LOC_Os01g04370,LOC_Os03g15960,LOC_Os03g16040,LOC_Os03g16030,LOC_Os03g16020	Phvul.002G231400,Phvul.002G231800,Phvul.002G231500,Phvul.002G231700,Phvul.002G231600,Phvul.009G152400,Phvul.009G152500,Phvul.008G228000,Phvul.008G228100	Potri.004G187400,Potri.009G148000,Potri.009G147900,Potri.009G049800,Potri.008G062300,Potri.010G195700,Potri.009G049900,Potri.019G081200,Potri.001G238700,Potri.009G039200	Solyc06g076520.1,Solyc06g076560.1,Solyc06g076540.1,Solyc06g076570.1,Solyc09g015000.2,Solyc09g015020.1	GSVIVG01016398001,GSVIVG01016403001,GSVIVG01030320001,GSVIVG01016408001
OG1_1000239:	AmTr_v1.0_scaffold00019.449,AmTr_v1.0_scaffold00019.451,AmTr_v1.0_scaffold00019.454,AmTr_v1.0_scaffold00103.38	Atha_AT1G08920,Atha_AT1G08930,Atha_AT5G27360,Atha_AT3G05165,Atha_AT5G27350,Atha_AT3G05160,Atha_AT2G48020,Atha_AT3G05150,Atha_AT5G18840,Atha_AT3G05155,Atha_AT3G05400,Atha_AT1G54730	Glyma03g30550,Glyma13g28440,Glyma13g28450,Glyma15g10630,Glyma19g33480,Glyma03g40100,Glyma03g40160,Glyma19g42690,Glyma19g42740,Glyma07g38275,Glyma17g02461	Medtr2g020710,Medtr4g118610,Medtr7g094110,Medtr7g094450,Medtr7g113960,Medtr7g113970	LOC_Os03g24860,LOC_Os03g24870,LOC_Os11g42430	Phvul.001G147100,Phvul.001G147200,Phvul.006G159600,Phvul.006G095200,Phvul.006G095300,Phvul.006G095600	Potri.002G212900,Potri.010G026500,Potri.014G136600,Potri.005G037000,Potri.005G039900,Potri.013G027700,Potri.013G027800,Potri.013G027500	Solyc01g080680.2,Solyc09g074230.2,Solyc01g098560.2	GSVIVG01011047001,GSVIVG01017836001,GSVIVG01017844001,GSVIVG01017845001,GSVIVG01022022001,GSVIVG01022023001,GSVIVG01022034001,GSVIVG01022024001,GSVIVG01022031001,GSVIVG01022032001,GSVIVG01022035001,GSVIVG01022026001,GSVIVG01022029001,GSVIVG01022030001,GSVIVG01022033001
OG1_1000240:	AmTr_v1.0_scaffold00029.220,AmTr_v1.0_scaffold00029.227,AmTr_v1.0_scaffold00029.230,AmTr_v1.0_scaffold00029.231,AmTr_v1.0_scaffold00077.2	Atha_AT1G14540,Atha_AT1G14550	Glyma02g40000,Glyma14g38150,Glyma09g41440,Glyma18g44320,Glyma09g41450,Glyma18g44310,Glyma10g36380,Glyma11g10750,Glyma20g31190,Glyma11g29890,Glyma18g06250,Glyma03g04880	Medtr4g029190,Medtr4g029200,Medtr4g074980,Medtr4g074990,Medtr4g074995,Medtr4g083710,Medtr7g072510,Medtr3g466180,Medtr7g072480	LOC_Os07g47990,LOC_Os07g48030,LOC_Os07g48020,LOC_Os07g48010,LOC_Os07g48050,LOC_Os07g48040,LOC_Os11g02100,LOC_Os12g02060,LOC_Os04g55740,LOC_Os03g32050	Phvul.011G030100,Phvul.011G030200,Phvul.008G086800,Phvul.008G249900,Phvul.010G066600,Phvul.006G075600	Potri.001G458700,Potri.001G458900,Potri.008G022600,Potri.008G022700,Potri.T160000,Potri.T160100,Potri.T163200,Potri.T163000,Potri.010G236900,Potri.T163100,Potri.013G154400	Solyc11g018800.1,Solyc05g050880.2,Solyc06g082420.2	GSVIVG01009106001,GSVIVG01009107001,GSVIVG01010266001,GSVIVG01010268001,GSVIVG01010267001,GSVIVG01010272001,GSVIVG01010269001,GSVIVG01010271001,GSVIVG01010270001,GSVIVG01030221001
OG1_1000241:	AmTr_v1.0_scaffold00057.153,AmTr_v1.0_scaffold00057.170,AmTr_v1.0_scaffold00095.134,AmTr_v1.0_scaffold00095.144,AmTr_v1.0_scaffold00057.168,AmTr_v1.0_scaffold00095.133,AmTr_v1.0_scaffold00095.130,AmTr_v1.0_scaffold00183.19,AmTr_v1.0_scaffold00095.136,AmTr_v1.0_scaffold00095.131,AmTr_v1.0_scaffold00057.163,AmTr_v1.0_scaffold00057.234,AmTr_v1.0_scaffold00095.145,AmTr_v1.0_scaffold00066.225,AmTr_v1.…	Atha_AT1G31450,Atha_AT2G35615,Atha_AT1G64830,Atha_AT5G33340	Glyma12g36390,Glyma13g27070,Glyma13g27080,Glyma13g26910,Glyma15g37970,Glyma13g26920,Glyma13g26940,Glyma08g15910	Medtr4g109760,Medtr8g096990,Medtr8g038250,Medtr5g044770,Medtr5g080890,Medtr5g080960,Medtr8g038280,Medtr6g090290,Medtr8g038310	LOC_Os01g08330	Phvul.003G277000,Phvul.003G277100,Phvul.011G208000,Phvul.011G208100,Phvul.011G208900,Phvul.011G208400,Phvul.011G208500,Phvul.011G208600,Phvul.011G208700,Phvul.011G209000,Phvul.005G063600,Phvul.011G208800	Potri.003G087900,Potri.014G114400,Potri.003G105300	Solyc08g005810.1,Solyc08g005820.1,Solyc08g005840.1,Solyc08g005850.1,Solyc08g005830.1,Solyc08g074920.1,Solyc08g074940.2,Solyc08g074930.1,Solyc01g081370.2	GSVIVG01036930001
OG1_1000242:	NONE	NONE	NONE	Medtr0007s0070,Medtr0007s0090,Medtr4g053887,Medtr5g058370,Medtr3g070250,Medtr1g084880,Medtr3g048970,Medtr2g100360,Medtr1g105765,Medtr0521s0010,Medtr1g105780,Medtr7g110090,Medtr3g085990,Medtr6g066070,Medtr4g032560,Medtr4g032580,Medtr0091s0080,Medtr0091s0090,Medtr1g023840,Medtr1g052720,Medtr6g465600,Medtr6g033605,Medtr0246s0040,Medtr8g064930,Medtr4g117740,Medtr1g087870,Medtr8g064960,Medtr3g452180,M…	NONE	NONE	NONE	NONE	NONE
OG1_1000243:	NONE	NONE	NONE	Medtr1g031070,Medtr4g057140,Medtr2g076150,Medtr5g017910,Medtr8g070870,Medtr4g006380,Medtr4g064580,Medtr7g070690,Medtr7g102300,Medtr7g050330,Medtr3g049915,Medtr4g021560,Medtr7g084600,Medtr3g435810,Medtr6g466150,Medtr5g039320,Medtr2g083270,Medtr7g033255,Medtr1g038700,Medtr3g071495,Medtr7g110860,Medtr1g041330,Medtr5g006550,Medtr8g432550,Medtr7g011830,Medtr7g050380,Medtr4g123995,Medtr4g021320,Medtr5g…	NONE	NONE	NONE	NONE	NONE
OG1_1000244:	AmTr_v1.0_scaffold00010.98,AmTr_v1.0_scaffold00019.408,AmTr_v1.0_scaffold00024.330,AmTr_v1.0_scaffold00101.123	Atha_AT1G23080,Atha_AT1G70940,Atha_AT1G73590,Atha_AT2G01420,Atha_AT5G57090,Atha_AT1G77110	Glyma03g28130,Glyma07g11550,Glyma08g05900,Glyma09g20580,Glyma09g30700,Glyma19g30900,Glyma07g22340,Glyma07g34190,Glyma13g00390,Glyma17g06460,Glyma20g01760,Glyma14g27900,Glyma13g09043	Medtr1g030890,Medtr4g084870,Medtr4g127100,Medtr6g069510,Medtr7g089360,Medtr4g127090,Medtr8g107360,Medtr1g029190	LOC_Os02g50960,LOC_Os06g12610,LOC_Os11g04190,LOC_Os06g44970,LOC_Os12g04000,LOC_Os05g50140	Phvul.001G121100,Phvul.002G094000,Phvul.002G330300,Phvul.003G032500,Phvul.003G139600,Phvul.004G150600,Phvul.009G234100,Phvul.011G164500,Phvul.009G234200,Phvul.001G063900	Potri.001G205200,Potri.006G037000,Potri.012G047200,Potri.015G038700,Potri.016G035300,Potri.018G139400,Potri.002G072200,Potri.005G187500,Potri.008G129400,Potri.010G112800	Solyc03g118740.2,Solyc04g007690.2,Solyc07g006900.1,Solyc10g078370.1,Solyc10g080880.1,Solyc05g008060.2,Solyc06g059730.1	GSVIVG01010025001,GSVIVG01025748001,GSVIVG01025749001
OG1_1000245:	AmTr_v1.0_scaffold00029.79,AmTr_v1.0_scaffold00112.11,AmTr_v1.0_scaffold00112.9,AmTr_v1.0_scaffold00159.10	Atha_AT1G48930,Atha_AT1G64390,Atha_AT2G32990,Atha_AT4G11050,Atha_AT2G44540,Atha_AT2G44550,Atha_AT2G44560,Atha_AT2G44570,Atha_AT3G21670	Glyma02g43680,Glyma02g46320,Glyma05g36930,Glyma08g02610,Glyma11g10760,Glyma12g03050,Glyma14g02340,Glyma14g05200,Glyma02g43740,Glyma14g05170,Glyma20g00540	Medtr3g080190,Medtr4g074960,Medtr5g085730,Medtr5g093590,Medtr8g099410,Medtr1g037340,Medtr5g085850	LOC_Os01g12030,LOC_Os01g12070,LOC_Os05g12150,LOC_Os08g32940,LOC_Os02g50490,LOC_Os09g23084,LOC_Os02g05744,LOC_Os06g13830,LOC_Os04g57860,LOC_Os04g39030	Phvul.002G297600,Phvul.008G270900,Phvul.011G030300,Phvul.003G005700,Phvul.008G212300,Phvul.008G212700	Potri.001G092200,Potri.001G356000,Potri.003G139600,Potri.007G071200,Potri.014G157600,Potri.002G225200,Potri.002G225500,Potri.014G157500	Solyc02g014220.2,Solyc07g049300.2,Solyc08g082250.2,Solyc07g064870.2,Solyc12g055970.1,Solyc05g052530.1	GSVIVG01012043001,GSVIVG01019523001,GSVIVG01030494001,GSVIVG01032798001,GSVIVG01037709001,GSVIVG01032799001
OG1_1000246:	NONE	Atha_AT1G17010,Atha_AT1G17020,Atha_AT4G25300,Atha_AT4G25310,Atha_AT1G78550	Glyma01g09360,Glyma02g13810,Glyma02g13830,Glyma02g13850,Glyma05g26830,Glyma08g09820,Glyma12g36360,Glyma12g36380,Glyma13g33890,Glyma15g38480,Glyma01g06820	Medtr0009s0050,Medtr5g048550,Medtr5g048570,Medtr5g048850,Medtr5g055680,Medtr5g055900,Medtr0009s0480,Medtr0328s0030,Medtr5g048740,Medtr5g055800,Medtr0056s0160,Medtr5g048470,Medtr8g064200,Medtr2g072890,Medtr2g072910,Medtr5g055690,Medtr5g055820	LOC_Os01g24980,LOC_Os01g25010,LOC_Os10g40880,LOC_Os10g40900,LOC_Os10g40934	Phvul.005G075400,Phvul.002G184400	Potri.001G381700,Potri.001G382400,Potri.001G355100,Potri.009G025900	Solyc02g071380.2,Solyc02g071490.2,Solyc02g071400.2,Solyc02g071430.2,Solyc02g071410.2,Solyc02g071440.2,Solyc02g071450.2,Solyc02g071470.2,Solyc02g071480.2,Solyc02g071500.2,Solyc02g071360.2	GSVIVG01013251001,GSVIVG01013255001,GSVIVG01013257001,GSVIVG01013263001,GSVIVG01013260001,GSVIVG01013262001,GSVIVG01013253001,GSVIVG01013258001,GSVIVG01018335001,GSVIVG01018336001,GSVIVG01021355001,GSVIVG01021353001
OG1_1000247:	AmTr_v1.0_scaffold00002.338,AmTr_v1.0_scaffold00053.158	Atha_AT1G75450,Atha_AT2G41510,Atha_AT2G19500,Atha_AT4G29740,Atha_AT3G63440,Atha_AT5G56970	Glyma03g28910,Glyma09g35950,Glyma11g20860,Glyma12g01390,Glyma19g31620,Glyma04g03130,Glyma06g03180,Glyma09g07360,Glyma13g16430,Glyma17g06220,Glyma15g18560,Glyma09g07190,Glyma13g16420,Glyma17g06230	Medtr0005s0070,Medtr4g044110,Medtr2g039340,Medtr2g039410,Medtr4g126150,Medtr4g126160,Medtr3g036100,Medtr3g112350,Medtr7g090920	LOC_Os01g71310,LOC_Os05g31040,LOC_Os02g12780,LOC_Os06g37500,LOC_Os01g56810	Phvul.001G128800,Phvul.005G034000,Phvul.009G060200,Phvul.011G014000,Phvul.003G136400,Phvul.003G136500,Phvul.009G231700,Phvul.009G231800	Potri.001G020900,Potri.002G030500,Potri.003G203600,Potri.005G232300,Potri.006G047900,Potri.016G044100,Potri.006G152500,Potri.007G066100	Solyc01g088160.2,Solyc04g016430.2,Solyc04g080820.2,Solyc10g079870.1,Solyc12g008900.1,Solyc12g008920.1	GSVIVG01001461001,GSVIVG01005041001,GSVIVG01009786001,GSVIVG01006081001,GSVIVG01006150001,GSVIVG01015194001,GSVIVG01028599001,GSVIVG01028610001
OG1_1000248:	AmTr_v1.0_scaffold00024.177,AmTr_v1.0_scaffold00024.178,AmTr_v1.0_scaffold00024.181,AmTr_v1.0_scaffold00032.129,AmTr_v1.0_scaffold00148.59	Atha_AT2G37040,Atha_AT3G10340,Atha_AT3G53260,Atha_AT5G04230	Glyma02g47940,Glyma03g33880,Glyma03g33890,Glyma10g06600,Glyma10g35381,Glyma13g20800,Glyma19g36620,Glyma20g32135	Medtr1g064090,Medtr1g094780,Medtr2g094960,Medtr5g098720,Medtr7g101395,Medtr7g101425	LOC_Os02g41630,LOC_Os02g41650,LOC_Os02g41670,LOC_Os02g41680,LOC_Os04g43760,LOC_Os04g43800,LOC_Os05g35290,LOC_Os11g48110,LOC_Os12g33610	Phvul.001G177700,Phvul.001G177800,Phvul.007G096100,Phvul.007G096300,Phvul.007G150500,Phvul.008G289500	Potri.006G126800,Potri.008G038200,Potri.010G224100,Potri.010G224200,Potri.016G091100	Solyc00g282510.1,Solyc03g042560.1,Solyc03g071860.2,Solyc05g056170.2,Solyc09g007890.1,Solyc09g007900.2,Solyc09g007910.2,Solyc09g007920.2,Solyc10g086180.1	GSVIVG01015124001,GSVIVG01015138001,GSVIVG01024292001,GSVIVG01024294001,GSVIVG01024295001,GSVIVG01024299001,GSVIVG01024303001,GSVIVG01024305001,GSVIVG01024306001,GSVIVG01024315001,GSVIVG01025214001,GSVIVG01025703001,GSVIVG01016257001,GSVIVG01024293001
OG1_1000249:	AmTr_v1.0_scaffold00006.44	Atha_AT1G15150,Atha_AT1G15160,Atha_AT1G15170,Atha_AT1G15180,Atha_AT2G04040,Atha_AT2G04050,Atha_AT2G04070,Atha_AT2G04080,Atha_AT2G04090,Atha_AT2G04100,Atha_AT1G71140,Atha_AT1G66760	Glyma02g09920,Glyma18g53050,Glyma19g00770,Glyma05g09210,Glyma02g09931,Glyma18g53040,Glyma02g09941,Glyma06g47660,Glyma18g53030,Glyma04g11060,Glyma06g10850,Glyma10g41340,Glyma10g41370,Glyma20g25880,Glyma20g25905,Glyma20g25890	Medtr1g108840,Medtr1g108990,Medtr1g109060,Medtr6g004220,Medtr7g082800,Medtr7g082810	LOC_Os01g31980,LOC_Os01g49120,LOC_Os05g48040	Phvul.004G001900,Phvul.008G009000,Phvul.007G034500,Phvul.007G034600,Phvul.007G034700,Phvul.007G034900	Potri.004G093400,Potri.004G094700,Potri.010G116900,Potri.004G094800,Potri.004G094900,Potri.017G120400,Potri.017G120500,Potri.017G120600,Potri.008G126500,Potri.010G117000	Solyc02g063260.2,Solyc02g063270.2,Solyc02g091050.2,Solyc03g034400.2,Solyc02g091070.2,Solyc02g091080.1,Solyc04g007530.2,Solyc05g008500.1,Solyc05g008510.2	GSVIVG01011801001,GSVIVG01011803001,GSVIVG01030951001
OG1_1000250:	AmTr_v1.0_scaffold00029.207,AmTr_v1.0_scaffold00029.211	Atha_AT1G65780,Atha_AT1G65810,Atha_AT5G37150,Atha_AT5G52090,Atha_AT4G05540,Atha_AT5G37140,Atha_AT5G37160,Atha_AT5G37030	Glyma05g26545,Glyma08g09531,Glyma06g17345,Glyma20g08151,Glyma08g24100,Glyma11g32931,Glyma14g38960,Glyma18g05191,Glyma18g05201	Medtr0189s0030,Medtr3g064210,Medtr3g436400,Medtr4g074550,Medtr5g080800,Medtr3g064190,Medtr5g076300,Medtr5g076310,Medtr5g076320,Medtr5g076330,Medtr5g076380,Medtr5g076440,Medtr5g076500	LOC_Os04g49320,LOC_Os04g49340,LOC_Os04g49270,LOC_Os02g45910	Phvul.006G085200,Phvul.006G085300,Phvul.008G242100,Phvul.008G242200,Phvul.006G015500	Potri.004G077100,Potri.004G077500,Potri.004G077600,Potri.004G077700,Potri.004G077800,Potri.017G140200,Potri.017G140300,Potri.017G140500,Potri.008G143000,Potri.008G143100,Potri.008G143400	Solyc02g081420.2,Solyc03g031900.1,Solyc03g031910.2,Solyc03g006480.1,Solyc12g013590.1,Solyc12g013600.1,Solyc06g010090.1,Solyc06g010100.1	GSVIVG01010251001,GSVIVG01010254001,GSVIVG01028736001,GSVIVG01028738001,GSVIVG01028739001,GSVIVG01028740001
OG1_1000251:	NONE	Atha_AT1G65985,Atha_AT1G67150,Atha_AT2G44930,Atha_AT2G28580	Glyma03g26770,Glyma07g14390,Glyma07g14401,Glyma07g14410,Glyma03g26810,Glyma07g14431,Glyma07g14450,Glyma16g27690,Glyma16g27710,Glyma16g27720,Glyma16g27730	Medtr0209s0030,Medtr0209s0060,Medtr8g005235,Medtr8g005325,Medtr8g006525,Medtr8g005285,Medtr8g005295,Medtr2g035640	NONE	Phvul.010G052700,Phvul.010G052900,Phvul.010G053000,Phvul.004G075800	Potri.005G007500,Potri.005G008400,Potri.005G008500,Potri.T093000,Potri.T093300,Potri.T133300,Potri.014G054100,Potri.014G053700,Potri.T093100,Potri.014G053900,Potri.012G035000,Potri.T053500,Potri.007G132300,Potri.017G025500,Potri.017G019400,Potri.017G023600,Potri.017G023700,Potri.T096700,Potri.017G025100,Potri.017G024600,Potri.017G023800,Potri.017G024100,Potri.017G019300,Potri.017G025000,Potri.017…	NONE	NONE
OG1_1000252:	NONE	NONE	NONE	Medtr0230s0040,Medtr0016s0150,Medtr0002s0140,Medtr0010s0130,Medtr0752s0020,Medtr5g049460,Medtr0132s0050,Medtr3g047490,Medtr6g039060,Medtr1465s0010,Medtr4g053915,Medtr3g048350,Medtr0454s0020,Medtr5g056945,Medtr0015s0160,Medtr6g033905,Medtr7g009270,Medtr4g119430,Medtr6g052660,Medtr7g068680,Medtr7g099763,Medtr8g468090,Medtr0547s0010,Medtr1g053665,Medtr4g046907,Medtr6g049080,Medtr0387s0030,Medtr0195s…	NONE	NONE	NONE	Solyc00g025660.1	NONE
OG1_1000253:	AmTr_v1.0_scaffold00001.160,AmTr_v1.0_scaffold00037.71,AmTr_v1.0_scaffold00084.20,AmTr_v1.0_scaffold00099.105,AmTr_v1.0_scaffold00156.6	Atha_AT1G05170,Atha_AT2G32430,Atha_AT4G26940,Atha_AT1G22015,Atha_AT1G77810,Atha_AT1G11730,Atha_AT1G32930,Atha_AT1G33430	Glyma04g43340,Glyma06g11330,Glyma06g46230,Glyma12g10520,Glyma13g02420,Glyma14g33700,Glyma12g31980,Glyma13g38500,Glyma17g01660,Glyma07g39070,Glyma09g36830,Glyma12g00530	Medtr2g088270,Medtr4g048320,Medtr3g073370,Medtr4g013305,Medtr4g035490	LOC_Os01g65590,LOC_Os05g35266,LOC_Os02g06840,LOC_Os03g38050,LOC_Os06g46570,LOC_Os02g35870,LOC_Os09g27950	Phvul.003G079100,Phvul.005G115300,Phvul.011G103400,Phvul.008G168500,Phvul.009G026100,Phvul.011G003800	Potri.001G450200,Potri.002G228900,Potri.011G151400,Potri.014G153700,Potri.002G089800,Potri.005G171400,Potri.004G013900,Potri.011G004200,Potri.019G067300	Solyc07g052320.2,Solyc07g064670.2,Solyc12g005880.1,Solyc11g013490.1,Solyc08g069060.2,Solyc11g042810.1	GSVIVG01008948001,GSVIVG01019685001,GSVIVG01022413001,GSVIVG01030428001,GSVIVG01037121001,GSVIVG01037664001,GSVIVG01012721001
OG1_1000254:	AmTr_v1.0_scaffold00032.1,AmTr_v1.0_scaffold00067.60,AmTr_v1.0_scaffold00146.57	Atha_AT1G03920,Atha_AT1G30640,Atha_AT2G19400,Atha_AT2G20470,Atha_AT3G23310,Atha_AT4G14350,Atha_AT4G33080,Atha_AT5G09890	Glyma02g00580,Glyma03g32160,Glyma04g05670,Glyma06g05680,Glyma09g07610,Glyma10g00830,Glyma10g04410,Glyma10g32480,Glyma13g18670,Glyma14g09130,Glyma15g18820,Glyma17g36050,Glyma19g34920,Glyma20g35110	Medtr1g019340,Medtr1g042700,Medtr1g069735,Medtr1g075880,Medtr1g442790,Medtr2g040150,Medtr3g104700,Medtr7g097150	LOC_Os01g09200,LOC_Os05g43570,LOC_Os10g33640,LOC_Os12g19290	Phvul.001G022300,Phvul.001G162200,Phvul.007G107900,Phvul.007G191400,Phvul.007G274600,Phvul.009G079700,Phvul.009G230200	Potri.002G036200,Potri.002G125800,Potri.005G226700,Potri.006G146900,Potri.006G224800,Potri.008G167800,Potri.011G157000,Potri.014G028900	Solyc04g078870.2,Solyc06g008330.1,Solyc08g062670.2,Solyc09g066460.2,Solyc09g090200.2,Solyc12g009010.1,Solyc12g088820.1	GSVIVG01009489001,GSVIVG01015159001,GSVIVG01021759001,GSVIVG01027833001,GSVIVG01028361001,GSVIVG01035418001
OG1_1000255:	AmTr_v1.0_scaffold00077.40,AmTr_v1.0_scaffold00119.39	Atha_AT1G26770,Atha_AT1G69530,Atha_AT2G40610,Atha_AT2G03090,Atha_AT3G29030	Glyma01g06030,Glyma02g12140,Glyma02g40230,Glyma14g38430,Glyma04g33350,Glyma06g20970,Glyma04g40000,Glyma06g14850,Glyma09g37090,Glyma18g49570,Glyma11g26240,Glyma18g06063,Glyma17g10950,Glyma20g04490,Glyma07g35620,Glyma19g02810	Medtr3g094040,Medtr3g094060,Medtr3g466760,Medtr3g466790,Medtr5g041700,Medtr4g081950,Medtr7g011060,Medtr5g075320,Medtr3g435430,Medtr6g012520	LOC_Os01g60770,LOC_Os05g39990,LOC_Os02g51040	Phvul.008G248000,Phvul.009G186400,Phvul.002G170300,Phvul.009G142800,Phvul.002G083600,Phvul.008G037500,Phvul.006G077200,Phvul.004G030500	Potri.004G123200,Potri.017G085300,Potri.006G108000,Potri.016G135200,Potri.008G088300,Potri.010G167200,Potri.019G057500,Potri.001G001100,Potri.013G154700,Potri.013G060800	Solyc05g052250.2,Solyc01g010890.2,Solyc09g018020.2,Solyc02g088100.2,Solyc03g115890.2,Solyc06g049050.2	GSVIVG01019965001,GSVIVG01029411001,GSVIVG01032681001,GSVIVG01025509001,GSVIVG01011437001
OG1_1000256:	AmTr_v1.0_scaffold00013.262	Atha_AT1G50580,Atha_AT1G64910,Atha_AT1G64920,Atha_AT2G22930,Atha_AT3G29630,Atha_AT4G09500,Atha_AT4G27560,Atha_AT4G27570,Atha_AT5G53990,Atha_AT5G54010,Atha_AT5G54060	Glyma06g43880,Glyma12g14050,Glyma10g33790,Glyma10g33800,Glyma20g33810,Glyma12g15870,Glyma12g34030,Glyma12g34045,Glyma13g32770,Glyma13g36490,Glyma13g36500,Glyma13g36520,Glyma06g35110,Glyma08g44550	Medtr2g014900,Medtr2g083480,Medtr4g079250,Medtr4g079270,Medtr2g083360,Medtr2g083390,Medtr2g083420,Medtr2g083380,Medtr2g083430,Medtr2g083490,Medtr2g086283,Medtr1g090270,Medtr4g059370	LOC_Os11g26950,LOC_Os11g27370	Phvul.005G093300,Phvul.005G093600,Phvul.011G136700,Phvul.011G138500,Phvul.011G138600,Phvul.005G093500,Phvul.011G115700,Phvul.011G128700,Phvul.007G135800,Phvul.011G136400	Potri.011G060300,Potri.011G061000,Potri.006G179700,Potri.011G097900	Solyc04g010110.2,Solyc04g079030.2,Solyc04g079050.1,Solyc10g008860.1,Solyc09g059170.1	GSVIVG01014265001,GSVIVG01014269001,GSVIVG01014267001,GSVIVG01014270001,GSVIVG01014272001
OG1_1000257:	AmTr_v1.0_scaffold00102.61,AmTr_v1.0_scaffold00390.4,AmTr_v1.0_scaffold00390.5,AmTr_v1.0_scaffold00626.1,AmTr_v1.0_scaffold01499.1	Atha_ATCG00170,Atha_ATCG00180,Atha_ATCG00190,Atha_ATCG00150,Atha_ATCG00160	Glyma13g38621,Glyma03g03685,Glyma01g15382,Glyma12g29365,Glyma12g10235,Glyma02g38601	Medtr0002s0510,Medtr3g062770,Medtr3g062790,Medtr4g051120,Medtr4g051130,Medtr8g016510,Medtr7g069560,Medtr7g116700,Medtr0002s0530,Medtr4g051110,Medtr4g051103	LOC_Os02g24612,LOC_Os10g38278,LOC_Os10g21234,LOC_Os04g16820,LOC_Os05g22830,LOC_Os05g22860,LOC_Os10g21236,LOC_Os10g38276,LOC_Os02g24614	Phvul.003G256700,Phvul.010G131000,Phvul.003G256800,Phvul.008G236100	Potri.003G067300,Potri.013G142200,Potri.019G028600,Potri.019G028700,Potri.019G028000,Potri.013G142400,Potri.009G133700,Potri.013G142300	Solyc03g095380.1,Solyc08g028950.1,Solyc12g017750.1,Solyc12g035870.1,Solyc10g044560.1,Solyc01g017530.1,Solyc01g017370.1,Solyc01g017380.1,Solyc03g065320.1,Solyc10g017920.1,Solyc01g017350.1,Solyc02g067590.1,Solyc08g028910.1,Solyc08g028940.1	GSVIVG01017094001,GSVIVG01035251001,GSVIVG01030958001
OG1_1000258:	AmTr_v1.0_scaffold00007.34,AmTr_v1.0_scaffold00007.35	Atha_AT2G40116,Atha_AT3G08510,Atha_AT3G55940,Atha_AT5G58690,Atha_AT5G58700,Atha_AT4G38530,Atha_AT5G58670	Glyma02g39190,Glyma14g37290,Glyma02g42410,Glyma02g42420,Glyma02g42430,Glyma11g35300,Glyma14g06450,Glyma14g06460,Glyma14g06470,Glyma14g06500,Glyma18g03100,Glyma18g03110,Glyma11g35290,Glyma11g35310,Glyma18g03090	Medtr3g069280,Medtr3g070710,Medtr3g070720,Medtr5g071010,Medtr5g082580,Medtr5g082590,Medtr5g082620,Medtr3g070560,Medtr5g071040	LOC_Os03g18010,LOC_Os05g03610,LOC_Os07g49330,LOC_Os12g37560	Phvul.001G243100,Phvul.001G243200,Phvul.001G243300,Phvul.008G224000,Phvul.008G224100,Phvul.008G224200,Phvul.008G261100	Potri.001G252100,Potri.001G252300,Potri.008G068300,Potri.008G068400,Potri.009G046600,Potri.010G188800,Potri.010G188900	Solyc05g052760.2,Solyc06g007120.2,Solyc06g051630.2,Solyc06g082000.2,Solyc10g076710.1,Solyc06g051620.2	GSVIVG01011155001,GSVIVG01024732001,GSVIVG01024733001,GSVIVG01024734001,GSVIVG01032818001,GSVIVG01032819001,GSVIVG01033957001
OG1_1000259:	AmTr_v1.0_scaffold00007.400,AmTr_v1.0_scaffold00007.401,AmTr_v1.0_scaffold00032.221,AmTr_v1.0_scaffold00032.223,AmTr_v1.0_scaffold00032.237,AmTr_v1.0_scaffold00033.270,AmTr_v1.0_scaffold00169.1,AmTr_v1.0_scaffold00169.3	Atha_AT2G24210,Atha_AT3G25810,Atha_AT3G25820,Atha_AT3G25830,Atha_AT4G16730,Atha_AT4G16740	Glyma06g45780,Glyma09g21900,Glyma12g10990,Glyma20g18280,Glyma17g05500	Medtr2g064425,Medtr2g065450,Medtr8g057020,Medtr4g045810,Medtr7g010710	NONE	Phvul.005G133100,Phvul.005G133200,Phvul.005G133300,Phvul.005G135000,Phvul.005G135200,Phvul.005G135100,Phvul.011G106800,Phvul.011G107100,Phvul.011G107200,Phvul.011G013600	Potri.001G308200,Potri.001G308300,Potri.019G022900,Potri.019G023000,Potri.T000300,Potri.T000800,Potri.T001000,Potri.T001300,Potri.T072900,Potri.T073000,Potri.007G118600,Potri.017G041700,Potri.019G000100,Potri.019G000600,Potri.T000500,Potri.019G046100,Potri.011G031800	Solyc01g105870.2,Solyc01g105880.2,Solyc01g105890.2,Solyc01g105900.2,Solyc01g105920.2,Solyc02g079890.1,Solyc03g007730.1,Solyc02g079840.1,Solyc00g154480.1	GSVIVG01006399001,GSVIVG01006638001,GSVIVG01000401001,GSVIVG01013517001
OG1_1000260:	AmTr_v1.0_scaffold00013.279,AmTr_v1.0_scaffold00046.151,AmTr_v1.0_scaffold00070.125	Atha_AT1G22020,Atha_AT1G36370,Atha_AT4G13890,Atha_AT4G13930,Atha_AT4G32520,Atha_AT4G37930,Atha_AT5G26780	Glyma02g38160,Glyma05g28490,Glyma08g11490,Glyma08g37270,Glyma09g33480,Glyma13g29410,Glyma14g36280,Glyma18g27710,Glyma04g43360,Glyma06g11300,Glyma08g20050,Glyma12g29171,Glyma15g09651	Medtr2g006570,Medtr3g073470,Medtr3g084310,Medtr8g081510,Medtr2g018290,Medtr5g030950,Medtr5g067060,Medtr7g108420	LOC_Os01g65410,LOC_Os05g35440,LOC_Os12g22030,LOC_Os03g52840	Phvul.001G266600,Phvul.003G051100,Phvul.003G286600,Phvul.006G168300,Phvul.006G216000,Phvul.008G184200	Potri.001G212000,Potri.001G320400,Potri.002G090200,Potri.005G170800,Potri.017G059300,Potri.002G109200,Potri.006G232300,Potri.008G002900,Potri.010G254700	Solyc01g104000.2,Solyc05g053810.2,Solyc12g098490.1,Solyc02g091560.2,Solyc04g076790.2,Solyc08g065490.2,Solyc12g095930.1	GSVIVG01003852001,GSVIVG01003856001,GSVIVG01003859001,GSVIVG01009226001,GSVIVG01035348001,GSVIVG01008954001,GSVIVG01022843001
OG1_1000261:	AmTr_v1.0_scaffold00039.56,AmTr_v1.0_scaffold00064.52	Atha_AT1G55120,Atha_AT2G36190,Atha_AT3G13784,Atha_AT3G13790,Atha_AT3G52600,Atha_AT5G11920	Glyma03g35520,Glyma07g01090,Glyma08g20490,Glyma10g08670,Glyma13g42530,Glyma15g02850,Glyma19g38160,Glyma20g03620,Glyma08g20480,Glyma14g11000,Glyma17g34570,Glyma17g34590,Glyma20g03580	Medtr1g015910,Medtr1g015940,Medtr1g015970,Medtr1g015980,Medtr1g059700,Medtr2g099950,Medtr5g066380,Medtr7g105050,Medtr8g017410	LOC_Os01g73580,LOC_Os04g33720,LOC_Os04g56920,LOC_Os09g08072,LOC_Os02g33110,LOC_Os04g33740,LOC_Os04g56930,LOC_Os09g08120	Phvul.001G036600,Phvul.001G036700,Phvul.001G036800,Phvul.001G191600,Phvul.005G158500,Phvul.010G137800,Phvul.010G137900,Phvul.007G227200	Potri.006G210600,Potri.006G227400,Potri.006G227500,Potri.016G077400,Potri.016G077500	Solyc03g121680.1,Solyc06g064620.2,Solyc09g010080.2,Solyc10g083290.1,Solyc09g010090.2,Solyc10g083300.1,Solyc10g085360.1,Solyc10g085650.1,Solyc10g085640.1	GSVIVG01016869001,GSVIVG01033873001,GSVIVG01035389001,GSVIVG01035390001
OG1_1000262:	AmTr_v1.0_scaffold00046.116,AmTr_v1.0_scaffold00046.118	Atha_AT1G09880,Atha_AT1G09890,Atha_AT1G09910,Atha_AT2G22620,Atha_AT4G24430,Atha_AT4G37950,Atha_AT4G38030	Glyma01g02560,Glyma02g38050,Glyma04g09670,Glyma04g09680,Glyma06g09760,Glyma06g09770,Glyma08g37410,Glyma08g37420,Glyma09g33400,Glyma18g27090,Glyma02g38061,Glyma04g09660	Medtr3g111380,Medtr3g111410,Medtr3g111420,Medtr5g031170,Medtr5g066770,Medtr8g068110,Medtr8g068120,Medtr8g068160	LOC_Os08g44020,LOC_Os08g44040	Phvul.002G144400,Phvul.003G287200,Phvul.003G287300,Phvul.008G183500,Phvul.009G144700,Phvul.009G144800,Phvul.009G144900	Potri.002G110000,Potri.002G110100,Potri.002G110200,Potri.002G110300,Potri.005G151500,Potri.006G218500,Potri.006G253600,Potri.011G006200,Potri.014G004500	Solyc04g014430.1,Solyc04g014450.1,Solyc04g076630.2,Solyc04g076640.1,Solyc04g076650.1,Solyc04g076660.2,Solyc05g051350.1,Solyc11g011290.1,Solyc11g011300.1,Solyc11g011310.1,Solyc11g011320.1,Solyc12g088050.1	GSVIVG01006298001,GSVIVG01006302001,GSVIVG01009215001,GSVIVG01012710001,GSVIVG01006463001
OG1_1000263:	AmTr_v1.0_scaffold00068.151,AmTr_v1.0_scaffold00071.184,AmTr_v1.0_scaffold00005.45,AmTr_v1.0_scaffold00176.11	Atha_AT1G28380,Atha_AT4G24290,Atha_AT1G14780	Glyma05g28180,Glyma05g34480,Glyma08g05210,Glyma08g11150,Glyma11g36850,Glyma12g28780,Glyma16g00440,Glyma18g00750,Glyma05g33050,Glyma05g33070,Glyma07g32010,Glyma08g00680,Glyma13g24520,Glyma05g33080	Medtr2g005730,Medtr4g088500,Medtr8g095090,Medtr8g095110,Medtr8g095140,Medtr3g084930,Medtr8g097210,Medtr7g116350,Medtr8g095130,Medtr8g095150,Medtr8g105700	LOC_Os01g72860,LOC_Os07g07194,LOC_Os02g50340,LOC_Os06g14050,LOC_Os02g27480,LOC_Os05g48360	Phvul.001G263800,Phvul.002G172000,Phvul.002G322500,Phvul.006G219200,Phvul.002G231000,Phvul.002G277300,Phvul.002G277400	Potri.001G305600,Potri.003G006500,Potri.004G047700,Potri.011G057100,Potri.019G001000,Potri.006G028600,Potri.008G136400,Potri.010G104600,Potri.002G234700	Solyc01g005220.2,Solyc09g098070.2,Solyc01g103490.2,Solyc02g077780.2,Solyc04g048950.2	GSVIVG01011635001,GSVIVG01023238001,GSVIVG01021099001,GSVIVG01022410001,GSVIVG01031622001
OG1_1000264:	AmTr_v1.0_scaffold00110.74,AmTr_v1.0_scaffold00110.81,AmTr_v1.0_scaffold00110.76,AmTr_v1.0_scaffold00110.85,AmTr_v1.0_scaffold00110.87	Atha_AT3G02100	Glyma01g21570,Glyma01g21580,Glyma01g21590,Glyma01g21620,Glyma13g06151,Glyma13g06170,Glyma19g03620,Glyma19g03600,Glyma08g26830,Glyma08g26780,Glyma08g26790,Glyma08g26840,Glyma18g50060,Glyma18g50080,Glyma18g50090,Glyma18g50100,Glyma18g50110,Glyma19g03580	Medtr7g013180,Medtr7g013200,Medtr7g013240,Medtr7g013260,Medtr7g013220	LOC_Os03g55010,LOC_Os03g55030,LOC_Os03g55050,LOC_Os03g55040,LOC_Os10g18480,LOC_Os10g18510,LOC_Os10g18530	Phvul.004G035500,Phvul.004G035700,Phvul.004G035800,Phvul.004G035900,Phvul.004G036000,Phvul.004G036100,Phvul.004G037000,Phvul.004G037100,Phvul.004G035600,Phvul.008G034000,Phvul.008G034100,Phvul.008G034200,Phvul.008G035800,Phvul.008G034300,Phvul.004G035300	Potri.004G119700,Potri.004G123500,Potri.017G091500	Solyc02g088750.1,Solyc02g066960.2	GSVIVG01007892001,GSVIVG01007898001,GSVIVG01007899001,GSVIVG01007896001,GSVIVG01007901001,GSVIVG01007903001,GSVIVG01032930001,GSVIVG01012978001
OG1_1000265:	AmTr_v1.0_scaffold00129.43,AmTr_v1.0_scaffold00129.45,AmTr_v1.0_scaffold00003.83,AmTr_v1.0_scaffold00129.20	Atha_AT1G53830,Atha_AT3G14310,Atha_AT1G53840,Atha_AT3G14300,Atha_AT3G10710,Atha_AT5G04960,Atha_AT4G02300,Atha_AT4G02320	Glyma02g02000,Glyma10g02140,Glyma19g40020,Glyma06g47190,Glyma13g25560,Glyma15g35390,Glyma07g05145,Glyma16g01640,Glyma16g01650	Medtr3g010780,Medtr8g042900,Medtr7g108905,Medtr8g023310,Medtr8g023150	LOC_Os01g21034,LOC_Os07g47830	Phvul.001G209400,Phvul.007G218500,Phvul.009G261700,Phvul.005G012000,Phvul.011G189000,Phvul.010G123100	Potri.001G162400,Potri.001G162500,Potri.001G162600,Potri.002G202500,Potri.003G001900,Potri.003G002100,Potri.003G002600,Potri.003G002800,Potri.003G072800,Potri.006G256600,Potri.006G256700,Potri.018G051400,Potri.T148200,Potri.T148300,Potri.T151500,Potri.001G162700,Potri.003G072700,Potri.006G134800,Potri.008G011200,Potri.010G247600	Solyc02g014300.1,Solyc02g081990.2,Solyc06g009190.2,Solyc09g075350.2,Solyc03g123630.2,Solyc03g123620.2	GSVIVG01028041001,GSVIVG01014999001,GSVIVG01027356001,GSVIVG01016667001
OG1_1000266:	NONE	NONE	Glyma02g46420,Glyma07g00640,Glyma07g01100,Glyma08g20500	Medtr8g062850,Medtr0438s0020,Medtr8g062873,Medtr3g005980,Medtr3g008050,Medtr3g007830,Medtr3g007790,Medtr2g101950,Medtr3g019190,Medtr3g005990,Medtr2g101940,Medtr4g125740,Medtr5g079450,Medtr2g101960,Medtr3g019180,Medtr0896s0010,Medtr6g025160,Medtr6g018600,Medtr6g025090,Medtr1g038760,Medtr3g036320,Medtr7g021630,Medtr7g080440,Medtr3g023270,Medtr3g023330,Medtr5g060750,Medtr5g460900,Medtr2g090845,Medtr…	NONE	Phvul.008G272100,Phvul.008G272300,Phvul.008G272200,Phvul.010G138000	Potri.001G337200,Potri.015G002100,Potri.015G011200,Potri.011G104100,Potri.011G104200,Potri.011G104300	NONE	NONE
OG1_1000267:	AmTr_v1.0_scaffold00001.189,AmTr_v1.0_scaffold00007.25,AmTr_v1.0_scaffold00061.102,AmTr_v1.0_scaffold00002.504	Atha_AT1G06780,Atha_AT2G30575,Atha_AT2G46480,Atha_AT3G61130,Atha_AT4G38270,Atha_AT5G47780	Glyma02g15990,Glyma03g31590,Glyma10g03770,Glyma19g34420,Glyma03g02250,Glyma05g09200,Glyma07g08910,Glyma07g40011,Glyma09g01980,Glyma09g40260,Glyma15g12900,Glyma17g00782,Glyma18g45750	Medtr1g070490,Medtr7g096160,Medtr2g027740,Medtr3g107930,Medtr7g075840,Medtr8g092000,Medtr8g033360	LOC_Os06g49810,LOC_Os06g51160,LOC_Os08g23780,LOC_Os08g38740,LOC_Os09g30280,LOC_Os09g36180,LOC_Os09g36190,LOC_Os10g21890,LOC_Os11g37980	Phvul.001G157200,Phvul.007G177400,Phvul.003G088900,Phvul.006G135100,Phvul.008G074000,Phvul.009G115700,Phvul.010G087600	Potri.002G151400,Potri.004G206000,Potri.006G001100,Potri.014G073800,Potri.016G001700,Potri.005G218900	Solyc01g093970.2,Solyc01g112210.2,Solyc04g015270.2,Solyc10g017600.2,Solyc07g005360.2,Solyc12g010200.1	GSVIVG01006978001,GSVIVG01007062001,GSVIVG01023883001,GSVIVG01027574001,GSVIVG01000744001
OG1_1000268:	AmTr_v1.0_scaffold00010.316,AmTr_v1.0_scaffold00010.317,AmTr_v1.0_scaffold00059.96,AmTr_v1.0_scaffold00059.97,AmTr_v1.0_scaffold00109.13	Atha_AT2G16120,Atha_AT2G16130,Atha_AT3G18830,Atha_AT2G18480,Atha_AT4G36670	Glyma01g38040,Glyma11g07040,Glyma11g07050,Glyma11g07070,Glyma11g07080,Glyma02g06460,Glyma04g01550,Glyma11g07090,Glyma11g07100,Glyma11g12720,Glyma12g04890,Glyma16g25540,Glyma12g04110,Glyma07g09480,Glyma09g32340	Medtr3g116240,Medtr4g069500,Medtr4g072030,Medtr8g077890,Medtr5g075300,Medtr5g019870,Medtr6g088450,Medtr8g103500	LOC_Os01g73590,LOC_Os03g10100,LOC_Os07g39350,LOC_Os07g39360,LOC_Os03g10090,LOC_Os10g21590	Phvul.002G028200,Phvul.002G028300,Phvul.002G028500,Phvul.002G028600,Phvul.003G252500,Phvul.011G046700,Phvul.011G046800,Phvul.002G312900,Phvul.004G163600,Phvul.009G008900,Phvul.011G038700,Phvul.011G046600	Potri.004G152300,Potri.009G113600,Potri.006G156700,Potri.006G158700,Potri.007G027900	Solyc02g062860.2,Solyc02g062870.2,Solyc02g062890.1,Solyc01g109460.2,Solyc07g024030.2	GSVIVG01015387001,GSVIVG01018988001
OG1_1000269:	AmTr_v1.0_scaffold00025.386,AmTr_v1.0_scaffold00033.187,AmTr_v1.0_scaffold00092.39,AmTr_v1.0_scaffold00069.132	Atha_AT1G09000,Atha_AT1G54960,Atha_AT3G06030,Atha_AT1G72250,Atha_AT2G22610,Atha_AT5G27550	Glyma01g02620,Glyma08g18590,Glyma09g33340,Glyma15g40350,Glyma03g39760,Glyma10g39670,Glyma19g42340,Glyma20g28090,Glyma03g39781,Glyma10g29530,Glyma19g42360,Glyma20g37781,Glyma09g26310,Glyma17g20391	Medtr1g082920,Medtr7g113520,Medtr2g069950,Medtr5g031470,Medtr5g049620,Medtr5g049820,Medtr1g105290,Medtr7g113490	LOC_Os08g32600,LOC_Os09g21510,LOC_Os05g33030,LOC_Os03g02290,LOC_Os12g42160	Phvul.002G145000,Phvul.005G054500,Phvul.006G091500,Phvul.007G053700,Phvul.007G179900	Potri.001G430800,Potri.001G436200,Potri.002G110600,Potri.011G140000,Potri.005G030300,Potri.005G031800,Potri.013G020700,Potri.005G033400,Potri.008G149500,Potri.010G092000,Potri.013G022700	Solyc01g079750.2,Solyc01g098980.2,Solyc11g010920.1,Solyc12g011290.1	GSVIVG01000047001,GSVIVG01017915001,GSVIVG01003948001,GSVIVG01009205001,GSVIVG01020503001,GSVIVG01000050001
OG1_1000270:	AmTr_v1.0_scaffold00029.177,AmTr_v1.0_scaffold00160.2	Atha_AT1G17240,Atha_AT1G17250,Atha_AT1G72300,Atha_AT2G02220,Atha_AT5G53890	Glyma03g42330,Glyma06g36230,Glyma07g05280,Glyma12g27600,Glyma12g35440,Glyma16g01750,Glyma13g35020	Medtr2g078810,Medtr8g023720	LOC_Os02g02490,LOC_Os02g05910,LOC_Os02g05920,LOC_Os02g05930,LOC_Os02g05940,LOC_Os02g05950,LOC_Os02g05960,LOC_Os02g05970,LOC_Os02g41890,LOC_Os04g57630,LOC_Os06g47650,LOC_Os07g01710,LOC_Os02g05980,LOC_Os02g06030,LOC_Os02g06070,LOC_Os02g06090,LOC_Os02g06120,LOC_Os02g06180,LOC_Os02g06190,LOC_Os02g06200,LOC_Os02g06205,LOC_Os02g06210,LOC_Os02g06260,LOC_Os06g47700,LOC_Os06g47720,LOC_Os06g47740,LOC_Os06g…	Phvul.005G073800,Phvul.009G260500,Phvul.011G161000	Potri.001G161000,Potri.001G398500,Potri.003G074000,Potri.008G144700,Potri.010G097700,Potri.011G116900	Solyc01g008140.2,Solyc07g063000.2,Solyc03g123780.2	GSVIVG01014303001,GSVIVG01016648001
OG1_1000271:	NONE	Atha_AT1G09650,Atha_AT1G12490,Atha_AT2G34280,Atha_AT5G10340,Atha_AT1G11270,Atha_AT4G01640,Atha_AT1G12870,Atha_AT1G12855,Atha_AT2G02030,Atha_AT1G14315,Atha_AT1G13200,Atha_AT4G17780,Atha_AT2G05600,Atha_AT1G33530,Atha_AT1G15015,Atha_AT5G16285,Atha_AT3G62380,Atha_AT1G71320,Atha_AT1G49790,Atha_AT2G43260,Atha_AT2G43270,Atha_AT2G43440,Atha_AT2G43445,Atha_AT3G62350,Atha_AT2G30615,Atha_AT2G42955,Atha_AT3G…	NONE	NONE	LOC_Os02g35560,LOC_Os04g49950,LOC_Os07g16800,LOC_Os07g16420,LOC_Os12g42340,LOC_Os10g36310,LOC_Os01g45020,LOC_Os12g38090,LOC_Os06g19670,LOC_Os08g29400,LOC_Os02g27400,LOC_Os09g27570,LOC_Os09g27660,LOC_Os12g06740,LOC_Os03g25080,LOC_Os01g67790,LOC_Os09g39000,LOC_Os05g02570,LOC_Os05g02540,LOC_Os05g02550,LOC_Os06g07460,LOC_Os05g44580,LOC_Os05g44370,LOC_Os10g34300,LOC_Os10g34340,LOC_Os02g54240,LOC_Os06g…	NONE	Potri.013G093100,Potri.019G062900,Potri.013G104100	Solyc09g072680.1	NONE
[truncated: 23,520 more rows]
