# Supplementary material for: Genome-Wide Identification of Evolutionarily Conserved Alternative Splicing Events in Flowering Plants
Source: Front Bioeng Biotechnol. 2015 Mar 26;3:33. doi: 10.3389/fbioe.2015.00033 (PMC4374538; doi:10.3389/fbioe.2015.00033)
Supplement: Supplementary file 1 [file Data_Sheet_1.ZIP › Supplemental_Data_2_MADS-box_SR_Gene_Families.xlsx]

## Sheet: MADS-box_SR_genefamilies
Supplemental Data 2: Sub-families of MADS-box type I (for Amborella trichopoda and Arabidopsis thaliana), type II (for Amborella trichopoda, Arabidopsis thaliana, Populus trichocarpa, and Oryza sativa) and SR protein (for Arabidopsis thaliana, Glycine max, Populus trichocarpa, and Oryza sativa) genes as classified by Amborella Genome Project (2013) and Richardson et al. (2011).
Gene family	Gene sub-family	Old Gene Name/Identifiers	Current Gene Identifier	Species	Comments
MADS-box type1	alpha	At.AGL60	AT1G72350	Arabidopsis thaliana
MADS-box type1	alpha	At.AGL100	AT1G17310	Arabidopsis thaliana
MADS-box type1	alpha	Am.tr.MA5	AmTr_v1.0_scaffold00050.92	Amborella trichopoda
MADS-box type1	alpha	Am.tr.MA4	AmTr_v1.0_scaffold00159.18	Amborella trichopoda
MADS-box type1	alpha	Am.tr.MA2	AmTr_v1.0_scaffold00159.17	Amborella trichopoda
MADS-box type1	alpha	Am.tr.MA3	AmTr_v1.0_scaffold00159.19	Amborella trichopoda
MADS-box type1	alpha	Am.tr.MA6	AmTr_v1.0_scaffold00025.385	Amborella trichopoda
MADS-box type1	alpha	At.AGL97	AT1G46408	Arabidopsis thaliana
MADS-box type1	alpha	At.AGL99	AT5G04640	Arabidopsis thaliana
MADS-box type1	alpha	At.AGL84	AT5G49420	Arabidopsis thaliana
MADS-box type1	alpha	At.AGL73	AT5G38620	Arabidopsis thaliana
MADS-box type1	alpha	At.AGL83	AT5G49490	Arabidopsis thaliana
MADS-box type1	alpha	At.AGL56	AT1G60880	Arabidopsis thaliana
MADS-box type1	alpha	At.AGL55	AT1G60920	Arabidopsis thaliana
MADS-box type1	alpha	At.AGL74	AT1G48150	Arabidopsis thaliana
MADS-box type1	alpha	At.AGL39	AT5G27130	Arabidopsis thaliana
MADS-box type1	alpha	Am.tr.MA1	AmTr_v1.0_scaffold00140.17	Amborella trichopoda
MADS-box type1	alpha	At.AGL102	AT1G47760	Arabidopsis thaliana
MADS-box type1	alpha	At.AGL40	AT4G36590	Arabidopsis thaliana
MADS-box type1	alpha	At.AGL62	AT5G60440	Arabidopsis thaliana
MADS-box type1	alpha	At.AGL28	AT1G01530	Arabidopsis thaliana
MADS-box type1	alpha	At.AGL23	AT1G65360	Arabidopsis thaliana
MADS-box type1	alpha	At.AGL61	AT2G24840	Arabidopsis thaliana
MADS-box type1	alpha	At.AGL88	AT2G11990	Arabidopsis thaliana
MADS-box type1	alpha	At.AGL57	AT3G04100	Arabidopsis thaliana
MADS-box type1	alpha	At.AGL58	AT1G28450	Arabidopsis thaliana
MADS-box type1	alpha	At.AGL59	AT1G28460	Arabidopsis thaliana
MADS-box type1	alpha	At.AGL64	AT1G29960	Arabidopsis thaliana
MADS-box type1	alpha	At.AGL85	AT1G54760	Arabidopsis thaliana
MADS-box type1	alpha	At.AGL29	AT2G34440	Arabidopsis thaliana
MADS-box type1	alpha	At.AGL91	AT3G66656	Arabidopsis thaliana
MADS-box type1	beta	Am.tr.MB3	AmTr_v1.0_scaffold00176.19	Amborella trichopoda
MADS-box type1	beta	Am.tr.MB6	AmTr_v1.0_scaffold00017.X	Amborella trichopoda	New predicted gene as mentioned in Amborella Genome Project (2013)
MADS-box type1	beta	Am.tr.MB5	AmTr_v1.0_scaffold00116.30	Amborella trichopoda
MADS-box type1	beta	Am.tr.MB4	AmTr_v1.0_scaffold00022.374	Amborella trichopoda
MADS-box type1	beta	Am.tr.MB1	AmTr_v1.0_scaffold00025.268	Amborella trichopoda
MADS-box type1	beta	Am.tr.MB2	AmTr_v1.0_scaffold00025.271	Amborella trichopoda
MADS-box type1	beta	At.AGL50	AT1G59810	Arabidopsis thaliana
MADS-box type1	beta	At.AGL49	AT1G60040	Arabidopsis thaliana
MADS-box type1	beta	At.AGL101	AT5G27050	Arabidopsis thaliana
MADS-box type1	beta	At.AGL89	AT5G27580	Arabidopsis thaliana
MADS-box type1	beta	At.AGL53	AT5G27070	Arabidopsis thaliana
MADS-box type1	beta	At.AGL93	AT5G26950	Arabidopsis thaliana
MADS-box type1	beta	At.AGL54	AT5G27090	Arabidopsis thaliana
MADS-box type1	beta	At.AGL26	AT5G26870	Arabidopsis thaliana
MADS-box type1	beta	At.AGL103	AT3G18650	Arabidopsis thaliana
MADS-box type1	beta	At.AGL98	AT5G39810	Arabidopsis thaliana
MADS-box type1	beta	At.AGL105	AT5G37415	Arabidopsis thaliana
MADS-box type1	beta	At.AGL81	AT5G39750	Arabidopsis thaliana
MADS-box type1	beta	At.AGL75	AT5G41200	Arabidopsis thaliana
MADS-box type1	beta	At.AGL43	AT5G40220	Arabidopsis thaliana
MADS-box type1	beta	At.AGL76	AT5G40120	Arabidopsis thaliana
MADS-box type1	beta	At.AGL77	AT5G38740	Arabidopsis thaliana
MADS-box type1	beta	At.AGL78	AT5G65330	Arabidopsis thaliana
MADS-box type1	beta	At.AGL52	AT4G11250	Arabidopsis thaliana
MADS-box type1	gamma	At.AGL48	AT2G40210	Arabidopsis thaliana
MADS-box type1	gamma	At.AGL95	AT2G15660	Arabidopsis thaliana
MADS-box type1	gamma	At.AGL96	AT5G06500	Arabidopsis thaliana
MADS-box type1	gamma	At.AGL87	AT1G22590	Arabidopsis thaliana
MADS-box type1	gamma	At.AGL80	AT5G48670	Arabidopsis thaliana
MADS-box type1	gamma	At.AGL46	AT2G28700	Arabidopsis thaliana
MADS-box type1	gamma	At.AGL45	AT3G05860	Arabidopsis thaliana
MADS-box type1	gamma	At.AGL92	AT1G31640	Arabidopsis thaliana
MADS-box type1	gamma	At.AGL106	-	Arabidopsis thaliana	Could not find the gene ID for an Arabidopsis gene At.AGL106 in TAIR website, so was excluded from this analysis.
MADS-box type1	gamma	At.AGL86	AT1G31630	Arabidopsis thaliana
MADS-box type1	gamma	At.AGL90	AT5G27960	Arabidopsis thaliana
MADS-box type1	gamma	At.AGL36	AT5G26645	Arabidopsis thaliana
MADS-box type1	gamma	At.AGL38	AT1G65300	Arabidopsis thaliana
MADS-box type1	gamma	At.AGL37	AT1G65330	Arabidopsis thaliana
MADS-box type1	gamma	At.AGL35	AT5G26625	Arabidopsis thaliana
MADS-box type1	gamma	Am.tr.MC1	AmTr_v1.0_scaffold00095.150	Amborella trichopoda
MADS-box type2	AP3	At.AP3	AT3G54340	Arabidopsis thaliana
MADS-box type2	AP3	Po.tr.02s02990.1	Potri.002G028400.1	Populus trichocarpa
MADS-box type2	AP3	Po.tr.05s12000.1	Potri.005G118000.2	Populus trichocarpa
MADS-box type2	AP3	Po.tr.07s13660.1	Potri.007G017000.1	Populus trichocarpa
MADS-box type2	AP3	OsMADS16	LOC_Os06g49840	Oryza sativa
MADS-box type2	AP3	Am.tr.AP3.1	AmTr_v1.0_scaffold00001.225	Amborella trichopoda
MADS-box type2	AP3	Am.tr.AP3.2	AmTr_v1.0_scaffold00066.97	Amborella trichopoda
MADS-box type2	PI	At.PI	AT5G20240	Arabidopsis thaliana
MADS-box type2	PI	Po.tr.02s07920.1	Potri.002G079000.1	Populus trichocarpa
MADS-box type2	PI	Po.tr.05s20480.1	Potri.005G182200.1	Populus trichocarpa
MADS-box type2	PI	OsMADS2	LOC_Os01g66030	Oryza sativa
MADS-box type2	PI	OsMADS4	LOC_Os05g34940	Oryza sativa
MADS-box type2	PI	Am.tr.PI.1	AmTr_v1.0_scaffold00017.226	Amborella trichopoda
MADS-box type2	PI	Am.tr.PI.2	AmTr_v1.0_scaffold00089.36	Amborella trichopoda
MADS-box type2	GMM13	At.TT16	AT5G23260	Arabidopsis thaliana
MADS-box type2	GMM13	Po.tr.05s09340.1	Potri.005G091100.1	Populus trichocarpa
MADS-box type2	GMM13	Po.tr.07s07620.1	Potri.007G073000.1	Populus trichocarpa
MADS-box type2	GMM13	Po.tr.12s14770.1	Potri.012G125600.1	Populus trichocarpa
MADS-box type2	GMM13	Po.tr.15s14950.1	Potri.015G125500.1	Populus trichocarpa
MADS-box type2	GMM13	OsMADS30	LOC_Os06g45650	Oryza sativa
MADS-box type2	GMM13	OsMADS29	LOC_Os02g07430	Oryza sativa
MADS-box type2	GMM13	Am.tr.GMM13.1	AmTr_v1.0_scaffold00001.461	Amborella trichopoda
MADS-box type2	GMM13	OsMADS31	LOC_Os04g52410	Oryza sativa
MADS-box type2	GMM13	Am.tr.GMM13.2	AmTr_v1.0_scaffold00002.466	Amborella trichopoda
MADS-box type2	OsMADS32	OsMADS32	LOC_Os01g52680	Oryza sativa
MADS-box type2	OsMADS32	Am.tr.OsM32	AmTr_v1.0_scaffold00001.226	Amborella trichopoda
MADS-box type2	FLC	At.FLC	AT5G10140	Arabidopsis thaliana
MADS-box type2	FLC	At.FLM	AT1G77080	Arabidopsis thaliana
MADS-box type2	FLC	At.AGL31	AT5G65050	Arabidopsis thaliana
MADS-box type2	FLC	At.AGL70	AT5G65060	Arabidopsis thaliana
MADS-box type2	FLC	At.AGL68	AT5G65080	Arabidopsis thaliana
MADS-box type2	FLC	At.AGL69	AT5G65070	Arabidopsis thaliana
MADS-box type2	FLC	Po.tr.03s16820.1	Potri.003G169700.1	Populus trichocarpa
MADS-box type2	FLC	Po.tr.03s16850.1	Potri.003G170000.2	Populus trichocarpa
MADS-box type2	AGL2	At.SEP1	AT5G15800	Arabidopsis thaliana
MADS-box type2	AGL2	At.SEP2	AT3G02310	Arabidopsis thaliana
MADS-box type2	AGL2	Po.tr.04s11440.1	Potri.004G115500.2	Populus trichocarpa
MADS-box type2	AGL2	Am.tr.AGL2	AmTr_v1.0_scaffold00047.121	Amborella trichopoda
MADS-box type2	AGL2	At.SEP4	AT2G03710	Arabidopsis thaliana
MADS-box type2	AGL2	Po.tr.08s09790.1	Potri.008G098400.2	Populus trichocarpa
MADS-box type2	AGL2	OsMADS1	LOC_Os03g11614	Oryza sativa
MADS-box type2	AGL2	OsMADS5	LOC_Os06g06750	Oryza sativa
MADS-box type2	AGL2	OsMADS34	LOC_Os05g34940	Oryza sativa
MADS-box type2	AGL9	At.SEP3	AT1G24260	Arabidopsis thaliana
MADS-box type2	AGL9	OsMADS8	LOC_Os09g32948	Oryza sativa
MADS-box type2	AGL9	OsMADS7	LOC_Os08g41950	Oryza sativa
MADS-box type2	AGL9	Am.tr.AGL9	AmTr_v1.0_scaffold00013.53	Amborella trichopoda
MADS-box type2	AP1	At.AP1	AT1G69120	Arabidopsis thaliana
MADS-box type2	AP1	At.CAL	AT1G26310	Arabidopsis thaliana
MADS-box type2	AP1	Po.tr.10s16380.1	Potri.010G154100.1	Populus trichocarpa
MADS-box type2	AP1	Po.tr.08s09800.1	Potri.008G098500.1	Populus trichocarpa
MADS-box type2	AP1	Po.tr.17s13410.1	Potri.017G099800.1	Populus trichocarpa
MADS-box type2	AP1	At.FUL	AT5G60910	Arabidopsis thaliana
MADS-box type2	AP1	Po.tr.12s05960.1	Potri.012G062300.1	Populus trichocarpa
MADS-box type2	AP1	Am.tr.AP1	AmTr_v1.0_scaffold00047.105	Amborella trichopoda
MADS-box type2	AP1	At.AGL79	AT3G30260	Arabidopsis thaliana
MADS-box type2	AP1	OsMADS20	LOC_Os12g31748	Oryza sativa
MADS-box type2	AP1	OsMAD15	LOC_Os07g01820	Oryza sativa
MADS-box type2	AP1	OsMADS14	LOC_Os03g54160	Oryza sativa
MADS-box type2	AP1	OsMADS18	LOC_Os07g41370	Oryza sativa
MADS-box type2	AGL6	At.AGL6	AT2G45650	Arabidopsis thaliana
MADS-box type2	AGL6	At.AGL13	AT3G61120	Arabidopsis thaliana
MADS-box type2	AGL6	Am.tr.AGL6	AmTr_v1.0_scaffold00001.413	Amborella trichopoda
MADS-box type2	AGL6	OsMADS6	LOC_Os02g45770	Oryza sativa
MADS-box type2	AGL6	OsMADS17	LOC_Os04g49150	Oryza sativa
MADS-box type2	AGL6	Po.tr.15s14010.1	Potri.015G134800.1	Populus trichocarpa
MADS-box type2	AGL6	Po.tr.12s14020.2	Potri.012G132600.1	Populus trichocarpa
MADS-box type2	AG	At.SHP1	AT3G58780	Arabidopsis thaliana
MADS-box type2	AG	At.SHP2	AT2G42830	Arabidopsis thaliana
MADS-box type2	AG	At.AG	AT4G18960	Arabidopsis thaliana
MADS-box type2	AG	Po.tr.04s06300.1	Potri.004G064300.1	Populus trichocarpa
MADS-box type2	AG	Po.tr.11s03140.1	Potri.011G075800.1	Populus trichocarpa
MADS-box type2	AG	OsMADS3	LOC_Os01g10504	Oryza sativa
MADS-box type2	AG	OsMADS58	LOC_Os05g11414	Oryza sativa
MADS-box type2	AG	Am.tr.AG	AmTr_v1.0_scaffold00021.296	Amborella trichopoda
MADS-box type2	STK	At.STK	AT4G09960	Arabidopsis thaliana
MADS-box type2	STK	Po.tr.13s09980.1	Potri.013G104900.1	Populus trichocarpa
MADS-box type2	STK	Po.tr.19s10580.1	Potri.019G077200.1	Populus trichocarpa
MADS-box type2	STK	OsMADS21	LOC_Os01g66290	Oryza sativa
MADS-box type2	STK	OsMADS13	LOC_Os12g10540	Oryza sativa
MADS-box type2	STK	Am.tr.STK	AmTr_v1.0_scaffold00071.203	Amborella trichopoda
MADS-box type2	TM3	At.AGL71	AT5G51870	Arabidopsis thaliana
MADS-box type2	TM3	At.AGL72	AT5G51860	Arabidopsis thaliana
MADS-box type2	TM3	At.AGL42	AT5G62165	Arabidopsis thaliana
MADS-box type2	TM3	Po.tr.12s13980.1	Potri.012G133000.1	Populus trichocarpa
MADS-box type2	TM3	At.SOC1	AT2G45660	Arabidopsis thaliana
MADS-box type2	TM3	Po.tr.14s07010.1	Potri.014G074200.7	Populus trichocarpa
MADS-box type2	TM3	Am.tr.TM3	AmTr_v1.0_scaffold00001.409	Amborella trichopoda
MADS-box type2	TM3	Po.tr.03s11960.1	Potri.003G119700.1	Populus trichocarpa
MADS-box type2	TM3	At.AGL14	AT4G11880	Arabidopsis thaliana
MADS-box type2	TM3	At.AGL19	AT4G22950	Arabidopsis thaliana
MADS-box type2	TM3	OsMADS56	LOC_Os10g39130	Oryza sativa
MADS-box type2	TM3	Os02g01355	LOC_Os02g01355	Oryza sativa
MADS-box type2	TM3	Os06g01890	LOC_Os06g01890	Oryza sativa
MADS-box type2	TM8	Po.tr.15s11040.1	Potri.015G098400.2	Populus trichocarpa
MADS-box type2	TM8	Po.tr.12s10190.1	Potri.012G100200.1	Populus trichocarpa
MADS-box type2	TM8	Am.tr.TM8.1	AmTr_v1.0_scaffold00013.57	Amborella trichopoda
MADS-box type2	TM8	Am.tr.TM8.2	AmTr_v1.0_scaffold00013.60	Amborella trichopoda
MADS-box type2	AGL12	At.AGL12	AT1G71692	Arabidopsis thaliana
MADS-box type2	AGL12	Po.tr.19s10540.1	Potri.019G076800.2	Populus trichocarpa
MADS-box type2	AGL12	OsMADS26	LOC_Os08g02070	Oryza sativa
MADS-box type2	AGL12	OsMADS33	LOC_Os12g10520	Oryza sativa
MADS-box type2	AGL12	Am.tr.AGL12	AmTr_v1.0_scaffold00071.216	Amborella trichopoda
MADS-box type2	AGL15	At.AGL18	AT3G57390	Arabidopsis thaliana
MADS-box type2	AGL15	At.AGL15	AT5G13790	Arabidopsis thaliana
MADS-box type2	AGL15	Po.tr.06s04730.1	Potri.006G048700.2	Populus trichocarpa
MADS-box type2	AGL15	Po.tr.09s06060.1	Potri.009G055700.1	Populus trichocarpa
MADS-box type2	AGL15	Am.tr.AGL15	AmTr_v1.0_scaffold00053.185	Amborella trichopoda
MADS-box type2	ANR1	At.AGL16	AT3G57230	Arabidopsis thaliana
MADS-box type2	ANR1	OsMADS25	LOC_Os04g23910	Oryza sativa
MADS-box type2	ANR1	OsMADS27	LOC_Os02g36924	Oryza sativa
MADS-box type2	ANR1	OsMADS57	LOC_Os02g49840	Oryza sativa
MADS-box type2	ANR1	At.AGL21	AT4G37940	Arabidopsis thaliana
MADS-box type2	ANR1	At.AGL17	AT2G22630	Arabidopsis thaliana
MADS-box type2	ANR1	Am.tr.ANR1.1	AmTr_v1.0_scaffold00109.2	Amborella trichopoda
MADS-box type2	ANR1	At.ANR1	AT2G14210	Arabidopsis thaliana
MADS-box type2	ANR1	OsMADS23	LOC_Os08g33488	Oryza sativa
MADS-box type2	ANR1	Am.tr.ANR1.2	AmTr_v1.0_scaffold00046.134	Amborella trichopoda
MADS-box type2	ANR1	Po.tr.02s11040.1	Potri.002G109700.1	Populus trichocarpa
MADS-box type2	ANR1	Po.tr.05s19440.1	Potri.005G150700.1	Populus trichocarpa
MADS-box type2	STMADS11	At.SVP	AT2G22540	Arabidopsis thaliana
MADS-box type2	STMADS11	OsMADS47	LOC_Os03g08754	Oryza sativa
MADS-box type2	STMADS11	OsMADS22	LOC_Os02g52340	Oryza sativa
MADS-box type2	STMADS11	OsMADS55	LOC_Os06g11330	Oryza sativa
MADS-box type2	STMADS11	Po.tr.07s14310.1	Potri.007G010800.1	Populus trichocarpa
MADS-box type2	STMADS11	At.AGL24	AT4G24540	Arabidopsis thaliana
MADS-box type2	STMADS11	Po.tr.07s03260.1	Potri.007G115200.4	Populus trichocarpa
MADS-box type2	STMADS11	Po.tr.17s07200	Potri.017G044500.1	Populus trichocarpa	Amborella Genome Project (2013) manuscript reported this gene as Po.tr.17s07205.1, but was unable to find in the Popular protein data. This may be wrong name, based on manual curation we found it to be Po.tr.17s07200.
MADS-box type2	STMADS11	Po.tr.17s07170.1	Potri.017G044200.1	Populus trichocarpa
MADS-box type2	STMADS11	Po.tr.07s03310.1	Potri.007G115000.2	Populus trichocarpa
MADS-box type2	STMADS11	Po.tr.07s03290.1	Potri.007G115100.1	Populus trichocarpa
MADS-box type2	STMADS11	Po.tr.02s10570.1	Potri.002G105600.1	Populus trichocarpa
MADS-box type2	STMADS11	Am.tr.StM11	AmTr_v1.0_scaffold00127.17	Amborella trichopoda
MADS-box type2	MIKC-P	Po.tr.08s08780.1	Potri.008G088200.1	Populus trichocarpa
MADS-box type2	MIKC-P	Po.tr.10s17450.1	Potri.010G167300.1	Populus trichocarpa
MADS-box type2	MIKC-P	At.AGL94	AT1G69540	Arabidopsis thaliana
MADS-box type2	MIKC-P	At.AGL65	AT1G18750	Arabidopsis thaliana
MADS-box type2	MIKC-P	At.AGL30	AT2G03060	Arabidopsis thaliana
MADS-box type2	MIKC-P	OsMADS68	LOC_Os11g43740	Oryza sativa
MADS-box type2	MIKC-P	Am.tr.MP	AmTr_v1.0_scaffold00010.504	Amborella trichopoda
MADS-box type2	MIKC-S	At.AGL104	AT1G22130	Arabidopsis thaliana
MADS-box type2	MIKC-S	At.AGL66	AT1G77980	Arabidopsis thaliana
MADS-box type2	MIKC-S	At.AGL67	AT1G77950	Arabidopsis thaliana
MADS-box type2	MIKC-S	Po.tr.05s16500.1	-	Populus trichocarpa	Unable to find good blast alignment hit for "Po.tr.05s16500.1" in the popular protein sequences downloaded from phytozome 9 (annotation version JGI v3.0), which was used in AS analysis, so this has been removed from the analysis
MADS-box type2	MIKC-S	Po.tr.02s09290.1	Potri.002G092300.1	Populus trichocarpa
MADS-box type2	MIKC-S	Po.tr.07s05980.1	Potri.007G087500.1	Populus trichocarpa
MADS-box type2	MIKC-S	OsMADS62	LOC_Os08g38590	Oryza sativa
MADS-box type2	MIKC-S	OsMADS63	LOC_Os06g11970	Oryza sativa
MADS-box type2	MIKC-S	Am.tr.MS	AmTr_v1.0_scaffold00010.217	Amborella trichopoda
MADS-box type2	MIKC-S	At.AGL33	AT2G26320	Arabidopsis thaliana
SR-proteins	RS	POPTR_0002s15490	Potri.002G153600	Populus trichocarpa
SR-proteins	RS	POPTR_0002s17560	Potri.002G175000	Populus trichocarpa
SR-proteins	RS	POPTR_0012s13920	Potri.012G133600	Populus trichocarpa
SR-proteins	RS	POPTR_0014s07270	Potri.014G076600	Populus trichocarpa
SR-proteins	RS	POPTR_0014s09730	Potri.014G101800	Populus trichocarpa
SR-proteins	RS	POPTR_0015s13880	Potri.015G135800	Populus trichocarpa
SR-proteins	RS2Z	POPTR_0006s23170	Potri.006G215200	Populus trichocarpa
SR-proteins	RS2Z	POPTR_0016s08250	Potri.016G081700	Populus trichocarpa
SR-proteins	RSZ	POPTR_0006s28720	Potri.006G272400	Populus trichocarpa
SR-proteins	RSZ	POPTR_0018s03390	Potri.018G009100	Populus trichocarpa
SR-proteins	SCL	POPTR_0001s04350	Potri.001G006400	Populus trichocarpa
SR-proteins	SCL	POPTR_0003s21240	Potri.003G218600	Populus trichocarpa
SR-proteins	SCL	POPTR_0008s05670	Potri.008G056600	Populus trichocarpa
SR-proteins	SCL	POPTR_0010s21070	Potri.010G203200	Populus trichocarpa
SR-proteins	SR	POPTR_0002s20650	Potri.T134200	Populus trichocarpa
SR-proteins	SR	POPTR_0005s02450	Potri.005G024600	Populus trichocarpa
SR-proteins	SR	POPTR_0012s02870	Potri.012G021800	Populus trichocarpa
SR-proteins	SR	POPTR_0013s01700	Potri.013G015500	Populus trichocarpa
SR-proteins	SR	POPTR_0014s12440	Potri.014G129900	Populus trichocarpa
SR-proteins	SR	POPTR_0015s00690	Potri.015G004600	Populus trichocarpa
SR-proteins	RS	Glyma03g01920.1	Glyma03g01920	Glycine max
SR-proteins	RS	Glyma07g05900.1	Glyma07g05900	Glycine max
SR-proteins	RS	Glyma10g38400.1	Glyma10g38400	Glycine max
SR-proteins	RS	Glyma16g02500.1	Glyma16g02500	Glycine max
SR-proteins	RS	Glyma20g29460.1	Glyma20g29460	Glycine max
SR-proteins	RS2Z	Glyma03g33270.1	Glyma03g33270	Glycine max
SR-proteins	RS2Z	Glyma08g07940.1	-	Glycine max	Unable to find this gene ID in our Glycine max protein database (annoation version 1.1).
SR-proteins	RS2Z	Glyma19g35980.4	Glyma19g35980	Glycine max
SR-proteins	RS2Z	Glyma19g35990.1	Glyma19g35990	Glycine max
SR-proteins	RSZ	Glyma08g39830.1	Glyma08g39830	Glycine max
SR-proteins	RSZ	Glyma17g29080.1	Glyma17g29080	Glycine max
SR-proteins	RSZ	Glyma18g18860.1	Glyma18g18860	Glycine max
SR-proteins	RSZ	Glyma14g17930.3	Glyma14g17930	Glycine max
SR-proteins	SC	Glyma08g07730.1	Glyma08g07730	Glycine max
SR-proteins	SCL	Glyma02g38540.1	Glyma02g38540	Glycine max
SR-proteins	SCL	Glyma02g41510.1	Glyma02g41510	Glycine max
SR-proteins	SCL	Glyma07g38270.1	-	Glycine max	Unable to find this gene ID in our Glycine max protein database (annoation version 1.1).
SR-proteins	SCL	Glyma09g15820.1	Glyma09g15820	Glycine max
SR-proteins	SCL	Glyma14g07440.1	Glyma14g07440	Glycine max
SR-proteins	SCL	Glyma14g36670.1	Glyma14g36670	Glycine max
SR-proteins	SCL	Glyma17g02470.1	Glyma17g02470	Glycine max
SR-proteins	SR	Glyma03g37240.1	Glyma03g37240	Glycine max
SR-proteins	SR	Glyma06g14060.1	Glyma06g14060	Glycine max
SR-proteins	SR	Glyma19g39850.2	Glyma19g39850	Glycine max
SR-proteins	SR	Glyma20g38060.1	Glyma20g38060	Glycine max
SR-proteins	SR45	Glyma15g40710.1	Glyma15g40710	Glycine max
SR-proteins	RS	AT2G46610	AT2G46610	Arabidopsis thaliana
SR-proteins	RS	AT3G61860	AT3G61860	Arabidopsis thaliana
SR-proteins	RS	AT4G25500	AT4G25500	Arabidopsis thaliana
SR-proteins	RS	AT5G52040	AT5G52040	Arabidopsis thaliana
SR-proteins	RS2Z	AT2G37340	AT2G37340	Arabidopsis thaliana
SR-proteins	RS2Z	AT3G53500	AT3G53500	Arabidopsis thaliana
SR-proteins	RSZ	AT1G23860	AT1G23860	Arabidopsis thaliana
SR-proteins	RSZ	AT2G24590	AT2G24590	Arabidopsis thaliana
SR-proteins	RSZ	AT4G31580	AT4G31580	Arabidopsis thaliana
SR-proteins	SC	AT5G64200	AT5G64200	Arabidopsis thaliana
SR-proteins	SCL	AT1G55310	AT1G55310	Arabidopsis thaliana
SR-proteins	SCL	AT3G55460	AT3G55460	Arabidopsis thaliana
SR-proteins	SCL	AT5G18810	AT5G18810	Arabidopsis thaliana
SR-proteins	SCL	AT3G13570	AT3G13570	Arabidopsis thaliana
SR-proteins	SR	AT1G02840	AT1G02840	Arabidopsis thaliana
SR-proteins	SR	AT1G09140	AT1G09140	Arabidopsis thaliana
SR-proteins	SR	AT4G02430	AT4G02430	Arabidopsis thaliana
SR-proteins	SR	AT3G49430	AT3G49430	Arabidopsis thaliana
SR-proteins	SR45	AT1G16610	AT1G16610	Arabidopsis thaliana
SR-proteins	RS	LOC_Os02g03040	LOC_Os02g03040	Oryza sativa
SR-proteins	RS	LOC_Os04g02870	LOC_Os04g02870	Oryza sativa
SR-proteins	RS2Z	LOC_Os01g06290	LOC_Os01g06290	Oryza sativa
SR-proteins	RS2Z	LOC_Os05g02880	LOC_Os05g02880	Oryza sativa
SR-proteins	RS2Z	LOC_Os05g07000	LOC_Os05g07000	Oryza sativa
SR-proteins	RS2Z	LOC_Os03g17710	LOC_Os03g17710	Oryza sativa
SR-proteins	RSZ	LOC_Os02g39720	LOC_Os02g39720	Oryza sativa
SR-proteins	RSZ	LOC_Os02g54770	LOC_Os02g54770	Oryza sativa
SR-proteins	RSZ	LOC_Os06g08840	LOC_Os06g08840	Oryza sativa
SR-proteins	SC	LOC_Os03g27030	LOC_Os03g27030	Oryza sativa
SR-proteins	SC	LOC_Os07g43050	LOC_Os07g43050	Oryza sativa
SR-proteins	SC	LOC_Os08g37960	LOC_Os08g37960	Oryza sativa
SR-proteins	SCL	LOC_Os02g15310	LOC_Os02g15310	Oryza sativa
SR-proteins	SCL	LOC_Os03g24890	LOC_Os03g24890	Oryza sativa
SR-proteins	SCL	LOC_Os03g25770	LOC_Os03g25770	Oryza sativa
SR-proteins	SCL	LOC_Os07g43950	LOC_Os07g43950	Oryza sativa
SR-proteins	SCL	LOC_Os11g47830	LOC_Os11g47830	Oryza sativa
SR-proteins	SCL	LOC_Os12g38430	LOC_Os12g38430	Oryza sativa
SR-proteins	SR	LOC_Os01g21420	LOC_Os01g21420	Oryza sativa
SR-proteins	SR	LOC_Os03g22380	LOC_Os03g22380	Oryza sativa
SR-proteins	SR	LOC_Os05g30140	LOC_Os05g30140	Oryza sativa
SR-proteins	SR	LOC_Os07g47630	LOC_Os07g47630	Oryza sativa
SR-proteins	SR45	LOC_Os01g72890	-	Oryza sativa	Unable to find this gene ID in our Oryza sativa protein database (annoation MSU Release 7.0).
SR-proteins	SR45	LOC_Os05g01540	LOC_Os05g01540	Oryza sativa
