# Supplementary material for: Genome-Wide Identification of Evolutionarily Conserved Alternative Splicing Events in Flowering Plants
Source: Front Bioeng Biotechnol. 2015 Mar 26;3:33. doi: 10.3389/fbioe.2015.00033 (PMC4374538; doi:10.3389/fbioe.2015.00033)
Supplement: Supplementary file 1 [file Data_Sheet_1.ZIP › Supplemental_Data_4_Nine_Angiosperms_Conserved_AS_Events.xlsx]

## Sheet: Conserved_AS_Clusters
Supplemental Data 4: Conserved AS event clusters among nine angiosperms used in this study. Supplemental Data 2: Gene orthogroups from OrthoMCL belonging to nine angiosperms used in this study.
#cluster_id	num_of_species	Amborella_trichopoda	Arabidopsis_thaliana	Glycine_max	Medicago_truncatula	Oryza_sativa	Phaseolus_vulgaris	Populus_trichocarpa	Solanum_lycopersicum	Vitis_vinifera
AltA_12_OG1_1000722:	9	AmTr_v1.0_scaffold00078.190_:AltA_AmTr_v1.0_scaffold00078_3214900_3215689_3214900_3215949_+,AmTr_v1.0_scaffold00174.13_:AltA_AmTr_v1.0_scaffold00174_263545_263430_263545_262893_-	Atha_AT4G24740_:AltA_Chr4_12756303_12756193_12756303_12755782_-	Glyma06g08480_:AltA_Gm06_6175383_6174959_6175383_6174671_-,Glyma05g02740_:AltA_Gm05_2107981_2107881_2107981_2107451_-,Glyma17g13440_:AltA_Gm17_10293448_10293354_10293448_10292926_-,Glyma17g13440_:AltA_Gm17_10293306_10293216_10293306_10292926_-	Medtr4g104620_:AltA_chr4_43321254_43321353_43321254_43321797_+,Medtr3g076540_:AltA_chr3_34410547_34410642_34410547_34411033_+,Medtr3g109390_:AltA_chr3_50599170_50598751_50599170_50598462_-	LOC_Os12g27520_:AltA_Chr12_16198027_16197919_16198027_16197469_-,LOC_Os12g27520_:AltA_Chr12_16198027_16197919_16198027_16197252_-,LOC_Os01g40840_:AltA_Chr1_23091912_23092246_23091912_23092481_+	Phvul.009G104800_:AltA_Chr09_15768873_15768467_15768873_15768180_-	Potri.015G085700_:AltA_Chr15_10921984_10921875_10921984_10921345_-	Solyc03g112050.2_:AltA_SL2.40ch03_56641680_56641780_56641680_56642268_+	GSVIVG01025605001_:AltA_chr8_13663019_13663106_13663019_13663611_+,GSVIVG01035714001_:AltA_chr4_3582286_3582738_3582286_3584076_+,GSVIVG01035714001_:AltA_chr4_3582286_3582738_3582286_3583032_+,GSVIVG01007619001_:AltA_chr17_11174554_11174448_11174554_11173880_-
AltA_13_OG1_1006567:	9	AmTr_v1.0_scaffold00012.204_:AltA_AmTr_v1.0_scaffold00012_5392795_5393274_5392795_5393287_+	Atha_AT5G59400_:AltA_Chr5_23958419_23958669_23958419_23958674_+	Glyma12g06710_:AltA_Gm12_4570465_4569586_4570465_4569459_-,Glyma12g06710_:AltA_Gm12_4570465_4569614_4570465_4569586_-,Glyma12g06710_:AltA_Gm12_4570465_4569614_4570465_4569459_-,Glyma15g04220_:AltA_Gm15_2960906_2960765_2960906_2960760_-,Glyma13g41180_:AltA_Gm13_41569024_41569102_41569024_41569406_+,Glyma13g41180_:AltA_Gm13_41569024_41569102_41569024_41569401_+,Glyma13g41180_:AltA_Gm13_41569024_415…	Medtr2g097230_:AltA_chr2_41517638_41518180_41517638_41518185_+	LOC_Os05g02010_:AltA_Chr5_575594_575702_575594_575707_+	Phvul.005G144700_:AltA_Chr05_37326028_37326277_37326028_37326282_+,Phvul.005G144700_:AltA_Chr05_37326028_37326143_37326028_37326282_+,Phvul.005G144700_:AltA_Chr05_37326028_37326143_37326028_37326277_+	Potri.001G241400_:AltA_Chr01_25234248_25234468_25234248_25234473_+	Solyc06g076250.2_:AltA_SL2.40ch06_43764828_43765377_43764828_43765382_+	GSVIVG01024939001_:AltA_chr6_5878707_5879283_5878707_5879328_+,GSVIVG01024939001_:AltA_chr6_5878707_5879271_5878707_5879283_+
AltA_16_OG1_1008763:	9	AmTr_v1.0_scaffold00149.65_:AltA_AmTr_v1.0_scaffold00149_934340_929473_934340_925156_-,AmTr_v1.0_scaffold00149.65_:AltA_AmTr_v1.0_scaffold00149_934340_925174_934340_925156_-,AmTr_v1.0_scaffold00149.65_:AltA_AmTr_v1.0_scaffold00149_934340_929473_934340_925174_-	Atha_AT5G58220_:AltA_Chr5_23555156_23554979_23555156_23554940_-	Glyma03g22930_:AltA_Gm03_29591517_29593229_29591517_29593232_+,Glyma16g08930_:AltA_Gm16_8423953_8422172_8423953_8422169_-	Medtr8g010550_:AltA_chr8_2763467_2761616_2763467_2761613_-	LOC_Os03g27320_:AltA_Chr3_15650610_15651422_15650610_15651482_+,LOC_Os03g27320_:AltA_Chr3_15650610_15651482_15650610_15651497_+,LOC_Os03g27320_:AltA_Chr3_15650610_15651422_15650610_15651497_+	Phvul.010G034000_:AltA_Chr10_4991377_4992757_4991377_4992760_+	Potri.002G238300_:AltA_Chr02_23117336_23117948_23117336_23117951_+	Solyc01g080940.2_:AltA_SL2.40ch01_72792530_72792873_72792530_72792876_+	GSVIVG01016051001_:AltA_chr9_17952730_17951902_17952730_17951899_-
AltA_17_OG1_1006738:	9	AmTr_v1.0_scaffold00077.82_:AltA_AmTr_v1.0_scaffold00077_1216373_1215906_1216373_1215895_-	Atha_AT2G40690_:AltA_Chr2_16975252_16975463_16975252_16975474_+	Glyma02g38310_:AltA_Gm02_43745831_43746068_43745831_43746079_+	Medtr5g067640_:AltA_chr5_28578020_28578174_28578020_28578185_+	LOC_Os07g12640_:AltA_Chr7_7230980_7230760_7230980_7230749_-	Phvul.008G185600_:AltA_Chr08_48896834_48897038_48896834_48897049_+	Potri.013G090900_:AltA_Chr13_9613190_9612904_9613190_9612893_-,Potri.013G090900_:AltA_Chr13_9613348_9612904_9613348_9612893_-	Solyc06g048920.2_:AltA_SL2.40ch06_28440210_28439552_28440210_28439541_-,Solyc06g048920.2_:AltA_SL2.40ch06_28440210_28439552_28440210_28439526_-,Solyc06g048920.2_:AltA_SL2.40ch06_28440210_28439541_28440210_28439526_-	GSVIVG01032665001_:AltA_chr13_1673618_1674380_1673618_1674391_+
AltA_19_OG1_1009235:	9	AmTr_v1.0_scaffold00099.109_:AltA_AmTr_v1.0_scaffold00099_1706068_1696914_1706068_1696595_-,AmTr_v1.0_scaffold00099.109_:AltA_AmTr_v1.0_scaffold00099_1706068_1696914_1706068_1696750_-,AmTr_v1.0_scaffold00099.109_:AltA_AmTr_v1.0_scaffold00099_1706068_1696750_1706068_1696595_-	Atha_AT2G02570_:AltA_Chr2_700247_699812_700247_699656_-	Glyma07g40240_:AltA_Gm07_44521432_44521171_44521432_44521010_-,Glyma17g00560_:AltA_Gm17_227961_228243_227961_228390_+	Medtr4g134630_:AltA_chr4_56422468_56422311_56422468_56422124_-	LOC_Os08g01840_:AltA_Chr8_516767_516589_516767_516232_-	Phvul.003G075900_:AltA_Chr03_11760127_11760027_11760127_11759552_-	Potri.004G229200_:AltA_Chr04_23438549_23438028_23438549_23437860_-	Solyc01g103020.2_:AltA_SL2.40ch01_83451521_83451786_83451521_83452114_+	GSVIVG01023145001_:AltA_chr12_22026896_22025646_22026896_22025486_-
AltA_1_OG1_1000023:	9	AmTr_v1.0_scaffold00032.51_:AltA_AmTr_v1.0_scaffold00032_881392_881212_881392_881182_-,AmTr_v1.0_scaffold00032.135_:AltA_AmTr_v1.0_scaffold00032_2523901_2523678_2523901_2523569_-	Atha_AT1G29730_:AltA_Chr1_10401127_10401064_10401127_10401051_-	Glyma01g29378_:AltA_Gm01_39514567_39514922_39514567_39515015_+	Medtr2g075010_:AltA_chr2_31382010_31381927_31382010_31381883_-,Medtr2g074840_:AltA_chr2_31289276_31288806_31289276_31288627_-	LOC_Os05g16930_:AltA_Chr5_9654360_9654451_9654360_9654565_+,LOC_Os05g16670_:AltA_Chr5_9472142_9472224_9472142_9472243_+,LOC_Os05g17604_:AltA_Chr5_10113675_10113505_10113675_10113498_-,LOC_Os02g13850_:AltA_Chr2_7510748_7511202_7510748_7511548_+,LOC_Os05g16740_:AltA_Chr5_9526853_9526938_9526853_9526949_+,LOC_Os05g16930_:AltA_Chr5_9654127_9654210_9654127_9654221_+,LOC_Os04g52640_:AltA_Chr4_31320980_…	Phvul.011G067400_:AltA_Chr11_5841698_5841813_5841698_5841819_+	Potri.T032500_:AltA_scaffold_34_166107_166003_166107_165997_-,Potri.T032200_:AltA_scaffold_34_47904_47800_47904_47794_-	Solyc02g071880.2_:AltA_SL2.40ch02_35822820_35822739_35822820_35822714_-	GSVIVG01021285001_:AltA_chr10_3455376_3455460_3455376_3455474_+
AltA_21_OG1_1009998:	9	AmTr_v1.0_scaffold00024.77_:AltA_AmTr_v1.0_scaffold00024_1802597_1803972_1802597_1803994_+	Atha_AT1G64430_:AltA_Chr1_23934529_23934691_23934529_23934713_+	Glyma08g02680_:AltA_Gm08_1838059_1838307_1838059_1838329_+	Medtr8g099525_:AltA_chr8_42016876_42017147_42016876_42017169_+	LOC_Os08g24390_:AltA_Chr8_14730310_14729425_14730310_14729403_-	Phvul.002G298400_:AltA_Chr02_46115596_46115857_46115596_46115879_+	Potri.001G090800_:AltA_Chr01_7150121_7149968_7150121_7149910_-,Potri.003G140800_:AltA_Chr03_15806069_15806248_15806069_15806270_+,Potri.001G090800_:AltA_Chr01_7150121_7149932_7150121_7149910_-,Potri.001G090800_:AltA_Chr01_7150121_7149968_7150121_7149932_-	Solyc12g055940.1_:AltA_SL2.40ch12_47291371_47291084_47291371_47291062_-	GSVIVG01019542001_:AltA_chr2_1468259_1467915_1468259_1467893_-
AltA_23_OG1_1009265:	9	AmTr_v1.0_scaffold00154.5_:AltA_AmTr_v1.0_scaffold00154_101746_102474_101746_103216_+	Atha_AT3G29390_:AltA_Chr3_11292828_11293390_11292828_11294033_+,Atha_AT3G29390_:AltA_Chr3_11292828_11293316_11292828_11294033_+	Glyma08g26890_:AltA_Gm08_21217515_21218964_21217515_21219683_+,Glyma18g50140_:AltA_Gm18_59355371_59356058_59355371_59357152_+	Medtr7g013700_:AltA_chr7_3974639_3976113_3974639_3977108_+	LOC_Os03g11520_:AltA_Chr3_5971048_5971769_5971048_5972553_+	Phvul.008G033600_:AltA_Chr08_2798260_2796384_2798260_2795440_-,Phvul.008G033600_:AltA_Chr08_2798260_2796304_2798260_2795440_-	Potri.017G093600_:AltA_Chr17_11058654_11060207_11058654_11060995_+	Solyc02g066940.2_:AltA_SL2.40ch02_31767609_31766450_31767609_31765859_-	GSVIVG01032902001_:AltA_chr14_23962171_23963229_23962171_23964059_+
AltA_25_OG1_1011135:	9	AmTr_v1.0_scaffold00009.351_:AltA_AmTr_v1.0_scaffold00009_8056650_8056969_8056650_8056974_+	Atha_AT4G00590_:AltA_Chr4_253344_253426_253344_253431_+	Glyma03g23840_:AltA_Gm03_30489792_30488748_30489792_30488743_-	Medtr8g031580_:AltA_chr8_11860207_11859864_11860207_11859859_-	LOC_Os04g58600_:AltA_Chr4_34840515_34840597_34840515_34840602_+	Phvul.011G160800_:AltA_Chr11_42337419_42338605_42337419_42338610_+	Potri.014G080600_:AltA_Chr14_6425686_6425770_6425686_6425781_+	Solyc05g048770.2_:AltA_SL2.40ch05_58571891_58572046_58571891_58572060_+	GSVIVG01026844001_:AltA_chr15_20021510_20021306_20021510_20021300_-,GSVIVG01026844001_:AltA_chr15_20021510_20021306_20021510_20021295_-,GSVIVG01026844001_:AltA_chr15_20021510_20021300_20021510_20021295_-
AltA_26_OG1_1007831:	9	AmTr_v1.0_scaffold00033.223_:AltA_AmTr_v1.0_scaffold00033_4918574_4921784_4918574_4921819_+	Atha_AT1G34270_:AltA_Chr1_12493890_12493723_12493890_12493690_-	Glyma10g36230_:AltA_Gm10_44439748_44439899_44439748_44439940_+,Glyma20g31360_:AltA_Gm20_39984741_39984529_39984741_39984490_-	Medtr1g097090_:AltA_chr1_43771489_43772261_43771489_43772292_+	LOC_Os04g57510_:AltA_Chr4_34214181_34213381_34214181_34213349_-	Phvul.007G087100_:AltA_Chr07_8724954_8724872_8724954_8724843_-	Potri.013G116200_:AltA_Chr13_12977396_12977841_12977396_12977873_+,Potri.019G086800_:AltA_Chr19_11884808_11885234_11884808_11885266_+	Solyc11g013840.1_:AltA_SL2.40ch11_7262091_7259482_7262091_7259450_-	GSVIVG01036850001_:AltA_chr18_18020670_18022491_18020670_18022523_+
AltA_27_OG1_1011202:	9	AmTr_v1.0_scaffold00019.245_:AltA_AmTr_v1.0_scaffold00019_3915341_3915996_3915341_3916018_+,AmTr_v1.0_scaffold00019.245_:AltA_AmTr_v1.0_scaffold00019_3915341_3916008_3915341_3916018_+,AmTr_v1.0_scaffold00019.245_:AltA_AmTr_v1.0_scaffold00019_3915341_3915996_3915341_3916008_+	Atha_AT5G57590_:AltA_Chr5_23321208_23321077_23321208_23321067_-	Glyma13g01170_:AltA_Gm13_878382_878117_878382_878107_-	Medtr4g128620_:AltA_chr4_53521142_53520345_53521142_53520335_-	LOC_Os08g14770_:AltA_Chr8_8885899_8885783_8885899_8885746_-	Phvul.003G147900_:AltA_Chr03_34768424_34767872_34768424_34767862_-	Potri.006G170400_:AltA_Chr06_17784115_17782568_17784115_17782558_-	Solyc07g006810.2_:AltA_SL2.40ch07_1651452_1652116_1651452_1652126_+	GSVIVG01029151001_:AltA_chr11_19089092_19074393_19089092_19074383_-
AltA_28_OG1_1007745:	9	AmTr_v1.0_scaffold00099.99_:AltA_AmTr_v1.0_scaffold00099_1500369_1496484_1500369_1496464_-	Atha_AT1G33470_:AltA_Chr1_12145942_12146015_12145942_12146027_+	Glyma12g00500_:AltA_Gm12_221298_221226_221298_221206_-,Glyma09g36880_:AltA_Gm09_42469416_42469493_42469416_42469513_+	Medtr4g035310_:AltA_chr4_12148001_12148384_12148001_12148404_+	LOC_Os01g65550_:AltA_Chr1_38052638_38053105_38052638_38053125_+	Phvul.011G003400_:AltA_Chr11_258207_258130_258207_258110_-	Potri.019G068400_:AltA_Chr19_10168382_10168032_10168382_10168012_-	Solyc11g044470.1_:AltA_SL2.40ch11_35789255_35789326_35789255_35789346_+	GSVIVG01037134001_:AltA_chr18_28765464_28764771_28765464_28764751_-
AltA_29_OG1_1006371:	9	AmTr_v1.0_scaffold00021.289_:AltA_AmTr_v1.0_scaffold00021_6464632_6464948_6464632_6464981_+	Atha_AT1G53490_:AltA_Chr1_19966343_19966449_19966343_19966479_+	Glyma15g27040_:AltA_Gm15_29333860_29334696_29333860_29334726_+,Glyma09g15120_:AltA_Gm09_17432536_17432749_17432536_17432779_+	Medtr8g054400_:AltA_chr8_19769818_19769663_19769818_19769633_-	LOC_Os02g13810_:AltA_Chr2_7468026_7467823_7468026_7467796_-	Phvul.011G168700_:AltA_Chr11_43907435_43908002_43907435_43908032_+	Potri.001G383900_:AltA_Chr01_39966074_39965870_39966074_39965840_-	Solyc08g015770.2_:AltA_SL2.40ch08_5482090_5481907_5482090_5481877_-	GSVIVG01014096001_:AltA_chr19_353070_352938_353070_352908_-
AltA_31_OG1_1002407:	9	AmTr_v1.0_scaffold00017.65_:AltA_AmTr_v1.0_scaffold00017_2038698_2045747_2038698_2045763_+	Atha_AT5G49960_:AltA_Chr5_20325063_20324970_20325063_20324954_-	Glyma12g28860_:AltA_Gm12_32237148_32237818_32237148_32237834_+	Medtr2g005870_:AltA_chr2_368279_368653_368279_368669_+	LOC_Os01g64980_:AltA_Chr1_37717128_37716736_37717128_37716720_-	Phvul.006G218700_:AltA_Chr06_31784153_31783629_31784153_31783613_-	Potri.003G008800_:AltA_Chr03_712948_713491_712948_713507_+	Solyc10g044890.1_:AltA_SL2.40ch10_24358377_24358821_24358377_24358837_+	GSVIVG01023259001_:AltA_chr12_20486696_20486217_20486696_20486201_-
AltA_32_OG1_1009818:	9	AmTr_v1.0_scaffold00048.221_:AltA_AmTr_v1.0_scaffold00048_4842169_4842610_4842169_4842624_+	Atha_AT1G31410_:AltA_Chr1_11248520_11248356_11248520_11248342_-	Glyma16g08170_:AltA_Gm16_7423909_7427955_7423909_7427969_+	Medtr8g071820_:AltA_chr8_30299279_30298563_30299279_30298549_-	LOC_Os04g51310_:AltA_Chr4_30389826_30389688_30389826_30389674_-	Phvul.003G276900_:AltA_Chr03_50239887_50238536_50239887_50238522_-	Potri.003G105100_:AltA_Chr03_12967797_12967316_12967797_12967302_-	Solyc08g005860.2_:AltA_SL2.40ch08_650318_651499_650318_651513_+	GSVIVG01036935001_:AltA_chr2_17389717_17386992_17389717_17386978_-
AltA_3_OG1_1000907:	9	AmTr_v1.0_scaffold00025.92_:AltA_AmTr_v1.0_scaffold00025_1340838_1340481_1340838_1340478_-,AmTr_v1.0_scaffold00025.92_:AltA_AmTr_v1.0_scaffold00025_1340838_1340486_1340838_1340481_-,AmTr_v1.0_scaffold00077.205_:AltA_AmTr_v1.0_scaffold00077_3060886_3061376_3060886_3061381_+,AmTr_v1.0_scaffold00025.92_:AltA_AmTr_v1.0_scaffold00025_1340838_1340486_1340838_1340478_-	Atha_AT3G23590_:AltA_Chr3_8470358_8470601_8470358_8470670_+	Glyma13g28070_:AltA_Gm13_31161251_31160761_31161251_31160757_-,Glyma15g10970_:AltA_Gm15_8008457_8008653_8008457_8009039_+,Glyma15g10970_:AltA_Gm15_8008457_8008963_8008457_8009039_+,Glyma15g10970_:AltA_Gm15_8008457_8008963_8008457_8009047_+,Glyma13g28070_:AltA_Gm13_31161251_31160761_31161251_31160681_-,Glyma15g10970_:AltA_Gm15_8008457_8008653_8008457_8008963_+,Glyma15g10970_:AltA_Gm15_8008457_8009…	Medtr2g105810_:AltA_chr2_45670315_45668763_45670315_45668760_-,Medtr2g021400_:AltA_chr2_7286419_7286967_7286419_7287006_+,Medtr2g105810_:AltA_chr2_45670315_45668768_45670315_45668760_-,Medtr2g105810_:AltA_chr2_45670315_45668768_45670315_45668763_-	LOC_Os07g11000_:AltA_Chr7_6040018_6040399_6040018_6040407_+	Phvul.006G154900_:AltA_Chr06_26785367_26784966_26785367_26784890_-,Phvul.006G154900_:AltA_Chr06_26785367_26784970_26785367_26784890_-,Phvul.001G148600_:AltA_Chr01_40192210_40193194_40192210_40193199_+,Phvul.006G154900_:AltA_Chr06_26785367_26784970_26785367_26784966_-	Potri.002G215600_:AltA_Chr02_19812094_19811268_19812094_19811230_-	Solyc09g064780.2_:AltA_SL2.40ch09_57771818_57773021_57771818_57773095_+,Solyc01g080200.2_:AltA_SL2.40ch01_71920938_71920534_71920938_71920529_-,Solyc01g080200.2_:AltA_SL2.40ch01_71920938_71920534_71920938_71920526_-,Solyc01g080200.2_:AltA_SL2.40ch01_71920938_71920529_71920938_71920526_-	GSVIVG01029847001_:AltA_chr8_369187_369100_369187_369095_-,GSVIVG01017879001_:AltA_chr5_4251100_4257014_4251100_4257019_+,GSVIVG01011094001_:AltA_chr7_1654762_1645274_1654762_1645193_-,GSVIVG01011094001_:AltA_chr7_1654762_1645198_1654762_1645193_-
AltA_4_OG1_1002069:	9	AmTr_v1.0_scaffold00069.94_:AltA_AmTr_v1.0_scaffold00069_1833119_1832042_1833119_1831511_-	Atha_AT5G52040_:AltA_Chr5_21131186_21131562_21131186_21132087_+,Atha_AT4G25500_:AltA_Chr4_13025273_13025600_13025273_13026056_+	Glyma07g08527_:AltA_Gm07_7115591_7114349_7115591_7113924_-,Glyma03g01920_:AltA_Gm03_1716280_1714948_1716280_1714530_-,Glyma20g29460_:AltA_Gm20_38312991_38313899_38312991_38314463_+,Glyma07g08527_:AltA_Gm07_7115591_7113924_7115591_7113900_-,Glyma07g08527_:AltA_Gm07_7115591_7114349_7115591_7113900_-,Glyma10g38400_:AltA_Gm10_46205712_46204822_46205712_46204258_-	Medtr1g101520_:AltA_chr1_45855540_45854616_45855540_45854081_-,Medtr8g032590_:AltA_chr8_12497598_12495723_12497598_12495300_-	LOC_Os02g03040_:AltA_Chr2_1195963_1195251_1195963_1194741_-	Phvul.003G223800_:AltA_Chr03_44235666_44236491_44235666_44237001_+	Potri.014G076600_:AltA_Chr14_6198026_6197051_6198026_6196621_-,Potri.012G133600_:AltA_Chr12_15068691_15068600_15068691_15068596_-,Potri.012G133600_:AltA_Chr12_15070323_15069350_15070323_15068803_-,Potri.002G153600_:AltA_Chr02_11580397_11581348_11580397_11581768_+	Solyc01g091750.2_:AltA_SL2.40ch01_77097780_77097646_77097780_77097643_-,Solyc11g072340.1_:AltA_SL2.40ch11_52633442_52633757_52633442_52634874_+,Solyc01g091750.2_:AltA_SL2.40ch01_77098760_77098339_77098760_77097892_-,Solyc03g026240.2_:AltA_SL2.40ch03_8059916_8059025_8059916_8058491_-	GSVIVG01027520001_:AltA_chr15_16006413_16007572_16006413_16008030_+
AltA_6_OG1_1003230:	9	AmTr_v1.0_scaffold00010.220_:AltA_AmTr_v1.0_scaffold00010_4278499_4262090_4278499_4262056_-	Atha_AT5G10080_:AltA_Chr5_3151527_3151613_3151527_3151628_+,Atha_AT5G10080_:AltA_Chr5_3151527_3151613_3151527_3151663_+,Atha_AT5G10080_:AltA_Chr5_3151527_3151628_3151527_3151663_+	Glyma18g02280_:AltA_Gm18_1433252_1432667_1433252_1432633_-,Glyma13g02190_:AltA_Gm13_2031431_2030786_2031431_2030751_-,Glyma11g36160_:AltA_Gm11_37702933_37703503_37702933_37703537_+,Glyma14g34100_:AltA_Gm14_42454406_42461578_42454406_42461613_+,Glyma14g34100_:AltA_Gm14_42460956_42461578_42460956_42461613_+	Medtr3g087780_:AltA_chr3_39769720_39769537_39769720_39769503_-	LOC_Os02g51540_:AltA_Chr2_31565737_31567093_31565737_31567127_+	Phvul.001G250200_:AltA_Chr01_50810221_50810845_50810221_50810879_+,Phvul.008G170200_:AltA_Chr08_44425090_44425572_44425090_44425607_+	Potri.002G092100_:AltA_Chr02_6563289_6563445_6563289_6563465_+,Potri.005G079900_:AltA_Chr05_5881032_5880116_5881032_5880082_-	Solyc04g072690.2_:AltA_SL2.40ch04_57243119_57243888_57243119_57243922_+,Solyc04g054490.2_:AltA_SL2.40ch04_51759319_51761201_51759319_51761235_+	GSVIVG01022186001_:AltA_chr7_17273817_17272749_17273817_17272715_-,GSVIVG01008978001_:AltA_chr18_3995697_3996560_3995697_3996594_+
AltA_8_OG1_1007214:	9	AmTr_v1.0_scaffold00001.197_:AltA_AmTr_v1.0_scaffold00001_3607333_3615299_3607333_3615327_+,AmTr_v1.0_scaffold00001.197_:AltA_AmTr_v1.0_scaffold00001_3607333_3615314_3607333_3615327_+,AmTr_v1.0_scaffold00001.197_:AltA_AmTr_v1.0_scaffold00001_3607333_3615299_3607333_3615314_+	Atha_AT2G45670_:AltA_Chr2_18817387_18817220_18817387_18817206_-	Glyma07g08810_:AltA_Gm07_7321626_7322214_7321626_7322229_+,Glyma07g08810_:AltA_Gm07_7321626_7322214_7321626_7322243_+,Glyma03g02171_:AltA_Gm03_1909744_1910536_1909744_1910550_+,Glyma07g08810_:AltA_Gm07_7321626_7322229_7321626_7322243_+	Medtr8g033180_:AltA_chr8_12743967_12744276_12743967_12744290_+	LOC_Os06g49790_:AltA_Chr6_30124966_30125374_30124966_30125387_+	Phvul.010G088200_:AltA_Chr10_32958853_32958325_32958853_32958296_-,Phvul.010G088200_:AltA_Chr10_32958853_32958310_32958853_32958296_-,Phvul.010G088200_:AltA_Chr10_32958853_32958325_32958853_32958310_-	Potri.014G074300_:AltA_Chr14_6012129_6011811_6012129_6011798_-,Potri.014G074300_:AltA_Chr14_6012129_6011826_6012129_6011811_-,Potri.002G151800_:AltA_Chr02_11472084_11471775_11472084_11471763_-,Potri.002G151800_:AltA_Chr02_11472084_11471790_11472084_11471775_-,Potri.002G151800_:AltA_Chr02_11472084_11471790_11472084_11471763_-,Potri.014G074300_:AltA_Chr14_6012129_6011826_6012129_6011798_-	Solyc01g091950.2_:AltA_SL2.40ch01_77245717_77246623_77245717_77246636_+	GSVIVG01027580001_:AltA_chr15_15355566_15356097_15355566_15356112_+,GSVIVG01027580001_:AltA_chr15_15355566_15356112_15355566_15356125_+,GSVIVG01027580001_:AltA_chr15_15355566_15356097_15355566_15356125_+
AltA_9_OG1_1008025:	9	AmTr_v1.0_scaffold00111.91_:AltA_AmTr_v1.0_scaffold00111_1546955_1546588_1546955_1546571_-,AmTr_v1.0_scaffold00111.91_:AltA_AmTr_v1.0_scaffold00111_1546955_1546591_1546955_1546588_-,AmTr_v1.0_scaffold00111.91_:AltA_AmTr_v1.0_scaffold00111_1546955_1546591_1546955_1546571_-	Atha_AT1G02090_:AltA_Chr1_388268_387672_388268_387655_-	Glyma15g35760_:AltA_Gm15_40479019_40479845_40479019_40479865_+,Glyma13g25690_:AltA_Gm13_28907876_28908833_28907876_28908853_+	Medtr7g081735_:AltA_chr7_31382848_31383412_31382848_31383415_+,Medtr7g081735_:AltA_chr7_31382848_31383412_31382848_31383432_+,Medtr7g081735_:AltA_chr7_31382848_31383415_31382848_31383432_+	LOC_Os07g30840_:AltA_Chr7_18254782_18254490_18254782_18254473_-,LOC_Os07g30840_:AltA_Chr7_18254782_18254473_18254782_18254470_-,LOC_Os07g30840_:AltA_Chr7_18254782_18254490_18254782_18254470_-,LOC_Os07g30840_:AltA_Chr7_18254782_18254487_18254782_18254470_-,LOC_Os07g30840_:AltA_Chr7_18254782_18254487_18254782_18254473_-,LOC_Os07g30840_:AltA_Chr7_18254782_18254490_18254782_18254487_-	Phvul.011G190600_:AltA_Chr11_46748462_46749663_46748462_46749683_+	Potri.014G047200_:AltA_Chr14_3668975_3668533_3668975_3668513_-,Potri.002G137400_:AltA_Chr02_10195741_10195311_10195741_10195291_-	Solyc01g090290.2_:AltA_SL2.40ch01_75724381_75724681_75724381_75724701_+	GSVIVG01018273001_:AltA_chr15_12211075_12211671_12211075_12211691_+,GSVIVG01018273001_:AltA_chr15_12211075_12211671_12211075_12211674_+,GSVIVG01018273001_:AltA_chr15_12211075_12211674_12211075_12211691_+
AltD_11_OG1_1009285:	9	AmTr_v1.0_scaffold00061.182_:AltD_AmTr_v1.0_scaffold00061_2771075_2770570_2770802_2770570_-	Atha_AT3G13225_:AltD_Chr3_4262448_4261995_4262143_4261995_-,Atha_AT3G13225_:AltD_Chr3_4262166_4261995_4262143_4261995_-,Atha_AT3G13225_:AltD_Chr3_4262448_4261995_4262166_4261995_-	Glyma18g08240_:AltD_Gm18_7022710_7022974_7022770_7022974_+,Glyma18g08240_:AltD_Gm18_7022434_7022974_7022710_7022974_+,Glyma18g08240_:AltD_Gm18_7022434_7022974_7022770_7022974_+,Glyma08g44570_:AltD_Gm08_44149234_44148695_44148958_44148695_-	Medtr3g461030_:AltD_chr3_24083733_24083195_24083447_24083195_-	LOC_Os06g19470_:AltD_Chr6_11087320_11087810_11087587_11087810_+	Phvul.008G086000_:AltD_Chr08_8527577_8527311_8527561_8527311_-,Phvul.008G086000_:AltD_Chr08_8527839_8527311_8527577_8527311_-,Phvul.008G086000_:AltD_Chr08_8527839_8527311_8527561_8527311_-	Potri.001G371600_:AltD_Chr01_38542527_38542008_38542285_38542008_-	Solyc10g005850.2_:AltD_SL2.40ch10_662189_661688_661907_661688_-	GSVIVG01014743001_:AltD_chr19_9137099_9137625_9137381_9137625_+
AltD_12_OG1_1006468:	9	AmTr_v1.0_scaffold00029.110_:AltD_AmTr_v1.0_scaffold00029_1342241_1342369_1342259_1342369_+	Atha_AT1G50300_:AltD_Chr1_18631119_18631002_18631101_18631002_-	Glyma11g11060_:AltD_Gm11_7879188_7879080_7879170_7879080_-,Glyma12g03260_:AltD_Gm12_2146551_2146441_2146533_2146441_-	Medtr4g074230_:AltD_chr4_28260518_28260624_28260536_28260624_+	LOC_Os09g12800_:AltD_Chr9_7350704_7350587_7350690_7350587_-,LOC_Os07g19560_:AltD_Chr7_11595599_11595482_11595585_11595482_-	Phvul.011G032100_:AltD_Chr11_2783456_2783348_2783438_2783348_-	Potri.008G085400_:AltD_Chr08_5360430_5360544_5360448_5360544_+,Potri.010G170700_:AltD_Chr10_17230750_17230873_17230768_17230873_+	Solyc11g040050.1_:AltD_SL2.40ch11_28389354_28389226_28389335_28389226_-	GSVIVG01010206001_:AltD_chr1_17400322_17400201_17400304_17400201_-
AltD_13_OG1_1005503:	9	AmTr_v1.0_scaffold00131.39_:AltD_AmTr_v1.0_scaffold00131_695471_696919_695475_696919_+	Atha_AT1G71720_:AltD_Chr1_26984573_26984692_26984577_26984692_+	Glyma20g31060_:AltD_Gm20_39734760_39736211_39734764_39736211_+,Glyma10g36520_:AltD_Gm10_44638247_44636783_44638243_44636783_-	Medtr1g097610_:AltD_chr1_44032413_44031133_44032409_44031133_-	LOC_Os01g40640_:AltD_Chr1_22982531_22982387_22982527_22982387_-	Phvul.004G089600_:AltD_Chr04_21198615_21199229_21198619_21199229_+,Phvul.007G084200_:AltD_Chr07_8338118_8339850_8338122_8339850_+	Potri.002G063400_:AltD_Chr02_4258239_4257910_4258235_4257910_-,Potri.005G197900_:AltD_Chr05_21404400_21404706_21404404_21404706_+	Solyc00g009100.2_:AltD_SL2.40ch00_8799273_8798089_8799269_8798089_-	GSVIVG01013706001_:AltD_chr18_random_2847707_2847471_2847703_2847471_-
AltD_14_OG1_1008989:	9	AmTr_v1.0_scaffold00078.81_:AltD_AmTr_v1.0_scaffold00078_1399690_1396140_1399154_1396140_-	Atha_AT5G62760_:AltD_Chr5_25207833_25206187_25207372_25206187_-	Glyma17g10570_:AltD_Gm17_7942241_7940732_7941709_7940732_-	Medtr4g107890_:AltD_chr4_44717176_44716022_44716620_44716022_-	LOC_Os02g12360_:AltD_Chr2_6438684_6436896_6438158_6436896_-	Phvul.003G192300_:AltD_Chr03_40487489_40488997_40488031_40488997_+	Potri.015G064600_:AltD_Chr15_8876174_8878629_8877865_8878629_+	Solyc06g071040.2_:AltD_SL2.40ch06_40034463_40031834_40033920_40031834_-,Solyc06g071040.2_:AltD_SL2.40ch06_40034463_40031834_40034458_40031834_-,Solyc06g071040.2_:AltD_SL2.40ch06_40034458_40031834_40033920_40031834_-	GSVIVG01008051001_:AltD_chr17_6245106_6234427_6244507_6234427_-
AltD_15_OG1_1009295:	9	AmTr_v1.0_scaffold00067.106_:AltD_AmTr_v1.0_scaffold00067_1696708_1697381_1696712_1697381_+	Atha_AT5G48830_:AltD_Chr5_19802116_19801985_19802112_19801985_-	Glyma08g47030_:AltD_Gm08_45969659_45969522_45969653_45969522_-	Medtr7g058760_:AltD_chr7_21173284_21173177_21173280_21173177_-	LOC_Os02g31070_:AltD_Chr2_18565618_18565716_18565622_18565716_+	Phvul.008G124000_:AltD_Chr08_17123386_17123525_17123390_17123525_+	Potri.002G241200_:AltD_Chr02_23359804_23359970_23359808_23359970_+	Solyc09g061420.2_:AltD_SL2.40ch09_54692490_54692327_54692486_54692327_-	GSVIVG01028621001_:AltD_chr7_10945429_10945587_10945439_10945587_+,GSVIVG01028621001_:AltD_chr7_10945433_10945587_10945439_10945587_+,GSVIVG01028621001_:AltD_chr7_10945429_10945587_10945433_10945587_+
AltD_5_OG1_1000305:	9	AmTr_v1.0_scaffold00010.510_:AltD_AmTr_v1.0_scaffold00010_8487465_8487199_8487418_8487199_-	Atha_AT3G01150_:AltD_Chr3_53911_54129_53958_54129_+	Glyma09g37076_:AltD_Gm09_42656739_42657022_42656908_42657022_+,Glyma09g37076_:AltD_Gm09_42656739_42657022_42656786_42657022_+,Glyma18g49580_:AltD_Gm18_58959626_58959388_58959504_58959388_-,Glyma09g37076_:AltD_Gm09_42656786_42657022_42656908_42657022_+,Glyma14g30490_:AltD_Gm14_37223366_37222823_37222918_37222823_-	Medtr7g011070_:AltD_chr7_2879194_2878996_2879093_2878996_-,Medtr7g011070_:AltD_chr7_2879241_2878996_2879093_2878996_-,Medtr7g011070_:AltD_chr7_2879241_2878996_2879194_2878996_-	LOC_Os03g25980_:AltD_Chr3_14882797_14882999_14882844_14882999_+,LOC_Os08g33830_:AltD_Chr8_21174427_21174133_21174380_21174133_-	Phvul.008G037600_:AltD_Chr08_3142214_3141935_3142167_3141935_-,Phvul.008G037600_:AltD_Chr08_3142214_3141935_3142046_3141935_-,Phvul.008G037600_:AltD_Chr08_3142167_3141935_3142046_3141935_-	Potri.004G123300_:AltD_Chr04_11817435_11817147_11817388_11817147_-,Potri.017G085400_:AltD_Chr17_10278702_10278420_10278655_10278420_-,Potri.017G085400_:AltD_Chr17_10278655_10278420_10278536_10278420_-,Potri.017G085400_:AltD_Chr17_10278702_10278420_10278536_10278420_-	Solyc02g088110.2_:AltD_SL2.40ch02_44875600_44875372_44875553_44875372_-	GSVIVG01011438001_:AltD_chr14_29659011_29658740_29658964_29658740_-,GSVIVG01011438001_:AltD_chr14_29659011_29658740_29658847_29658740_-,GSVIVG01011438001_:AltD_chr14_29658964_29658740_29658847_29658740_-
AltD_6_OG1_1000722:	9	AmTr_v1.0_scaffold00078.190_:AltD_AmTr_v1.0_scaffold00078_3214900_3215949_3215803_3215949_+,AmTr_v1.0_scaffold00174.13_:AltD_AmTr_v1.0_scaffold00174_263545_262893_263153_262893_-	Atha_AT4G24740_:AltD_Chr4_12756303_12755782_12755932_12755782_-	Glyma17g13440_:AltD_Gm17_10293306_10292926_10293102_10292926_-,Glyma17g13440_:AltD_Gm17_10293448_10292926_10293102_10292926_-,Glyma05g02740_:AltD_Gm05_2107981_2107451_2107629_2107451_-,Glyma06g08480_:AltD_Gm06_6175383_6174671_6174845_6174671_-	Medtr3g109390_:AltD_chr3_50599170_50598462_50598637_50598462_-,Medtr3g076540_:AltD_chr3_34410547_34411033_34410895_34411033_+,Medtr4g104620_:AltD_chr4_43321254_43321797_43321609_43321797_+	LOC_Os12g27520_:AltD_Chr12_16198027_16197252_16197378_16197252_-,LOC_Os01g40840_:AltD_Chr1_23091912_23092481_23092360_23092481_+,LOC_Os12g27520_:AltD_Chr12_16198027_16197469_16197660_16197469_-	Phvul.009G104800_:AltD_Chr09_15768873_15768180_15768353_15768180_-	Potri.015G085700_:AltD_Chr15_10921984_10921345_10921615_10921345_-,Potri.012G089700_:AltD_Chr12_11658824_11658202_11658457_11658202_-,Potri.006G244400_:AltD_Chr06_25234065_25236059_25235054_25236059_+	Solyc03g112050.2_:AltD_SL2.40ch03_56641680_56642268_56642037_56642268_+	GSVIVG01025605001_:AltD_chr8_13663019_13663611_13663385_13663611_+,GSVIVG01035714001_:AltD_chr4_3582286_3583032_3582852_3583032_+,GSVIVG01035714001_:AltD_chr4_3582286_3584076_3583364_3584076_+,GSVIVG01007619001_:AltD_chr17_11174554_11173880_11174188_11173880_-
AltD_7_OG1_1000908:	9	AmTr_v1.0_scaffold00036.183_:AltD_AmTr_v1.0_scaffold00036_5292881_5292430_5292878_5292430_-,AmTr_v1.0_scaffold00169.32_:AltD_AmTr_v1.0_scaffold00169_497089_497478_497092_497478_+,AmTr_v1.0_scaffold00169.32_:AltD_AmTr_v1.0_scaffold00169_497092_497478_497325_497478_+,AmTr_v1.0_scaffold00169.32_:AltD_AmTr_v1.0_scaffold00169_497089_497478_497325_497478_+	Atha_AT1G51690_:AltD_Chr1_19167565_19167961_19167568_19167961_+,Atha_AT1G17720_:AltD_Chr1_6096216_6095923_6096213_6095923_-	Glyma13g42800_:AltD_Gm13_42670768_42672013_42670771_42672013_+,Glyma08g20830_:AltD_Gm08_15814892_15815385_15814895_15815385_+,Glyma15g02640_:AltD_Gm15_1793015_1791915_1793012_1791915_-	Medtr2g100370_:AltD_chr2_43122889_43123493_43122895_43123493_+,Medtr2g100370_:AltD_chr2_43122889_43123493_43122892_43123493_+,Medtr2g100370_:AltD_chr2_43122892_43123493_43122895_43123493_+,Medtr8g015880_:AltD_chr8_5230615_5230205_5230612_5230205_-	LOC_Os06g36770_:AltD_Chr6_21658066_21658212_21658069_21658212_+	Phvul.010G141300_:AltD_Chr10_41310920_41312112_41310923_41312112_+,Phvul.005G161000_:AltD_Chr05_38625745_38626791_38625748_38626791_+	Potri.003G034300_:AltD_Chr03_4349944_4349023_4349941_4349023_-	Solyc03g121410.2_:AltD_SL2.40ch03_63569714_63569012_63569711_63569012_-	GSVIVG01015238001_:AltD_chr11_2041192_2041615_2041195_2041615_+,GSVIVG01016885001_:AltD_chr9_2251847_2252397_2251850_2252397_+,GSVIVG01035357001_:AltD_chr4_721889_721662_721815_721662_-
ExonS_1_OG1_1000722:	9	AmTr_v1.0_scaffold00078.190_:ExonS_AmTr_v1.0_scaffold00078_3214900_3215689_3215803_3215949_+,AmTr_v1.0_scaffold00174.13_:ExonS_AmTr_v1.0_scaffold00174_263545_263430_263153_262893_-,AmTr_v1.0_scaffold00174.13_:ExonS_AmTr_v1.0_scaffold00174_263382_263267_263153_262893_-,AmTr_v1.0_scaffold00174.13_:ExonS_AmTr_v1.0_scaffold00174_263545_263430_263382_263267_-	Atha_AT4G24740_:ExonS_Chr4_12756303_12756193_12755932_12755782_-,Atha_AT4G24740_:ExonS_Chr4_12756145_12756046_12755932_12755782_-,Atha_AT4G24740_:ExonS_Chr4_12756303_12756193_12756145_12756046_-	Glyma05g02740_:ExonS_Gm05_2107981_2107881_2107833_2107743_-,Glyma04g36360_:ExonS_Gm04_42905250_42905165_42905051_42904822_-,Glyma17g13440_:ExonS_Gm17_10293448_10293354_10293102_10292926_-,Glyma05g02740_:ExonS_Gm05_2107981_2107881_2107629_2107451_-,Glyma06g08480_:ExonS_Gm06_6175383_6174959_6174845_6174671_-,Glyma17g13440_:ExonS_Gm17_10293448_10293354_10293306_10293216_-,Glyma06g18530_:ExonS_Gm06_1…	Medtr4g104620_:ExonS_chr4_43321254_43321353_43321609_43321797_+,Medtr3g076540_:ExonS_chr3_34410547_34410642_34410690_34410781_+,Medtr4g104620_:ExonS_chr4_43321401_43321495_43321609_43321797_+,Medtr3g076540_:ExonS_chr3_34410547_34410642_34410895_34411033_+,Medtr4g104620_:ExonS_chr4_43321254_43321353_43321401_43321495_+,Medtr3g109390_:ExonS_chr3_50599170_50598751_50598637_50598462_-,Medtr3g076540_:…	LOC_Os12g27520_:ExonS_Chr12_16197660_16197469_16197378_16197252_-,LOC_Os01g62080_:ExonS_Chr1_35927446_35927363_35927315_35927234_-,LOC_Os01g40840_:ExonS_Chr1_23091912_23092246_23092360_23092481_+,LOC_Os12g27520_:ExonS_Chr12_16198027_16197919_16197660_16197469_-,LOC_Os12g27520_:ExonS_Chr12_16197871_16197774_16197660_16197469_-,LOC_Os12g27520_:ExonS_Chr12_16198027_16197919_16197378_16197252_-,LOC_O…	Phvul.009G104800_:ExonS_Chr09_15768873_15768467_15768353_15768180_-	Potri.015G085700_:ExonS_Chr15_10921984_10921875_10921615_10921345_-,Potri.006G244400_:ExonS_Chr06_25234065_25234438_25234552_25236059_+,Potri.006G244400_:ExonS_Chr06_25234065_25234438_25235054_25236059_+,Potri.015G085700_:ExonS_Chr15_10921984_10921875_10921827_10921729_-,Potri.012G089700_:ExonS_Chr12_11658669_11658571_11658457_11658202_-	Solyc03g112050.2_:ExonS_SL2.40ch03_56641680_56641780_56642037_56642268_+,Solyc03g112050.2_:ExonS_SL2.40ch03_56641680_56641780_56641828_56641923_+,Solyc03g112050.2_:ExonS_SL2.40ch03_56641828_56641923_56642037_56642268_+	GSVIVG01007619001_:ExonS_chr17_11174554_11174448_11174400_11174302_-,GSVIVG01025605001_:ExonS_chr8_13663154_13663271_13663385_13663611_+,GSVIVG01035714001_:ExonS_chr4_3582286_3582738_3583123_3583217_+,GSVIVG01035714001_:ExonS_chr4_3582852_3583032_3583123_3583217_+,GSVIVG01007619001_:ExonS_chr17_11174400_11174302_11174188_11173880_-,GSVIVG01025605001_:ExonS_chr8_13663019_13663106_13663154_13663271…
ExonS_3_OG1_1000305:	9	AmTr_v1.0_scaffold00010.510_:ExonS_AmTr_v1.0_scaffold00010_8490944_8490751_8490543_8490216_-,AmTr_v1.0_scaffold00107.42_:ExonS_AmTr_v1.0_scaffold00107_2089335_2089173_2089118_2086328_-,AmTr_v1.0_scaffold00010.510_:ExonS_AmTr_v1.0_scaffold00010_8490693_8490583_8490116_8489983_-	Atha_AT3G01150_:ExonS_Chr3_52364_52645_52746_52889_+,Atha_AT5G53180_:ExonS_Chr5_21571044_21570891_21570834_21570228_-	Glyma04g41660_:ExonS_Gm04_47515329_47515196_47515139_47514354_-,Glyma06g13135_:ExonS_Gm06_10274651_10274731_10274845_10275629_+,Glyma09g37076_:ExonS_Gm09_42652995_42653774_42653871_42654073_+,Glyma04g41660_:ExonS_Gm04_47515329_47515238_47515139_47514354_-,Glyma04g41660_:ExonS_Gm04_47515329_47515199_47515139_47514354_-,Glyma04g41660_:ExonS_Gm04_47515329_47515253_47515139_47514354_-,Glyma06g13135_:…	Medtr3g090960_:ExonS_chr3_41319969_41320112_41320172_41321066_+,Medtr7g011070_:ExonS_chr7_2884486_2882513_2882425_2882248_-,Medtr3g090960_:ExonS_chr3_41319969_41320115_41320172_41321066_+,Medtr1g028440_:ExonS_chr1_9600957_9600825_9600770_9597467_-,Medtr7g011070_:ExonS_chr7_2884486_2882492_2882425_2882248_-	LOC_Os01g43170_:ExonS_Chr1_24638000_24637864_24637807_24635957_-,LOC_Os01g43170_:ExonS_Chr1_24638000_24637861_24637807_24635957_-,LOC_Os03g25980_:ExonS_Chr3_14880252_14880462_14880663_14880971_+,LOC_Os03g25980_:ExonS_Chr3_14880252_14880459_14880663_14880971_+	Phvul.009G054200_:ExonS_Chr09_10085349_10085444_10085543_10086343_+,Phvul.009G054200_:ExonS_Chr09_10085349_10085483_10085543_10086343_+,Phvul.009G054200_:ExonS_Chr09_10085349_10085429_10085543_10086343_+	Potri.015G020800_:ExonS_Chr15_1517691_1517563_1517506_1516508_-,Potri.012G000600_:ExonS_Chr12_78438_78520_78640_79637_+,Potri.015G020800_:ExonS_Chr15_1517691_1517563_1517506_1516425_-,Potri.017G085400_:ExonS_Chr17_10282687_10282002_10281900_10281749_-,Potri.004G123300_:ExonS_Chr04_11820979_11820120_11820058_11819909_-,Potri.015G020800_:ExonS_Chr15_1517691_1517566_1517506_1516425_-	Solyc02g088110.2_:ExonS_SL2.40ch02_44881989_44881509_44881423_44881287_-,Solyc03g007320.2_:ExonS_SL2.40ch03_1881284_1881424_1881488_1882680_+	GSVIVG01011438001_:ExonS_chr14_29670209_29669528_29669490_29669302_-,GSVIVG01011438001_:ExonS_chr14_29670209_29669528_29669464_29669302_-,GSVIVG01028703001_:ExonS_chr16_19662528_19662381_19662324_19661134_-
ExonS_4_OG1_1002069:	9	AmTr_v1.0_scaffold00069.94_:ExonS_AmTr_v1.0_scaffold00069_1833119_1832902_1831739_1831511_-,AmTr_v1.0_scaffold00069.94_:ExonS_AmTr_v1.0_scaffold00069_1833119_1832042_1831739_1831511_-	Atha_AT5G52040_:ExonS_Chr5_21131186_21131562_21131887_21132087_+,Atha_AT4G25500_:ExonS_Chr4_13025273_13025600_13025856_13026056_+	Glyma07g08527_:ExonS_Gm07_7115591_7114349_7114096_7113924_-,Glyma20g29460_:ExonS_Gm20_38312991_38313899_38314234_38314463_+,Glyma03g01920_:ExonS_Gm03_1716280_1714948_1714692_1714530_-,Glyma03g01920_:ExonS_Gm03_1716280_1714948_1714700_1714530_-,Glyma10g38400_:ExonS_Gm10_46205712_46204822_46204487_46204258_-	Medtr1g101520_:ExonS_chr1_45855540_45854616_45854309_45854081_-,Medtr8g032590_:ExonS_chr8_12497598_12495723_12495472_12495300_-	LOC_Os02g03040_:ExonS_Chr2_1195963_1195251_1194903_1194741_-	Phvul.003G223800_:ExonS_Chr03_44235666_44236491_44236782_44237001_+,Phvul.010G092200_:ExonS_Chr10_33960710_33959811_33959563_33959391_-	Potri.014G076600_:ExonS_Chr14_6198026_6197051_6196785_6196621_-,Potri.012G133600_:ExonS_Chr12_15070323_15069350_15069015_15068803_-,Potri.002G153600_:ExonS_Chr02_11580397_11581348_11581615_11581768_+,Potri.002G153600_:ExonS_Chr02_11580397_11581348_11581593_11581768_+	Solyc11g072340.1_:ExonS_SL2.40ch11_52633442_52634364_52634679_52634874_+,Solyc01g091750.2_:ExonS_SL2.40ch01_77098760_77098339_77098022_77097892_-,Solyc03g026240.2_:ExonS_SL2.40ch03_8059916_8059449_8058720_8058491_-,Solyc03g026240.2_:ExonS_SL2.40ch03_8059916_8059025_8058720_8058491_-,Solyc11g072340.1_:ExonS_SL2.40ch11_52633442_52633757_52634679_52634874_+	GSVIVG01027520001_:ExonS_chr15_16006413_16007572_16007814_16008030_+
ExonS_7_OG1_1007173:	9	AmTr_v1.0_scaffold00029.329_:ExonS_AmTr_v1.0_scaffold00029_4393893_4391885_4391831_4389168_-	Atha_AT2G39950_:ExonS_Chr2_16679657_16679015_16678967_16678278_-,Atha_AT2G39950_:ExonS_Chr2_16679657_16679426_16678967_16678278_-	Glyma02g42160_:ExonS_Gm02_47235114_47234205_47234158_47233171_-,Glyma14g06730_:ExonS_Gm14_4957222_4958853_4958900_4959914_+	Medtr5g081880_:ExonS_chr5_35119823_35117855_35117808_35116813_-	LOC_Os07g01060_:ExonS_Chr7_36732_38222_38268_40044_+	Phvul.008G226400_:ExonS_Chr08_53983254_53986335_53986381_53987285_+	Potri.008G064500_:ExonS_Chr08_3907480_3906519_3906471_3905489_-	Solyc05g052630.2_:ExonS_SL2.40ch05_61995519_61993587_61993538_61992673_-,Solyc05g052630.2_:ExonS_SL2.40ch05_61995519_61994196_61993538_61992673_-	GSVIVG01016366001_:ExonS_chr13_4432374_4430790_4430742_4428739_-
ExonS_8_OG1_1008989:	9	AmTr_v1.0_scaffold00078.81_:ExonS_AmTr_v1.0_scaffold00078_1399690_1399209_1399154_1396140_-	Atha_AT5G62760_:ExonS_Chr5_25207833_25207427_25207372_25206187_-	Glyma17g10570_:ExonS_Gm17_7942241_7941764_7941709_7940732_-	Medtr4g107890_:ExonS_chr4_44717176_44716675_44716620_44716022_-	LOC_Os02g12360_:ExonS_Chr2_6438684_6438213_6438158_6436896_-	Phvul.003G192300_:ExonS_Chr03_40487489_40487976_40488031_40488997_+	Potri.015G064600_:ExonS_Chr15_8876174_8876765_8876820_8878629_+	Solyc06g071040.2_:ExonS_SL2.40ch06_40034463_40033975_40033920_40031834_-	GSVIVG01008051001_:ExonS_chr17_6245106_6244562_6244507_6234427_-
IntronR_107_OG1_1007276:	9	AmTr_v1.0_scaffold00045.125_:IntronR_AmTr_v1.0_scaffold00045_1729158_1728906_-,AmTr_v1.0_scaffold00045.125_:IntronR_AmTr_v1.0_scaffold00045_1729158_1728961_-,AmTr_v1.0_scaffold00045.125_:IntronR_AmTr_v1.0_scaffold00045_1729158_1729054_-	Atha_AT5G26610_:IntronR_Chr5_9376054_9376196_+	Glyma03g38720_:IntronR_Gm03_45032797_45033046_+,Glyma19g41310_:IntronR_Gm19_47619469_47619718_+,Glyma19g41310_:IntronR_Gm19_47619469_47619570_+,Glyma03g38720_:IntronR_Gm03_45032797_45032898_+	Medtr7g111520_:IntronR_chr7_45769909_45770017_+,Medtr7g111520_:IntronR_chr7_45769909_45770165_+,Medtr7g111520_:IntronR_chr7_45769909_45770090_+	LOC_Os04g02500_:IntronR_Chr4_908066_908292_+,LOC_Os04g02500_:IntronR_Chr4_908066_908282_+,LOC_Os04g02500_:IntronR_Chr4_908066_908187_+	Phvul.001G222000_:IntronR_Chr01_48448253_48448355_+,Phvul.001G222000_:IntronR_Chr01_48448253_48448503_+	Potri.005G002700_:IntronR_Chr05_156162_156410_+,Potri.013G002100_:IntronR_Chr13_168922_169175_+,Potri.005G002700_:IntronR_Chr05_156162_156261_+,Potri.013G002100_:IntronR_Chr13_168922_169026_+	Solyc01g101250.2_:IntronR_SL2.40ch01_82826393_82826149_-	GSVIVG01031331001_:IntronR_chr14_325098_325199_+,GSVIVG01031331001_:IntronR_chr14_325098_325347_+
IntronR_10_OG1_1000172:	9	AmTr_v1.0_scaffold00006.50_:IntronR_AmTr_v1.0_scaffold00006_1817181_1817090_-,AmTr_v1.0_scaffold00006.53_:IntronR_AmTr_v1.0_scaffold00006_1888245_1888348_+,AmTr_v1.0_scaffold00016.159_:IntronR_AmTr_v1.0_scaffold00016_3494823_3494614_-,AmTr_v1.0_scaffold00006.46_:IntronR_AmTr_v1.0_scaffold00006_1707072_1707501_+,AmTr_v1.0_scaffold00006.50_:IntronR_AmTr_v1.0_scaffold00006_1817034_1816931_-,AmTr_v1.…	Atha_AT2G34360_:IntronR_Chr2_14508756_14508987_+,Atha_AT2G34360_:IntronR_Chr2_14508756_14509318_+	Glyma09g31020_:IntronR_Gm09_37775423_37775275_-,Glyma09g31020_:IntronR_Gm09_37775370_37775275_-,Glyma08g05510_:IntronR_Gm08_3953306_3953453_+,Glyma09g31020_:IntronR_Gm09_37775008_37774863_-,Glyma09g31020_:IntronR_Gm09_37775423_37775294_-	Medtr1g108810_:IntronR_chr1_49174183_49174063_-,Medtr1g108810_:IntronR_chr1_49174909_49174454_-	LOC_Os06g29844_:IntronR_Chr6_17197248_17197423_+	Phvul.004G152300_:IntronR_Chr04_43383500_43383610_+	Potri.010G116700_:IntronR_Chr10_13462170_13462076_-,Potri.010G116700_:IntronR_Chr10_13461838_13461680_-,Potri.006G170900_:IntronR_Chr06_17855980_17855884_-,Potri.006G170900_:IntronR_Chr06_17855828_17855748_-,Potri.006G170900_:IntronR_Chr06_17856174_17856066_-	Solyc04g007540.1_:IntronR_SL2.40ch04_1233884_1233818_-,Solyc07g006730.2_:IntronR_SL2.40ch07_1576146_1576224_+,Solyc07g006730.2_:IntronR_SL2.40ch07_1576280_1576364_+,Solyc07g006730.2_:IntronR_SL2.40ch07_1575980_1576060_+	GSVIVG01029142001_:IntronR_chr11_19263667_19263790_+,GSVIVG01007649001_:IntronR_chr17_10861159_10861622_+,GSVIVG01029132001_:IntronR_chr11_19294301_19294181_-,GSVIVG01029142001_:IntronR_chr11_19263846_19263934_+,GSVIVG01008370001_:IntronR_chr17_2745452_2745218_-,GSVIVG01029132001_:IntronR_chr11_19294125_19294037_-,GSVIVG01011800001_:IntronR_chr1_4038386_4038586_+,GSVIVG01008370001_:IntronR_chr17_…
IntronR_110_OG1_1009285:	9	AmTr_v1.0_scaffold00061.182_:IntronR_AmTr_v1.0_scaffold00061_2770802_2770570_-,AmTr_v1.0_scaffold00061.182_:IntronR_AmTr_v1.0_scaffold00061_2771075_2770570_-	Atha_AT3G13225_:IntronR_Chr3_4262448_4261995_-,Atha_AT3G13225_:IntronR_Chr3_4262166_4261995_-	Glyma18g08240_:IntronR_Gm18_7022434_7022974_+,Glyma08g44570_:IntronR_Gm08_44149234_44148695_-,Glyma08g44570_:IntronR_Gm08_44148958_44148695_-,Glyma18g08240_:IntronR_Gm18_7022710_7022974_+,Glyma18g08240_:IntronR_Gm18_7022770_7022974_+	Medtr3g461030_:IntronR_chr3_24083447_24083195_-,Medtr3g461030_:IntronR_chr3_24083733_24083195_-	LOC_Os06g19470_:IntronR_Chr6_11087320_11087810_+,LOC_Os06g19470_:IntronR_Chr6_11087587_11087810_+	Phvul.008G086000_:IntronR_Chr08_8527839_8527311_-,Phvul.008G086000_:IntronR_Chr08_8527561_8527311_-,Phvul.008G086000_:IntronR_Chr08_8527577_8527311_-	Potri.001G371600_:IntronR_Chr01_38542527_38542008_-,Potri.001G371600_:IntronR_Chr01_38542285_38542008_-	Solyc10g005850.2_:IntronR_SL2.40ch10_661907_661688_-,Solyc10g005850.2_:IntronR_SL2.40ch10_662189_661688_-	GSVIVG01014743001_:IntronR_chr19_9137381_9137625_+,GSVIVG01014743001_:IntronR_chr19_9137099_9137625_+
IntronR_113_OG1_1000023:	9	AmTr_v1.0_scaffold00032.135_:IntronR_AmTr_v1.0_scaffold00032_2525169_2524686_-	Atha_AT1G56120_:IntronR_Chr1_20989394_20989307_-,Atha_AT1G29750_:IntronR_Chr1_10416208_10416128_-	Glyma13g34066_:IntronR_Gm13_35716857_35716316_-,Glyma12g36190_:IntronR_Gm12_39269701_39269819_+,Glyma05g29530_:IntronR_Gm05_35122769_35122840_+,Glyma08g12700_:IntronR_Gm08_9285721_9285792_+	Medtr2g075010_:IntronR_chr2_31383834_31383472_-,Medtr8g058250_:IntronR_chr8_20060488_20060647_+	LOC_Os05g16824_:IntronR_Chr5_9593176_9593243_+,LOC_Os08g10330_:IntronR_Chr8_6046336_6046412_+	Phvul.005G079100_:IntronR_Chr05_17186810_17187039_+	Potri.016G092700_:IntronR_Chr16_7756052_7755981_-	Solyc02g071860.2_:IntronR_SL2.40ch02_35787463_35787397_-	GSVIVG01014128001_:IntronR_chr19_634581_634416_-,GSVIVG01014150001_:IntronR_chr19_848890_848965_+,GSVIVG01021282001_:IntronR_chr10_3405075_3405146_+,GSVIVG01021289001_:IntronR_chr10_3535880_3535952_+,GSVIVG01014147001_:IntronR_chr19_821424_821495_+,GSVIVG01021291001_:IntronR_chr10_3573637_3573708_+
IntronR_115_OG1_1002069:	9	AmTr_v1.0_scaffold00069.94_:IntronR_AmTr_v1.0_scaffold00069_1831739_1831511_-	Atha_AT4G25500_:IntronR_Chr4_13025856_13026056_+,Atha_AT5G52040_:IntronR_Chr5_21131887_21132087_+	Glyma20g29460_:IntronR_Gm20_38314234_38314463_+,Glyma03g01920_:IntronR_Gm03_1714692_1714530_-,Glyma10g38400_:IntronR_Gm10_46204487_46204258_-,Glyma07g08527_:IntronR_Gm07_7114096_7113924_-,Glyma03g01920_:IntronR_Gm03_1714700_1714530_-	Medtr8g032590_:IntronR_chr8_12495472_12495300_-,Medtr1g101520_:IntronR_chr1_45854309_45854081_-	LOC_Os02g03040_:IntronR_Chr2_1194903_1194741_-	Phvul.003G223800_:IntronR_Chr03_44236782_44237001_+	Potri.002G153600_:IntronR_Chr02_11581593_11581768_+,Potri.002G153600_:IntronR_Chr02_11581615_11581768_+,Potri.014G076600_:IntronR_Chr14_6196785_6196621_-,Potri.012G133600_:IntronR_Chr12_15069015_15068803_-	Solyc03g026240.2_:IntronR_SL2.40ch03_8058720_8058491_-,Solyc11g072340.1_:IntronR_SL2.40ch11_52634679_52634874_+,Solyc01g091750.2_:IntronR_SL2.40ch01_77098022_77097892_-	GSVIVG01027520001_:IntronR_chr15_16007814_16008030_+,GSVIVG01010623001_:IntronR_chr16_15906024_15906254_+
IntronR_117_OG1_1002795:	9	AmTr_v1.0_scaffold00082.26_:IntronR_AmTr_v1.0_scaffold00082_1634114_1634028_-	Atha_AT1G19690_:IntronR_Chr1_6808498_6808415_-,Atha_AT1G19690_:IntronR_Chr1_6808702_6808607_-,Atha_AT1G19690_:IntronR_Chr1_6808702_6808632_-	Glyma14g07780_:IntronR_Gm14_5872055_5872150_+	Medtr1g022940_:IntronR_chr1_7250688_7250444_-,Medtr1g022940_:IntronR_chr1_7250920_7250822_-	LOC_Os01g15660_:IntronR_Chr1_8811377_8811455_+,LOC_Os01g15660_:IntronR_Chr1_8811396_8811901_+,LOC_Os01g15660_:IntronR_Chr1_8811589_8811901_+	Phvul.001G011600_:IntronR_Chr01_1011689_1011913_+,Phvul.001G011600_:IntronR_Chr01_1011952_1012047_+,Phvul.001G011600_:IntronR_Chr01_1012181_1012458_+	Potri.002G031500_:IntronR_Chr02_2016739_2017056_+,Potri.002G031500_:IntronR_Chr02_2016524_2016605_+	Solyc02g089890.2_:IntronR_SL2.40ch02_46158803_46158661_-	GSVIVG01009772001_:IntronR_chr18_11163837_11163569_-,GSVIVG01009772001_:IntronR_chr18_11163315_11162756_-,GSVIVG01009772001_:IntronR_chr18_11163293_11162756_-,GSVIVG01009772001_:IntronR_chr18_11163530_11163427_-
IntronR_11_OG1_1001159:	9	AmTr_v1.0_scaffold00058.233_:IntronR_AmTr_v1.0_scaffold00058_4307946_4308287_+,AmTr_v1.0_scaffold00058.233_:IntronR_AmTr_v1.0_scaffold00058_4308007_4308287_+,AmTr_v1.0_scaffold00058.233_:IntronR_AmTr_v1.0_scaffold00058_4307576_4307676_+	Atha_AT2G28550_:IntronR_Chr2_12226969_12226861_-,Atha_AT2G28550_:IntronR_Chr2_12227120_12226861_-,Atha_AT2G28550_:IntronR_Chr2_12227120_12227013_-	Glyma12g07800_:IntronR_Gm12_5420050_5419678_-,Glyma11g15650_:IntronR_Gm11_11321137_11321510_+,Glyma15g04930_:IntronR_Gm15_3511627_3512101_+,Glyma11g15650_:IntronR_Gm11_11321395_11321510_+,Glyma11g15650_:IntronR_Gm11_11321137_11321351_+,Glyma13g40470_:IntronR_Gm13_40985528_40985206_-,Glyma13g40470_:IntronR_Gm13_40985528_40985046_-,Glyma15g04930_:IntronR_Gm15_3511627_3511941_+,Glyma13g40470_:Intron…	Medtr2g093060_:IntronR_chr2_39644916_39645207_+,Medtr2g093060_:IntronR_chr2_39645251_39645365_+,Medtr2g093060_:IntronR_chr2_39644916_39645365_+,Medtr4g061200_:IntronR_chr4_22616178_22616060_-	LOC_Os07g13170_:IntronR_Chr7_7546621_7546733_+,LOC_Os05g03040_:IntronR_Chr5_1158659_1158426_-,LOC_Os05g03040_:IntronR_Chr5_1158382_1158206_-,LOC_Os07g13170_:IntronR_Chr7_7546450_7546534_+,LOC_Os05g03040_:IntronR_Chr5_1158659_1158206_-	Phvul.011G071100_:IntronR_Chr11_6339953_6340190_+,Phvul.005G138300_:IntronR_Chr05_36716724_36716608_-,Phvul.005G138300_:IntronR_Chr05_36717065_36716768_-,Phvul.005G138300_:IntronR_Chr05_36717065_36716608_-,Phvul.011G071100_:IntronR_Chr11_6340234_6340347_+,Phvul.001G174400_:IntronR_Chr01_43724868_43725013_+	Potri.016G084500_:IntronR_Chr16_6599922_6600308_+,Potri.016G084500_:IntronR_Chr16_6599496_6599591_+,Potri.016G084500_:IntronR_Chr16_6599922_6600150_+,Potri.006G132400_:IntronR_Chr06_10883263_10882875_-,Potri.016G084500_:IntronR_Chr16_6600194_6600308_+,Potri.006G132400_:IntronR_Chr06_10882988_10882875_-,Potri.006G132400_:IntronR_Chr06_10883263_10883032_-,Potri.006G132400_:IntronR_Chr06_10883682_10…	Solyc11g072600.1_:IntronR_SL2.40ch11_52859071_52858784_-,Solyc10g084340.1_:IntronR_SL2.40ch10_63253509_63253437_-,Solyc11g072600.1_:IntronR_SL2.40ch11_52858740_52858634_-,Solyc10g084340.1_:IntronR_SL2.40ch10_63253092_63253001_-,Solyc09g007260.2_:IntronR_SL2.40ch09_858365_858460_+,Solyc09g007260.2_:IntronR_SL2.40ch09_858200_858460_+,Solyc11g072600.1_:IntronR_SL2.40ch11_52859071_52858634_-,Solyc09g…	GSVIVG01025100001_:IntronR_chr6_4496809_4496549_-,GSVIVG01025100001_:IntronR_chr6_4496505_4496390_-,GSVIVG01016352001_:IntronR_chr13_4721791_4721904_+,GSVIVG01016352001_:IntronR_chr13_4721308_4721383_+,GSVIVG01016352001_:IntronR_chr13_4721528_4721747_+,GSVIVG01025548001_:IntronR_chr8_14135127_14135046_-,GSVIVG01016352001_:IntronR_chr13_4721528_4721904_+,GSVIVG01025100001_:IntronR_chr6_4496809_449…
IntronR_122_OG1_1000086:	9	AmTr_v1.0_scaffold00032.96_:IntronR_AmTr_v1.0_scaffold00032_1907881_1907983_+,AmTr_v1.0_scaffold00004.225_:IntronR_AmTr_v1.0_scaffold00004_5171753_5171601_-,AmTr_v1.0_scaffold00077.100_:IntronR_AmTr_v1.0_scaffold00077_1446095_1445749_-,AmTr_v1.0_scaffold00083.2_:IntronR_AmTr_v1.0_scaffold00083_30683_31321_+	Atha_AT3G13900_:IntronR_Chr3_4589598_4589696_+,Atha_AT1G68710_:IntronR_Chr1_25794481_25794397_-	Glyma13g18581_:IntronR_Gm13_22211815_22212124_+,Glyma06g23220_:IntronR_Gm06_20316526_20316208_-,Glyma12g33340_:IntronR_Gm12_36651396_36651092_-,Glyma06g21140_:IntronR_Gm06_17573151_17573043_-,Glyma15g02990_:IntronR_Gm15_2094527_2094702_+	Medtr8g062150_:IntronR_chr8_25965741_25965647_-	LOC_Os04g28460_:IntronR_Chr4_16845302_16845184_-,LOC_Os06g29380_:IntronR_Chr6_16795439_16795364_-	Phvul.005G101400_:IntronR_Chr05_30452715_30453385_+	Potri.006G109200_:IntronR_Chr06_8528292_8527675_-,Potri.012G058000_:IntronR_Chr12_6017853_6017579_-	Solyc04g006940.2_:IntronR_SL2.40ch04_626910_626804_-	GSVIVG01008205001_:IntronR_chr17_4707234_4707542_+
IntronR_126_OG1_1000305:	9	AmTr_v1.0_scaffold00107.42_:IntronR_AmTr_v1.0_scaffold00107_2089335_2089173_-,AmTr_v1.0_scaffold00010.510_:IntronR_AmTr_v1.0_scaffold00010_8490944_8490751_-	Atha_AT5G53180_:IntronR_Chr5_21571044_21570891_-	Glyma04g41660_:IntronR_Gm04_47515329_47515199_-,Glyma04g41660_:IntronR_Gm04_47515329_47515196_-,Glyma04g41660_:IntronR_Gm04_47515329_47515253_-,Glyma04g41660_:IntronR_Gm04_47515329_47515238_-	Medtr3g090960_:IntronR_chr3_41319969_41320112_+,Medtr3g090960_:IntronR_chr3_41319969_41320115_+	LOC_Os01g43170_:IntronR_Chr1_24638000_24637861_-	Phvul.009G054200_:IntronR_Chr09_10085349_10085444_+,Phvul.009G054200_:IntronR_Chr09_10085349_10085429_+,Phvul.009G054200_:IntronR_Chr09_10085349_10085483_+	Potri.012G000600_:IntronR_Chr12_78438_78579_+,Potri.012G000600_:IntronR_Chr12_78438_78520_+	Solyc03g007320.2_:IntronR_SL2.40ch03_1881284_1881424_+	GSVIVG01028703001_:IntronR_chr16_19662528_19662381_-
IntronR_128_OG1_1009265:	9	AmTr_v1.0_scaffold00154.5_:IntronR_AmTr_v1.0_scaffold00154_99396_100052_+,AmTr_v1.0_scaffold00154.5_:IntronR_AmTr_v1.0_scaffold00154_99396_100086_+	Atha_AT3G29390_:IntronR_Chr3_11291634_11291929_+,Atha_AT3G29390_:IntronR_Chr3_11291634_11291895_+	Glyma18g50140_:IntronR_Gm18_59352123_59353265_+,Glyma18g50140_:IntronR_Gm18_59352123_59353231_+	Medtr7g013700_:IntronR_chr7_3971124_3972260_+,Medtr7g013700_:IntronR_chr7_3971124_3972226_+	LOC_Os03g11520_:IntronR_Chr3_5969593_5969808_+	Phvul.008G033600_:IntronR_Chr08_2801256_2800387_-,Phvul.008G033600_:IntronR_Chr08_2801256_2800353_-	Potri.017G093600_:IntronR_Chr17_11056997_11057380_+	Solyc02g066940.2_:IntronR_SL2.40ch02_31769172_31768632_-	GSVIVG01032902001_:IntronR_chr14_23960310_23960840_+,GSVIVG01032902001_:IntronR_chr14_23960310_23960806_+
IntronR_12_OG1_1000037:	9	AmTr_v1.0_scaffold00007.200_:IntronR_AmTr_v1.0_scaffold00007_4279729_4279851_+,AmTr_v1.0_scaffold00016.256_:IntronR_AmTr_v1.0_scaffold00016_5661697_5662281_+,AmTr_v1.0_scaffold00088.4_:IntronR_AmTr_v1.0_scaffold00088_63676_63542_-,AmTr_v1.0_scaffold00016.248_:IntronR_AmTr_v1.0_scaffold00016_5485510_5485605_+,AmTr_v1.0_scaffold00005.10_:IntronR_AmTr_v1.0_scaffold00005_655826_655706_-,AmTr_v1.0_sca…	Atha_AT4G33530_:IntronR_Chr4_16128258_16128160_-,Atha_AT4G19960_:IntronR_Chr4_10815317_10815416_+,Atha_AT2G30070_:IntronR_Chr2_12837182_12837266_+,Atha_AT4G33530_:IntronR_Chr4_16128238_16128160_-,Atha_AT2G35060_:IntronR_Chr2_14776741_14776552_-,Atha_AT1G31120_:IntronR_Chr1_11105765_11105666_-,Atha_AT2G35060_:IntronR_Chr2_14776638_14776552_-,Atha_AT4G33530_:IntronR_Chr4_16128280_16128160_-	Glyma19g45260_:IntronR_Gm19_50452868_50452947_+,Glyma08g02290_:IntronR_Gm08_1596139_1595485_-,Glyma11g27830_:IntronR_Gm11_27736921_27737000_+,Glyma08g07720_:IntronR_Gm08_5552036_5551929_-,Glyma05g37270_:IntronR_Gm05_40875023_40875696_+,Glyma05g24530_:IntronR_Gm05_30692599_30692493_-,Glyma08g02290_:IntronR_Gm08_1596269_1596191_-,Glyma16g26470_:IntronR_Gm16_30595675_30595833_+,Glyma19g45260_:Intron…	Medtr3g094090_:IntronR_chr3_42986545_42986385_-,Medtr8g099090_:IntronR_chr8_41613098_41613016_-,Medtr6g007697_:IntronR_chr6_1811674_1811765_+,Medtr8g088200_:IntronR_chr8_36525959_36526060_+,Medtr8g099090_:IntronR_chr8_41612132_41611108_-	LOC_Os06g45940_:IntronR_Chr6_27822724_27822854_+,LOC_Os08g10550_:IntronR_Chr8_6208981_6209047_+,LOC_Os03g21890_:IntronR_Chr3_12526792_12526923_+,LOC_Os08g39950_:IntronR_Chr8_25316306_25316401_+,LOC_Os04g52390_:IntronR_Chr4_31130469_31130247_-,LOC_Os08g39950_:IntronR_Chr8_25316453_25316534_+,LOC_Os04g52390_:IntronR_Chr4_31130663_31130583_-,LOC_Os06g45940_:IntronR_Chr6_27822724_27822888_+,LOC_Os06g…	Phvul.003G052900_:IntronR_Chr03_6610051_6610145_+	Potri.003G148200_:IntronR_Chr03_16325745_16325059_-,Potri.003G023900_:IntronR_Chr03_2828613_2828765_+,Potri.003G148200_:IntronR_Chr03_16326186_16326102_-,Potri.003G133900_:IntronR_Chr03_15327897_15327513_-,Potri.010G094300_:IntronR_Chr10_11697303_11696603_-,Potri.003G109700_:IntronR_Chr03_13333920_13334070_+,Potri.010G100800_:IntronR_Chr10_12216410_12216770_+,Potri.010G100800_:IntronR_Chr10_12216…	Solyc04g025990.2_:IntronR_SL2.40ch04_23435583_23435480_-,Solyc04g025990.2_:IntronR_SL2.40ch04_23435366_23435243_-,Solyc04g025990.2_:IntronR_SL2.40ch04_23436122_23435635_-,Solyc05g005720.2_:IntronR_SL2.40ch05_534732_534828_+	GSVIVG01020219001_:IntronR_chr1_8931329_8931429_+,GSVIVG01032959001_:IntronR_chr14_24619483_24619396_-,GSVIVG01013617001_:IntronR_chrUn_1680559_1681104_+,GSVIVG01020219001_:IntronR_chr1_8929463_8931277_+,GSVIVG01032701001_:IntronR_chr13_1393355_1392092_-,GSVIVG01020219001_:IntronR_chr1_8931543_8931684_+,GSVIVG01011572001_:IntronR_chr1_6394245_6393744_-,GSVIVG01032959001_:IntronR_chr14_24620276_24…
IntronR_133_OG1_1004557:	9	AmTr_v1.0_scaffold00024.310_:IntronR_AmTr_v1.0_scaffold00024_6029252_6029560_+	Atha_AT2G26280_:IntronR_Chr2_11189286_11189147_-	Glyma17g33510_:IntronR_Gm17_37416703_37416785_+,Glyma04g06010_:IntronR_Gm04_4586272_4586352_+,Glyma14g12570_:IntronR_Gm14_11428129_11428047_-	Medtr1g014880_:IntronR_chr1_3597776_3597695_-	LOC_Os06g09890_:IntronR_Chr6_5037636_5037510_-	Phvul.001G044600_:IntronR_Chr01_4690350_4690268_-	Potri.006G218900_:IntronR_Chr06_23132754_23132650_-,Potri.018G047700_:IntronR_Chr18_4525141_4525040_-	Solyc08g061320.2_:IntronR_SL2.40ch08_45714591_45714493_-	GSVIVG01035490001_:IntronR_chr4_1719453_1719554_+
IntronR_134_OG1_1005354:	9	AmTr_v1.0_scaffold00011.176_:IntronR_AmTr_v1.0_scaffold00011_7124313_7124928_+	Atha_AT1G30970_:IntronR_Chr1_11041204_11040684_-	Glyma05g34280_:IntronR_Gm05_38658236_38658947_+,Glyma08g05390_:IntronR_Gm08_3839491_3838760_-	Medtr8g106220_:IntronR_chr8_44862771_44861862_-	LOC_Os09g38790_:IntronR_Chr9_22289007_22287636_-	Phvul.002G325100_:IntronR_Chr02_48382090_48381370_-	Potri.001G160700_:IntronR_Chr01_13396785_13397503_+,Potri.003G074200_:IntronR_Chr03_10297159_10296431_-	Solyc02g032120.2_:IntronR_SL2.40ch02_18308540_18309239_+,Solyc02g081620.2_:IntronR_SL2.40ch02_40088592_40089292_+	GSVIVG01015880001_:IntronR_chr3_18916371_18917095_+,GSVIVG01012145001_:IntronR_chr1_1072770_1072077_-
IntronR_135_OG1_1007419:	9	AmTr_v1.0_scaffold00085.38_:IntronR_AmTr_v1.0_scaffold00085_836861_837689_+	Atha_AT5G63060_:IntronR_Chr5_25296066_25295887_-	Glyma17g09490_:IntronR_Gm17_7032055_7032406_+,Glyma05g02420_:IntronR_Gm05_1784039_1783518_-	Medtr4g105460_:IntronR_chr4_43760212_43760981_+,Medtr4g105460_:IntronR_chr4_43760212_43760887_+	LOC_Os02g21630_:IntronR_Chr2_12847267_12847858_+	Phvul.003G202500_:IntronR_Chr03_41629030_41628500_-	Potri.015G080100_:IntronR_Chr15_10503877_10503680_-	Solyc03g112640.2_:IntronR_SL2.40ch03_57072548_57073096_+	GSVIVG01007695001_:IntronR_chr17_10306701_10305967_-,GSVIVG01007695001_:IntronR_chr17_10306531_10305988_-
IntronR_137_OG1_1007061:	9	AmTr_v1.0_scaffold00091.59_:IntronR_AmTr_v1.0_scaffold00091_2623919_2623593_-	Atha_AT4G36980_:IntronR_Chr4_17435104_17434890_-	Glyma01g39280_:IntronR_Gm01_51244343_51244625_+,Glyma11g05990_:IntronR_Gm11_4227518_4227244_-	Medtr5g017430_:IntronR_chr5_6358272_6358006_-	LOC_Os03g27840_:IntronR_Chr3_15991056_15991365_+	Phvul.002G018900_:IntronR_Chr02_2078200_2077932_-	Potri.007G044100_:IntronR_Chr07_3829559_3829825_+,Potri.005G138200_:IntronR_Chr05_11456892_11457157_+	Solyc02g090850.2_:IntronR_SL2.40ch02_46902717_46902948_+	GSVIVG01022130001_:IntronR_chr7_16816787_16816520_-
IntronR_138_OG1_1004557:	9	AmTr_v1.0_scaffold00024.310_:IntronR_AmTr_v1.0_scaffold00024_6029630_6029888_+	Atha_AT2G26280_:IntronR_Chr2_11189077_11188705_-	Glyma14g12570_:IntronR_Gm14_11427977_11427442_-,Glyma17g33510_:IntronR_Gm17_37416855_37417383_+	Medtr1g014880_:IntronR_chr1_3597625_3597003_-	LOC_Os06g09890_:IntronR_Chr6_5037440_5036909_-	Phvul.001G044600_:IntronR_Chr01_4690198_4689698_-	Potri.006G218900_:IntronR_Chr06_23132580_23131931_-	Solyc08g061320.2_:IntronR_SL2.40ch08_45714423_45713027_-,Solyc08g061320.2_:IntronR_SL2.40ch08_45714423_45713112_-	GSVIVG01035490001_:IntronR_chr4_1719624_1720450_+
IntronR_139_OG1_1008989:	9	AmTr_v1.0_scaffold00078.81_:IntronR_AmTr_v1.0_scaffold00078_1399690_1399209_-	Atha_AT5G62760_:IntronR_Chr5_25207833_25207427_-	Glyma17g10570_:IntronR_Gm17_7942241_7941764_-,Glyma05g01321_:IntronR_Gm05_852351_852850_+	Medtr4g107890_:IntronR_chr4_44717176_44716675_-	LOC_Os02g12360_:IntronR_Chr2_6438684_6438213_-	Phvul.003G192300_:IntronR_Chr03_40487489_40487976_+	Potri.015G064600_:IntronR_Chr15_8876174_8876765_+	Solyc06g071040.2_:IntronR_SL2.40ch06_40034463_40033975_-	GSVIVG01008051001_:IntronR_chr17_6245106_6244562_-
IntronR_14_OG1_1000232:	9	AmTr_v1.0_scaffold00062.23_:IntronR_AmTr_v1.0_scaffold00062_376603_376750_+,AmTr_v1.0_scaffold00062.23_:IntronR_AmTr_v1.0_scaffold00062_376824_376967_+,AmTr_v1.0_scaffold00062.23_:IntronR_AmTr_v1.0_scaffold00062_373352_376528_+	Atha_AT1G61810_:IntronR_Chr1_22830737_22830911_+	Glyma13g35410_:IntronR_Gm13_36833248_36833066_-,Glyma12g35140_:IntronR_Gm12_38296102_38296243_+,Glyma13g35430_:IntronR_Gm13_36845328_36845247_-,Glyma12g35125_:IntronR_Gm12_38282609_38282786_+,Glyma13g35410_:IntronR_Gm13_36834048_36833965_-,Glyma13g35430_:IntronR_Gm13_36844680_36844497_-,Glyma07g38840_:IntronR_Gm07_43492643_43492811_+	Medtr2g079550_:IntronR_chr2_33499014_33498362_-,Medtr2g079580_:IntronR_chr2_33518326_33518660_+,Medtr2g022710_:IntronR_chr2_7890519_7890590_+,Medtr2g022710_:IntronR_chr2_7889166_7890051_+,Medtr2g079550_:IntronR_chr2_33498275_33497636_-,Medtr2g022760_:IntronR_chr2_7919042_7919487_+	LOC_Os04g43390_:IntronR_Chr4_25662854_25662925_+,LOC_Os04g43390_:IntronR_Chr4_25662818_25662925_+,LOC_Os04g43390_:IntronR_Chr4_25662832_25662925_+	Phvul.003G076800_:IntronR_Chr03_11980152_11980241_+	Potri.001G403900_:IntronR_Chr01_42530718_42530619_-,Potri.001G403900_:IntronR_Chr01_42530370_42530053_-,Potri.001G403900_:IntronR_Chr01_42530545_42530457_-,Potri.004G019800_:IntronR_Chr04_1313052_1312954_-	Solyc07g063390.2_:IntronR_SL2.40ch07_63087972_63087896_-	GSVIVG01014399001_:IntronR_chr19_3374216_3373793_-,GSVIVG01014400001_:IntronR_chr19_3380108_3380004_-,GSVIVG01014400001_:IntronR_chr19_3380108_3380017_-,GSVIVG01014400001_:IntronR_chr19_3379917_3379838_-
IntronR_16_OG1_1000006:	9	AmTr_v1.0_scaffold00001.453_:IntronR_AmTr_v1.0_scaffold00001_9905189_9905052_-,AmTr_v1.0_scaffold00001.453_:IntronR_AmTr_v1.0_scaffold00001_9904938_9904085_-,AmTr_v1.0_scaffold00152.21_:IntronR_AmTr_v1.0_scaffold00152_767466_767846_+,AmTr_v1.0_scaffold00004.53_:IntronR_AmTr_v1.0_scaffold00004_763289_764170_+,AmTr_v1.0_scaffold00022.98_:IntronR_AmTr_v1.0_scaffold00022_1394131_1393908_-,AmTr_v1.0_s…	Atha_AT4G21650_:IntronR_Chr4_11502428_11502346_-,Atha_AT1G32960_:IntronR_Chr1_11947494_11947577_+	Glyma14g05250_:IntronR_Gm14_3701973_3701863_-,Glyma05g28370_:IntronR_Gm05_34200267_34200540_+,Glyma01g36000_:IntronR_Gm01_48444834_48444739_-,Glyma11g11940_:IntronR_Gm11_8513021_8512661_-,Glyma11g11940_:IntronR_Gm11_8512547_8512454_-,Glyma16g22010_:IntronR_Gm16_25452123_25452459_+,Glyma11g09420_:IntronR_Gm11_6724658_6724987_+,Glyma09g32760_:IntronR_Gm09_39296521_39296131_-,Glyma05g28370_:IntronR_…	Medtr3g114420_:IntronR_chr3_53431602_53431513_-,Medtr8g072440_:IntronR_chr8_30627002_30626765_-,Medtr8g083220_:IntronR_chr8_35084130_35084640_+,Medtr8g042710_:IntronR_chr8_16492990_16493491_+,Medtr8g042710_:IntronR_chr8_16493605_16493720_+,Medtr7g481600_:IntronR_chr7_31163138_31162990_-,Medtr7g081580_:IntronR_chr7_31145314_31145166_-	LOC_Os01g58290_:IntronR_Chr1_33695068_33695168_+,LOC_Os02g17150_:IntronR_Chr2_9827227_9827092_-,LOC_Os04g03050_:IntronR_Chr4_1257395_1258184_+,LOC_Os02g17150_:IntronR_Chr2_9827238_9827092_-,LOC_Os09g36110_:IntronR_Chr9_20796819_20796921_+,LOC_Os02g17000_:IntronR_Chr2_9713909_9713794_-,LOC_Os02g17000_:IntronR_Chr2_9713677_9713559_-,LOC_Os01g58240_:IntronR_Chr1_33671353_33671457_+,LOC_Os09g36110_:I…	Phvul.011G012100_:IntronR_Chr11_945012_944921_-,Phvul.011G012100_:IntronR_Chr11_944818_944462_-,Phvul.011G012100_:IntronR_Chr11_945012_944932_-,Phvul.008G213300_:IntronR_Chr08_52479616_52479533_-,Phvul.011G012100_:IntronR_Chr11_944818_944472_-,Phvul.002G119700_:IntronR_Chr02_24271486_24271585_+,Phvul.002G119700_:IntronR_Chr02_24271699_24271971_+	Potri.003G189200_:IntronR_Chr03_19419391_19418748_-,Potri.002G018600_:IntronR_Chr02_1074474_1074585_+,Potri.005G243000_:IntronR_Chr05_24858311_24858219_-,Potri.001G469000_:IntronR_Chr01_50138948_50139028_+,Potri.001G455800_:IntronR_Chr01_49051184_49051092_-,Potri.011G150900_:IntronR_Chr11_16934679_16934570_-,Potri.001G002200_:IntronR_Chr01_134575_134483_-,Potri.001G450600_:IntronR_Chr01_48479437_…	Solyc02g068280.2_:IntronR_SL2.40ch02_32842827_32842916_+,Solyc03g081260.2_:IntronR_SL2.40ch03_45700276_45700182_-	GSVIVG01026420001_:IntronR_chr4_23764068_23764171_+,GSVIVG01036167001_:IntronR_chr6_19893485_19893315_-,GSVIVG01036167001_:IntronR_chr6_19893201_19893034_-,GSVIVG01009968001_:IntronR_chr18_12909886_12909733_-,GSVIVG01036167001_:IntronR_chr6_19893485_19893034_-,GSVIVG01026420001_:IntronR_chr4_23764068_23764208_+,GSVIVG01030138001_:IntronR_chr12_10161118_10161379_+,GSVIVG01019687001_:IntronR_chr2_2…
IntronR_18_OG1_1000028:	9	AmTr_v1.0_scaffold00043.52_:IntronR_AmTr_v1.0_scaffold00043_3321893_3322049_+	Atha_AT1G26560_:IntronR_Chr1_9180533_9180613_+,Atha_AT5G54570_:IntronR_Chr5_22168774_22168683_-,Atha_AT3G60130_:IntronR_Chr3_22211784_22212247_+	Glyma15g42590_:IntronR_Gm15_50026709_50026842_+,Glyma12g15620_:IntronR_Gm12_14533478_14533780_+,Glyma12g05830_:IntronR_Gm12_3936048_3936217_+,Glyma06g41200_:IntronR_Gm06_44484301_44484198_-,Glyma12g05830_:IntronR_Gm12_3936332_3936805_+,Glyma12g05780_:IntronR_Gm12_3880730_3880909_+,Glyma11g13850_:IntronR_Gm11_9861280_9861596_+	Medtr4g081530_:IntronR_chr4_31639283_31639621_+,Medtr6g078330_:IntronR_chr6_29406656_29406822_+,Medtr4g066340_:IntronR_chr4_25046186_25045685_-,Medtr4g066240_:IntronR_chr4_25001284_25001549_+	LOC_Os03g49600_:IntronR_Chr3_28241747_28241607_-,LOC_Os04g39840_:IntronR_Chr4_23730963_23729925_-,LOC_Os01g67220_:IntronR_Chr1_39007227_39007430_+,LOC_Os03g49610_:IntronR_Chr3_28251359_28250323_-,LOC_Os04g39840_:IntronR_Chr4_23729810_23729740_-,LOC_Os07g46280_:IntronR_Chr7_27617185_27617363_+	Phvul.011G202500_:IntronR_Chr11_48080653_48080522_-,Phvul.011G145900_:IntronR_Chr11_37612355_37612455_+,Phvul.011G055700_:IntronR_Chr11_4746683_4746778_+,Phvul.005G039200_:IntronR_Chr05_3789308_3788990_-,Phvul.005G039100_:IntronR_Chr05_3780294_3780381_+	Potri.001G409900_:IntronR_Chr01_43345097_43345178_+	Solyc07g063880.2_:IntronR_SL2.40ch07_63457273_63457180_-,Solyc01g074030.2_:IntronR_SL2.40ch01_70609012_70609083_+,Solyc01g010390.2_:IntronR_SL2.40ch01_5259373_5259536_+	GSVIVG01014551001_:IntronR_chr19_5058483_5058339_-,GSVIVG01025344001_:IntronR_chr6_1710759_1710999_+,GSVIVG01014551001_:IntronR_chr19_5058483_5058385_-,GSVIVG01014551001_:IntronR_chr19_5058704_5058598_-
IntronR_1_OG1_1000011:	9	AmTr_v1.0_scaffold00029.389_:IntronR_AmTr_v1.0_scaffold00029_5241194_5240182_-,AmTr_v1.0_scaffold00010.400_:IntronR_AmTr_v1.0_scaffold00010_7168258_7168098_-	Atha_AT3G47090_:IntronR_Chr3_17347575_17347458_-,Atha_AT5G20480_:IntronR_Chr5_6923115_6923270_+,Atha_AT3G47570_:IntronR_Chr3_17527869_17529592_+,Atha_AT3G47090_:IntronR_Chr3_17347575_17347488_-	Glyma08g08810_:IntronR_Gm08_6283581_6283477_-,Glyma13g34310_:IntronR_Gm13_35920571_35919826_-,Glyma07g17910_:IntronR_Gm07_17700377_17700487_+,Glyma09g35011_:IntronR_Gm09_41256369_41256595_+,Glyma09g35011_:IntronR_Gm09_41257131_41257242_+,Glyma13g34310_:IntronR_Gm13_35918597_35918454_-	Medtr5g044680_:IntronR_chr5_19608096_19607807_-,Medtr7g067530_:IntronR_chr7_24660965_24661236_+,Medtr5g025950_:IntronR_chr5_10610099_10611720_+,Medtr7g067530_:IntronR_chr7_24661660_24661738_+,Medtr5g044680_:IntronR_chr5_19605711_19605598_-,Medtr7g067530_:IntronR_chr7_24662378_24663088_+,Medtr5g044680_:IntronR_chr5_19607685_19606376_-	LOC_Os01g49920_:IntronR_Chr1_28672583_28672672_+,LOC_Os10g22860_:IntronR_Chr10_11882977_11883054_+,LOC_Os11g07120_:IntronR_Chr11_3544866_3544974_+,LOC_Os11g41100_:IntronR_Chr11_24616601_24618011_+,LOC_Os02g42370_:IntronR_Chr2_25490696_25490811_+,LOC_Os08g14950_:IntronR_Chr8_9017385_9019462_+,LOC_Os08g14950_:IntronR_Chr8_9017622_9019462_+,LOC_Os10g22890_:IntronR_Chr10_11899282_11899354_+,LOC_Os08g…	Phvul.008G224900_:IntronR_Chr08_53820398_53820301_-	Potri.004G065400_:IntronR_Chr04_5489153_5489459_+,Potri.013G133100_:IntronR_Chr13_14399181_14397806_-,Potri.011G068500_:IntronR_Chr11_6394687_6394890_+,Potri.003G150100_:IntronR_Chr03_16436119_16435916_-,Potri.004G065400_:IntronR_Chr04_5486311_5487703_+	Solyc02g072440.2_:IntronR_SL2.40ch02_36221765_36221851_+	GSVIVG01002253001_:IntronR_chrUn_33711975_33712090_+,GSVIVG01038699001_:IntronR_chr16_20849176_20849309_+,GSVIVG01032848001_:IntronR_chr13_292620_292537_-
IntronR_1_OG1_1000020:	9	AmTr_v1.0_scaffold00122.57_:IntronR_AmTr_v1.0_scaffold00122_1596233_1595613_-,AmTr_v1.0_scaffold00122.33_:IntronR_AmTr_v1.0_scaffold00122_994698_995522_+,AmTr_v1.0_scaffold00122.33_:IntronR_AmTr_v1.0_scaffold00122_995776_996774_+,AmTr_v1.0_scaffold00088.14_:IntronR_AmTr_v1.0_scaffold00088_204634_203743_-,AmTr_v1.0_scaffold00122.55_:IntronR_AmTr_v1.0_scaffold00122_1563238_1562903_-,AmTr_v1.0_scaff…	Atha_AT1G15520_:IntronR_Chr1_5332684_5332600_-,Atha_AT3G16340_:IntronR_Chr3_5545897_5545991_+	Glyma02g18670_:IntronR_Gm02_17500395_17500322_-,Glyma19g35270_:IntronR_Gm19_42812973_42812444_-,Glyma04g07420_:IntronR_Gm04_5767759_5768103_+	Medtr8g014360_:IntronR_chr8_4503082_4503185_+,Medtr7g098370_:IntronR_chr7_39368129_39368364_+,Medtr7g104130_:IntronR_chr7_42151999_42151862_-	LOC_Os07g33780_:IntronR_Chr7_20218134_20218226_+,LOC_Os02g11760_:IntronR_Chr2_6075216_6075308_+,LOC_Os08g29570_:IntronR_Chr8_18129457_18129062_-,LOC_Os08g29570_:IntronR_Chr8_18129801_18129711_-,LOC_Os01g42380_:IntronR_Chr1_24076098_24076016_-,LOC_Os09g16330_:IntronR_Chr9_9971620_9971345_-,LOC_Os02g11760_:IntronR_Chr2_6074866_6074962_+,LOC_Os01g42410_:IntronR_Chr1_24108169_24107974_-,LOC_Os07g3378…	Phvul.009G096200_:IntronR_Chr09_14790577_14790694_+	Potri.001G048800_:IntronR_Chr01_3662190_3662296_+,Potri.018G074500_:IntronR_Chr18_9846737_9846249_-,Potri.001G175700_:IntronR_Chr01_14913928_14914028_+	Solyc08g067610.2_:IntronR_SL2.40ch08_53832095_53832184_+,Solyc08g067610.2_:IntronR_SL2.40ch08_53831763_53831841_+	GSVIVG01031314001_:IntronR_chr14_447923_448047_+,GSVIVG01035784001_:IntronR_chr4_4264894_4264979_+,GSVIVG01035780001_:IntronR_chr4_4227898_4227715_-,GSVIVG01016999001_:IntronR_chr9_3329153_3329024_-,GSVIVG01017204001_:IntronR_chr9_5336674_5336572_-
IntronR_1_OG1_1000021:	9	AmTr_v1.0_scaffold00158.18_:IntronR_AmTr_v1.0_scaffold00158_923805_922699_-,AmTr_v1.0_scaffold00269.4_:IntronR_AmTr_v1.0_scaffold00269_10902_10607_-,AmTr_v1.0_scaffold00010.325_:IntronR_AmTr_v1.0_scaffold00010_5939917_5940041_+,AmTr_v1.0_scaffold00001.145_:IntronR_AmTr_v1.0_scaffold00001_2435697_2435463_-,AmTr_v1.0_scaffold00103.111_:IntronR_AmTr_v1.0_scaffold00103_2266371_2266587_+,AmTr_v1.0_sca…	Atha_AT4G21940_:IntronR_Chr4_11643028_11643111_+,Atha_AT3G51850_:IntronR_Chr3_19234470_19234666_+,Atha_AT3G57530_:IntronR_Chr3_21297470_21297375_-,Atha_AT1G18890_:IntronR_Chr1_6525085_6524951_-,Atha_AT4G09570_:IntronR_Chr4_6051934_6052023_+,Atha_AT1G50700_:IntronR_Chr1_18783824_18783903_+,Atha_AT4G09570_:IntronR_Chr4_6051622_6051710_+,Atha_AT1G76040_:IntronR_Chr1_28538541_28538991_+,Atha_AT4G2194…	Glyma10g36100_:IntronR_Gm10_44277187_44277049_-,Glyma03g36240_:IntronR_Gm03_43249216_43249400_+,Glyma19g38890_:IntronR_Gm19_45741985_45742307_+,Glyma10g11020_:IntronR_Gm10_10964831_10964757_-,Glyma08g02300_:IntronR_Gm08_1605193_1604471_-,Glyma08g00840_:IntronR_Gm08_450269_450504_+,Glyma05g37260_:IntronR_Gm05_40868055_40868675_+,Glyma20g31510_:IntronR_Gm20_40137579_40137720_+,Glyma14g02680_:Intron…	Medtr1g096490_:IntronR_chr1_43463880_43463743_-,Medtr7g106710_:IntronR_chr7_43455519_43455624_+,Medtr8g095440_:IntronR_chr8_39943510_39943773_+,Medtr5g092810_:IntronR_chr5_40534797_40535052_+,Medtr5g009830_:IntronR_chr5_2481762_2482287_+,Medtr7g091890_:IntronR_chr7_36383007_36382791_-,Medtr7g106710_:IntronR_chr7_43455848_43456117_+,Medtr7g091890_:IntronR_chr7_36382156_36382020_-	LOC_Os04g47300_:IntronR_Chr4_28079842_28079759_-,LOC_Os09g33910_:IntronR_Chr9_20016648_20016041_-,LOC_Os05g50810_:IntronR_Chr5_29143726_29143372_-,LOC_Os03g48270_:IntronR_Chr3_27471725_27471795_+,LOC_Os05g50810_:IntronR_Chr5_29141401_29140910_-,LOC_Os04g47300_:IntronR_Chr4_28081104_28081006_-,LOC_Os10g39420_:IntronR_Chr10_21031217_21031787_+,LOC_Os10g39420_:IntronR_Chr10_21029365_21029448_+,LOC_O…	Phvul.003G194100_:IntronR_Chr03_40634166_40634040_-,Phvul.002G279300_:IntronR_Chr02_44328761_44328835_+,Phvul.002G279300_:IntronR_Chr02_44328696_44328835_+,Phvul.007G265100_:IntronR_Chr07_50273667_50273594_-,Phvul.003G194100_:IntronR_Chr03_40634518_40634309_-	Potri.001G097400_:IntronR_Chr01_7657715_7658179_+,Potri.005G245000_:IntronR_Chr05_24956530_24956813_+,Potri.003G134000_:IntronR_Chr03_15335505_15335056_-,Potri.001G257100_:IntronR_Chr01_26670590_26670452_-,Potri.T012800_:IntronR_scaffold_25_204815_204951_+,Potri.001G257100_:IntronR_Chr01_26669331_26669201_-,Potri.005G245000_:IntronR_Chr05_24956530_24956760_+,Potri.005G245000_:IntronR_Chr05_249565…	Solyc12g005030.1_:IntronR_SL2.40ch12_20690_20761_+,Solyc04g049160.2_:IntronR_SL2.40ch04_39081484_39082524_+,Solyc12g005030.1_:IntronR_SL2.40ch12_20477_20563_+,Solyc12g005030.1_:IntronR_SL2.40ch12_19769_19836_+,Solyc12g005030.1_:IntronR_SL2.40ch12_20690_20736_+	GSVIVG01022606001_:IntronR_chr8_5886005_5886433_+,GSVIVG01033306001_:IntronR_chr8_21648025_21648441_+,GSVIVG01033306001_:IntronR_chr8_21647499_21647795_+,GSVIVG01033306001_:IntronR_chr8_21645650_21645763_+,GSVIVG01022606001_:IntronR_chr8_5885387_5885781_+,GSVIVG01037652001_:IntronR_chr19_6577888_6577974_+,GSVIVG01037652001_:IntronR_chr19_6578101_6578614_+,GSVIVG01001931001_:IntronR_chr13_14946423…
IntronR_1_OG1_1000023:	9	AmTr_v1.0_scaffold00032.135_:IntronR_AmTr_v1.0_scaffold00032_2523467_2522353_-,AmTr_v1.0_scaffold00032.136_:IntronR_AmTr_v1.0_scaffold00032_2543118_2542893_-,AmTr_v1.0_scaffold00032.51_:IntronR_AmTr_v1.0_scaffold00032_881652_881510_-	Atha_AT3G14840_:IntronR_Chr3_4993398_4993493_+,Atha_AT1G56145_:IntronR_Chr1_21009177_21009095_-,Atha_AT1G56145_:IntronR_Chr1_21008633_21008560_-,Atha_AT1G29730_:IntronR_Chr1_10401127_10401064_-,Atha_AT1G29730_:IntronR_Chr1_10401127_10401051_-,Atha_AT1G29730_:IntronR_Chr1_10401686_10401592_-	Glyma13g29640_:IntronR_Gm13_32520333_32520674_+,Glyma13g34066_:IntronR_Gm13_35714474_35714267_-,Glyma12g36190_:IntronR_Gm12_39272202_39272329_+,Glyma12g36190_:IntronR_Gm12_39272566_39272757_+,Glyma13g34140_:IntronR_Gm13_35800066_35800355_+	Medtr8g461110_:IntronR_chr8_21422121_21422004_-,Medtr8g087740_:IntronR_chr8_36286530_36286613_+,Medtr2g073540_:IntronR_chr2_31188762_31188590_-,Medtr5g091950_:IntronR_chr5_40126280_40126166_-,Medtr8g058250_:IntronR_chr8_20062767_20063043_+,Medtr8g087740_:IntronR_chr8_36287643_36287730_+	LOC_Os04g52630_:IntronR_Chr4_31310851_31310769_-,LOC_Os08g10310_:IntronR_Chr8_6021412_6021500_+,LOC_Os05g17604_:IntronR_Chr5_10114014_10113885_-,LOC_Os05g16930_:IntronR_Chr5_9653412_9653547_+,LOC_Os08g10290_:IntronR_Chr8_5988099_5988186_+,LOC_Os05g16670_:IntronR_Chr5_9472142_9472224_+,LOC_Os04g52640_:IntronR_Chr4_31320980_31320869_-,LOC_Os05g17604_:IntronR_Chr5_10113675_10113505_-,LOC_Os02g13850_…	Phvul.011G067400_:IntronR_Chr11_5841394_5841488_+,Phvul.011G067400_:IntronR_Chr11_5842050_5842271_+,Phvul.005G078900_:IntronR_Chr05_16942283_16942201_-,Phvul.005G079100_:IntronR_Chr05_17188171_17188251_+,Phvul.005G079100_:IntronR_Chr05_17188488_17188581_+,Phvul.011G067400_:IntronR_Chr11_5841698_5841813_+,Phvul.006G170500_:IntronR_Chr06_28147742_28147639_-	Potri.016G011400_:IntronR_Chr16_600225_600132_-,Potri.001G386300_:IntronR_Chr01_40177192_40177383_+,Potri.007G067900_:IntronR_Chr07_8914983_8915066_+,Potri.019G005300_:IntronR_Chr19_590333_590465_+,Potri.004G063600_:IntronR_Chr04_5257886_5257962_+,Potri.001G384700_:IntronR_Chr01_40007478_40007335_-,Potri.001G386300_:IntronR_Chr01_40176513_40176601_+,Potri.003G148000_:IntronR_Chr03_16318892_163190…	Solyc02g071880.2_:IntronR_SL2.40ch02_35821942_35821795_-,Solyc02g071860.2_:IntronR_SL2.40ch02_35786270_35786162_-,Solyc03g005960.2_:IntronR_SL2.40ch03_654419_654508_+,Solyc02g071860.2_:IntronR_SL2.40ch02_35785952_35785640_-,Solyc02g071820.2_:IntronR_SL2.40ch02_35747727_35747633_-	GSVIVG01020786001_:IntronR_chr12_1995003_1994552_-,GSVIVG01014150001_:IntronR_chr19_850207_850837_+,GSVIVG01021289001_:IntronR_chr10_3537408_3537520_+,GSVIVG01021283001_:IntronR_chr10_3420083_3420214_+,GSVIVG01029718001_:IntronR_chr12_13627250_13626613_-,GSVIVG01014150001_:IntronR_chr19_850207_850796_+,GSVIVG01037993001_:IntronR_chr10_12173907_12173739_-,GSVIVG01021282001_:IntronR_chr10_3407550_3…
IntronR_1_OG1_1000044:	9	AmTr_v1.0_scaffold00066.56_:IntronR_AmTr_v1.0_scaffold00066_867803_868431_+,AmTr_v1.0_scaffold00022.247_:IntronR_AmTr_v1.0_scaffold00022_4001538_4000384_-,AmTr_v1.0_scaffold00049.220_:IntronR_AmTr_v1.0_scaffold00049_3806825_3806630_-,AmTr_v1.0_scaffold00022.291_:IntronR_AmTr_v1.0_scaffold00022_4717583_4718198_+	Atha_AT1G55020_:IntronR_Chr1_20529292_20529390_+	Glyma03g42500_:IntronR_Gm03_47707509_47707700_+,Glyma13g03790_:IntronR_Gm13_3901830_3902274_+,Glyma13g31280_:IntronR_Gm13_33716764_33716676_-,Glyma02g26160_:IntronR_Gm02_27012797_27012931_+,Glyma03g42500_:IntronR_Gm03_47709119_47709212_+,Glyma13g31280_:IntronR_Gm13_33716410_33716240_-,Glyma03g42500_:IntronR_Gm03_47709478_47709569_+,Glyma02g26160_:IntronR_Gm02_27013197_27013490_+,Glyma13g42340_:In…	Medtr3g079450_:IntronR_chr3_35724140_35724384_+,Medtr5g024020_:IntronR_chr5_9605396_9605568_+,Medtr3g079420_:IntronR_chr3_35708180_35708481_+	LOC_Os03g08220_:IntronR_Chr3_4189789_4190686_+,LOC_Os04g37430_:IntronR_Chr4_22308226_22308325_+,LOC_Os04g37430_:IntronR_Chr4_22307865_22307960_+,LOC_Os04g37430_:IntronR_Chr4_22306510_22306717_+	Phvul.002G175500_:IntronR_Chr02_32623337_32623470_+,Phvul.002G228700_:IntronR_Chr02_39415773_39415944_+,Phvul.007G179600_:IntronR_Chr07_41658927_41658775_-	Potri.008G151500_:IntronR_Chr08_10280258_10280347_+,Potri.008G151500_:IntronR_Chr08_10279897_10279995_+,Potri.001G015500_:IntronR_Chr01_1107104_1106966_-,Potri.013G022100_:IntronR_Chr13_1463508_1463634_+,Potri.001G015300_:IntronR_Chr01_1079821_1079960_+	Solyc01g099210.2_:IntronR_SL2.40ch01_81272440_81272536_+,Solyc09g075870.1_:IntronR_SL2.40ch09_63016643_63016728_+,Solyc01g099200.2_:IntronR_SL2.40ch01_81266913_81267013_+	GSVIVG01016738001_:IntronR_chr9_815191_815277_+,GSVIVG01025341001_:IntronR_chr6_1824280_1824508_+,GSVIVG01017943001_:IntronR_chr5_4938024_4938121_+,GSVIVG01005215001_:IntronR_chrUn_19277047_19276886_-,GSVIVG01032028001_:IntronR_chr13_23395231_23395309_+,GSVIVG01000083001_:IntronR_chr14_3314812_3314920_+,GSVIVG01017943001_:IntronR_chr5_4938269_4938472_+,GSVIVG01017943001_:IntronR_chr5_4938384_4938…
IntronR_1_OG1_1000058:	9	AmTr_v1.0_scaffold00095.73_:IntronR_AmTr_v1.0_scaffold00095_1531282_1530278_-,AmTr_v1.0_scaffold00095.73_:IntronR_AmTr_v1.0_scaffold00095_1528380_1528062_-,AmTr_v1.0_scaffold00095.73_:IntronR_AmTr_v1.0_scaffold00095_1527916_1527583_-,AmTr_v1.0_scaffold00095.73_:IntronR_AmTr_v1.0_scaffold00095_1529302_1528915_-,AmTr_v1.0_scaffold00095.73_:IntronR_AmTr_v1.0_scaffold00095_1527940_1527583_-,AmTr_v1.0…	Atha_AT2G26980_:IntronR_Chr2_11516697_11516207_-	Glyma03g42130_:IntronR_Gm03_47412428_47412537_+,Glyma03g42130_:IntronR_Gm03_47413881_47413969_+,Glyma02g44380_:IntronR_Gm02_48962891_48962552_-	Medtr4g114670_:IntronR_chr4_47194035_47191797_-,Medtr4g114670_:IntronR_chr4_47191572_47191424_-	LOC_Os07g05620_:IntronR_Chr7_2644772_2644684_-,LOC_Os12g03810_:IntronR_Chr12_1558318_1558604_+,LOC_Os12g03810_:IntronR_Chr12_1558281_1558604_+,LOC_Os06g40370_:IntronR_Chr6_24041619_24041265_-,LOC_Os11g03970_:IntronR_Chr11_1606070_1606177_+,LOC_Os03g03510_:IntronR_Chr3_1517944_1517832_-,LOC_Os03g03510_:IntronR_Chr3_1516622_1516469_-,LOC_Os03g03510_:IntronR_Chr3_1517293_1517058_-,LOC_Os06g40370_:In…	Phvul.009G213000_:IntronR_Chr09_31532997_31533234_+,Phvul.009G257000_:IntronR_Chr09_36991468_36991557_+	Potri.006G068400_:IntronR_Chr06_5118593_5119123_+,Potri.009G021000_:IntronR_Chr09_3301230_3301331_+,Potri.002G109000_:IntronR_Chr02_8026819_8027309_+,Potri.006G068400_:IntronR_Chr06_5117935_5118468_+,Potri.002G109000_:IntronR_Chr02_8028005_8028466_+,Potri.002G109000_:IntronR_Chr02_8027398_8027883_+,Potri.014G104200_:IntronR_Chr14_8200897_8200987_+,Potri.014G104200_:IntronR_Chr14_8200552_8200844_+…	Solyc02g021440.2_:IntronR_SL2.40ch02_13427681_13427586_-,Solyc01g008850.2_:IntronR_SL2.40ch01_2881515_2881585_+,Solyc11g062410.1_:IntronR_SL2.40ch11_46521818_46521733_-	GSVIVG01027421001_:IntronR_chr15_16880262_16880173_-,GSVIVG01027421001_:IntronR_chr15_16880048_16879961_-,GSVIVG01021541001_:IntronR_chr10_6831602_6833880_+,GSVIVG01021541001_:IntronR_chr10_6831602_6834240_+,GSVIVG01021541001_:IntronR_chr10_6834359_6834483_+,GSVIVG01027421001_:IntronR_chr15_16880514_16880315_-,GSVIVG01021541001_:IntronR_chr10_6831111_6831323_+,GSVIVG01027421001_:IntronR_chr15_168…
IntronR_1_OG1_1000063:	9	AmTr_v1.0_scaffold00033.54_:IntronR_AmTr_v1.0_scaffold00033_1472834_1472945_+,AmTr_v1.0_scaffold00017.258_:IntronR_AmTr_v1.0_scaffold00017_6559473_6559578_+,AmTr_v1.0_scaffold00033.54_:IntronR_AmTr_v1.0_scaffold00033_1472635_1472741_+,AmTr_v1.0_scaffold00017.258_:IntronR_AmTr_v1.0_scaffold00017_6559671_6559753_+	Atha_AT1G44100_:IntronR_Chr1_16766091_16765849_-	Glyma02g47370_:IntronR_Gm02_50973135_50973293_+,Glyma14g22120_:IntronR_Gm14_25970142_25969964_-,Glyma02g47350_:IntronR_Gm02_50960249_50960430_+	Medtr1g007180_:IntronR_chr1_223044_222784_-,Medtr5g096840_:IntronR_chr5_42361265_42361525_+,Medtr1g007180_:IntronR_chr1_223536_223137_-,Medtr1g007180_:IntronR_chr1_223044_222687_-	LOC_Os01g65670_:IntronR_Chr1_38134857_38134763_-	Phvul.009G112000_:IntronR_Chr09_16790446_16790534_+,Phvul.008G282800_:IntronR_Chr08_58857850_58857939_+	Potri.011G167300_:IntronR_Chr11_18310196_18310365_+,Potri.011G167200_:IntronR_Chr11_18306347_18306470_+,Potri.001G470000_:IntronR_Chr01_50199594_50199699_+,Potri.009G133600_:IntronR_Chr09_10808754_10808662_-,Potri.011G167000_:IntronR_Chr11_18299191_18299371_+,Potri.001G470000_:IntronR_Chr01_50197444_50198031_+,Potri.001G470000_:IntronR_Chr01_50199594_50199704_+,Potri.011G167300_:IntronR_Chr11_183…	Solyc07g066010.2_:IntronR_SL2.40ch07_64777458_64777594_+,Solyc07g066010.2_:IntronR_SL2.40ch07_64777687_64777916_+,Solyc07g066010.2_:IntronR_SL2.40ch07_64777687_64777803_+	GSVIVG01009260001_:IntronR_chr18_6772012_6772191_+,GSVIVG01009260001_:IntronR_chr18_6772284_6772410_+,GSVIVG01008820001_:IntronR_chr18_2452020_2451920_-,GSVIVG01014772001_:IntronR_chr19_9490924_9490798_-,GSVIVG01014772001_:IntronR_chr19_9490924_9490809_-,GSVIVG01014772001_:IntronR_chr19_9490705_9490439_-,GSVIVG01014771001_:IntronR_chr19_9483758_9483649_-
IntronR_1_OG1_1000131:	9	AmTr_v1.0_scaffold03508.1_:IntronR_AmTr_v1.0_scaffold03508_355_514_+,AmTr_v1.0_scaffold03508.1_:IntronR_AmTr_v1.0_scaffold03508_696_1346_+,AmTr_v1.0_scaffold00041.94_:IntronR_AmTr_v1.0_scaffold00041_1877633_1877722_+,AmTr_v1.0_scaffold00046.139_:IntronR_AmTr_v1.0_scaffold00046_4180045_4179395_-,AmTr_v1.0_scaffold00041.90_:IntronR_AmTr_v1.0_scaffold00041_1615625_1615702_+,AmTr_v1.0_scaffold00041.9…	Atha_AT5G53520_:IntronR_Chr5_21745292_21745367_+	Glyma06g13700_:IntronR_Gm06_10836796_10836911_+,Glyma06g13700_:IntronR_Gm06_10836522_10836614_+,Glyma07g30280_:IntronR_Gm07_35316166_35316030_-	Medtr4g133968_:IntronR_chr4_56046389_56046492_+,Medtr3g080870_:IntronR_chr3_36604326_36604229_-,Medtr5g096200_:IntronR_chr5_42059305_42059501_+	LOC_Os08g38400_:IntronR_Chr8_24313887_24313968_+,LOC_Os03g54000_:IntronR_Chr3_30960917_30960818_-,LOC_Os06g03700_:IntronR_Chr6_1463085_1463203_+,LOC_Os06g03560_:IntronR_Chr6_1373068_1372993_-,LOC_Os06g03540_:IntronR_Chr6_1365940_1365835_-,LOC_Os06g03540_:IntronR_Chr6_1366214_1366122_-	Phvul.008G280400_:IntronR_Chr08_58705744_58705828_+,Phvul.003G263700_:IntronR_Chr03_49113676_49113321_-,Phvul.003G086500_:IntronR_Chr03_14862506_14862615_+,Phvul.003G263900_:IntronR_Chr03_49132381_49132027_-,Phvul.003G086500_:IntronR_Chr03_14862797_14862906_+	Potri.009G079500_:IntronR_Chr09_7613376_7613120_-,Potri.016G006500_:IntronR_Chr16_313930_313796_-,Potri.006G006000_:IntronR_Chr06_398579_398390_-,Potri.009G079500_:IntronR_Chr09_7613748_7613558_-,Potri.006G006000_:IntronR_Chr06_398579_398442_-,Potri.002G109300_:IntronR_Chr02_8043225_8043329_+,Potri.003G145500_:IntronR_Chr03_16155754_16155849_+,Potri.012G019700_:IntronR_Chr12_1798647_1798724_+	Solyc04g076780.2_:IntronR_SL2.40ch04_59249234_59248814_-	GSVIVG01005133001_:IntronR_chrUn_18479739_18479854_+,GSVIVG01038513001_:IntronR_chr3_10826686_10826247_-,GSVIVG01038513001_:IntronR_chr3_10827272_10826868_-,GSVIVG01018764001_:IntronR_chr4_20107919_20107680_-,GSVIVG01018764001_:IntronR_chr4_20107498_20107342_-,GSVIVG01014721001_:IntronR_chr19_8964961_8965078_+,GSVIVG01038599001_:IntronR_chr16_21601172_21601061_-,GSVIVG01014721001_:IntronR_chr19_8…
IntronR_1_OG1_1000136:	9	AmTr_v1.0_scaffold00033.261_:IntronR_AmTr_v1.0_scaffold00033_5715367_5715448_+,AmTr_v1.0_scaffold00033.261_:IntronR_AmTr_v1.0_scaffold00033_5720074_5721165_+,AmTr_v1.0_scaffold00017.69_:IntronR_AmTr_v1.0_scaffold00017_2202874_2202182_-,AmTr_v1.0_scaffold00033.261_:IntronR_AmTr_v1.0_scaffold00033_5715540_5716376_+	Atha_AT2G23030_:IntronR_Chr2_9805381_9804446_-,Atha_AT3G50500_:IntronR_Chr3_18743092_18742996_-,Atha_AT3G50500_:IntronR_Chr3_18742378_18742268_-,Atha_AT1G78290_:IntronR_Chr1_29457815_29457747_-,Atha_AT1G60940_:IntronR_Chr1_22441029_22440927_-	Glyma11g04150_:IntronR_Gm11_2760522_2760206_-,Glyma08g20090_:IntronR_Gm08_15175091_15174716_-,Glyma05g05540_:IntronR_Gm05_4968724_4968552_-,Glyma17g20610_:IntronR_Gm17_19754937_19755766_+,Glyma07g29500_:IntronR_Gm07_34353433_34353207_-,Glyma01g41260_:IntronR_Gm01_52825130_52825222_+,Glyma17g15860_:IntronR_Gm17_12587364_12587290_-,Glyma17g15860_:IntronR_Gm17_12586494_12586267_-,Glyma17g20610_:Intr…	Medtr5g064540_:IntronR_chr5_27105534_27105455_-,Medtr1g034030_:IntronR_chr1_12310072_12310374_+,Medtr8g079560_:IntronR_chr8_34128150_34127035_-,Medtr3g086940_:IntronR_chr3_39411904_39412275_+,Medtr1g034030_:IntronR_chr1_12310658_12310840_+,Medtr5g018050_:IntronR_chr5_6711199_6711286_+,Medtr5g064540_:IntronR_chr5_27105363_27105014_-,Medtr1g034030_:IntronR_chr1_12310478_12310560_+,Medtr4g099240_:In…	LOC_Os07g42940_:IntronR_Chr7_25721083_25721166_+,LOC_Os07g42940_:IntronR_Chr7_25721270_25721382_+,LOC_Os07g42940_:IntronR_Chr7_25720908_25720991_+,LOC_Os12g39630_:IntronR_Chr12_24460474_24460245_-,LOC_Os07g42940_:IntronR_Chr7_25720730_25720816_+,LOC_Os04g59450_:IntronR_Chr4_35345401_35345483_+,LOC_Os04g59450_:IntronR_Chr4_35345219_35345303_+,LOC_Os07g42940_:IntronR_Chr7_25721270_25721441_+,LOC_Os…	Phvul.006G216400_:IntronR_Chr06_31653551_31653451_-,Phvul.002G261200_:IntronR_Chr02_42747452_42747533_+,Phvul.002G021600_:IntronR_Chr02_2358546_2358634_+,Phvul.009G157800_:IntronR_Chr09_22901984_22901716_-,Phvul.008G176300_:IntronR_Chr08_46412034_46411903_-,Phvul.002G002200_:IntronR_Chr02_217797_217705_-,Phvul.006G216400_:IntronR_Chr06_31653169_31652696_-,Phvul.002G021600_:IntronR_Chr02_2356208_2…	Potri.003G084100_:IntronR_Chr03_11160214_11159822_-,Potri.007G096400_:IntronR_Chr07_12245814_12245715_-,Potri.003G015400_:IntronR_Chr03_1940536_1941873_+,Potri.004G145500_:IntronR_Chr04_16889970_16890214_+,Potri.004G145500_:IntronR_Chr04_16888620_16888719_+,Potri.005G162500_:IntronR_Chr05_16693408_16693781_+,Potri.004G145500_:IntronR_Chr04_16888811_16889073_+,Potri.009G106900_:IntronR_Chr09_93116…	Solyc01g108280.2_:IntronR_SL2.40ch01_87393545_87393466_-	GSVIVG01023339001_:IntronR_chr12_19583745_19583848_+,GSVIVG01003554001_:IntronR_chr7_14602855_14603623_+,GSVIVG01004839001_:IntronR_chr2_5559265_5558699_-,GSVIVG01003554001_:IntronR_chr7_14603910_14605457_+,GSVIVG01004839001_:IntronR_chr2_5558390_5558110_-,GSVIVG01003554001_:IntronR_chr7_14603715_14605457_+,GSVIVG01004839001_:IntronR_chr2_5558390_5558142_-,GSVIVG01009074001_:IntronR_chr18_4734472…
IntronR_1_OG1_1000228:	9	AmTr_v1.0_scaffold00068.16_:IntronR_AmTr_v1.0_scaffold00068_403982_404092_+,AmTr_v1.0_scaffold00068.16_:IntronR_AmTr_v1.0_scaffold00068_403982_404070_+,AmTr_v1.0_scaffold00068.16_:IntronR_AmTr_v1.0_scaffold00068_402851_402936_+,AmTr_v1.0_scaffold00041.76_:IntronR_AmTr_v1.0_scaffold00041_1387565_1387653_+,AmTr_v1.0_scaffold00068.16_:IntronR_AmTr_v1.0_scaffold00068_403156_403825_+	Atha_AT3G22420_:IntronR_Chr3_7947559_7947656_+,Atha_AT3G04910_:IntronR_Chr3_1356491_1356574_+,Atha_AT5G28080_:IntronR_Chr5_10091297_10091226_-,Atha_AT5G28080_:IntronR_Chr5_10091297_10091209_-,Atha_AT3G22420_:IntronR_Chr3_7947231_7947339_+,Atha_AT3G22420_:IntronR_Chr3_7947813_7947891_+,Atha_AT3G48260_:IntronR_Chr3_17874709_17874630_-,Atha_AT5G28080_:IntronR_Chr5_10091052_10090972_-,Atha_AT3G48260_…	Glyma03g40550_:IntronR_Gm03_46268405_46268319_-,Glyma06g15610_:IntronR_Gm06_12276422_12276621_+,Glyma19g43210_:IntronR_Gm19_48934711_48934582_-,Glyma06g15610_:IntronR_Gm06_12276105_12276202_+,Glyma06g15610_:IntronR_Gm06_12276422_12276592_+	Medtr3g095680_:IntronR_chr3_43707831_43707918_+,Medtr8g093090_:IntronR_chr8_38905942_38906040_+,Medtr1g103850_:IntronR_chr1_47006190_47005912_-,Medtr7g114680_:IntronR_chr7_47354302_47353828_-,Medtr8g093090_:IntronR_chr8_38906617_38906701_+,Medtr8g093090_:IntronR_chr8_38905942_38906019_+,Medtr8g093090_:IntronR_chr8_38906260_38906656_+,Medtr3g095680_:IntronR_chr3_43707157_43707254_+,Medtr8g093090_:…	LOC_Os07g38530_:IntronR_Chr7_23147106_23147219_+,LOC_Os05g01780_:IntronR_Chr5_473521_473595_+,LOC_Os07g38530_:IntronR_Chr7_23147106_23147199_+,LOC_Os05g01780_:IntronR_Chr5_472988_473298_+,LOC_Os07g08750_:IntronR_Chr7_4500846_4500768_-	Phvul.009G148000_:IntronR_Chr09_21646894_21646970_+,Phvul.002G270000_:IntronR_Chr02_43480481_43480562_+,Phvul.006G099700_:IntronR_Chr06_21721490_21721405_-,Phvul.002G270000_:IntronR_Chr02_43480481_43480583_+,Phvul.006G000200_:IntronR_Chr06_34656_34081_-,Phvul.006G099700_:IntronR_Chr06_21721855_21721647_-,Phvul.002G270000_:IntronR_Chr02_43480803_43480997_+,Phvul.007G057000_:IntronR_Chr07_4730377_4…	Potri.008G152300_:IntronR_Chr08_10347472_10347620_+,Potri.005G049800_:IntronR_Chr05_3592107_3591934_-,Potri.005G049800_:IntronR_Chr05_3591777_3591702_-,Potri.008G152300_:IntronR_Chr08_10347485_10347620_+,Potri.013G036300_:IntronR_Chr13_2443269_2443198_-,Potri.008G152300_:IntronR_Chr08_10348232_10348316_+,Potri.005G057300_:IntronR_Chr05_4006804_4006884_+,Potri.010G087900_:IntronR_Chr10_11194054_11…	Solyc09g076000.2_:IntronR_SL2.40ch09_63183821_63184204_+	GSVIVG01017968001_:IntronR_chr5_5146750_5146834_+,GSVIVG01017968001_:IntronR_chr5_5146089_5146228_+,GSVIVG01026546001_:IntronR_chr4_21995514_21995595_+,GSVIVG01019630001_:IntronR_chr2_2097310_2097400_+,GSVIVG01021854001_:IntronR_chr14_6464350_6464258_-,GSVIVG01026546001_:IntronR_chr4_21995514_21995616_+,GSVIVG01019630001_:IntronR_chr2_2097863_2097955_+,GSVIVG01017968001_:IntronR_chr5_5146448_5146…
IntronR_1_OG1_1000247:	9	AmTr_v1.0_scaffold00053.158_:IntronR_AmTr_v1.0_scaffold00053_4006860_4006978_+,AmTr_v1.0_scaffold00002.338_:IntronR_AmTr_v1.0_scaffold00002_6151409_6151000_-,AmTr_v1.0_scaffold00053.158_:IntronR_AmTr_v1.0_scaffold00053_4006884_4006978_+	Atha_AT4G29740_:IntronR_Chr4_14568750_14568841_+,Atha_AT3G63440_:IntronR_Chr3_23425861_23425944_+	Glyma17g06220_:IntronR_Gm17_4417179_4417344_+,Glyma09g35950_:IntronR_Gm09_41812892_41812990_+,Glyma12g01390_:IntronR_Gm12_827280_827187_-	Medtr3g036100_:IntronR_chr3_13413248_13412476_-	LOC_Os01g56810_:IntronR_Chr1_32789761_32789029_-,LOC_Os05g31040_:IntronR_Chr5_18034756_18034841_+,LOC_Os01g71310_:IntronR_Chr1_41302057_41302148_+	Phvul.009G060200_:IntronR_Chr09_10724218_10725295_+,Phvul.009G060200_:IntronR_Chr09_10724041_10725295_+	Potri.001G020900_:IntronR_Chr01_1594265_1594145_-,Potri.001G020900_:IntronR_Chr01_1594231_1594145_-	Solyc01g088160.2_:IntronR_SL2.40ch01_74772357_74772262_-	GSVIVG01009786001_:IntronR_chr18_11257997_11257102_-,GSVIVG01005041001_:IntronR_chrUn_17635204_17635288_+,GSVIVG01001461001_:IntronR_chr13_21185133_21185211_+
IntronR_1_OG1_1000253:	9	AmTr_v1.0_scaffold00037.71_:IntronR_AmTr_v1.0_scaffold00037_2350710_2351096_+,AmTr_v1.0_scaffold00084.20_:IntronR_AmTr_v1.0_scaffold00084_894277_894141_-,AmTr_v1.0_scaffold00001.160_:IntronR_AmTr_v1.0_scaffold00001_2779961_2779878_-,AmTr_v1.0_scaffold00084.20_:IntronR_AmTr_v1.0_scaffold00084_892982_892868_-,AmTr_v1.0_scaffold00037.71_:IntronR_AmTr_v1.0_scaffold00037_2351916_2351997_+,AmTr_v1.0_sc…	Atha_AT1G11730_:IntronR_Chr1_3959374_3959457_+,Atha_AT1G11730_:IntronR_Chr1_3959353_3959457_+,Atha_AT1G33430_:IntronR_Chr1_12124786_12124702_-	Glyma17g01660_:IntronR_Gm17_1010657_1010589_-,Glyma07g39070_:IntronR_Gm07_43674817_43674910_+,Glyma17g01660_:IntronR_Gm17_1010464_1010247_-,Glyma07g39070_:IntronR_Gm07_43674836_43674910_+,Glyma07g39070_:IntronR_Gm07_43674836_43674933_+	Medtr3g073370_:IntronR_chr3_33084268_33084127_-	LOC_Os05g35266_:IntronR_Chr5_20945889_20945784_-,LOC_Os06g46570_:IntronR_Chr6_28277953_28278297_+,LOC_Os05g35266_:IntronR_Chr5_20946054_20945976_-,LOC_Os06g46570_:IntronR_Chr6_28277981_28278297_+	Phvul.003G079100_:IntronR_Chr03_12430000_12430215_+,Phvul.003G079100_:IntronR_Chr03_12430000_12430085_+,Phvul.005G115300_:IntronR_Chr05_33341964_33342088_+,Phvul.005G115300_:IntronR_Chr05_33342400_33342497_+,Phvul.003G079100_:IntronR_Chr03_12429799_12429875_+	Potri.001G450200_:IntronR_Chr01_48433513_48433425_-,Potri.004G013900_:IntronR_Chr04_888938_888710_-,Potri.001G450200_:IntronR_Chr01_48433129_48433045_-,Potri.001G450200_:IntronR_Chr01_48433338_48433254_-,Potri.005G171400_:IntronR_Chr05_18588171_18588260_+,Potri.001G450200_:IntronR_Chr01_48432936_48432715_-,Potri.002G228900_:IntronR_Chr02_21905610_21905309_-,Potri.002G228900_:IntronR_Chr02_2190562…	Solyc07g064670.2_:IntronR_SL2.40ch07_63941558_63941643_+	GSVIVG01037664001_:IntronR_chr19_6676966_6677907_+,GSVIVG01022413001_:IntronR_chr7_19857109_19856993_-,GSVIVG01037664001_:IntronR_chr19_6675721_6675867_+,GSVIVG01022413001_:IntronR_chr7_19856348_19856246_-,GSVIVG01019685001_:IntronR_chr2_2445335_2445226_-,GSVIVG01022413001_:IntronR_chr7_19856868_19856457_-,GSVIVG01008948001_:IntronR_chr18_3734889_3734772_-,GSVIVG01022413001_:IntronR_chr7_19857373…
IntronR_1_OG1_1000331:	9	AmTr_v1.0_scaffold00085.96_:IntronR_AmTr_v1.0_scaffold00085_2390370_2389880_-,AmTr_v1.0_scaffold00085.95_:IntronR_AmTr_v1.0_scaffold00085_2355322_2355561_+,AmTr_v1.0_scaffold00085.98_:IntronR_AmTr_v1.0_scaffold00085_2459136_2459347_+,AmTr_v1.0_scaffold00085.99_:IntronR_AmTr_v1.0_scaffold00085_2491340_2492747_+,AmTr_v1.0_scaffold00085.95_:IntronR_AmTr_v1.0_scaffold00085_2354468_2354570_+,AmTr_v1.0…	Atha_AT5G40380_:IntronR_Chr5_16154358_16154435_+,Atha_AT5G40380_:IntronR_Chr5_16154326_16154435_+	Glyma01g03420_:IntronR_Gm01_2917072_2917201_+,Glyma01g03420_:IntronR_Gm01_2916705_2916838_+,Glyma08g39150_:IntronR_Gm08_38548389_38548479_+,Glyma08g39150_:IntronR_Gm08_38548713_38549235_+	Medtr5g033690_:IntronR_chr5_14528811_14529301_+,Medtr5g033690_:IntronR_chr5_14529451_14529549_+,Medtr5g033690_:IntronR_chr5_14528152_14528230_+	LOC_Os05g03920_:IntronR_Chr5_1754473_1754579_+	Phvul.003G062700_:IntronR_Chr03_8607658_8607562_-,Phvul.003G062700_:IntronR_Chr03_8606706_8606613_-,Phvul.008G156400_:IntronR_Chr08_39005960_39006063_+,Phvul.002G063900_:IntronR_Chr02_7206210_7206338_+,Phvul.002G063900_:IntronR_Chr02_7206488_7206610_+,Phvul.002G063600_:IntronR_Chr02_7146614_7146700_+,Phvul.002G063600_:IntronR_Chr02_7147438_7147612_+,Phvul.002G063700_:IntronR_Chr02_7157388_7157510…	Potri.010G043800_:IntronR_Chr10_7450526_7450392_-,Potri.010G043900_:IntronR_Chr10_7456674_7456589_-,Potri.010G043900_:IntronR_Chr10_7455778_7455687_-,Potri.010G043900_:IntronR_Chr10_7456998_7456884_-	Solyc05g005070.2_:IntronR_SL2.40ch05_77486_77565_+,Solyc05g005070.2_:IntronR_SL2.40ch05_77799_77885_+,Solyc05g005070.2_:IntronR_SL2.40ch05_78035_78134_+,Solyc01g007980.2_:IntronR_SL2.40ch01_2163082_2163276_+	GSVIVG01032435001_:IntronR_chr14_27362233_27361860_-,GSVIVG01007713001_:IntronR_chr17_10013654_10013999_+,GSVIVG01013798001_:IntronR_chr1_7492057_7492250_+,GSVIVG01032435001_:IntronR_chr14_27361716_27361601_-,GSVIVG01013799001_:IntronR_chr1_7472117_7472212_+,GSVIVG01013796001_:IntronR_chr1_7510968_7511132_+,GSVIVG01013796001_:IntronR_chr1_7511342_7511535_+,GSVIVG01013798001_:IntronR_chr1_7492484_…
IntronR_1_OG1_1000457:	9	AmTr_v1.0_scaffold00058.154_:IntronR_AmTr_v1.0_scaffold00058_2723456_2722254_-	Atha_AT3G22750_:IntronR_Chr3_8038316_8038234_-,Atha_AT5G50000_:IntronR_Chr5_20343704_20343624_-,Atha_AT5G50000_:IntronR_Chr5_20343242_20343044_-,Atha_AT3G01490_:IntronR_Chr3_191405_191301_-,Atha_AT3G63260_:IntronR_Chr3_23373897_23373783_-,Atha_AT3G63260_:IntronR_Chr3_23373393_23373296_-	Glyma19g01250_:IntronR_Gm19_863739_863830_+,Glyma01g44650_:IntronR_Gm01_55236927_55236656_-	Medtr6g007603_:IntronR_chr6_1666291_1666392_+	LOC_Os05g50190_:IntronR_Chr5_28761105_28760874_-	Phvul.003G199400_:IntronR_Chr03_41230228_41229875_-,Phvul.004G016900_:IntronR_Chr04_1738198_1738871_+,Phvul.004G016900_:IntronR_Chr04_1739005_1739315_+	Potri.002G049700_:IntronR_Chr02_3280600_3280681_+,Potri.002G049700_:IntronR_Chr02_3280509_3280681_+,Potri.005G213200_:IntronR_Chr05_22632430_22632352_-,Potri.005G213200_:IntronR_Chr05_22632521_22632352_-,Potri.017G072900_:IntronR_Chr17_8452198_8452070_-,Potri.005G213200_:IntronR_Chr05_22631952_22631373_-,Potri.001G351300_:IntronR_Chr01_35857105_35857252_+,Potri.002G049700_:IntronR_Chr02_3281076_3…	Solyc12g062280.1_:IntronR_SL2.40ch12_49630365_49630451_+,Solyc06g071410.2_:IntronR_SL2.40ch06_40321009_40320939_-	GSVIVG01001193001_:IntronR_chr7_949036_949278_+,GSVIVG01032487001_:IntronR_chr14_27818766_27819005_+,GSVIVG01032487001_:IntronR_chr14_27817958_27818632_+,GSVIVG01001193001_:IntronR_chr7_949412_949721_+
IntronR_1_OG1_1000611:	9	AmTr_v1.0_scaffold00040.219_:IntronR_AmTr_v1.0_scaffold00040_4013773_4013886_+,AmTr_v1.0_scaffold00040.219_:IntronR_AmTr_v1.0_scaffold00040_4013381_4013705_+,AmTr_v1.0_scaffold00040.219_:IntronR_AmTr_v1.0_scaffold00040_4013773_4013869_+,AmTr_v1.0_scaffold00040.219_:IntronR_AmTr_v1.0_scaffold00040_4013773_4013905_+	Atha_AT4G24480_:IntronR_Chr4_12654029_12654126_+	Glyma10g07610_:IntronR_Gm10_6366581_6366698_+,Glyma06g10241_:IntronR_Gm06_7709784_7709370_-,Glyma13g21480_:IntronR_Gm13_25047940_25048058_+	Medtr1g061190_:IntronR_chr1_26692398_26691574_-	LOC_Os04g52140_:IntronR_Chr4_30979131_30979219_+,LOC_Os04g52140_:IntronR_Chr4_30978728_30978822_+,LOC_Os04g52140_:IntronR_Chr4_30978890_30979000_+,LOC_Os02g32610_:IntronR_Chr2_19326543_19326455_-,LOC_Os04g52140_:IntronR_Chr4_30978728_30978845_+	Phvul.007G223500_:IntronR_Chr07_46297723_46297266_-,Phvul.009G035800_:IntronR_Chr09_7627677_7628119_+	Potri.002G111200_:IntronR_Chr02_8285676_8285770_+,Potri.006G115800_:IntronR_Chr06_9095558_9095411_-,Potri.006G115800_:IntronR_Chr06_9095098_9094341_-,Potri.016G095800_:IntronR_Chr16_9068360_9068508_+	Solyc09g009090.2_:IntronR_SL2.40ch09_2439446_2439530_+,Solyc09g009090.2_:IntronR_SL2.40ch09_2439787_2440610_+,Solyc04g076480.2_:IntronR_SL2.40ch04_58935059_58934960_-	GSVIVG01033779001_:IntronR_chr8_17886506_17885667_-
IntronR_1_OG1_1000637:	9	AmTr_v1.0_scaffold00024.287_:IntronR_AmTr_v1.0_scaffold00024_5672074_5673044_+,AmTr_v1.0_scaffold00024.287_:IntronR_AmTr_v1.0_scaffold00024_5671845_5671938_+,AmTr_v1.0_scaffold00024.287_:IntronR_AmTr_v1.0_scaffold00024_5673167_5673671_+	Atha_AT2G05940_:IntronR_Chr2_2288409_2288221_-,Atha_AT1G72540_:IntronR_Chr1_27315782_27315691_-,Atha_AT1G72540_:IntronR_Chr1_27315568_27315488_-,Atha_AT5G35580_:IntronR_Chr5_13762805_13763015_+,Atha_AT1G72540_:IntronR_Chr1_27316019_27315918_-,Atha_AT2G26290_:IntronR_Chr2_11193849_11193603_-,Atha_AT1G72540_:IntronR_Chr1_27316271_27316154_-	Glyma17g33470_:IntronR_Gm17_37372192_37372308_+,Glyma17g33470_:IntronR_Gm17_37372431_37372847_+,Glyma17g05660_:IntronR_Gm17_3988726_3988609_-,Glyma17g05660_:IntronR_Gm17_3988486_3988369_-	Medtr1g015020_:IntronR_chr1_3675751_3675483_-,Medtr4g125260_:IntronR_chr4_51938458_51938296_-,Medtr1g015020_:IntronR_chr1_3674426_3674271_-,Medtr8g020920_:IntronR_chr8_7400311_7400451_+,Medtr4g125260_:IntronR_chr4_51938672_51938581_-,Medtr1g015020_:IntronR_chr1_3675751_3675413_-	LOC_Os10g25550_:IntronR_Chr10_13221209_13220816_-	Phvul.009G083300_:IntronR_Chr09_13218097_13218229_+,Phvul.003G130400_:IntronR_Chr03_31975167_31975047_-,Phvul.010G129000_:IntronR_Chr10_39892311_39892067_-,Phvul.003G130400_:IntronR_Chr03_31975400_31975290_-,Phvul.010G129000_:IntronR_Chr10_39892311_39892212_-	Potri.006G141500_:IntronR_Chr06_11943114_11942942_-,Potri.006G141500_:IntronR_Chr06_11942561_11942463_-,Potri.006G219300_:IntronR_Chr06_23160955_23160717_-	Solyc05g025820.2_:IntronR_SL2.40ch05_36957112_36957039_-,Solyc07g041940.2_:IntronR_SL2.40ch07_51997730_51997812_+	GSVIVG01035486001_:IntronR_chr4_1692566_1692683_+,GSVIVG01015077001_:IntronR_chr11_869097_868798_-,GSVIVG01015077001_:IntronR_chr11_868445_868359_-,GSVIVG01015077001_:IntronR_chr11_869326_869232_-,GSVIVG01035486001_:IntronR_chr4_1692566_1692652_+,GSVIVG01015077001_:IntronR_chr11_868662_868568_-,GSVIVG01035486001_:IntronR_chr4_1692362_1692443_+
IntronR_1_OG1_1000721:	9	AmTr_v1.0_scaffold00059.220_:IntronR_AmTr_v1.0_scaffold00059_3629702_3629330_-,AmTr_v1.0_scaffold00059.220_:IntronR_AmTr_v1.0_scaffold00059_3628895_3628656_-	Atha_AT1G55200_:IntronR_Chr1_20590151_20590075_-	Glyma08g03340_:IntronR_Gm08_2358932_2358755_-	Medtr1g021570_:IntronR_chr1_6481009_6481100_+,Medtr8g101670_:IntronR_chr8_42743947_42743854_-	LOC_Os05g51190_:IntronR_Chr5_29361552_29361284_-,LOC_Os05g51190_:IntronR_Chr5_29362110_29361712_-,LOC_Os05g51190_:IntronR_Chr5_29360966_29360684_-	Phvul.002G304500_:IntronR_Chr02_46701789_46701572_-,Phvul.002G304500_:IntronR_Chr02_46701496_46701412_-	Potri.014G038300_:IntronR_Chr14_3147957_3148050_+,Potri.003G034900_:IntronR_Chr03_4468039_4468117_+,Potri.003G034900_:IntronR_Chr03_4468264_4468492_+,Potri.014G038300_:IntronR_Chr14_3147196_3147363_+,Potri.014G038300_:IntronR_Chr14_3147523_3147881_+,Potri.006G150100_:IntronR_Chr06_13065699_13065871_+,Potri.006G150100_:IntronR_Chr06_13064807_13065054_+	Solyc03g121440.2_:IntronR_SL2.40ch03_63608789_63608997_+,Solyc12g044840.1_:IntronR_SL2.40ch12_45641595_45642082_+,Solyc07g027020.2_:IntronR_SL2.40ch07_33216336_33216249_-,Solyc12g044840.1_:IntronR_SL2.40ch12_45641223_45641435_+	GSVIVG01016878001_:IntronR_chr9_2188827_2188737_-,GSVIVG01009611001_:IntronR_chr18_9888378_9888870_+,GSVIVG01015226001_:IntronR_chr11_1962441_1962171_-,GSVIVG01016878001_:IntronR_chr9_2189451_2189234_-,GSVIVG01016878001_:IntronR_chr9_2188590_2188472_-,GSVIVG01009611001_:IntronR_chr18_9888946_9889157_+,GSVIVG01015226001_:IntronR_chr11_1963750_1963387_-
IntronR_1_OG1_1000821:	9	AmTr_v1.0_scaffold00001.158_:IntronR_AmTr_v1.0_scaffold00001_2740386_2740932_+,AmTr_v1.0_scaffold00001.158_:IntronR_AmTr_v1.0_scaffold00001_2740081_2740211_+	Atha_AT4G35780_:IntronR_Chr4_16948054_16947843_-,Atha_AT4G38470_:IntronR_Chr4_18002398_18002700_+,Atha_AT4G35780_:IntronR_Chr4_16947262_16947148_-	Glyma11g08720_:IntronR_Gm11_6173504_6173601_+,Glyma04g02220_:IntronR_Gm04_1539588_1540073_+,Glyma04g02220_:IntronR_Gm04_1540756_1540934_+,Glyma04g02220_:IntronR_Gm04_1539725_1539820_+,Glyma11g08720_:IntronR_Gm11_6173654_6173747_+,Glyma01g36630_:IntronR_Gm01_49085787_49085694_-,Glyma11g08720_:IntronR_Gm11_6171118_6171516_+,Glyma04g02220_:IntronR_Gm04_1540153_1540703_+,Glyma10g43060_:IntronR_Gm10_4…	Medtr1g026160_:IntronR_chr1_8449245_8449078_-,Medtr5g023150_:IntronR_chr5_9205911_9207048_+,Medtr1g026160_:IntronR_chr1_8450660_8450434_-,Medtr5g023150_:IntronR_chr5_9207121_9207795_+,Medtr1g113960_:IntronR_chr1_51411245_51410801_-,Medtr1g026160_:IntronR_chr1_8449245_8448929_-,Medtr1g026160_:IntronR_chr1_8449432_8449298_-,Medtr5g023150_:IntronR_chr5_9209307_9209395_+	LOC_Os07g29330_:IntronR_Chr7_17202094_17201190_-,LOC_Os09g37230_:IntronR_Chr9_21494159_21494639_+,LOC_Os07g29330_:IntronR_Chr7_17201018_17200534_-,LOC_Os07g29330_:IntronR_Chr7_17201329_17201190_-,LOC_Os06g50920_:IntronR_Chr6_30822628_30822835_+,LOC_Os07g29330_:IntronR_Chr7_17202094_17201402_-,LOC_Os09g37230_:IntronR_Chr9_21493068_21493562_+	Phvul.002G112500_:IntronR_Chr02_22942778_22942868_+,Phvul.009G020600_:IntronR_Chr09_4103318_4103186_-,Phvul.002G112500_:IntronR_Chr02_22941877_22942534_+,Phvul.009G020600_:IntronR_Chr09_4104551_4104080_-,Phvul.007G016500_:IntronR_Chr07_1113463_1113637_+,Phvul.009G020600_:IntronR_Chr09_4104000_4103411_-,Phvul.009G020600_:IntronR_Chr09_4104408_4104080_-,Phvul.002G112500_:IntronR_Chr02_22940543_2294…	Potri.002G015400_:IntronR_Chr02_889033_888886_-,Potri.002G015400_:IntronR_Chr02_887849_887404_-,Potri.005G246500_:IntronR_Chr05_25054267_25054742_+,Potri.005G246500_:IntronR_Chr05_25054050_25054214_+,Potri.002G015400_:IntronR_Chr02_888711_888354_-,Potri.002G015400_:IntronR_Chr02_888259_888129_-,Potri.005G246500_:IntronR_Chr05_25053385_25053743_+,Potri.005G246500_:IntronR_Chr05_25053062_25053210_+…	Solyc12g094410.1_:IntronR_SL2.40ch12_62976058_62976264_+,Solyc10g055720.1_:IntronR_SL2.40ch10_52724587_52723610_-,Solyc12g094410.1_:IntronR_SL2.40ch12_62976317_62976492_+	GSVIVG01008728001_:IntronR_chr18_1478454_1478310_-,GSVIVG01023958001_:IntronR_chr3_2142601_2142430_-,GSVIVG01008728001_:IntronR_chr18_1478454_1478367_-,GSVIVG01008728001_:IntronR_chr18_1478257_1477584_-
IntronR_1_OG1_1001393:	9	AmTr_v1.0_scaffold00012.311_:IntronR_AmTr_v1.0_scaffold00012_7479550_7477870_-,AmTr_v1.0_scaffold00012.311_:IntronR_AmTr_v1.0_scaffold00012_7477576_7477207_-,AmTr_v1.0_scaffold00012.311_:IntronR_AmTr_v1.0_scaffold00012_7477541_7477207_-,AmTr_v1.0_scaffold00012.311_:IntronR_AmTr_v1.0_scaffold00012_7477102_7476756_-	Atha_AT3G11410_:IntronR_Chr3_3584587_3584494_-,Atha_AT2G29380_:IntronR_Chr2_12609629_12609723_+	Glyma14g07210_:IntronR_Gm14_5359793_5359541_-,Glyma11g34410_:IntronR_Gm11_36245364_36245438_+,Glyma18g03930_:IntronR_Gm18_2718547_2718426_-,Glyma14g07210_:IntronR_Gm14_5359436_5359209_-,Glyma11g34410_:IntronR_Gm11_36245543_36245656_+	Medtr3g068200_:IntronR_chr3_30836742_30836830_+,Medtr5g080680_:IntronR_chr5_34536902_34537313_+	LOC_Os05g38290_:IntronR_Chr5_22451351_22451260_-,LOC_Os03g16170_:IntronR_Chr3_8922465_8922365_-,LOC_Os05g38290_:IntronR_Chr5_22451531_22451456_-,LOC_Os05g38290_:IntronR_Chr5_22452039_22451875_-,LOC_Os03g16170_:IntronR_Chr3_8922260_8922162_-,LOC_Os05g38290_:IntronR_Chr5_22451992_22451875_-,LOC_Os01g62760_:IntronR_Chr1_36345138_36345264_+	Phvul.008G231200_:IntronR_Chr08_54566819_54566634_-,Phvul.008G231200_:IntronR_Chr08_54567225_54567133_-,Phvul.008G231200_:IntronR_Chr08_54566529_54566395_-	Potri.001G245200_:IntronR_Chr01_25591316_25591415_+,Potri.009G037300_:IntronR_Chr09_4617448_4617573_+,Potri.001G245200_:IntronR_Chr01_25591520_25591608_+,Potri.001G245200_:IntronR_Chr01_25590885_25591005_+,Potri.009G037300_:IntronR_Chr09_4617678_4617767_+,Potri.008G059200_:IntronR_Chr08_3565749_3566056_+,Potri.008G059200_:IntronR_Chr08_3566161_3566257_+	Solyc05g052980.2_:IntronR_SL2.40ch05_62297412_62297327_-,Solyc06g076400.2_:IntronR_SL2.40ch06_43862815_43863098_+,Solyc05g052980.2_:IntronR_SL2.40ch05_62296815_62296719_-,Solyc06g076400.2_:IntronR_SL2.40ch06_43862815_43863073_+	GSVIVG01024875001_:IntronR_chr6_6320201_6320304_+,GSVIVG01016485001_:IntronR_chr13_3478307_3479153_+,GSVIVG01024875001_:IntronR_chr6_6319523_6319624_+,GSVIVG01016485001_:IntronR_chr13_3478307_3478884_+,GSVIVG01024875001_:IntronR_chr6_6319944_6320051_+,GSVIVG01024875001_:IntronR_chr6_6319944_6320096_+,GSVIVG01016485001_:IntronR_chr13_3478989_3479153_+
IntronR_1_OG1_1001565:	9	AmTr_v1.0_scaffold00019.399_:IntronR_AmTr_v1.0_scaffold00019_6223592_6224212_+	Atha_AT4G31550_:IntronR_Chr4_15290333_15290245_-	Glyma13g00380_:IntronR_Gm13_125126_124975_-	Medtr1g009613_:IntronR_chr1_1362072_1362173_+,Medtr4g127040_:IntronR_chr4_52695416_52695302_-	LOC_Os04g21950_:IntronR_Chr4_12426320_12426389_+,LOC_Os04g51560_:IntronR_Chr4_30546087_30546182_+,LOC_Os04g51560_:IntronR_Chr4_30545853_30545962_+	Phvul.009G101900_:IntronR_Chr09_15495315_15495236_-,Phvul.001G060200_:IntronR_Chr01_7241629_7241541_-,Phvul.003G139500_:IntronR_Chr03_33213525_33213369_-,Phvul.009G101900_:IntronR_Chr09_15495720_15495440_-	Potri.018G139300_:IntronR_Chr18_15891210_15891080_-,Potri.018G008500_:IntronR_Chr18_588081_587984_-	Solyc08g006320.2_:IntronR_SL2.40ch08_985607_985516_-,Solyc08g006320.2_:IntronR_SL2.40ch08_985821_985732_-	GSVIVG01029265001_:IntronR_chr11_17822769_17822878_+
IntronR_1_OG1_1002229:	9	AmTr_v1.0_scaffold00003.47_:IntronR_AmTr_v1.0_scaffold00003_920941_921022_+,AmTr_v1.0_scaffold00003.47_:IntronR_AmTr_v1.0_scaffold00003_920945_921022_+,AmTr_v1.0_scaffold00003.47_:IntronR_AmTr_v1.0_scaffold00003_917236_919775_+,AmTr_v1.0_scaffold00003.47_:IntronR_AmTr_v1.0_scaffold00003_920786_920864_+	Atha_AT3G06630_:IntronR_Chr3_2070787_2070651_-,Atha_AT3G06630_:IntronR_Chr3_2070957_2070868_-,Atha_AT3G06630_:IntronR_Chr3_2070575_2070486_-,Atha_AT3G06640_:IntronR_Chr3_2076207_2076118_-,Atha_AT3G06630_:IntronR_Chr3_2071093_2071006_-,Atha_AT3G06640_:IntronR_Chr3_2076227_2076118_-,Atha_AT3G06630_:IntronR_Chr3_2070787_2070486_-	Glyma09g03980_:IntronR_Gm09_2912807_2912650_-,Glyma17g03710_:IntronR_Gm17_2475595_2475733_+,Glyma09g03980_:IntronR_Gm09_2912807_2912675_-,Glyma07g36830_:IntronR_Gm07_42098273_42097913_-,Glyma07g36830_:IntronR_Gm07_42098273_42097902_-,Glyma17g03710_:IntronR_Gm17_2476628_2476991_+	Medtr4g122160_:IntronR_chr4_50441181_50441079_-,Medtr4g122160_:IntronR_chr4_50440998_50440759_-,Medtr4g122160_:IntronR_chr4_50440998_50440748_-	LOC_Os11g45280_:IntronR_Chr11_27405011_27405140_+	Phvul.003G114400_:IntronR_Chr03_28610688_28611055_+,Phvul.003G114400_:IntronR_Chr03_28610688_28611066_+	Potri.010G146000_:IntronR_Chr10_15590775_15591009_+	Solyc12g099250.1_:IntronR_SL2.40ch12_64791739_64791618_-,Solyc12g099250.1_:IntronR_SL2.40ch12_64790726_64790425_-,Solyc12g099250.1_:IntronR_SL2.40ch12_64791063_64790941_-	GSVIVG01034988001_:IntronR_chr5_696572_696438_-,GSVIVG01034988001_:IntronR_chr5_696733_696621_-,GSVIVG01034988001_:IntronR_chr5_696969_696801_-
IntronR_1_OG1_1003641:	9	AmTr_v1.0_scaffold00057.202_:IntronR_AmTr_v1.0_scaffold00057_3242527_3242323_-,AmTr_v1.0_scaffold00057.202_:IntronR_AmTr_v1.0_scaffold00057_3242532_3242323_-,AmTr_v1.0_scaffold00057.202_:IntronR_AmTr_v1.0_scaffold00057_3242433_3242323_-,AmTr_v1.0_scaffold00016.235_:IntronR_AmTr_v1.0_scaffold00016_5201840_5203083_+,AmTr_v1.0_scaffold00016.235_:IntronR_AmTr_v1.0_scaffold00016_5204213_5204649_+,AmTr…	Atha_AT3G26700_:IntronR_Chr3_9811355_9811461_+,Atha_AT3G26700_:IntronR_Chr3_9811799_9811886_+,Atha_AT3G26700_:IntronR_Chr3_9811360_9811461_+,Atha_AT3G26700_:IntronR_Chr3_9812018_9812093_+	Glyma16g05150_:IntronR_Gm16_4442188_4442404_+,Glyma16g05150_:IntronR_Gm16_4442229_4442404_+,Glyma19g27870_:IntronR_Gm19_35222401_35222227_-,Glyma19g27870_:IntronR_Gm19_35222423_35222227_-,Glyma19g27870_:IntronR_Gm19_35222442_35222227_-,Glyma16g05150_:IntronR_Gm16_4442207_4442404_+,Glyma19g27870_:IntronR_Gm19_35222336_35222227_-	Medtr7g084250_:IntronR_chr7_32509478_32509312_-,Medtr7g084250_:IntronR_chr7_32509519_32509312_-,Medtr7g084250_:IntronR_chr7_32509126_32509036_-	LOC_Os05g30820_:IntronR_Chr5_17886699_17886107_-	Phvul.001G083100_:IntronR_Chr01_14606772_14606969_+,Phvul.001G083100_:IntronR_Chr01_14606860_14606969_+,Phvul.001G083100_:IntronR_Chr01_14607359_14607719_+,Phvul.001G083100_:IntronR_Chr01_14606753_14606969_+	Potri.014G144800_:IntronR_Chr14_11049888_11050175_+,Potri.014G144800_:IntronR_Chr14_11050246_11050503_+,Potri.014G144800_:IntronR_Chr14_11050286_11050503_+,Potri.002G237600_:IntronR_Chr02_23042197_23041940_-,Potri.002G237600_:IntronR_Chr02_23042178_23041940_-,Potri.002G237600_:IntronR_Chr02_23042157_23041940_-,Potri.002G237600_:IntronR_Chr02_23041754_23041667_-	Solyc01g067510.2_:IntronR_SL2.40ch01_68631540_68631611_+,Solyc01g067510.2_:IntronR_SL2.40ch01_68631947_68632030_+	GSVIVG01017779001_:IntronR_chr5_3424834_3424757_-,GSVIVG01017779001_:IntronR_chr5_3424829_3424757_-,GSVIVG01017779001_:IntronR_chr5_3424686_3424597_-,GSVIVG01017779001_:IntronR_chr5_3424829_3424772_-,GSVIVG01032970001_:IntronR_chr14_24708103_24708319_+,GSVIVG01032970001_:IntronR_chr14_24708122_24708319_+,GSVIVG01032970001_:IntronR_chr14_24708754_24708967_+,GSVIVG01017779001_:IntronR_chr5_3425354_…
IntronR_1_OG1_1003869:	9	AmTr_v1.0_scaffold00145.39_:IntronR_AmTr_v1.0_scaffold00145_1186208_1186291_+,AmTr_v1.0_scaffold00145.39_:IntronR_AmTr_v1.0_scaffold00145_1186180_1186291_+	Atha_AT3G46130_:IntronR_Chr3_16945582_16945621_+,Atha_AT3G46130_:IntronR_Chr3_16945750_16945854_+,Atha_AT5G59780_:IntronR_Chr5_24083198_24083118_-,Atha_AT3G46130_:IntronR_Chr3_16945492_16945621_+,Atha_AT5G59780_:IntronR_Chr5_24083230_24083118_-,Atha_AT5G59780_:IntronR_Chr5_24082989_24082881_-,Atha_AT3G46130_:IntronR_Chr3_16945550_16945621_+	Glyma15g04620_:IntronR_Gm15_3219819_3219966_+,Glyma15g04620_:IntronR_Gm15_3219826_3219966_+,Glyma15g04620_:IntronR_Gm15_3220095_3220424_+,Glyma13g40830_:IntronR_Gm13_41274831_41274701_-,Glyma13g40830_:IntronR_Gm13_41274572_41274235_-,Glyma13g40830_:IntronR_Gm13_41274838_41274701_-	Medtr4g063100_:IntronR_chr4_23345415_23344850_-,Medtr4g063100_:IntronR_chr4_23345629_23345534_-,Medtr2g096380_:IntronR_chr2_41175126_41175035_-,Medtr2g096380_:IntronR_chr2_41175158_41175050_-,Medtr4g063100_:IntronR_chr4_23345629_23345544_-,Medtr2g096380_:IntronR_chr2_41174921_41174711_-,Medtr2g096380_:IntronR_chr2_41175126_41175050_-,Medtr2g096380_:IntronR_chr2_41175165_41175050_-,Medtr4g063100_:…	LOC_Os12g37970_:IntronR_Chr12_23326694_23326594_-,LOC_Os11g47460_:IntronR_Chr11_28705004_28704878_-,LOC_Os11g47460_:IntronR_Chr11_28704976_28704878_-,LOC_Os12g37970_:IntronR_Chr12_23326723_23326594_-,LOC_Os11g47460_:IntronR_Chr11_28705062_28704878_-	Phvul.005G141200_:IntronR_Chr05_37007966_37007868_-,Phvul.005G141200_:IntronR_Chr05_37007959_37007868_-	Potri.001G235500_:IntronR_Chr01_24729153_24729086_-,Potri.009G027300_:IntronR_Chr09_3832253_3832186_-	Solyc06g005330.2_:IntronR_SL2.40ch06_352615_352492_-,Solyc06g005330.2_:IntronR_SL2.40ch06_352624_352492_-,Solyc06g005330.2_:IntronR_SL2.40ch06_352591_352492_-,Solyc11g073120.1_:IntronR_SL2.40ch11_53297383_53297466_+,Solyc11g073120.1_:IntronR_SL2.40ch11_53297595_53297980_+,Solyc11g073120.1_:IntronR_SL2.40ch11_53297268_53297466_+	GSVIVG01025034001_:IntronR_chr6_5104041_5103973_-,GSVIVG01025034001_:IntronR_chr6_5104069_5103973_-,GSVIVG01025034001_:IntronR_chr6_5103844_5103703_-
IntronR_1_OG1_1004306:	9	AmTr_v1.0_scaffold00010.126_:IntronR_AmTr_v1.0_scaffold00010_2569300_2568647_-	Atha_AT5G37720_:IntronR_Chr5_14983793_14982982_-,Atha_AT1G66260_:IntronR_Chr1_24697662_24696916_-	Glyma11g33670_:IntronR_Gm11_35518044_35517197_-,Glyma18g04530_:IntronR_Gm18_3312257_3313093_+	Medtr3g065490_:IntronR_chr3_29609549_29608720_-	LOC_Os06g14470_:IntronR_Chr6_8133172_8132673_-,LOC_Os08g33120_:IntronR_Chr8_20582927_20581941_-	Phvul.001G230200_:IntronR_Chr01_49150615_49149786_-	Potri.017G129900_:IntronR_Chr17_14071827_14072618_+,Potri.004G087000_:IntronR_Chr04_7281343_7280559_-	Solyc04g014460.2_:IntronR_SL2.40ch04_4691542_4692393_+	GSVIVG01030785001_:IntronR_chr14_16102776_16103601_+
IntronR_22_OG1_1000172:	9	AmTr_v1.0_scaffold00006.53_:IntronR_AmTr_v1.0_scaffold00006_1888586_1888726_+,AmTr_v1.0_scaffold00006.50_:IntronR_AmTr_v1.0_scaffold00006_1816693_1816547_-,AmTr_v1.0_scaffold00006.53_:IntronR_AmTr_v1.0_scaffold00006_1888844_1888948_+,AmTr_v1.0_scaffold00016.159_:IntronR_AmTr_v1.0_scaffold00016_3494141_3493590_-	Atha_AT2G34360_:IntronR_Chr2_14509556_14509714_+	Glyma09g31030_:IntronR_Gm09_37779915_37779487_-,Glyma07g11240_:IntronR_Gm07_9446313_9447037_+,Glyma09g31030_:IntronR_Gm09_37779693_37779487_-	Medtr1g108810_:IntronR_chr1_49173825_49173178_-	LOC_Os10g20470_:IntronR_Chr10_10302432_10302336_-,LOC_Os06g29844_:IntronR_Chr6_17200038_17200154_+	Phvul.004G152300_:IntronR_Chr04_43384383_43384454_+,Phvul.004G152500_:IntronR_Chr04_43395129_43394740_-	Potri.006G170900_:IntronR_Chr06_17855510_17855218_-,Potri.006G170900_:IntronR_Chr06_17855622_17855218_-	Solyc07g006730.2_:IntronR_SL2.40ch07_1576602_1577143_+	GSVIVG01011800001_:IntronR_chr1_4039277_4039343_+,GSVIVG01029132001_:IntronR_chr11_19293799_19293435_-,GSVIVG01029142001_:IntronR_chr11_19264172_19264536_+,GSVIVG01008370001_:IntronR_chr17_2744562_2744453_-,GSVIVG01029132001_:IntronR_chr11_19293317_19293204_-,GSVIVG01007649001_:IntronR_chr17_10862011_10862202_+,GSVIVG01008370001_:IntronR_chr17_2744980_2744680_-
IntronR_23_OG1_1000217:	9	AmTr_v1.0_scaffold00044.106_:IntronR_AmTr_v1.0_scaffold00044_1657792_1658459_+,AmTr_v1.0_scaffold00044.106_:IntronR_AmTr_v1.0_scaffold00044_1657340_1657732_+,AmTr_v1.0_scaffold00034.47_:IntronR_AmTr_v1.0_scaffold00034_2429114_2430132_+	Atha_AT1G61560_:IntronR_Chr1_22709902_22709819_-,Atha_AT1G11310_:IntronR_Chr1_3801400_3801306_-,Atha_AT2G17430_:IntronR_Chr2_7570050_7570126_+,Atha_AT1G11310_:IntronR_Chr1_3801550_3801460_-,Atha_AT5G65970_:IntronR_Chr5_26388015_26387913_-,Atha_AT1G61560_:IntronR_Chr1_22709623_22709468_-,Atha_AT1G61560_:IntronR_Chr1_22709408_22709321_-,Atha_AT5G65970_:IntronR_Chr5_26388354_26388234_-,Atha_AT5G6597…	Glyma16g26100_:IntronR_Gm16_30290231_30290339_+,Glyma11g09270_:IntronR_Gm11_6567907_6568288_+,Glyma12g07530_:IntronR_Gm12_5155005_5154808_-	Medtr6g033330_:IntronR_chr6_10661965_10661866_-,Medtr6g033330_:IntronR_chr6_10661806_10661418_-,Medtr8g073130_:IntronR_chr8_30918973_30918575_-,Medtr3g115940_:IntronR_chr3_54201860_54201956_+	LOC_Os03g03700_:IntronR_Chr3_1645810_1645725_-	Phvul.005G136800_:IntronR_Chr05_36466528_36466448_-	Potri.008G041400_:IntronR_Chr08_2355451_2355364_-,Potri.T141500_:IntronR_scaffold_357_37673_37485_-,Potri.007G064300_:IntronR_Chr07_8148303_8148466_+,Potri.007G064300_:IntronR_Chr07_8148501_8148607_+,Potri.016G088000_:IntronR_Chr16_6995068_6995166_+,Potri.T141500_:IntronR_scaffold_357_37848_37740_-	Solyc04g049090.2_:IntronR_SL2.40ch04_38701255_38701104_-	GSVIVG01022305001_:IntronR_chr7_18381550_18381662_+,GSVIVG01013408001_:IntronR_chr18_648315_648134_-,GSVIVG01022305001_:IntronR_chr7_18382109_18382398_+,GSVIVG01022305001_:IntronR_chr7_18381327_18381515_+
IntronR_25_OG1_1001608:	9	AmTr_v1.0_scaffold00029.403_:IntronR_AmTr_v1.0_scaffold00029_5468593_5467458_-	Atha_AT2G40110_:IntronR_Chr2_16749198_16749270_+,Atha_AT2G40110_:IntronR_Chr2_16749056_16749143_+,Atha_AT2G40110_:IntronR_Chr2_16748254_16748830_+,Atha_AT2G40110_:IntronR_Chr2_16748873_16748948_+	Glyma11g35110_:IntronR_Gm11_36850797_36849097_-,Glyma02g42360_:IntronR_Gm02_47398601_47398062_-,Glyma18g03231_:IntronR_Gm18_2148899_2150230_+,Glyma18g03231_:IntronR_Gm18_2151009_2151095_+,Glyma14g06540_:IntronR_Gm14_4778931_4779471_+	Medtr3g070330_:IntronR_chr3_31527429_31526852_-,Medtr3g070330_:IntronR_chr3_31526604_31526214_-,Medtr3g070330_:IntronR_chr3_31527431_31526852_-,Medtr5g082490_:IntronR_chr5_35452247_35451971_-,Medtr3g070330_:IntronR_chr3_31527429_31526826_-,Medtr5g082490_:IntronR_chr5_35451863_35451782_-	LOC_Os03g49150_:IntronR_Chr3_27998226_27998361_+,LOC_Os03g49150_:IntronR_Chr3_27998404_28000611_+	Phvul.001G242000_:IntronR_Chr01_50160086_50159654_-	Potri.008G067100_:IntronR_Chr08_4078258_4078168_-,Potri.008G067100_:IntronR_Chr08_4079225_4078513_-,Potri.010G190000_:IntronR_Chr10_18546538_18548051_+,Potri.008G067100_:IntronR_Chr08_4078405_4078313_-	Solyc03g096080.2_:IntronR_SL2.40ch03_51380360_51381385_+	GSVIVG01032842001_:IntronR_chr13_324797_324707_-,GSVIVG01032842001_:IntronR_chr13_325675_325056_-,GSVIVG01032842001_:IntronR_chr13_325217_325087_-,GSVIVG01032842001_:IntronR_chr13_324948_324852_-,GSVIVG01032842001_:IntronR_chr13_327147_325718_-
IntronR_26_OG1_1000006:	9	AmTr_v1.0_scaffold00001.453_:IntronR_AmTr_v1.0_scaffold00001_9920964_9920886_-,AmTr_v1.0_scaffold00022.98_:IntronR_AmTr_v1.0_scaffold00022_1396070_1395848_-	Atha_AT4G10510_:IntronR_Chr4_6496185_6496262_+,Atha_AT4G21630_:IntronR_Chr4_11494832_11494753_-	Glyma05g28370_:IntronR_Gm05_34198104_34198207_+,Glyma08g11500_:IntronR_Gm08_8365925_8364599_-,Glyma14g05230_:IntronR_Gm14_3646908_3647396_+,Glyma11g09420_:IntronR_Gm11_6723305_6723405_+,Glyma18g48580_:IntronR_Gm18_57975335_57974556_-,Glyma05g28370_:IntronR_Gm05_34198104_34198192_+,Glyma09g32760_:IntronR_Gm09_39299523_39299399_-,Glyma05g28370_:IntronR_Gm05_34197894_34198012_+,Glyma05g28370_:Intron…	Medtr5g025010_:IntronR_chr5_10120879_10121212_+,Medtr4g053630_:IntronR_chr4_19419678_19419759_+,Medtr3g082200_:IntronR_chr3_37112020_37111940_-,Medtr5g025010_:IntronR_chr5_10121323_10121437_+,Medtr5g025010_:IntronR_chr5_10120895_10121212_+,Medtr8g072440_:IntronR_chr8_30630320_30629996_-	LOC_Os01g58290_:IntronR_Chr1_33692064_33692232_+,LOC_Os09g36110_:IntronR_Chr9_20794940_20795077_+,LOC_Os09g36110_:IntronR_Chr9_20795448_20795578_+,LOC_Os01g58290_:IntronR_Chr1_33693568_33693669_+,LOC_Os09g36110_:IntronR_Chr9_20795235_20795337_+,LOC_Os09g36110_:IntronR_Chr9_20794740_20794843_+	Phvul.009G018600_:IntronR_Chr09_3391031_3390930_-,Phvul.003G279300_:IntronR_Chr03_50500331_50500235_-,Phvul.009G018600_:IntronR_Chr09_3391285_3391142_-,Phvul.011G012100_:IntronR_Chr11_947624_947519_-,Phvul.002G119700_:IntronR_Chr02_24269462_24269592_+	Potri.011G150900_:IntronR_Chr11_16936149_16936071_-,Potri.011G146300_:IntronR_Chr11_16602270_16602353_+,Potri.011G165900_:IntronR_Chr11_18234871_18235175_+,Potri.011G151200_:IntronR_Chr11_16960326_16960164_-,Potri.001G455800_:IntronR_Chr01_49052681_49052418_-,Potri.001G455800_:IntronR_Chr01_49052681_49052440_-,Potri.001G455800_:IntronR_Chr01_49053123_49053026_-,Potri.001G455800_:IntronR_Chr01_490…	Solyc03g044150.2_:IntronR_SL2.40ch03_12192566_12192478_-,Solyc03g081260.2_:IntronR_SL2.40ch03_45701800_45701566_-,Solyc01g006660.1_:IntronR_SL2.40ch01_1254486_1254405_-	GSVIVG01038641001_:IntronR_chr16_21280182_21280077_-,GSVIVG01024195001_:IntronR_chr3_442082_442161_+,GSVIVG01030138001_:IntronR_chr12_10152082_10153149_+,GSVIVG01036167001_:IntronR_chr6_19895127_19894995_-,GSVIVG01019686001_:IntronR_chr2_2459513_2459688_+,GSVIVG01019686001_:IntronR_chr2_2459843_2459920_+,GSVIVG01038641001_:IntronR_chr16_21279980_21279517_-,GSVIVG01019687001_:IntronR_chr2_2470792_…
IntronR_27_OG1_1000018:	9	AmTr_v1.0_scaffold00076.86_:IntronR_AmTr_v1.0_scaffold00076_3532948_3533036_+,AmTr_v1.0_scaffold00055.37_:IntronR_AmTr_v1.0_scaffold00055_1270447_1272053_+,AmTr_v1.0_scaffold00045.105_:IntronR_AmTr_v1.0_scaffold00045_1391098_1391270_+,AmTr_v1.0_scaffold00056.104_:IntronR_AmTr_v1.0_scaffold00056_1850787_1850299_-,AmTr_v1.0_scaffold00056.104_:IntronR_AmTr_v1.0_scaffold00056_1849842_1849587_-,AmTr_v…	Atha_AT1G02530_:IntronR_Chr1_533345_533453_+,Atha_AT5G46540_:IntronR_Chr5_18878926_18878846_-,Atha_AT2G47000_:IntronR_Chr2_19311183_19311097_-,Atha_AT3G28360_:IntronR_Chr3_10612789_10612629_-,Atha_AT3G28360_:IntronR_Chr3_10612047_10611973_-,Atha_AT3G28345_:IntronR_Chr3_10595375_10595291_-,Atha_AT5G46540_:IntronR_Chr5_18878618_18878540_-	Glyma01g02060_:IntronR_Gm01_1585889_1585996_+,Glyma09g33880_:IntronR_Gm09_40360152_40360041_-,Glyma19g01970_:IntronR_Gm19_1651904_1651558_-	Medtr6g009200_:IntronR_chr6_2678895_2678509_-,Medtr4g123990_:IntronR_chr4_51145115_51145239_+,Medtr6g008820_:IntronR_chr6_2448188_2448383_+,Medtr4g124050_:IntronR_chr4_51214122_51214195_+,Medtr6g008820_:IntronR_chr6_2447487_2447731_+,Medtr4g124000_:IntronR_chr4_51158856_51159170_+,Medtr4g124050_:IntronR_chr4_51212292_51212374_+,Medtr4g124040_:IntronR_chr4_51198109_51198511_+,Medtr6g009090_:Intron…	LOC_Os01g50160_:IntronR_Chr1_28828097_28828224_+,LOC_Os01g50160_:IntronR_Chr1_28828445_28828539_+,LOC_Os01g50080_:IntronR_Chr1_28778191_28778425_+,LOC_Os01g50100_:IntronR_Chr1_28791369_28791270_-,LOC_Os01g50160_:IntronR_Chr1_28831308_28831443_+,LOC_Os01g50160_:IntronR_Chr1_28828777_28828850_+,LOC_Os01g50160_:IntronR_Chr1_28830480_28830576_+,LOC_Os01g50080_:IntronR_Chr1_28777877_28777963_+,LOC_Os0…	Phvul.003G122700_:IntronR_Chr03_30199035_30199119_+,Phvul.003G122600_:IntronR_Chr03_30184720_30184813_+,Phvul.004G023100_:IntronR_Chr04_2369834_2369745_-,Phvul.004G023100_:IntronR_Chr04_2375537_2375412_-,Phvul.001G005900_:IntronR_Chr01_504330_504453_+,Phvul.001G005900_:IntronR_Chr01_504311_504453_+	Potri.002G019600_:IntronR_Chr02_1139991_1139907_-,Potri.002G019600_:IntronR_Chr02_1138211_1138012_-,Potri.002G019600_:IntronR_Chr02_1139991_1139890_-,Potri.003G094400_:IntronR_Chr03_12136508_12136424_-,Potri.001G354900_:IntronR_Chr01_36231856_36231753_-,Potri.014G113100_:IntronR_Chr14_8845437_8845287_-,Potri.016G093600_:IntronR_Chr16_7992257_7992164_-,Potri.001G139600_:IntronR_Chr01_11229515_1122…	Solyc12g098840.1_:IntronR_SL2.40ch12_64570768_64570850_+	GSVIVG01025040001_:IntronR_chr6_5070516_5070614_+,GSVIVG01007586001_:IntronR_chr17_11628070_11627961_-,GSVIVG01013125001_:IntronR_chr2_7965614_7965479_-,GSVIVG01013125001_:IntronR_chr2_7966407_7966193_-,GSVIVG01033645001_:IntronR_chr8_18990203_18990603_+,GSVIVG01025040001_:IntronR_chr6_5068356_5068453_+
IntronR_29_OG1_1000063:	9	AmTr_v1.0_scaffold00061.89_:IntronR_AmTr_v1.0_scaffold00061_1466624_1465515_-,AmTr_v1.0_scaffold00017.258_:IntronR_AmTr_v1.0_scaffold00017_6559967_6560199_+,AmTr_v1.0_scaffold00061.89_:IntronR_AmTr_v1.0_scaffold00061_1469082_1466757_-	Atha_AT1G58360_:IntronR_Chr1_21678936_21679569_+,Atha_AT5G23810_:IntronR_Chr5_8029466_8029565_+,Atha_AT5G23810_:IntronR_Chr5_8029698_8029821_+	Glyma18g08000_:IntronR_Gm18_6742015_6741906_-,Glyma18g08000_:IntronR_Gm18_6742015_6741929_-	Medtr5g096840_:IntronR_chr5_42362156_42362371_+,Medtr5g096840_:IntronR_chr5_42361739_42362023_+,Medtr2g031750_:IntronR_chr2_12030368_12030293_-,Medtr3g461480_:IntronR_chr3_24432430_24432839_+,Medtr2g031750_:IntronR_chr2_12030154_12029937_-,Medtr2g031750_:IntronR_chr2_12030154_12029842_-	LOC_Os04g39489_:IntronR_Chr4_23514353_23514149_-	Phvul.008G283000_:IntronR_Chr08_58875118_58875193_+,Phvul.008G283000_:IntronR_Chr08_58874896_58874985_+,Phvul.009G112000_:IntronR_Chr09_16791198_16791279_+,Phvul.009G128500_:IntronR_Chr09_18985773_18985850_+	Potri.011G167200_:IntronR_Chr11_18307269_18307363_+,Potri.011G167300_:IntronR_Chr11_18310828_18310914_+,Potri.009G133600_:IntronR_Chr09_10808104_10808012_-,Potri.001G470000_:IntronR_Chr01_50200684_50200780_+,Potri.011G167300_:IntronR_Chr11_18310828_18310940_+,Potri.011G167000_:IntronR_Chr11_18300037_18300151_+,Potri.005G181600_:IntronR_Chr05_19820972_19821082_+,Potri.011G167500_:IntronR_Chr11_183…	Solyc07g066010.2_:IntronR_SL2.40ch07_64778419_64778552_+,Solyc07g066010.2_:IntronR_SL2.40ch07_64778419_64778783_+	GSVIVG01014771001_:IntronR_chr19_9483202_9483109_-,GSVIVG01014772001_:IntronR_chr19_9490225_9490034_-,GSVIVG01008820001_:IntronR_chr18_2451449_2451359_-,GSVIVG01014772001_:IntronR_chr19_9489901_9489821_-,GSVIVG01009260001_:IntronR_chr18_6772624_6772779_+,GSVIVG01009260001_:IntronR_chr18_6772921_6774131_+,GSVIVG01008820001_:IntronR_chr18_2451706_2451588_-
IntronR_34_OG1_1000026:	9	AmTr_v1.0_scaffold00021.125_:IntronR_AmTr_v1.0_scaffold00021_2792634_2792492_-,AmTr_v1.0_scaffold00021.128_:IntronR_AmTr_v1.0_scaffold00021_2917911_2918532_+,AmTr_v1.0_scaffold00044.128_:IntronR_AmTr_v1.0_scaffold00044_1932772_1932682_-,AmTr_v1.0_scaffold00044.128_:IntronR_AmTr_v1.0_scaffold00044_1933272_1932803_-,AmTr_v1.0_scaffold00062.28_:IntronR_AmTr_v1.0_scaffold00062_480456_480013_-,AmTr_v1…	Atha_AT5G48410_:IntronR_Chr5_19622317_19622416_+,Atha_AT4G35290_:IntronR_Chr4_16792353_16792444_+,Atha_AT1G05200_:IntronR_Chr1_1507806_1507886_+,Atha_AT2G32390_:IntronR_Chr2_13749403_13749314_-,Atha_AT1G05200_:IntronR_Chr1_1507917_1508024_+,Atha_AT1G42540_:IntronR_Chr1_15975663_15975745_+,Atha_AT1G05200_:IntronR_Chr1_1507806_1508024_+,Atha_AT5G27100_:IntronR_Chr5_9536178_9536065_-,Atha_AT3G51480_…	Glyma13g30620_:IntronR_Gm13_33185812_33186156_+,Glyma09g32980_:IntronR_Gm09_39507011_39506839_-,Glyma06g01860_:IntronR_Gm06_1177915_1177608_-,Glyma01g36210_:IntronR_Gm01_48713085_48712908_-,Glyma14g00350_:IntronR_Gm14_118003_117935_-,Glyma16g21470_:IntronR_Gm16_24367935_24368104_+,Glyma06g01860_:IntronR_Gm06_1178066_1177608_-,Glyma06g01860_:IntronR_Gm06_1177577_1177490_-,Glyma06g01860_:IntronR_Gm…	Medtr5g024350_:IntronR_chr5_9803247_9803337_+,Medtr2g088450_:IntronR_chr2_37291472_37291610_+,Medtr3g115910_:IntronR_chr3_54177421_54177772_+,Medtr4g087925_:IntronR_chr4_34606659_34606780_+,Medtr5g059900_:IntronR_chr5_24898609_24898929_+,Medtr2g088450_:IntronR_chr2_37291641_37291734_+	LOC_Os07g33790_:IntronR_Chr7_20224257_20224351_+,LOC_Os07g33790_:IntronR_Chr7_20224257_20224369_+,LOC_Os02g02540_:IntronR_Chr2_922198_922534_+	Phvul.005G114800_:IntronR_Chr05_33240496_33240378_-,Phvul.003G270900_:IntronR_Chr03_49680793_49680891_+,Phvul.008G292200_:IntronR_Chr08_59475979_59476078_+,Phvul.002G117500_:IntronR_Chr02_23802654_23802747_+	Potri.004G052500_:IntronR_Chr04_4099863_4099664_-,Potri.002G230000_:IntronR_Chr02_22101749_22102209_+,Potri.014G152200_:IntronR_Chr14_11802952_11802497_-,Potri.005G102700_:IntronR_Chr05_7866861_7866957_+,Potri.005G102700_:IntronR_Chr05_7866657_7866737_+,Potri.005G102700_:IntronR_Chr05_7866657_7866830_+	Solyc06g063170.2_:IntronR_SL2.40ch06_36291354_36291446_+	GSVIVG01023870001_:IntronR_chr3_2870693_2871290_+,GSVIVG01014251001_:IntronR_chr19_2020375_2020264_-,GSVIVG01021161001_:IntronR_chr10_2038181_2038045_-,GSVIVG01033142001_:IntronR_chr4_8363139_8363210_+,GSVIVG01030602001_:IntronR_chr12_7071010_7071235_+,GSVIVG01023870001_:IntronR_chr3_2871321_2871420_+,GSVIVG01033163001_:IntronR_chr4_8738367_8738438_+
IntronR_38_OG1_1000105:	9	AmTr_v1.0_scaffold00066.17_:IntronR_AmTr_v1.0_scaffold00066_338947_339507_+,AmTr_v1.0_scaffold00010.426_:IntronR_AmTr_v1.0_scaffold00010_7494242_7493822_-,AmTr_v1.0_scaffold00048.176_:IntronR_AmTr_v1.0_scaffold00048_3876076_3876333_+,AmTr_v1.0_scaffold00048.176_:IntronR_AmTr_v1.0_scaffold00048_3876410_3877091_+	Atha_AT4G18030_:IntronR_Chr4_10013407_10013105_-	Glyma16g08120_:IntronR_Gm16_7373184_7374624_+,Glyma05g06050_:IntronR_Gm05_5595128_5595591_+	Medtr5g026930_:IntronR_chr5_11152927_11153043_+	LOC_Os10g36690_:IntronR_Chr10_19624868_19625465_+	Phvul.008G002700_:IntronR_Chr08_334990_334812_-	Potri.003G087600_:IntronR_Chr03_11502188_11502460_+,Potri.003G087600_:IntronR_Chr03_11502537_11502935_+,Potri.001G131400_:IntronR_Chr01_10580172_10580304_+	Solyc08g077240.2_:IntronR_SL2.40ch08_58332096_58331940_-	GSVIVG01019997001_:IntronR_chr1_11822442_11822264_-,GSVIVG01022775001_:IntronR_chr2_16407391_16407790_+,GSVIVG01013577001_:IntronR_chr5_21120113_21119397_-
IntronR_44_OG1_1000093:	9	AmTr_v1.0_scaffold00210.4_:IntronR_AmTr_v1.0_scaffold00210_92474_93855_+,AmTr_v1.0_scaffold00148.48_:IntronR_AmTr_v1.0_scaffold00148_795840_795946_+	Atha_AT2G46450_:IntronR_Chr2_19067011_19067113_+,Atha_AT5G57940_:IntronR_Chr5_23458982_23459123_+,Atha_AT2G28260_:IntronR_Chr2_12051320_12051392_+,Atha_AT2G46450_:IntronR_Chr2_19067011_19067096_+,Atha_AT5G57940_:IntronR_Chr5_23458982_23459088_+	Glyma19g44451_:IntronR_Gm19_49878806_49878990_+,Glyma17g08120_:IntronR_Gm17_6011902_6014292_+,Glyma04g41610_:IntronR_Gm04_47464453_47463866_-,Glyma14g31940_:IntronR_Gm14_38987850_38988476_+,Glyma14g31940_:IntronR_Gm14_38988587_38989247_+,Glyma19g44451_:IntronR_Gm19_49879101_49879624_+,Glyma06g08110_:IntronR_Gm06_5970674_5970582_-	Medtr3g109030_:IntronR_chr3_50398704_50398857_+	LOC_Os09g38580_:IntronR_Chr9_22195268_22195478_+,LOC_Os09g38580_:IntronR_Chr9_22195589_22195907_+,LOC_Os09g38580_:IntronR_Chr9_22195201_22195478_+,LOC_Os02g54760_:IntronR_Chr2_33532713_33532628_-	Phvul.005G133900_:IntronR_Chr05_36075771_36076055_+,Phvul.005G133900_:IntronR_Chr05_36076166_36076243_+	Potri.001G043900_:IntronR_Chr01_3174126_3174596_+	Solyc06g051920.2_:IntronR_SL2.40ch06_32085160_32085461_+	GSVIVG01027087001_:IntronR_chr15_18032923_18032841_-,GSVIVG01027087001_:IntronR_chr15_18032730_18032299_-,GSVIVG01027087001_:IntronR_chr15_18027764_18027677_-,GSVIVG01025696001_:IntronR_chr8_12887434_12887684_+,GSVIVG01015970001_:IntronR_chr9_16473271_16473139_-,GSVIVG01032502001_:IntronR_chr14_27934378_27933878_-,GSVIVG01027087001_:IntronR_chr15_18027764_18027528_-,GSVIVG01028711001_:IntronR_chr…
IntronR_4_OG1_1000428:	9	AmTr_v1.0_scaffold00091.57_:IntronR_AmTr_v1.0_scaffold00091_2145101_2144099_-,AmTr_v1.0_scaffold00011.195_:IntronR_AmTr_v1.0_scaffold00011_7812813_7812433_-,AmTr_v1.0_scaffold00011.195_:IntronR_AmTr_v1.0_scaffold00011_7812327_7812216_-,AmTr_v1.0_scaffold00011.195_:IntronR_AmTr_v1.0_scaffold00011_7813539_7812978_-,AmTr_v1.0_scaffold00011.195_:IntronR_AmTr_v1.0_scaffold00011_7812098_7811977_-	Atha_AT5G45340_:IntronR_Chr5_18369164_18369070_-	Glyma17g36070_:IntronR_Gm17_40080728_40081507_+,Glyma01g35660_:IntronR_Gm01_48176326_48176020_-,Glyma16g08340_:IntronR_Gm16_7617623_7617498_-,Glyma01g35660_:IntronR_Gm01_48175400_48175239_-,Glyma01g35660_:IntronR_Gm01_48175628_48175518_-,Glyma09g35250_:IntronR_Gm09_41452699_41452569_-,Glyma16g20490_:IntronR_Gm16_23099479_23099355_-	Medtr5g025610_:IntronR_chr5_10424053_10424157_+,Medtr8g072260_:IntronR_chr8_30522715_30522595_-,Medtr5g025610_:IntronR_chr5_10424263_10424386_+,Medtr5g025610_:IntronR_chr5_10423741_10423879_+,Medtr5g025610_:IntronR_chr5_10424504_10424763_+,Medtr8g072260_:IntronR_chr8_30522477_30522125_-,Medtr8g072260_:IntronR_chr8_30523240_30522996_-,Medtr4g086130_:IntronR_chr4_33699723_33699870_+	LOC_Os02g47470_:IntronR_Chr2_28997385_28997541_+,LOC_Os09g28390_:IntronR_Chr9_17252746_17252436_-,LOC_Os02g47470_:IntronR_Chr2_28997097_28997279_+	Phvul.002G122200_:IntronR_Chr02_24723489_24723739_+,Phvul.002G122200_:IntronR_Chr02_24724392_24724522_+	Potri.004G235400_:IntronR_Chr04_24105195_24105083_-,Potri.004G235400_:IntronR_Chr04_24104965_24104841_-,Potri.004G235400_:IntronR_Chr04_24105411_24105301_-,Potri.002G126100_:IntronR_Chr02_9481484_9481615_+,Potri.009G033900_:IntronR_Chr09_4389649_4389313_-	Solyc01g108210.2_:IntronR_SL2.40ch01_87333246_87333323_+,Solyc01g108210.2_:IntronR_SL2.40ch01_87334632_87334931_+,Solyc01g108210.2_:IntronR_SL2.40ch01_87334189_87334309_+,Solyc01g108210.2_:IntronR_SL2.40ch01_87334427_87334931_+	GSVIVG01009493001_:IntronR_chr18_8849588_8849724_+,GSVIVG01036885001_:IntronR_chr2_18249389_18249253_-,GSVIVG01009493001_:IntronR_chr18_8849348_8849510_+,GSVIVG01036885001_:IntronR_chr2_18250133_18250009_-,GSVIVG01031738001_:IntronR_chr3_3946820_3946950_+,GSVIVG01036885001_:IntronR_chr2_18249832_18249733_-,GSVIVG01036885001_:IntronR_chr2_18249627_18249512_-,GSVIVG01036885001_:IntronR_chr2_1824939…
IntronR_5_OG1_1000722:	9	AmTr_v1.0_scaffold00174.13_:IntronR_AmTr_v1.0_scaffold00174_263545_263430_-,AmTr_v1.0_scaffold00061.149_:IntronR_AmTr_v1.0_scaffold00061_2467051_2466928_-,AmTr_v1.0_scaffold00174.13_:IntronR_AmTr_v1.0_scaffold00174_263904_263698_-,AmTr_v1.0_scaffold00078.190_:IntronR_AmTr_v1.0_scaffold00078_3214900_3215689_+,AmTr_v1.0_scaffold00174.13_:IntronR_AmTr_v1.0_scaffold00174_262269_262053_-,AmTr_v1.0_sca…	Atha_AT4G32660_:IntronR_Chr4_15758896_15758970_+,Atha_AT3G53570_:IntronR_Chr3_19863222_19863138_-,Atha_AT4G24740_:IntronR_Chr4_12755142_12755048_-,Atha_AT4G32660_:IntronR_Chr4_15757798_15757934_+,Atha_AT4G32660_:IntronR_Chr4_15757410_15757684_+,Atha_AT4G24740_:IntronR_Chr4_12756145_12756046_-,Atha_AT4G24740_:IntronR_Chr4_12756303_12755782_-,Atha_AT3G53570_:IntronR_Chr3_19863090_19862977_-,Atha_AT…	Glyma04g36360_:IntronR_Gm04_42903919_42903821_-,Glyma05g02740_:IntronR_Gm05_2107981_2107881_-,Glyma05g02740_:IntronR_Gm05_2106749_2106655_-,Glyma04g36360_:IntronR_Gm04_42905250_42905165_-,Glyma04g36360_:IntronR_Gm04_42905401_42905298_-,Glyma06g08480_:IntronR_Gm06_6174845_6174671_-,Glyma06g08480_:IntronR_Gm06_6175383_6174671_-,Glyma17g13440_:IntronR_Gm17_10292418_10292291_-,Glyma04g08361_:IntronR_…	Medtr3g076540_:IntronR_chr3_34410895_34411033_+,Medtr3g109390_:IntronR_chr3_50599170_50598751_-,Medtr3g086530_:IntronR_chr3_39211228_39211323_+,Medtr4g104620_:IntronR_chr4_43321401_43321495_+,Medtr3g109390_:IntronR_chr3_50597564_50597478_-,Medtr3g109390_:IntronR_chr3_50599170_50598462_-,Medtr3g086530_:IntronR_chr3_39211606_39211686_+,Medtr3g076540_:IntronR_chr3_34410690_34410781_+,Medtr4g104620_:…	LOC_Os01g40840_:IntronR_Chr1_23091912_23092481_+,LOC_Os01g40840_:IntronR_Chr1_23093481_23094045_+,LOC_Os12g27520_:IntronR_Chr12_16197660_16197252_-,LOC_Os12g27520_:IntronR_Chr12_16197871_16197774_-,LOC_Os01g40840_:IntronR_Chr1_23092572_23092668_+,LOC_Os12g27520_:IntronR_Chr12_16196945_16196865_-,LOC_Os12g27520_:IntronR_Chr12_16198027_16197252_-,LOC_Os01g40840_:IntronR_Chr1_23092815_23093245_+,LOC…	Phvul.009G104800_:IntronR_Chr09_15768873_15768180_-,Phvul.003G206300_:IntronR_Chr03_42071685_42071538_-,Phvul.003G206200_:IntronR_Chr03_42065863_42065773_-,Phvul.003G206300_:IntronR_Chr03_42072354_42072164_-,Phvul.009G104800_:IntronR_Chr09_15766980_15766794_-,Phvul.003G206200_:IntronR_Chr03_42066015_42065911_-,Phvul.003G206200_:IntronR_Chr03_42064540_42064455_-,Phvul.009G104800_:IntronR_Chr09_157…	Potri.006G244400_:IntronR_Chr06_25233907_25234017_+,Potri.010G049100_:IntronR_Chr10_7983143_7982969_-,Potri.015G085700_:IntronR_Chr15_10921254_10921110_-,Potri.012G089700_:IntronR_Chr12_11659063_11658977_-,Potri.010G049100_:IntronR_Chr10_7984132_7983995_-,Potri.012G089700_:IntronR_Chr12_11658669_11658571_-,Potri.006G213400_:IntronR_Chr06_22692447_22692955_+,Potri.015G085700_:IntronR_Chr15_1092080…	Solyc03g112050.2_:IntronR_SL2.40ch03_56642037_56642268_+,Solyc05g013770.2_:IntronR_SL2.40ch05_7079742_7079646_-,Solyc03g112050.2_:IntronR_SL2.40ch03_56642780_56642862_+,Solyc03g112050.2_:IntronR_SL2.40ch03_56643176_56643261_+,Solyc03g112050.2_:IntronR_SL2.40ch03_56642634_56642716_+,Solyc05g013770.2_:IntronR_SL2.40ch05_7079532_7079332_-,Solyc05g013770.2_:IntronR_SL2.40ch05_7079876_7079790_-,Solyc0…	GSVIVG01000561001_:IntronR_chr1_7067824_7067932_+,GSVIVG01035714001_:IntronR_chr4_3583123_3583217_+,GSVIVG01007619001_:IntronR_chr17_11174554_11173880_-,GSVIVG01000561001_:IntronR_chr1_7068464_7068750_+,GSVIVG01035714001_:IntronR_chr4_3582286_3582738_+,GSVIVG01000561001_:IntronR_chr1_7069153_7069235_+,GSVIVG01007619001_:IntronR_chr17_11173520_11173351_-,GSVIVG01035714001_:IntronR_chr4_3584327_358…
IntronR_64_OG1_1000020:	9	AmTr_v1.0_scaffold00056.84_:IntronR_AmTr_v1.0_scaffold00056_1529449_1529726_+,AmTr_v1.0_scaffold00069.197_:IntronR_AmTr_v1.0_scaffold00069_3397202_3396108_-,AmTr_v1.0_scaffold00122.54_:IntronR_AmTr_v1.0_scaffold00122_1527494_1527341_-,AmTr_v1.0_scaffold00122.57_:IntronR_AmTr_v1.0_scaffold00122_1597577_1597482_-,AmTr_v1.0_scaffold00056.84_:IntronR_AmTr_v1.0_scaffold00056_1530064_1530194_+,AmTr_v1.…	Atha_AT1G15520_:IntronR_Chr1_5333478_5333395_-,Atha_AT1G15520_:IntronR_Chr1_5333262_5333176_-,Atha_AT3G16340_:IntronR_Chr3_5544976_5545051_+	Glyma10g34700_:IntronR_Gm10_42858745_42858632_-,Glyma19g37760_:IntronR_Gm19_44867872_44867499_-,Glyma07g03780_:IntronR_Gm07_2605171_2605244_+,Glyma02g18670_:IntronR_Gm02_17501813_17501695_-,Glyma14g37241_:IntronR_Gm14_46520875_46521091_+	Medtr2g102660_:IntronR_chr2_44222755_44222645_-,Medtr5g070320_:IntronR_chr5_29778893_29779263_+,Medtr2g102660_:IntronR_chr2_44222330_44222216_-,Medtr4g011640_:IntronR_chr4_2896362_2896281_-	LOC_Os02g11760_:IntronR_Chr2_6074293_6074378_+,LOC_Os02g11760_:IntronR_Chr2_6074071_6074160_+,LOC_Os01g08260_:IntronR_Chr1_4035922_4035843_-,LOC_Os02g11760_:IntronR_Chr2_6073903_6073988_+	Phvul.001G166500_:IntronR_Chr01_42806893_42806805_-,Phvul.001G054400_:IntronR_Chr01_6231830_6231935_+	Potri.001G175700_:IntronR_Chr01_14912690_14912783_+	Solyc05g018510.2_:IntronR_SL2.40ch05_22106095_22106173_+	GSVIVG01035780001_:IntronR_chr4_4228668_4228407_-,GSVIVG01015456001_:IntronR_chr11_3834403_3834516_+,GSVIVG01015456001_:IntronR_chr11_3834403_3834512_+
IntronR_69_OG1_1001189:	9	AmTr_v1.0_scaffold00021.277_:IntronR_AmTr_v1.0_scaffold00021_6245147_6245705_+	Atha_AT5G53460_:IntronR_Chr5_21702062_21702337_+,Atha_AT5G53460_:IntronR_Chr5_21702251_21702337_+,Atha_AT5G53460_:IntronR_Chr5_21701897_21702337_+,Atha_AT5G53460_:IntronR_Chr5_21701875_21701958_+,Atha_AT5G53460_:IntronR_Chr5_21702080_21702183_+	Glyma14g32500_:IntronR_Gm14_39760670_39760387_-,Glyma04g41540_:IntronR_Gm04_47417986_47418467_+,Glyma04g41540_:IntronR_Gm04_47418111_47418467_+,Glyma06g13280_:IntronR_Gm06_10425597_10425511_-,Glyma14g32500_:IntronR_Gm14_39760897_39760813_-,Glyma14g32500_:IntronR_Gm14_39760752_39760387_-,Glyma14g32500_:IntronR_Gm14_39760875_39760387_-,Glyma06g13280_:IntronR_Gm06_10425450_10425095_-,Glyma06g13280_:…	Medtr1g027020_:IntronR_chr1_8909428_8909901_+,Medtr1g027020_:IntronR_chr1_8909406_8909490_+,Medtr1g027020_:IntronR_chr1_8909550_8909670_+	LOC_Os01g48960_:IntronR_Chr1_28100390_28100157_-,LOC_Os01g48960_:IntronR_Chr1_28100390_28099904_-	Phvul.001G076400_:IntronR_Chr01_10946618_10946534_-,Phvul.001G076400_:IntronR_Chr01_10946596_10946139_-,Phvul.001G076400_:IntronR_Chr01_10946392_10946139_-,Phvul.001G076400_:IntronR_Chr01_10946474_10946353_-	Potri.015G017500_:IntronR_Chr15_1270668_1271131_+	Solyc03g083440.2_:IntronR_SL2.40ch03_46884526_46884817_+,Solyc03g083440.2_:IntronR_SL2.40ch03_46884299_46884384_+,Solyc03g083440.2_:IntronR_SL2.40ch03_46884321_46884817_+	GSVIVG01038714001_:IntronR_chr16_20676318_20676231_-,GSVIVG01038714001_:IntronR_chr16_20676296_20675776_-,GSVIVG01038714001_:IntronR_chr16_20676095_20675776_-
IntronR_6_OG1_1000028:	9	AmTr_v1.0_scaffold00043.52_:IntronR_AmTr_v1.0_scaffold00043_3324347_3324435_+,AmTr_v1.0_scaffold00149.37_:IntronR_AmTr_v1.0_scaffold00149_584836_584274_-,AmTr_v1.0_scaffold00022.232_:IntronR_AmTr_v1.0_scaffold00022_3681168_3686173_+,AmTr_v1.0_scaffold00149.38_:IntronR_AmTr_v1.0_scaffold00149_602678_602076_-,AmTr_v1.0_scaffold00043.52_:IntronR_AmTr_v1.0_scaffold00043_3324352_3324435_+,AmTr_v1.0_sc…	Atha_AT3G18070_:IntronR_Chr3_6189506_6189574_+,Atha_AT3G60140_:IntronR_Chr3_22219831_22220106_+,Atha_AT5G54570_:IntronR_Chr5_22168460_22168371_-,Atha_AT5G54570_:IntronR_Chr5_22167963_22167891_-,Atha_AT3G60140_:IntronR_Chr3_22220214_22220320_+,Atha_AT1G66280_:IntronR_Chr1_24707235_24707151_-	Glyma11g13800_:IntronR_Gm11_9830586_9830687_+,Glyma11g13820_:IntronR_Gm11_9843034_9843132_+,Glyma11g13810_:IntronR_Gm11_9836073_9836177_+,Glyma12g15620_:IntronR_Gm12_14534149_14534243_+,Glyma11g13810_:IntronR_Gm11_9836279_9836406_+,Glyma12g05821_:IntronR_Gm12_3929843_3929977_+,Glyma06g41200_:IntronR_Gm06_44483338_44482999_-,Glyma11g13820_:IntronR_Gm11_9843234_9843365_+,Glyma11g13863_:IntronR_Gm11…	Medtr6g078380_:IntronR_chr6_29424439_29424891_+,Medtr4g067040_:IntronR_chr4_25253148_25253249_+,Medtr4g066240_:IntronR_chr4_25002328_25002430_+,Medtr4g066580_:IntronR_chr4_25159093_25158997_-,Medtr3g028720_:IntronR_chr3_9214831_9214920_+,Medtr4g066630_:IntronR_chr4_25179783_25179684_-,Medtr4g066340_:IntronR_chr4_25045468_25045376_-,Medtr4g066240_:IntronR_chr4_25002120_25002220_+,Medtr3g028720_:In…	LOC_Os04g39840_:IntronR_Chr4_23728504_23728415_-,LOC_Os04g39840_:IntronR_Chr4_23728838_23728612_-,LOC_Os04g39840_:IntronR_Chr4_23729523_23729064_-,LOC_Os03g49600_:IntronR_Chr3_28241266_28241132_-,LOC_Os01g67220_:IntronR_Chr1_39008848_39009386_+	Phvul.011G145900_:IntronR_Chr11_37613158_37613442_+,Phvul.011G214300_:IntronR_Chr11_49943679_49943481_-,Phvul.011G214300_:IntronR_Chr11_49943815_49943710_-,Phvul.011G145900_:IntronR_Chr11_37613158_37613456_+,Phvul.005G039200_:IntronR_Chr05_3788304_3788083_-,Phvul.005G039200_:IntronR_Chr05_3787981_3787795_-,Phvul.011G056200_:IntronR_Chr11_4810330_4810445_+	Potri.001G409900_:IntronR_Chr01_43345524_43345612_+,Potri.001G409900_:IntronR_Chr01_43345902_43345992_+,Potri.001G409900_:IntronR_Chr01_43345714_43345794_+,Potri.010G178800_:IntronR_Chr10_17784625_17784355_-,Potri.001G409900_:IntronR_Chr01_43345401_43345493_+	Solyc07g063880.2_:IntronR_SL2.40ch07_63456665_63456592_-	GSVIVG01014551001_:IntronR_chr19_5057666_5057549_-,GSVIVG01014551001_:IntronR_chr19_5057847_5057774_-
IntronR_6_OG1_1000232:	9	AmTr_v1.0_scaffold00062.23_:IntronR_AmTr_v1.0_scaffold00062_380026_380969_+,AmTr_v1.0_scaffold00062.23_:IntronR_AmTr_v1.0_scaffold00062_381271_381425_+,AmTr_v1.0_scaffold00062.23_:IntronR_AmTr_v1.0_scaffold00062_381071_381163_+	Atha_AT4G21760_:IntronR_Chr4_11563565_11563640_+,Atha_AT4G21760_:IntronR_Chr4_11563223_11563299_+,Atha_AT4G21760_:IntronR_Chr4_11563401_11563472_+,Atha_AT1G61810_:IntronR_Chr1_22832092_22832192_+,Atha_AT1G61820_:IntronR_Chr1_22837689_22837800_+,Atha_AT4G21760_:IntronR_Chr4_11563227_11563333_+	Glyma07g38850_:IntronR_Gm07_43501738_43501952_+,Glyma07g38840_:IntronR_Gm07_43494345_43494431_+,Glyma15g11290_:IntronR_Gm15_8274253_8274481_+	Medtr2g022710_:IntronR_chr2_7891986_7892063_+,Medtr2g022710_:IntronR_chr2_7892171_7892281_+,Medtr2g022710_:IntronR_chr2_7891557_7891884_+,Medtr2g022760_:IntronR_chr2_7922551_7922759_+,Medtr2g022710_:IntronR_chr2_7891951_7892063_+	LOC_Os04g43360_:IntronR_Chr4_25642134_25642039_-	Phvul.006G151300_:IntronR_Chr06_26447039_26446894_-,Phvul.003G076700_:IntronR_Chr03_11958199_11958272_+,Phvul.006G151400_:IntronR_Chr06_26460594_26460493_-,Phvul.006G151400_:IntronR_Chr06_26459954_26459799_-	Potri.004G019800_:IntronR_Chr04_1311840_1311753_-,Potri.004G019300_:IntronR_Chr04_1282764_1282687_-,Potri.004G019500_:IntronR_Chr04_1292745_1292656_-,Potri.001G403900_:IntronR_Chr01_42528282_42528202_-,Potri.004G019800_:IntronR_Chr04_1311645_1311527_-,Potri.001G403900_:IntronR_Chr01_42528413_42528202_-,Potri.001G403900_:IntronR_Chr01_42528302_42528202_-,Potri.004G019800_:IntronR_Chr04_1312031_131…	Solyc07g063390.2_:IntronR_SL2.40ch07_63086753_63086677_-	GSVIVG01012650001_:IntronR_chr10_353457_353539_+
IntronR_76_OG1_1000275:	9	AmTr_v1.0_scaffold00023.237_:IntronR_AmTr_v1.0_scaffold00023_6309305_6309942_+	Atha_AT1G01560_:IntronR_Chr1_203599_203760_+,Atha_AT1G07880_:IntronR_Chr1_2434727_2434621_-,Atha_AT3G45640_:IntronR_Chr3_16757948_16758041_+	Glyma11g15700_:IntronR_Gm11_11371876_11372036_+,Glyma08g02060_:IntronR_Gm08_1403790_1403403_-,Glyma02g15690_:IntronR_Gm02_14178727_14179075_+,Glyma05g37480_:IntronR_Gm05_41069942_41070314_+	Medtr4g061130_:IntronR_chr4_22571604_22571352_-	LOC_Os03g17700_:IntronR_Chr3_9848885_9848800_-	Phvul.011G071400_:IntronR_Chr11_6387317_6387465_+	Potri.009G066100_:IntronR_Chr09_6654321_6654799_+,Potri.009G066100_:IntronR_Chr09_6654373_6654799_+,Potri.001G271700_:IntronR_Chr01_27922584_27923068_+	Solyc06g005170.2_:IntronR_SL2.40ch06_193793_194031_+	GSVIVG01019406001_:IntronR_chr2_381236_381100_-,GSVIVG01025105001_:IntronR_chr6_4434725_4434340_-
IntronR_78_OG1_1000228:	9	AmTr_v1.0_scaffold00030.73_:IntronR_AmTr_v1.0_scaffold00030_1655957_1656061_+,AmTr_v1.0_scaffold00041.76_:IntronR_AmTr_v1.0_scaffold00041_1386782_1386992_+,AmTr_v1.0_scaffold00068.16_:IntronR_AmTr_v1.0_scaffold00068_402531_402624_+	Atha_AT5G28080_:IntronR_Chr5_10092173_10091821_-,Atha_AT3G04910_:IntronR_Chr3_1355275_1355718_+,Atha_AT3G04910_:IntronR_Chr3_1355277_1355718_+,Atha_AT5G28080_:IntronR_Chr5_10092173_10091748_-,Atha_AT3G22420_:IntronR_Chr3_7946843_7947004_+,Atha_AT3G48260_:IntronR_Chr3_17875041_17874936_-,Atha_AT5G28080_:IntronR_Chr5_10092315_10092210_-,Atha_AT1G49160_:IntronR_Chr1_18181613_18181471_-	Glyma06g15610_:IntronR_Gm06_12275626_12275878_+	Medtr1g081330_:IntronR_chr1_36199160_36199265_+,Medtr8g093090_:IntronR_chr8_38905606_38905715_+,Medtr3g095680_:IntronR_chr3_43706679_43706930_+	LOC_Os05g01780_:IntronR_Chr5_471819_472761_+	Phvul.007G057000_:IntronR_Chr07_4729301_4729481_+,Phvul.007G185900_:IntronR_Chr07_42224607_42224529_-,Phvul.006G000200_:IntronR_Chr06_34977_34883_-	Potri.001G085500_:IntronR_Chr01_6765643_6765525_-,Potri.010G087900_:IntronR_Chr10_11194902_11194795_-,Potri.005G049800_:IntronR_Chr05_3593010_3592916_-,Potri.010G087900_:IntronR_Chr10_11194758_11194636_-,Potri.005G049800_:IntronR_Chr05_3592879_3592685_-,Potri.013G036300_:IntronR_Chr13_2444514_2444420_-,Potri.013G036300_:IntronR_Chr13_2444383_2444191_-	Solyc09g076000.2_:IntronR_SL2.40ch09_63183278_63183405_+	GSVIVG01021854001_:IntronR_chr14_6465599_6465485_-,GSVIVG01026546001_:IntronR_chr4_21995148_21995287_+,GSVIVG01019630001_:IntronR_chr2_2096939_2097083_+,GSVIVG01017968001_:IntronR_chr5_5145603_5145684_+,GSVIVG01017968001_:IntronR_chr5_5145721_5145862_+
IntronR_81_OG1_1000088:	9	AmTr_v1.0_scaffold00142.10_:IntronR_AmTr_v1.0_scaffold00142_186949_187121_+,AmTr_v1.0_scaffold00010.61_:IntronR_AmTr_v1.0_scaffold00010_1363298_1363203_-,AmTr_v1.0_scaffold00002.630_:IntronR_AmTr_v1.0_scaffold00002_10922142_10922504_+	Atha_AT1G78000_:IntronR_Chr1_29332621_29332734_+,Atha_AT1G78000_:IntronR_Chr1_29332451_29332545_+	Glyma14g34210_:IntronR_Gm14_42624556_42624237_-,Glyma07g34360_:IntronR_Gm07_39249454_39249354_-,Glyma06g11140_:IntronR_Gm06_8493151_8492815_-,Glyma06g11140_:IntronR_Gm06_8492730_8492594_-	Medtr3g073780_:IntronR_chr3_33300661_33300750_+,Medtr3g073780_:IntronR_chr3_33301006_33301161_+,Medtr3g073780_:IntronR_chr3_33300832_33300930_+	LOC_Os03g09970_:IntronR_Chr3_4991695_4991832_+,LOC_Os03g09980_:IntronR_Chr3_5001553_5001663_+,LOC_Os03g09980_:IntronR_Chr3_5001388_5001477_+	Phvul.010G151000_:IntronR_Chr10_42062936_42062845_-	Potri.010G111700_:IntronR_Chr10_13041668_13041765_+,Potri.008G130400_:IntronR_Chr08_8564268_8564170_-	Solyc12g056930.1_:IntronR_SL2.40ch12_48360753_48360837_+,Solyc12g043040.1_:IntronR_SL2.40ch12_44169270_44169375_+,Solyc12g056930.1_:IntronR_SL2.40ch12_48360571_48360668_+,Solyc12g043040.1_:IntronR_SL2.40ch12_44168938_44169019_+,Solyc09g082550.2_:IntronR_SL2.40ch09_63664924_63664760_-	GSVIVG01018027001_:IntronR_chr5_5596821_5596723_-,GSVIVG01008985001_:IntronR_chr18_4067150_4068201_+,GSVIVG01011744001_:IntronR_chr1_4651072_4650989_-,GSVIVG01017118001_:IntronR_chr9_4318846_4318754_-,GSVIVG01008985001_:IntronR_chr18_4068286_4068395_+,GSVIVG01018028001_:IntronR_chr5_5623475_5623379_-,GSVIVG01017118001_:IntronR_chr9_4319779_4319526_-,GSVIVG01008985001_:IntronR_chr18_4068471_406863…
IntronR_83_OG1_1000216:	9	AmTr_v1.0_scaffold00025.102_:IntronR_AmTr_v1.0_scaffold00025_1465474_1465633_+	Atha_AT1G53510_:IntronR_Chr1_19973144_19972964_-,Atha_AT1G53510_:IntronR_Chr1_19973144_19972807_-,Atha_AT1G53510_:IntronR_Chr1_19972922_19972807_-	Glyma13g33860_:IntronR_Gm13_35547726_35548475_+,Glyma13g33860_:IntronR_Gm13_35548373_35548475_+,Glyma15g38490_:IntronR_Gm15_44922391_44922289_-,Glyma15g38490_:IntronR_Gm15_44923066_44922437_-,Glyma13g33860_:IntronR_Gm13_35547726_35548327_+,Glyma14g03190_:IntronR_Gm14_2039037_2038928_-,Glyma14g03190_:IntronR_Gm14_2039208_2038928_-,Glyma15g38490_:IntronR_Gm15_44923066_44922289_-,Glyma14g03190_:Intr…	Medtr2g072840_:IntronR_chr2_30813815_30814712_+,Medtr2g072840_:IntronR_chr2_30813815_30814566_+,Medtr2g072840_:IntronR_chr2_30814612_30814712_+	LOC_Os05g05160_:IntronR_Chr5_2514806_2515684_+	Phvul.005G069800_:IntronR_Chr05_11377026_11376924_-,Phvul.005G069800_:IntronR_Chr05_11377675_11377072_-	Potri.011G102500_:IntronR_Chr11_12512113_12512527_+,Potri.011G102500_:IntronR_Chr11_12512572_12512673_+,Potri.011G102500_:IntronR_Chr11_12512113_12512673_+,Potri.008G200800_:IntronR_Chr08_14107128_14106881_-	Solyc10g007500.2_:IntronR_SL2.40ch10_1835089_1834988_-,Solyc07g062080.2_:IntronR_SL2.40ch07_62131881_62132608_+,Solyc10g007500.2_:IntronR_SL2.40ch10_1835660_1834988_-,Solyc04g007710.2_:IntronR_SL2.40ch04_1394361_1393236_-,Solyc10g007500.2_:IntronR_SL2.40ch10_1835660_1835134_-,Solyc07g062080.2_:IntronR_SL2.40ch07_62132514_62132608_+	GSVIVG01014081001_:IntronR_chr19_231534_231637_+,GSVIVG01014081001_:IntronR_chr19_229249_231637_+
IntronR_86_OG1_1000543:	9	AmTr_v1.0_scaffold00041.81_:IntronR_AmTr_v1.0_scaffold00041_1515239_1515497_+	Atha_AT1G76940_:IntronR_Chr1_28903457_28903376_-,Atha_AT1G21320_:IntronR_Chr1_7463467_7463381_-	Glyma10g37100_:IntronR_Gm10_45139849_45139688_-,Glyma06g13690_:IntronR_Gm06_10824264_10824339_+,Glyma20g30541_:IntronR_Gm20_39198679_39198841_+,Glyma10g37090_:IntronR_Gm10_45131505_45131381_-,Glyma06g13690_:IntronR_Gm06_10824264_10824335_+	Medtr1g099190_:IntronR_chr1_44748827_44748715_-,Medtr1g099190_:IntronR_chr1_44749010_44748888_-	LOC_Os06g03690_:IntronR_Chr6_1456747_1456871_+	Phvul.009G047700_:IntronR_Chr09_9153803_9153875_+,Phvul.009G047700_:IntronR_Chr09_9153505_9153742_+	Potri.002G070200_:IntronR_Chr02_4827556_4827434_-,Potri.002G070200_:IntronR_Chr02_4827373_4827273_-,Potri.002G070200_:IntronR_Chr02_4827373_4827290_-	Solyc04g071050.2_:IntronR_SL2.40ch04_55539192_55539289_+,Solyc03g082710.2_:IntronR_SL2.40ch03_46170718_46170641_-,Solyc03g082710.2_:IntronR_SL2.40ch03_46170580_46170493_-	GSVIVG01038597001_:IntronR_chr16_21610135_21609951_-,GSVIVG01001680001_:IntronR_chr18_14225375_14225497_+
IntronR_90_OG1_1000228:	9	AmTr_v1.0_scaffold00030.73_:IntronR_AmTr_v1.0_scaffold00030_1657534_1658108_+,AmTr_v1.0_scaffold00068.16_:IntronR_AmTr_v1.0_scaffold00068_404596_404718_+	Atha_AT3G22420_:IntronR_Chr3_7948263_7948345_+	Glyma07g05930_:IntronR_Gm07_4632665_4632506_-,Glyma07g05930_:IntronR_Gm07_4632665_4632509_-,Glyma06g15610_:IntronR_Gm06_12277307_12277402_+	Medtr3g080960_:IntronR_chr3_36629548_36629477_-,Medtr8g093090_:IntronR_chr8_38907136_38907218_+,Medtr1g103850_:IntronR_chr1_47004750_47004606_-	LOC_Os02g45130_:IntronR_Chr2_27373087_27373014_-	Phvul.009G148000_:IntronR_Chr09_21648085_21648170_+,Phvul.010G115800_:IntronR_Chr10_38252874_38253022_+,Phvul.010G115800_:IntronR_Chr10_38252874_38253025_+	Potri.015G084600_:IntronR_Chr15_10832399_10832765_+,Potri.012G086700_:IntronR_Chr12_11366512_11366401_-,Potri.001G085500_:IntronR_Chr01_6764260_6764180_-,Potri.015G084600_:IntronR_Chr15_10832908_10832988_+,Potri.015G084600_:IntronR_Chr15_10832356_10832765_+	Solyc03g112140.2_:IntronR_SL2.40ch03_56695920_56695988_+,Solyc06g071800.2_:IntronR_SL2.40ch06_40605583_40605518_-	GSVIVG01019630001_:IntronR_chr2_2098483_2098554_+,GSVIVG01007637001_:IntronR_chr17_10968015_10967937_-,GSVIVG01026546001_:IntronR_chr4_21996757_21996838_+,GSVIVG01007637001_:IntronR_chr17_10968015_10967933_-,GSVIVG01007637001_:IntronR_chr17_10967803_10967693_-
IntronR_92_OG1_1000026:	9	AmTr_v1.0_scaffold00055.178_:IntronR_AmTr_v1.0_scaffold00055_4784270_4784371_+,AmTr_v1.0_scaffold00021.128_:IntronR_AmTr_v1.0_scaffold00021_2917092_2917599_+	Atha_AT1G42540_:IntronR_Chr1_15975184_15975262_+,Atha_AT5G27100_:IntronR_Chr5_9536586_9536490_-,Atha_AT2G32400_:IntronR_Chr2_13754301_13754178_-	Glyma04g01760_:IntronR_Gm04_1175823_1175723_-,Glyma06g01860_:IntronR_Gm06_1178292_1178192_-,Glyma12g10650_:IntronR_Gm12_8614645_8614795_+,Glyma04g01760_:IntronR_Gm04_1175825_1175723_-,Glyma07g35290_:IntronR_Gm07_40425025_40424898_-	Medtr5g059920_:IntronR_chr5_24910327_24910414_+,Medtr5g059920_:IntronR_chr5_24910327_24910430_+,Medtr2g088450_:IntronR_chr2_37291002_37291195_+	LOC_Os07g33790_:IntronR_Chr7_20223882_20223980_+,LOC_Os06g09130_:IntronR_Chr6_4595805_4595700_-,LOC_Os06g46670_:IntronR_Chr6_28348733_28348811_+,LOC_Os06g09130_:IntronR_Chr6_4595805_4595703_-	Phvul.009G006500_:IntronR_Chr09_1133088_1133182_+,Phvul.003G270800_:IntronR_Chr03_49671836_49671924_+,Phvul.003G270900_:IntronR_Chr03_49680235_49680315_+	Potri.002G007400_:IntronR_Chr02_399273_399190_-	Solyc07g052390.2_:IntronR_SL2.40ch07_58229673_58229895_+	GSVIVG01014251001_:IntronR_chr19_2020757_2020681_-,GSVIVG01030602001_:IntronR_chr12_7070417_7070733_+
IntronR_94_OG1_1000545:	9	AmTr_v1.0_scaffold00070.51_:IntronR_AmTr_v1.0_scaffold00070_1307274_1307424_+	Atha_AT5G08660_:IntronR_Chr5_2817225_2817308_+,Atha_AT1G30755_:IntronR_Chr1_10906563_10906477_-	Glyma08g00670_:IntronR_Gm08_326897_327039_+,Glyma17g37790_:IntronR_Gm17_41519401_41519488_+,Glyma04g38370_:IntronR_Gm04_44764999_44764906_-	Medtr3g097240_:IntronR_chr3_44576681_44576810_+,Medtr8g095080_:IntronR_chr8_39763619_39763721_+,Medtr3g097240_:IntronR_chr3_44575982_44576605_+	LOC_Os01g65330_:IntronR_Chr1_37900032_37899945_-	Phvul.001G004900_:IntronR_Chr01_434074_434141_+,Phvul.009G017500_:IntronR_Chr09_2997773_2997919_+,Phvul.009G157000_:IntronR_Chr09_22817009_22817147_+,Phvul.009G017500_:IntronR_Chr09_2997995_2998140_+,Phvul.001G004900_:IntronR_Chr01_434591_434759_+,Phvul.009G017500_:IntronR_Chr09_2998184_2998283_+	Potri.002G021400_:IntronR_Chr02_1288758_1288666_-,Potri.019G085900_:IntronR_Chr19_11810153_11809655_-	Solyc06g065460.2_:IntronR_SL2.40ch06_37245314_37244601_-	GSVIVG01022400001_:IntronR_chr7_19699135_19699274_+,GSVIVG01034887001_:IntronR_chr18_15969062_15968902_-,GSVIVG01022400001_:IntronR_chr7_19698839_19699059_+,GSVIVG01034887001_:IntronR_chr18_15968826_15968456_-,GSVIVG01034887001_:IntronR_chr18_15968412_15968274_-,GSVIVG01009920001_:IntronR_chr18_12401594_12401702_+
IntronR_95_OG1_1002405:	9	AmTr_v1.0_scaffold00059.77_:IntronR_AmTr_v1.0_scaffold00059_1266220_1266123_-,AmTr_v1.0_scaffold00059.77_:IntronR_AmTr_v1.0_scaffold00059_1266066_1265958_-,AmTr_v1.0_scaffold00059.77_:IntronR_AmTr_v1.0_scaffold00059_1266187_1265958_-,AmTr_v1.0_scaffold00009.402_:IntronR_AmTr_v1.0_scaffold00009_8863341_8863102_-	Atha_AT1G60900_:IntronR_Chr1_22425674_22425927_+	Glyma04g43500_:IntronR_Gm04_49063959_49063709_-,Glyma06g48231_:IntronR_Gm06_50499187_50499385_+,Glyma06g48231_:IntronR_Gm06_50499144_50499385_+,Glyma04g43500_:IntronR_Gm04_49063916_49063709_-	Medtr4g031680_:IntronR_chr4_10773719_10773514_-,Medtr3g005670_:IntronR_chr3_310155_309860_-,Medtr3g005670_:IntronR_chr3_310112_309860_-,Medtr2g013130_:IntronR_chr2_3478119_3478282_+,Medtr4g031680_:IntronR_chr4_10773713_10773514_-,Medtr4g031680_:IntronR_chr4_10773713_10773509_-,Medtr4g031680_:IntronR_chr4_10773761_10773514_-	LOC_Os11g41820_:IntronR_Chr11_25151016_25150784_-,LOC_Os11g41820_:IntronR_Chr11_25151028_25150784_-	Phvul.005G001300_:IntronR_Chr05_105348_105107_-	Potri.011G050400_:IntronR_Chr11_4348936_4348760_-,Potri.007G028500_:IntronR_Chr07_2135757_2135560_-	Solyc02g062920.2_:IntronR_SL2.40ch02_29442093_29442324_+,Solyc12g008750.1_:IntronR_SL2.40ch12_2112399_2112640_+	GSVIVG01018993001_:IntronR_chr4_18005254_18005461_+,GSVIVG01018993001_:IntronR_chr4_18005254_18005470_+
AltA_18_OG1_1008631:	8	AmTr_v1.0_scaffold00041.124_:AltA_AmTr_v1.0_scaffold00041_2736039_2737533_2736039_2737538_+	Atha_AT4G36050_:AltA_Chr4_17054243_17054167_17054243_17054156_-,Atha_AT4G36050_:AltA_Chr4_17054243_17054167_17054243_17054151_-	NA	Medtr8g075810_:AltA_chr8_32055271_32054786_32055271_32054774_-,Medtr8g075810_:AltA_chr8_32055271_32054774_32055271_32054769_-,Medtr8g075810_:AltA_chr8_32055271_32054786_32055271_32054769_-	LOC_Os09g36530_:AltA_Chr9_21067273_21067060_21067273_21067055_-	Phvul.003G261600_:AltA_Chr03_48958181_48957770_48958181_48957765_-	Potri.007G057400_:AltA_Chr07_6087871_6087669_6087871_6087664_-	Solyc03g033530.2_:AltA_SL2.40ch03_9353353_9351282_9353353_9351268_-	GSVIVG01018776001_:AltA_chr4_20016788_20017741_20016788_20017746_+
AltA_1_OG1_1000005:	8	NA	Atha_AT4G11900_:AltA_Chr4_7151060_7150780_7151060_7150751_-	Glyma12g21090_:AltA_Gm12_22868392_22868304_22868392_22868287_-,Glyma12g20460_:AltA_Gm12_21862098_21862168_21862098_21862367_+,Glyma12g20460_:AltA_Gm12_21862098_21862199_21862098_21862367_+,Glyma12g21090_:AltA_Gm12_22868392_22868320_22868392_22868304_-,Glyma12g21090_:AltA_Gm12_22868392_22868320_22868392_22868287_-,Glyma15g07061_:AltA_Gm15_4925516_4925608_4925516_4925634_+,Glyma13g35910_:AltA_Gm13_…	Medtr8g465990_:AltA_chr8_23561110_23561011_23561110_23561006_-,Medtr8g465990_:AltA_chr8_23560801_23560697_23560801_23560678_-,Medtr4g091670_:AltA_chr4_36365952_36366040_36365952_36366056_+,Medtr8g465510_:AltA_chr8_23360336_23360806_23360336_23360819_+,Medtr4g091670_:AltA_chr4_36365952_36366040_36365952_36366045_+,Medtr4g091670_:AltA_chr4_36365952_36366045_36365952_36366056_+,Medtr3g019500_:AltA_c…	LOC_Os04g54002_:AltA_Chr4_32191271_32191200_32191271_32191167_-,LOC_Os03g35600_:AltA_Chr3_19729936_19730017_19729936_19730037_+,LOC_Os01g57560_:AltA_Chr1_33249938_33249853_33249938_33249820_-	Phvul.011G152100_:AltA_Chr11_39873217_39873106_39873217_39872989_-,Phvul.011G152100_:AltA_Chr11_39873217_39873130_39873217_39873106_-,Phvul.008G127000_:AltA_Chr08_18822362_18822287_18822362_18822267_-,Phvul.011G152100_:AltA_Chr11_39873217_39873130_39873217_39872989_-	Potri.011G034900_:AltA_Chr11_2890429_2890335_2890429_2890043_-,Potri.011G037100_:AltA_Chr11_3126269_3126152_3126269_3126147_-	Solyc12g005290.1_:AltA_SL2.40ch12_178255_178031_178255_178028_-,Solyc04g077390.2_:AltA_SL2.40ch04_59896200_59896289_59896200_59896304_+	GSVIVG01005714001_:AltA_chrUn_21517155_21517211_21517155_21517233_+,GSVIVG01006478001_:AltA_chrUn_26337983_26338039_26337983_26338061_+,GSVIVG01007137001_:AltA_chrUn_30327017_30327073_30327017_30327095_+,GSVIVG01014512001_:AltA_chr19_4678150_4678069_4678150_4678052_-,GSVIVG01006478001_:AltA_chrUn_26337256_26337359_26337256_26337383_+,GSVIVG01014533001_:AltA_chr19_4900614_4900528_4900614_4900511_-
AltA_20_OG1_1011669:	8	AmTr_v1.0_scaffold00171.22_:AltA_AmTr_v1.0_scaffold00171_381759_384985_381759_385023_+	Atha_AT1G73350_:AltA_Chr1_27576901_27576519_27576901_27576479_-	Glyma16g33570_:AltA_Gm16_36447266_36448089_36447266_36448128_+,Glyma09g28980_:AltA_Gm09_35942795_35943629_35942795_35943668_+	Medtr6g068990_:AltA_chr6_24807330_24804829_24807330_24804790_-	LOC_Os02g42540_:AltA_Chr2_25577103_25578001_25577103_25578038_+	Phvul.004G136400_:AltA_Chr04_41539322_41540177_41539322_41540216_+	Potri.004G066700_:AltA_Chr04_5586368_5586263_5586368_5586231_-	NA	GSVIVG01024240001_:AltA_chr16_137159_136993_137159_136277_-,GSVIVG01024240001_:AltA_chr16_137159_136277_137159_136238_-,GSVIVG01024240001_:AltA_chr16_137159_136993_137159_136238_-
AltA_22_OG1_1010997:	8	AmTr_v1.0_scaffold00066.196_:AltA_AmTr_v1.0_scaffold00066_2714969_2717355_2714969_2717380_+	Atha_AT3G59800_:AltA_Chr3_22096088_22095684_22096088_22095659_-	Glyma02g15700_:AltA_Gm02_14186434_14185444_14186434_14185419_-	Medtr4g087630_:AltA_chr4_34431016_34430149_34431016_34430124_-	NA	Phvul.003G059400_:AltA_Chr03_7990444_7991399_7990444_7991509_+,Phvul.003G059400_:AltA_Chr03_7990444_7991484_7990444_7991509_+,Phvul.003G059400_:AltA_Chr03_7990444_7991399_7990444_7991484_+	Potri.007G139900_:AltA_Chr07_15095002_15094042_15095002_15094017_-,Potri.017G010100_:AltA_Chr17_867877_868854_867877_868879_+	Solyc12g019470.1_:AltA_SL2.40ch12_10411378_10410399_10411378_10410374_-	GSVIVG01038193001_:AltA_chr5_24249302_24242855_24249302_24242830_-
AltA_24_OG1_1007812:	8	AmTr_v1.0_scaffold00039.220_:AltA_AmTr_v1.0_scaffold00039_5034890_5034787_5034890_5034782_-	Atha_AT2G05590_:AltA_Chr2_2067762_2067842_2067762_2067847_+	Glyma10g33400_:AltA_Gm10_41770085_41769992_41770085_41769987_-,Glyma20g34241_:AltA_Gm20_42658238_42658331_42658238_42658336_+	Medtr1g073340_:AltA_chr1_32547339_32547436_32547339_32547441_+	NA	Phvul.007G131400_:AltA_Chr07_31971393_31971300_31971393_31971295_-	Potri.010G065900_:AltA_Chr10_9334108_9334207_9334108_9334212_+	Solyc12g096950.1_:AltA_SL2.40ch12_64001642_64001551_64001642_64001546_-,Solyc09g090670.2_:AltA_SL2.40ch09_65471437_65471344_65471437_65471339_-	GSVIVG01027912001_:AltA_chr5_9317165_9317080_9317165_9317075_-
AltA_30_OG1_1011561:	8	AmTr_v1.0_scaffold00095.58_:AltA_AmTr_v1.0_scaffold00095_1180156_1179996_1180156_1179991_-	Atha_AT2G27760_:AltA_Chr2_11826245_11826410_11826245_11826415_+	Glyma11g19330_:AltA_Gm11_16017172_16017486_16017172_16017491_+	Medtr4g055110_:AltA_chr4_20048671_20049100_20048671_20049105_+	NA	Phvul.011G091500_:AltA_Chr11_9163087_9162804_9163087_9162799_-	Potri.009G147600_:AltA_Chr09_11626983_11627839_11626983_11627844_+	Solyc11g066960.1_:AltA_SL2.40ch11_49828218_49827538_49828218_49827533_-	GSVIVG01031386001_:AltA_chr6_19266376_19265956_19266376_19265951_-
AltA_39_OG1_1000111:	8	AmTr_v1.0_scaffold00019.144_:AltA_AmTr_v1.0_scaffold00019_2340886_2339996_2340886_2339986_-,AmTr_v1.0_scaffold00019.144_:AltA_AmTr_v1.0_scaffold00019_2340886_2339986_2340886_2339883_-,AmTr_v1.0_scaffold00019.144_:AltA_AmTr_v1.0_scaffold00019_2340886_2339996_2340886_2339883_-	Atha_AT3G62310_:AltA_Chr3_23058774_23058520_23058774_23058506_-,Atha_AT3G62310_:AltA_Chr3_23058774_23058514_23058774_23058506_-,Atha_AT3G62310_:AltA_Chr3_23058774_23058520_23058774_23058402_-,Atha_AT3G62310_:AltA_Chr3_23058774_23058506_23058774_23058402_-,Atha_AT3G62310_:AltA_Chr3_23058774_23058514_23058774_23058402_-,Atha_AT2G47250_:AltA_Chr2_19401240_19400925_19401240_19400919_-,Atha_AT2G47250_…	Glyma02g01390_:AltA_Gm02_998764_998425_998764_998348_-,Glyma19g40600_:AltA_Gm19_46972062_46972366_46972062_46972465_+,Glyma03g37980_:AltA_Gm03_44438806_44439113_44438806_44439212_+,Glyma02g01390_:AltA_Gm02_998764_998454_998764_998348_-,Glyma02g01390_:AltA_Gm02_998764_998454_998764_998425_-	Medtr1g086640_:AltA_chr1_38779160_38778851_38779160_38778747_-	NA	Phvul.001G214700_:AltA_Chr01_47797858_47798159_47797858_47798259_+	Potri.014G117900_:AltA_Chr14_9166074_9165659_9166074_9165634_-	Solyc01g079250.2_:AltA_SL2.40ch01_70852911_70852603_70852911_70852503_-	GSVIVG01028153001_:AltA_chr7_4255679_4256012_4255679_4256111_+,GSVIVG01028153001_:AltA_chr7_4255679_4256002_4255679_4256012_+,GSVIVG01028153001_:AltA_chr7_4255679_4256002_4255679_4256111_+
AltA_40_OG1_1000667:	8	AmTr_v1.0_scaffold00036.194_:AltA_AmTr_v1.0_scaffold00036_5530995_5531119_5530995_5531130_+,AmTr_v1.0_scaffold00068.1_:AltA_AmTr_v1.0_scaffold00068_25301_25427_25301_25438_+	Atha_AT5G11790_:AltA_Chr5_3800856_3800978_3800856_3800989_+,Atha_AT2G19620_:AltA_Chr2_8487604_8487507_8487604_8487496_-	Glyma05g36270_:AltA_Gm05_40117397_40117328_40117397_40117293_-,Glyma14g10720_:AltA_Gm14_8910993_8911085_8910993_8911096_+,Glyma17g34820_:AltA_Gm17_38809598_38809506_38809598_38809495_-,Glyma10g30270_:AltA_Gm10_38965727_38965977_38965727_38965988_+	Medtr8g101710_:AltA_chr8_42764624_42764717_42764624_42764728_+,Medtr8g101710_:AltA_chr8_42764624_42764693_42764624_42764728_+,Medtr1g016510_:AltA_chr1_4419425_4419294_4419425_4419283_-,Medtr8g101710_:AltA_chr8_42764624_42764693_42764624_42764717_+,Medtr1g081240_:AltA_chr1_36151812_36151416_36151812_36151391_-	NA	Phvul.007G186500_:AltA_Chr07_42286441_42286624_42286441_42286635_+	Potri.006G230800_:AltA_Chr06_24136959_24136832_24136959_24136821_-,Potri.018G054900_:AltA_Chr18_5769562_5769449_5769562_5769438_-,Potri.018G067700_:AltA_Chr18_8608265_8608372_8608265_8608409_+	Solyc05g026360.2_:AltA_SL2.40ch05_40930162_40930283_40930162_40930294_+	GSVIVG01021838001_:AltA_chr14_6655687_6655810_6655687_6655821_+,GSVIVG01015232001_:AltA_chr11_1992437_1992339_1992437_1992328_-
AltA_41_OG1_1008318:	8	AmTr_v1.0_scaffold00077.160_:AltA_AmTr_v1.0_scaffold00077_2383535_2382576_2383535_2382565_-	Atha_AT1G32070_:AltA_Chr1_11535458_11535340_11535458_11535337_-,Atha_AT1G32070_:AltA_Chr1_11535458_11535353_11535458_11535337_-,Atha_AT1G32070_:AltA_Chr1_11535458_11535353_11535458_11535340_-	Glyma18g44940_:AltA_Gm18_54677866_54677989_54677866_54678000_+,Glyma09g40890_:AltA_Gm09_45693260_45693148_45693260_45693123_-,Glyma09g40890_:AltA_Gm09_45693260_45693134_45693260_45693123_-,Glyma09g40890_:AltA_Gm09_45693260_45693148_45693260_45693134_-,Glyma18g44940_:AltA_Gm18_54677866_54677975_54677866_54677989_+,Glyma18g44940_:AltA_Gm18_54677866_54677975_54677866_54678000_+	Medtr7g073990_:AltA_chr7_27615590_27615701_27615590_27615726_+,Medtr7g073990_:AltA_chr7_27615590_27615701_27615590_27615715_+,Medtr7g073990_:AltA_chr7_27615590_27615715_27615590_27615726_+	LOC_Os05g40260_:AltA_Chr5_23645043_23645177_23645043_23645191_+,LOC_Os05g40260_:AltA_Chr5_23645043_23645134_23645043_23645191_+,LOC_Os05g40260_:AltA_Chr5_23645043_23645134_23645043_23645177_+	Phvul.008G079900_:AltA_Chr08_7674556_7674462_7674556_7674448_-,Phvul.008G079900_:AltA_Chr08_7674556_7674462_7674556_7674437_-,Phvul.008G079900_:AltA_Chr08_7674556_7674448_7674556_7674437_-	Potri.016G140000_:AltA_Chr16_14197529_14197635_14197529_14197660_+,Potri.T146300_:AltA_scaffold_459_9438_9544_9438_9569_+	Solyc10g074910.1_:AltA_SL2.40ch10_57948890_57948747_57948890_57948736_-	NA
AltA_44_OG1_1001159:	8	NA	Atha_AT2G28550_:AltA_Chr2_12227120_12227013_12227120_12226861_-	Glyma15g04930_:AltA_Gm15_3511627_3511941_3511627_3512101_+,Glyma13g40470_:AltA_Gm13_40985528_40985206_40985528_40985046_-,Glyma12g07800_:AltA_Gm12_5420050_5419836_5420050_5419678_-,Glyma11g15650_:AltA_Gm11_11321137_11321351_11321137_11321510_+	Medtr4g061200_:AltA_chr4_22616470_22616222_22616470_22616060_-,Medtr2g093060_:AltA_chr2_39644916_39645207_39644916_39645365_+	LOC_Os05g03040_:AltA_Chr5_1158659_1158426_1158659_1158206_-	Phvul.005G138300_:AltA_Chr05_36717065_36716768_36717065_36716608_-,Phvul.011G071100_:AltA_Chr11_6339953_6340190_6339953_6340347_+	Potri.006G132400_:AltA_Chr06_10883263_10883032_10883263_10882875_-	Solyc09g007260.2_:AltA_SL2.40ch09_858200_858321_858200_858460_+,Solyc11g072600.1_:AltA_SL2.40ch11_52859071_52858784_52859071_52858634_-	GSVIVG01025100001_:AltA_chr6_4496809_4496549_4496809_4496390_-,GSVIVG01016352001_:AltA_chr13_4721528_4721747_4721528_4721904_+
AltA_49_OG1_1002523:	8	AmTr_v1.0_scaffold00036.165_:AltA_AmTr_v1.0_scaffold00036_4689721_4693616_4689721_4693749_+	Atha_AT5G11170_:AltA_Chr5_3553779_3554101_3553779_3554237_+,Atha_AT5G11200_:AltA_Chr5_3567819_3568142_3567819_3568278_+	Glyma06g07280_:AltA_Gm06_5290988_5291282_5290988_5291420_+,Glyma07g03530_:AltA_Gm07_2468770_2469344_2468770_2469472_+,Glyma04g07180_:AltA_Gm04_5577917_5578220_5577917_5578348_+	Medtr3g107420_:AltA_chr3_49556375_49557357_49556375_49557491_+,Medtr4g010565_:AltA_chr4_2452008_2452890_2452008_2453021_+,Medtr1g012420_:AltA_chr1_2462511_2462190_2462511_2462052_-	NA	Phvul.010G154700_:AltA_Chr10_42377587_42377042_42377587_42376915_-,Phvul.009G093800_:AltA_Chr09_14439192_14439503_14439192_14439642_+	Potri.018G028600_:AltA_Chr18_2255928_2256266_2255928_2256402_+	Solyc08g061000.2_:AltA_SL2.40ch08_43552833_43551350_43552833_43551249_-,Solyc06g066060.2_:AltA_SL2.40ch06_37801648_37802659_37801648_37802764_+	GSVIVG01017308001_:AltA_chr9_6600655_6599623_6600655_6599490_-,GSVIVG01035843001_:AltA_chr4_4812571_4810676_4812571_4810540_-
AltA_4_OG1_1006896:	8	AmTr_v1.0_scaffold00041.79_:AltA_AmTr_v1.0_scaffold00041_1462294_1460363_1462294_1459816_-	Atha_AT3G61860_:AltA_Chr3_22902054_22901768_22902054_22901255_-	Glyma07g05900_:AltA_Gm07_4615203_4615934_4615203_4616490_+,Glyma16g02500_:AltA_Gm16_2083448_2084262_2083448_2084818_+	Medtr8g027190_:AltA_chr8_9557514_9558143_9557514_9558711_+	LOC_Os04g02870_:AltA_Chr4_1124657_1124184_1124657_1123597_-	Phvul.010G116100_:AltA_Chr10_38278777_38278034_38278777_38277480_-	NA	Solyc01g096180.2_:AltA_SL2.40ch01_79037428_79036418_79037428_79035868_-	GSVIVG01027193001_:AltA_chr15_17140182_17141089_17140182_17141707_+
AltA_54_OG1_1008518:	8	AmTr_v1.0_scaffold00006.296_:AltA_AmTr_v1.0_scaffold00006_8827159_8827634_8827159_8828571_+,AmTr_v1.0_scaffold00006.296_:AltA_AmTr_v1.0_scaffold00006_8827159_8827256_8827159_8828571_+	Atha_AT1G60200_:AltA_Chr1_22204827_22204553_22204827_22203749_-	Glyma01g03810_:AltA_Gm01_3249985_3250344_3249985_3251150_+,Glyma02g03900_:AltA_Gm02_3128306_3127939_3128306_3127129_-	Medtr5g034430_:AltA_chr5_14931986_14932597_14931986_14933431_+	NA	Phvul.002G071900_:AltA_Chr02_10100599_10100971_10100599_10101787_+	Potri.010G094700_:AltA_Chr10_11726777_11726214_11726777_11725630_-,Potri.008G147100_:AltA_Chr08_9903991_9904268_9903991_9904953_+	Solyc05g005620.2_:AltA_SL2.40ch05_439018_438498_439018_437646_-	GSVIVG01020233001_:AltA_chr1_8776348_8776962_8776348_8777821_+
AltA_55_OG1_1009986:	8	AmTr_v1.0_scaffold00116.16_:AltA_AmTr_v1.0_scaffold00116_1053834_1076221_1053834_1076252_+,AmTr_v1.0_scaffold00116.16_:AltA_AmTr_v1.0_scaffold00116_1053834_1076225_1053834_1076252_+,AmTr_v1.0_scaffold00116.16_:AltA_AmTr_v1.0_scaffold00116_1053834_1076221_1053834_1076225_+	NA	Glyma11g21550_:AltA_Gm11_18579068_18578486_18579068_18578079_-,Glyma11g21550_:AltA_Gm11_18579068_18578486_18579068_18578110_-,Glyma11g21550_:AltA_Gm11_18579068_18578110_18579068_18578079_-	Medtr3g017610_:AltA_chr3_5046699_5045550_5046699_5045519_-	LOC_Os07g46555_:AltA_Chr7_27803745_27804696_27803745_27804727_+	Phvul.005G029600_:AltA_Chr05_2744899_2744004_2744899_2743973_-	Potri.001G025600_:AltA_Chr01_1892430_1893284_1892430_1893315_+,Potri.T153900_:AltA_scaffold_598_1352_2206_1352_2237_+	Solyc11g005590.1_:AltA_SL2.40ch11_446642_448040_446642_448071_+,Solyc11g005590.1_:AltA_SL2.40ch11_446642_447173_446642_448040_+	GSVIVG01000659001_:AltA_chr13_20514494_20512823_20514494_20512720_-
AltA_59_OG1_1009121:	8	AmTr_v1.0_scaffold00021.4_:AltA_AmTr_v1.0_scaffold00021_77101_76883_77101_76863_-	Atha_AT3G14910_:AltA_Chr3_5016396_5016509_5016396_5016534_+	Glyma12g18316_:AltA_Gm12_18816232_18815779_18816232_18815759_-,Glyma06g32870_:AltA_Gm06_33840002_33839610_33840002_33839547_-,Glyma06g32870_:AltA_Gm06_33840002_33839610_33840002_33839567_-,Glyma06g32870_:AltA_Gm06_33840002_33839567_33840002_33839547_-	Medtr8g464030_:AltA_chr8_22606097_22606235_22606097_22606255_+	LOC_Os09g14680_:AltA_Chr9_8713771_8713598_8713771_8713576_-	Phvul.011G162200_:AltA_Chr11_42603254_42602871_42603254_42602823_-,Phvul.011G162200_:AltA_Chr11_42603254_42602871_42603254_42602851_-,Phvul.011G162200_:AltA_Chr11_42603254_42602851_42603254_42602823_-	Potri.001G390700_:AltA_Chr01_40875413_40875691_40875413_40875711_+	NA	GSVIVG01014199001_:AltA_chr19_1396926_1397147_1396926_1397167_+
AltA_60_OG1_1007813:	8	AmTr_v1.0_scaffold00002.172_:AltA_AmTr_v1.0_scaffold00002_3436401_3436622_3436401_3436639_+	Atha_AT5G51150_:AltA_Chr5_20789687_20789778_20789687_20789827_+	Glyma20g34070_:AltA_Gm20_42522391_42522228_42522391_42522217_-	Medtr1g072830_:AltA_chr1_32347576_32347432_32347576_32347417_-	LOC_Os07g31260_:AltA_Chr7_18505678_18505471_18505678_18505460_-	Phvul.007G133300_:AltA_Chr07_33014226_33014383_33014226_33014399_+	NA	Solyc03g093990.2_:AltA_SL2.40ch03_49153049_49152918_49153049_49152907_-	GSVIVG01024473001_:AltA_chr16_3074604_3074515_3074604_3074467_-,GSVIVG01024473001_:AltA_chr16_3074604_3074515_3074604_3074452_-,GSVIVG01024473001_:AltA_chr16_3074604_3074467_3074604_3074441_-,GSVIVG01024473001_:AltA_chr16_3074604_3074452_3074604_3074441_-,GSVIVG01024473001_:AltA_chr16_3074604_3074467_3074604_3074452_-,GSVIVG01024473001_:AltA_chr16_3074604_3074515_3074604_3074441_-
AltA_61_OG1_1003168:	8	AmTr_v1.0_scaffold00120.16_:AltA_AmTr_v1.0_scaffold00120_491548_491454_491548_491450_-	Atha_AT5G18460_:AltA_Chr5_6124823_6124954_6124823_6124958_+	Glyma20g36380_:AltA_Gm20_44512022_44512573_44512022_44512577_+,Glyma19g43900_:AltA_Gm19_49436681_49436537_49436681_49436533_-,Glyma03g41280_:AltA_Gm03_46776342_46775895_46776342_46775891_-	Medtr1g079730_:AltA_chr1_35408425_35408660_35408425_35408664_+,Medtr7g116420_:AltA_chr7_48018853_48018530_48018853_48018526_-	LOC_Os08g45170_:AltA_Chr8_28359855_28356360_28359855_28356356_-	Phvul.006G106900_:AltA_Chr06_22325900_22325790_22325900_22325786_-,Phvul.007G120100_:AltA_Chr07_20449884_20450107_20449884_20450111_+	Potri.019G024100_:AltA_Chr19_2745114_2744983_2745114_2744979_-	NA	GSVIVG01026339001_:AltA_chr4_14284562_14284428_14284562_14284424_-
AltA_63_OG1_1002258:	8	AmTr_v1.0_scaffold00096.33_:AltA_AmTr_v1.0_scaffold00096_894213_893972_894213_893079_-	Atha_AT5G14610_:AltA_Chr5_4712191_4712622_4712191_4712949_+	Glyma05g08750_:AltA_Gm05_8634429_8634614_8634429_8634944_+,Glyma09g03560_:AltA_Gm09_2545117_2545250_2545117_2545653_+,Glyma19g00260_:AltA_Gm19_72837_73022_72837_73352_+	Medtr6g005550_:AltA_chr6_819862_819676_819862_819344_-,Medtr2g032630_:AltA_chr2_12280541_12280670_12280541_12281081_+	NA	Phvul.004G011600_:AltA_Chr04_1142745_1142561_1142745_1142232_-	Potri.017G071400_:AltA_Chr17_8219718_8219543_8219718_8219184_-,Potri.001G347100_:AltA_Chr01_35312700_35312876_35312700_35313233_+	Solyc12g035130.1_:AltA_SL2.40ch12_23236095_23236264_23236095_23236613_+	GSVIVG01032442001_:AltA_chr14_27454922_27454687_27454922_27454337_-,GSVIVG01017651001_:AltA_chr5_2391156_2390991_2391156_2390562_-
AltA_64_OG1_1007505:	8	AmTr_v1.0_scaffold00041.186_:AltA_AmTr_v1.0_scaffold00041_3789136_3789222_3789136_3789245_+	Atha_AT2G21150_:AltA_Chr2_9066790_9066873_9066790_9066886_+	Glyma08g04680_:AltA_Gm08_3337942_3337867_3337942_3337844_-,Glyma05g35040_:AltA_Gm05_39179230_39179327_39179230_39179350_+	Medtr8g105120_:AltA_chr8_44332212_44332124_44332212_44332102_-	LOC_Os09g36480_:AltA_Chr9_21052405_21052491_21052405_21052504_+	Phvul.002G320300_:AltA_Chr02_48005849_48005946_48005849_48006402_+,Phvul.002G320300_:AltA_Chr02_48005849_48006402_48005849_48006425_+,Phvul.002G320300_:AltA_Chr02_48005849_48005946_48005849_48006425_+	Potri.004G168400_:AltA_Chr04_18758082_18758184_18758082_18758207_+	NA	GSVIVG01024083001_:AltA_chr3_1271307_1271437_1271307_1271460_+,GSVIVG01024083001_:AltA_chr3_1270787_1271208_1270787_1271235_+
AltA_65_OG1_1011494:	8	AmTr_v1.0_scaffold00069.102_:AltA_AmTr_v1.0_scaffold00069_1967981_1964428_1967981_1964415_-,AmTr_v1.0_scaffold00069.102_:AltA_AmTr_v1.0_scaffold00069_1967981_1966486_1967981_1964428_-,AmTr_v1.0_scaffold00069.102_:AltA_AmTr_v1.0_scaffold00069_1967981_1966486_1967981_1964415_-	NA	Glyma10g38410_:AltA_Gm10_46211615_46210925_46211615_46210912_-	Medtr1g101540_:AltA_chr1_45862257_45861524_45862257_45861511_-	LOC_Os08g43230_:AltA_Chr8_27329841_27329921_27329841_27329935_+	Phvul.003G223700_:AltA_Chr03_44224523_44226280_44224523_44226293_+	Potri.012G133900_:AltA_Chr12_15088909_15088773_15088909_15088760_-	Solyc03g026260.2_:AltA_SL2.40ch03_8084186_8083949_8084186_8083942_-	GSVIVG01010628001_:AltA_chr16_15849204_15850634_15849204_15850647_+,GSVIVG01010628001_:AltA_chr16_15849204_15849312_15849204_15850634_+,GSVIVG01010628001_:AltA_chr16_15849204_15849312_15849204_15850647_+
AltA_66_OG1_1000513:	8	AmTr_v1.0_scaffold00064.41_:AltA_AmTr_v1.0_scaffold00064_1475343_1461785_1475343_1461107_-	NA	Glyma05g33910_:AltA_Gm05_38416672_38417628_38416672_38417647_+,Glyma07g11430_:AltA_Gm07_9610501_9608839_9610501_9608820_-,Glyma09g30810_:AltA_Gm09_37618826_37620462_37618826_37620481_+	Medtr6g079540_:AltA_chr6_30001238_30002389_30001238_30002408_+,Medtr8g107000_:AltA_chr8_45199359_45200511_45199359_45200530_+	LOC_Os06g12590_:AltA_Chr6_6832223_6831553_6832223_6831534_-	Phvul.004G151400_:AltA_Chr04_43245995_43247437_43245995_43247456_+,Phvul.002G328800_:AltA_Chr02_48720005_48720722_48720005_48720741_+	Potri.012G048400_:AltA_Chr12_4518595_4517312_4518595_4517293_-	Solyc06g068980.2_:AltA_SL2.40ch06_39189007_39187677_39189007_39187658_-	GSVIVG01008413001_:AltA_chr17_2341209_2339555_2341209_2339536_-
AltA_68_OG1_1010740:	8	NA	Atha_AT1G71696_:AltA_Chr1_26967556_26967676_26967556_26967699_+	Glyma20g31000_:AltA_Gm20_39666869_39667051_39666869_39667074_+,Glyma10g36590_:AltA_Gm10_44705637_44705452_44705637_44705429_-	Medtr1g097955_:AltA_chr1_44153384_44153222_44153384_44153199_-	LOC_Os06g05240_:AltA_Chr6_2364621_2363960_2364621_2363937_-	Phvul.007G083600_:AltA_Chr07_8267837_8268012_8267837_8268035_+,Phvul.007G083600_:AltA_Chr07_8267837_8267994_8267837_8268012_+,Phvul.007G083600_:AltA_Chr07_8267837_8267994_8267837_8268035_+	Potri.005G197000_:AltA_Chr05_21345223_21345400_21345223_21345424_+	Solyc04g072010.2_:AltA_SL2.40ch04_56666096_56667636_56666096_56667659_+	GSVIVG01001409001_:AltA_chr18_18790082_18790245_18790082_18790268_+
AltA_69_OG1_1008661:	8	AmTr_v1.0_scaffold00002.642_:AltA_AmTr_v1.0_scaffold00002_11108933_11109480_11108933_11109484_+	Atha_AT1G03090_:AltA_Chr1_741065_741148_741065_741509_+,Atha_AT1G03090_:AltA_Chr1_741207_741446_741207_741509_+	Glyma02g16390_:AltA_Gm02_14807975_14808210_14807975_14808214_+	Medtr1g071610_:AltA_chr1_31786774_31788845_31786774_31788849_+,Medtr1g071610_:AltA_chr1_31786774_31787617_31786774_31788849_+,Medtr1g071610_:AltA_chr1_31786774_31787617_31786774_31788845_+	LOC_Os12g41250_:AltA_Chr12_25578564_25578699_25578564_25578703_+	NA	Potri.005G213300_:AltA_Chr05_22645944_22645049_22645944_22645045_-	Solyc09g065540.2_:AltA_SL2.40ch09_59262249_59265696_59262249_59265700_+	GSVIVG01001194001_:AltA_chr7_936355_937425_936355_937429_+
AltA_72_OG1_1006786:	8	AmTr_v1.0_scaffold00080.12_:AltA_AmTr_v1.0_scaffold00080_421200_421331_421200_421349_+	Atha_AT2G25870_:AltA_Chr2_11032479_11032586_11032479_11032590_+	Glyma17g26630_:AltA_Gm17_28000211_28000067_28000211_28000063_-,Glyma14g21790_:AltA_Gm14_25481068_25480917_25481068_25480913_-	Medtr1g007320_:AltA_chr1_275308_275454_275308_275458_+,Medtr1g007320_:AltA_chr1_275308_275440_275308_275458_+,Medtr1g007320_:AltA_chr1_275308_275440_275308_275454_+	LOC_Os01g53720_:AltA_Chr1_30880915_30881019_30880915_30881030_+	Phvul.001G078300_:AltA_Chr01_11668091_11668216_11668091_11668231_+	Potri.018G057500_:AltA_Chr18_6076459_6076632_6076459_6076636_+	NA	GSVIVG01035316001_:AltA_chr4_403974_404123_403974_404127_+
AltA_73_OG1_1007910:	8	AmTr_v1.0_scaffold00025.343_:AltA_AmTr_v1.0_scaffold00025_5093525_5095101_5093525_5095110_+	NA	Glyma14g17040_:AltA_Gm14_18555979_18555270_18555979_18555229_-,Glyma14g17040_:AltA_Gm14_18555979_18555270_18555979_18555218_-,Glyma11g18040_:AltA_Gm11_14489353_14488652_14489353_14488641_-,Glyma14g17040_:AltA_Gm14_18555979_18555229_18555979_18555218_-	Medtr1g010070_:AltA_chr1_1726402_1726857_1726402_1726868_+	LOC_Os02g04500_:AltA_Chr2_1999271_1999877_1999271_1999881_+	Phvul.001G057500_:AltA_Chr01_6727415_6726678_6727415_6726667_-	Potri.005G179700_:AltA_Chr05_19590780_19591831_19590780_19591842_+	Solyc11g005580.1_:AltA_SL2.40ch11_434023_434859_434023_434872_+	GSVIVG01035599001_:AltA_chr4_2615312_2612812_2615312_2612801_-
AltA_75_OG1_1008059:	8	AmTr_v1.0_scaffold00109.133_:AltA_AmTr_v1.0_scaffold00109_1760884_1759910_1760884_1759906_-	Atha_AT3G16200_:AltA_Chr3_5493218_5492772_5493218_5492768_-	Glyma13g43300_:AltA_Gm13_43039637_43040673_43039637_43040677_+,Glyma15g02046_:AltA_Gm15_1374946_1373813_1374946_1373809_-	Medtr2g101480_:AltA_chr2_43629353_43630445_43629353_43630449_+	LOC_Os01g31220_:AltA_Chr1_17070312_17069619_17070312_17069615_-	Phvul.005G169700_:AltA_Chr05_39380364_39379305_39380364_39379301_-	Potri.003G051200_:AltA_Chr03_7539744_7540961_7539744_7540965_+,Potri.001G186200_:AltA_Chr01_16410985_16409140_16410985_16409136_-	NA	GSVIVG01017045001_:AltA_chr9_3744902_3746183_3744902_3746187_+
AltA_78_OG1_1004755:	8	AmTr_v1.0_scaffold00012.139_:AltA_AmTr_v1.0_scaffold00012_3855028_3840281_3855028_3840239_-	Atha_AT3G20320_:AltA_Chr3_7088718_7088591_7088718_7088580_-	Glyma13g03930_:AltA_Gm13_4151777_4150803_4151777_4150792_-,Glyma20g10880_:AltA_Gm20_15232911_15231905_15232911_15231894_-	Medtr5g088340_:AltA_chr5_38339914_38339522_38339914_38339511_-,Medtr3g040090_:AltA_chr3_14035990_14035275_14035990_14035264_-	NA	Phvul.008G205800_:AltA_Chr08_51681119_51681383_51681119_51681394_+	Potri.007G131700_:AltA_Chr07_14609459_14608673_14609459_14608662_-	Solyc02g082030.2_:AltA_SL2.40ch02_40336806_40338147_40336806_40338158_+	GSVIVG01010853001_:AltA_chr5_23359814_23356377_23359814_23356366_-
AltA_79_OG1_1007304:	8	NA	Atha_AT5G42320_:AltA_Chr5_16920614_16920471_16920614_16920452_-	Glyma04g01971_:AltA_Gm04_1350108_1350307_1350108_1350326_+,Glyma06g02070_:AltA_Gm06_1360990_1361166_1360990_1361185_+	Medtr3g115290_:AltA_chr3_53911310_53911120_53911310_53911101_-	LOC_Os02g02710_:AltA_Chr2_1018595_1018833_1018595_1018853_+	Phvul.009G010800_:AltA_Chr09_1771408_1771180_1771408_1771161_-	Potri.002G010800_:AltA_Chr02_632359_632543_632359_632563_+,Potri.005G250300_:AltA_Chr05_25309948_25309762_25309948_25309742_-	Solyc04g082340.2_:AltA_SL2.40ch04_63643522_63643276_63643522_63643256_-	GSVIVG01013360001_:AltA_chr18_982172_981960_982172_981941_-
AltA_80_OG1_1008694:	8	AmTr_v1.0_scaffold00061.204_:AltA_AmTr_v1.0_scaffold00061_3104573_3104647_3104573_3104658_+	Atha_AT2G04270_:AltA_Chr2_1476208_1476286_1476208_1476297_+	Glyma14g36910_:AltA_Gm14_46242646_46242568_46242646_46242557_-,Glyma02g38840_:AltA_Gm02_44186805_44186725_44186805_44186714_-	Medtr5g069430_:AltA_chr5_29436516_29436449_29436516_29436438_-	LOC_Os08g23430_:AltA_Chr8_14175188_14175105_14175188_14175094_-	Phvul.008G190000_:AltA_Chr08_49458688_49458610_49458688_49458599_-	Potri.014G170300_:AltA_Chr14_13621937_13621860_13621937_13621849_-	NA	GSVIVG01030124001_:AltA_chr12_10062962_10062884_10062962_10062873_-
AltA_81_OG1_1006103:	8	AmTr_v1.0_scaffold00057.247_:AltA_AmTr_v1.0_scaffold00057_3908283_3904597_3908283_3904592_-	Atha_AT4G02560_:AltA_Chr4_1126620_1126522_1126620_1126509_-	Glyma03g36970_:AltA_Gm03_43773565_43774270_43773565_43774283_+,Glyma19g39620_:AltA_Gm19_46246445_46247154_46246445_46247167_+	NA	LOC_Os01g70810_:AltA_Chr1_40987420_40987978_40987420_40987983_+	Phvul.001G204600_:AltA_Chr01_46956957_46957634_46956957_46957647_+	Potri.T034400_:AltA_scaffold_36_100596_101971_100596_101984_+	Solyc09g074690.2_:AltA_SL2.40ch09_62018253_62019104_62018253_62019109_+	GSVIVG01010967001_:AltA_chr7_2552418_2551544_2552418_2551531_-
AltA_82_OG1_1009255:	8	NA	Atha_AT1G15200_:AltA_Chr1_5229346_5229231_5229346_5229051_-	Glyma08g19640_:AltA_Gm08_14828507_14828401_14828507_14828197_-,Glyma15g05410_:AltA_Gm15_3827729_3827838_3827729_3828043_+	Medtr2g007800_:AltA_chr2_1146470_1146596_1146470_1146791_+	LOC_Os03g49520_:AltA_Chr3_28187972_28187826_28187972_28187661_-	Phvul.006G211700_:AltA_Chr06_31284231_31284126_31284231_31283922_-	Potri.001G208200_:AltA_Chr01_20869788_20869680_20869788_20869474_-	Solyc01g104560.2_:AltA_SL2.40ch01_84790074_84790317_84790074_84790513_+	GSVIVG01029689001_:AltA_chr12_13106811_13106950_13106811_13107147_+
AltA_83_OG1_1006412:	8	NA	Atha_AT5G04810_:AltA_Chr5_1391519_1391610_1391519_1391618_+	Glyma20g18093_:AltA_Gm20_25230267_25229211_25230267_25229203_-,Glyma10g24045_:AltA_Gm10_30852853_30853949_30852853_30853957_+	Medtr1g048080_:AltA_chr1_18200652_18199308_18200652_18199300_-	LOC_Os04g58780_:AltA_Chr4_34961098_34961319_34961098_34961327_+	Phvul.007G234900_:AltA_Chr07_47563664_47564716_47563664_47564724_+	Potri.010G241300_:AltA_Chr10_21830370_21830761_21830370_21830769_+	Solyc11g006680.1_:AltA_SL2.40ch11_1290848_1290136_1290848_1290128_-	GSVIVG01034651001_:AltA_chr13_13299835_13305866_13299835_13305874_+
AltA_84_OG1_1007238:	8	AmTr_v1.0_scaffold00038.70_:AltA_AmTr_v1.0_scaffold00038_1707333_1707220_1707333_1707215_-	Atha_AT2G41670_:AltA_Chr2_17374946_17375123_17374946_17375128_+	Glyma03g29110_:AltA_Gm03_37055587_37055679_37055587_37055684_+	Medtr7g091320_:AltA_chr7_36059768_36060243_36059768_36060248_+	NA	Phvul.001G130500_:AltA_Chr01_36951911_36952007_36951911_36952012_+	Potri.006G048900_:AltA_Chr06_3513147_3513271_3513147_3513276_+	Solyc04g016050.2_:AltA_SL2.40ch04_6726126_6726024_6726126_6726019_-,Solyc10g080070.1_:AltA_SL2.40ch10_60793775_60793878_60793775_60793883_+	GSVIVG01033255001_:AltA_chr8_22153365_22153241_22153365_22153236_-
AltA_85_OG1_1008909:	8	AmTr_v1.0_scaffold00010.200_:AltA_AmTr_v1.0_scaffold00010_3962938_3962818_3962938_3962811_-	Atha_AT1G78010_:AltA_Chr1_29335260_29335372_29335260_29335379_+	Glyma04g11560_:AltA_Gm04_10001512_10001293_10001512_10001286_-,Glyma06g11131_:AltA_Gm06_8486587_8486335_8486587_8486328_-	Medtr3g073790_:AltA_chr3_33308668_33308955_33308668_33308962_+	LOC_Os08g31460_:AltA_Chr8_19458281_19458862_19458281_19458869_+	Phvul.009G028600_:AltA_Chr09_6352952_6353207_6352952_6353214_+	Potri.002G092600_:AltA_Chr02_6611927_6612113_6611927_6612120_+	Solyc04g072770.2_:AltA_SL2.40ch04_57331190_57332035_57331190_57332042_+	NA
AltA_86_OG1_1007113:	8	AmTr_v1.0_scaffold00012.130_:AltA_AmTr_v1.0_scaffold00012_3593637_3593296_3593637_3593283_-	Atha_AT2G39630_:AltA_Chr2_16523068_16522949_16523068_16522939_-	Glyma02g10150_:AltA_Gm02_8036588_8036704_8036588_8036717_+	Medtr7g026260_:AltA_chr7_8701732_8701624_8701732_8701611_-	NA	Phvul.008G010800_:AltA_Chr08_1028157_1028273_1028157_1028286_+	Potri.010G204000_:AltA_Chr10_19541790_19541911_19541790_19541924_+,Potri.008G055700_:AltA_Chr08_3296473_3296357_3296473_3296344_-	Solyc05g054460.2_:AltA_SL2.40ch05_63534872_63534987_63534872_63535001_+	GSVIVG01016551001_:AltA_chr13_2876929_2877051_2876929_2877064_+
AltA_87_OG1_1005908:	8	AmTr_v1.0_scaffold00001.332_:AltA_AmTr_v1.0_scaffold00001_6788749_6788916_6788749_6788926_+	Atha_AT5G28350_:AltA_Chr5_10323203_10323327_10323203_10323337_+	Glyma18g47050_:AltA_Gm18_56702785_56702916_56702785_56702926_+	Medtr7g078170_:AltA_chr7_29563933_29564083_29563933_29564093_+	NA	Phvul.008G060200_:AltA_Chr08_5403594_5403450_5403594_5403440_-	Potri.002G162000_:AltA_Chr02_12235075_12235231_12235075_12235241_+,Potri.014G087900_:AltA_Chr14_6939330_6939494_6939330_6939504_+	Solyc01g094880.2_:AltA_SL2.40ch01_78044614_78044758_78044614_78044768_+	GSVIVG01026995001_:AltA_chr15_18718439_18718571_18718439_18718581_+
AltA_88_OG1_1009712:	8	AmTr_v1.0_scaffold00058.152_:AltA_AmTr_v1.0_scaffold00058_2666619_2670170_2666619_2670195_+	Atha_AT3G01480_:AltA_Chr3_189627_189713_189627_189741_+	Glyma19g01260_:AltA_Gm19_874357_873534_874357_873501_-,Glyma13g23850_:AltA_Gm13_27162754_27158972_27162754_27158939_-	Medtr6g007607_:AltA_chr6_1670836_1670396_1670836_1670363_-	LOC_Os08g29370_:AltA_Chr8_18021991_18022521_18021991_18022554_+	Phvul.004G017000_:AltA_Chr04_1743773_1742957_1743773_1742924_-	NA	Solyc02g086910.2_:AltA_SL2.40ch02_44080738_44080117_44080738_44080084_-	GSVIVG01032488001_:AltA_chr14_27823137_27822414_27823137_27822381_-
AltA_90_OG1_1011521:	8	AmTr_v1.0_scaffold00077.85_:AltA_AmTr_v1.0_scaffold00077_1248648_1254935_1248648_1254945_+	NA	Glyma02g38340_:AltA_Gm02_43768715_43769693_43768715_43769703_+	Medtr5g067730_:AltA_chr5_28625231_28626374_28625231_28626384_+	LOC_Os05g25780_:AltA_Chr5_14998247_14998689_14998247_14998699_+	Phvul.008G186100_:AltA_Chr08_48942561_48943637_48942561_48943647_+	Potri.019G059400_:AltA_Chr19_9127617_9128165_9127617_9128175_+	Solyc03g095760.2_:AltA_SL2.40ch03_50406211_50405337_50406211_50405327_-	GSVIVG01032660001_:AltA_chr13_1739180_1740324_1739180_1740334_+
AltA_92_OG1_1011058:	8	NA	Atha_AT2G21370_:AltA_Chr2_9139703_9139589_9139703_9139585_-	Glyma11g12040_:AltA_Gm11_8585065_8584913_8585065_8584909_-	Medtr4g071230_:AltA_chr4_26879589_26879779_26879589_26879783_+	LOC_Os07g22650_:AltA_Chr7_12763191_12763468_12763191_12763472_+	Phvul.011G040600_:AltA_Chr11_3507650_3507465_3507650_3507461_-	Potri.009G122300_:AltA_Chr09_10223004_10223957_10223004_10223961_+	Solyc11g042940.1_:AltA_SL2.40ch11_34441607_34442004_34441607_34442008_+	GSVIVG01024202001_:AltA_chr3_366821_367615_366821_367619_+
AltD_10_OG1_1000653:	8	AmTr_v1.0_scaffold00068.128_:AltD_AmTr_v1.0_scaffold00068_2861704_2861569_2861658_2861569_-	Atha_AT3G15354_:AltD_Chr3_5170190_5170071_5170172_5170071_-	Glyma12g35320_:AltD_Gm12_38438173_38438306_38438220_38438306_+,Glyma13g35191_:AltD_Gm13_36674024_36673891_36673977_36673891_-	Medtr2g085210_:AltD_chr2_33254492_33254358_33254443_33254358_-	LOC_Os01g52640_:AltD_Chr1_30261160_30261289_30261183_30261289_+	Phvul.005G071800_:AltD_Chr05_12099346_12099214_12099300_12099214_-	Potri.011G119500_:AltD_Chr11_14487362_14487494_14487408_14487494_+	Solyc07g063120.2_:AltD_SL2.40ch07_62915412_62915282_62915366_62915282_-,Solyc12g013840.1_:AltD_SL2.40ch12_4633877_4634006_4633923_4634006_+	NA
AltD_19_OG1_1002405:	8	AmTr_v1.0_scaffold00009.402_:AltD_AmTr_v1.0_scaffold00009_8863714_8863102_8863341_8863102_-,AmTr_v1.0_scaffold00059.77_:AltD_AmTr_v1.0_scaffold00059_1266604_1266123_1266220_1266123_-,AmTr_v1.0_scaffold00059.77_:AltD_AmTr_v1.0_scaffold00059_1266604_1265958_1266066_1265958_-,AmTr_v1.0_scaffold00059.77_:AltD_AmTr_v1.0_scaffold00059_1266604_1265958_1266187_1265958_-	Atha_AT1G60900_:AltD_Chr1_22425296_22425927_22425674_22425927_+	Glyma06g48231_:AltD_Gm06_50498759_50499385_50499144_50499385_+,Glyma04g43500_:AltD_Gm04_49064345_49063709_49063916_49063709_-,Glyma06g48231_:AltD_Gm06_50498759_50499385_50499187_50499385_+,Glyma04g43500_:AltD_Gm04_49064345_49063709_49063959_49063709_-	Medtr2g013130_:AltD_chr2_3477706_3478282_3478119_3478282_+,Medtr4g031680_:AltD_chr4_10774149_10773514_10773761_10773514_-,Medtr4g031680_:AltD_chr4_10774149_10773514_10773719_10773514_-,Medtr3g005670_:AltD_chr3_310566_309860_310155_309860_-,Medtr4g031680_:AltD_chr4_10774149_10773514_10773713_10773514_-	NA	Phvul.005G001300_:AltD_Chr05_105732_105107_105348_105107_-	Potri.004G040900_:AltD_Chr04_3127728_3127088_3127344_3127088_-,Potri.007G028500_:AltD_Chr07_2136191_2135560_2135757_2135560_-	Solyc02g062920.2_:AltD_SL2.40ch02_29441719_29442324_29442093_29442324_+,Solyc12g008750.1_:AltD_SL2.40ch12_2112040_2112640_2112399_2112640_+,Solyc02g085570.2_:AltD_SL2.40ch02_42981011_42981621_42981379_42981621_+	GSVIVG01018993001_:AltD_chr4_18004859_18005461_18005254_18005461_+,GSVIVG01018993001_:AltD_chr4_18004859_18005470_18005254_18005470_+
AltD_22_OG1_1008615:	8	NA	Atha_AT2G40935_:AltD_Chr2_17083379_17083737_17083444_17083737_+,Atha_AT2G40935_:AltD_Chr2_17083346_17083737_17083444_17083737_+,Atha_AT2G40935_:AltD_Chr2_17083346_17083737_17083379_17083737_+	Glyma01g44060_:AltD_Gm01_54866942_54868137_54866984_54868137_+,Glyma11g01530_:AltD_Gm11_917337_918596_917379_918596_+,Glyma01g44060_:AltD_Gm01_54866984_54868137_54867261_54868137_+,Glyma01g44060_:AltD_Gm01_54866942_54868137_54867261_54868137_+	Medtr5g008240_:AltD_chr5_1712881_1713802_1712933_1713802_+,Medtr5g008240_:AltD_chr5_1712915_1713802_1712933_1713802_+,Medtr5g008240_:AltD_chr5_1712881_1713802_1712915_1713802_+	LOC_Os01g16210_:AltD_Chr1_9175139_9174642_9175087_9174642_-	Phvul.002G036700_:AltD_Chr02_3601000_3600278_3600959_3600278_-	Potri.006G024900_:AltD_Chr06_1726560_1727678_1726622_1727678_+	Solyc10g081410.1_:AltD_SL2.40ch10_61807245_61808172_61807304_61808172_+	GSVIVG01025863001_:AltD_chr8_11082430_11083424_11082485_11083424_+
AltD_23_OG1_1009729:	8	AmTr_v1.0_scaffold00141.14_:AltD_AmTr_v1.0_scaffold00141_588694_568014_588625_568014_-	Atha_AT4G18270_:AltD_Chr4_10100383_10100174_10100341_10100174_-	Glyma15g10171_:AltD_Gm15_7392781_7394045_7392827_7394045_+,Glyma15g10171_:AltD_Gm15_7392785_7394045_7392827_7394045_+,Glyma15g10171_:AltD_Gm15_7392781_7394045_7392785_7394045_+,Glyma13g28871_:AltD_Gm13_31838103_31836764_31838061_31836764_-	Medtr2g019630_:AltD_chr2_6447638_6448652_6448514_6448652_+,Medtr2g019630_:AltD_chr2_6447638_6448652_6447680_6448652_+	NA	Phvul.006G163900_:AltD_Chr06_27487214_27485245_27487210_27485245_-,Phvul.006G163900_:AltD_Chr06_27487210_27485245_27487168_27485245_-,Phvul.006G163900_:AltD_Chr06_27487214_27485245_27487168_27485245_-	Potri.011G080600_:AltD_Chr11_8036137_8035379_8036095_8035379_-	Solyc02g070560.2_:AltD_SL2.40ch02_34878706_34879403_34878748_34879403_+	GSVIVG01021436001_:AltD_chr10_5334281_5332963_5334239_5332963_-
AltD_24_OG1_1004627:	8	AmTr_v1.0_scaffold00094.11_:AltD_AmTr_v1.0_scaffold00094_1439810_1439943_1439821_1439943_+,AmTr_v1.0_scaffold00094.11_:AltD_AmTr_v1.0_scaffold00094_1439810_1439928_1439821_1439928_+	Atha_AT5G53900_:AltD_Chr5_21882591_21882434_21882580_21882434_-	Glyma06g36190_:AltD_Gm06_38273228_38273020_38273217_38273020_-,Glyma12g27400_:AltD_Gm12_30975270_30975078_30975259_30975078_-,Glyma13g34980_:AltD_Gm13_36500823_36501012_36500834_36501012_+	Medtr2g078750_:AltD_chr2_32958945_32959186_32958956_32959186_+	LOC_Os11g25920_:AltD_Chr11_14785995_14787335_14786006_14787335_+	Phvul.005G074200_:AltD_Chr05_12999022_12998824_12999011_12998824_-,Phvul.011G165100_:AltD_Chr11_43326803_43326606_43326792_43326606_-	Potri.011G116400_:AltD_Chr11_14168791_14168947_14168802_14168947_+,Potri.001G397800_:AltD_Chr01_41893895_41894059_41893906_41894059_+	NA	GSVIVG01014299001_:AltD_chr19_2458406_2458591_2458417_2458591_+
AltD_26_OG1_1002166:	8	AmTr_v1.0_scaffold00005.216_:AltD_AmTr_v1.0_scaffold00005_8246148_8245162_8245725_8245162_-,AmTr_v1.0_scaffold00005.216_:AltD_AmTr_v1.0_scaffold00005_8246148_8245162_8245858_8245162_-	Atha_AT5G63120_:AltD_Chr5_25319937_25319414_25319643_25319414_-	Glyma17g09270_:AltD_Gm17_6844911_6845650_6845502_6845650_+,Glyma05g02590_:AltD_Gm05_1971768_1971029_1971176_1971029_-	Medtr4g105100_:AltD_chr4_43546882_43547642_43547505_43547642_+,Medtr4g105100_:AltD_chr4_43546882_43547642_43547285_43547642_+	NA	Phvul.003G204200_:AltD_Chr03_41878797_41878035_41878192_41878035_-	Potri.015G083000_:AltD_Chr15_10732998_10732016_10732428_10732016_-,Potri.012G084600_:AltD_Chr12_11199363_11198302_11198703_11198302_-	Solyc03g112350.2_:AltD_SL2.40ch03_56833670_56835479_56835343_56835479_+	GSVIVG01007665001_:AltD_chr17_10709486_10708646_10708803_10708646_-
AltD_28_OG1_1000305:	8	AmTr_v1.0_scaffold00010.510_:AltD_AmTr_v1.0_scaffold00010_8490944_8489983_8490116_8489983_-,AmTr_v1.0_scaffold00107.42_:AltD_AmTr_v1.0_scaffold00107_2089335_2086328_2089118_2086328_-	Atha_AT5G53180_:AltD_Chr5_21571044_21570228_21570834_21570228_-	NA	Medtr3g090960_:AltD_chr3_41319969_41321066_41320172_41321066_+,Medtr7g011070_:AltD_chr7_2884486_2882248_2882425_2882248_-	LOC_Os01g43170_:AltD_Chr1_24638000_24635957_24637807_24635957_-,LOC_Os08g33830_:AltD_Chr8_21176962_21176257_21176882_21176257_-	Phvul.009G054200_:AltD_Chr09_10085349_10086343_10085543_10086343_+	Potri.004G123300_:AltD_Chr04_11820979_11819909_11820058_11819909_-	Solyc03g007320.2_:AltD_SL2.40ch03_1881284_1882680_1881488_1882680_+	GSVIVG01011438001_:AltD_chr14_29670209_29669302_29669464_29669302_-
AltD_30_OG1_1009493:	8	AmTr_v1.0_scaffold00069.85_:AltD_AmTr_v1.0_scaffold00069_1686671_1686547_1686661_1686547_-	Atha_AT5G52100_:AltD_Chr5_21171016_21171158_21171027_21171158_+	Glyma10g38370_:AltD_Gm10_46157568_46157354_46157557_46157354_-,Glyma20g29480_:AltD_Gm20_38338006_38338219_38338017_38338219_+	Medtr1g101400_:AltD_chr1_45803684_45803494_45803673_45803494_-	NA	Phvul.007G066600_:AltD_Chr07_5956039_5956228_5956050_5956228_+	Potri.015G135400_:AltD_Chr15_14519803_14519654_14519792_14519654_-	Solyc03g026210.2_:AltD_SL2.40ch03_7991269_7991159_7991256_7991159_-	GSVIVG01010618001_:AltD_chr16_15958523_15958665_15958550_15958665_+,GSVIVG01010618001_:AltD_chr16_15958279_15958407_15958290_15958407_+
AltD_31_OG1_1007624:	8	AmTr_v1.0_scaffold00022.200_:AltD_AmTr_v1.0_scaffold00022_3218640_3218226_3218597_3218226_-	NA	Glyma08g15921_:AltD_Gm08_11603880_11603746_11603837_11603746_-,Glyma15g42460_:AltD_Gm15_49896437_49896575_49896480_49896575_+	Medtr3g026250_:AltD_chr3_8080407_8080273_8080364_8080273_-	LOC_Os02g37880_:AltD_Chr2_22895142_22895272_22895185_22895272_+,LOC_Os09g10720_:AltD_Chr9_5849965_5849836_5849922_5849836_-	Phvul.005G063700_:AltD_Chr05_9273380_9273251_9273337_9273251_-	Potri.001G228100_:AltD_Chr01_24007551_24007687_24007594_24007687_+	Solyc01g074010.2_:AltD_SL2.40ch01_70580933_70580799_70580890_70580799_-	GSVIVG01001401001_:AltD_chr13_24284651_24284517_24284608_24284517_-
AltD_32_OG1_1007061:	8	AmTr_v1.0_scaffold00091.59_:AltD_AmTr_v1.0_scaffold00091_2640302_2640150_2640298_2640150_-	Atha_AT4G36980_:AltD_Chr4_17436425_17436286_17436421_17436286_-	Glyma01g39280_:AltD_Gm01_51242624_51242823_51242628_51242823_+,Glyma11g05990_:AltD_Gm11_4229313_4229103_4229309_4229103_-	Medtr5g017430_:AltD_chr5_6361218_6361007_6361214_6361007_-	LOC_Os03g27840_:AltD_Chr3_15988227_15988432_15988231_15988432_+	Phvul.002G018900_:AltD_Chr02_2079886_2079665_2079882_2079665_-	Potri.005G138200_:AltD_Chr05_11454669_11454956_11454673_11454956_+,Potri.007G044100_:AltD_Chr07_3827365_3827597_3827369_3827597_+	Solyc02g090850.2_:AltD_SL2.40ch02_46899694_46899840_46899698_46899840_+	NA
AltD_33_OG1_1001514:	8	AmTr_v1.0_scaffold00033.26_:AltD_AmTr_v1.0_scaffold00033_604705_620174_604731_620174_+	Atha_AT2G14255_:AltD_Chr2_6038340_6039084_6038366_6039084_+	Glyma08g06860_:AltD_Gm08_4917359_4916205_4917333_4916205_-	Medtr4g092760_:AltD_chr4_36785841_36784626_36785815_36784626_-	LOC_Os11g34860_:AltD_Chr11_20428836_20429073_20428985_20429073_+,LOC_Os11g34860_:AltD_Chr11_20428862_20429073_20428985_20429073_+,LOC_Os11g34860_:AltD_Chr11_20428836_20429073_20428862_20429073_+	Phvul.002G216500_:AltD_Chr02_37900298_37903438_37900324_37903438_+	Potri.001G287000_:AltD_Chr01_29311019_29312102_29311045_29312102_+	Solyc01g106440.2_:AltD_SL2.40ch01_86097871_86098018_86097875_86098018_+	NA
AltD_34_OG1_1011496:	8	NA	Atha_AT4G25450_:AltD_Chr4_13012844_13012649_13012818_13012649_-	Glyma09g27213_:AltD_Gm09_33987976_33988317_33988001_33988317_+	Medtr6g465300_:AltD_chr6_23138025_23137783_23137993_23137783_-,Medtr6g465300_:AltD_chr6_23138050_23137783_23137993_23137783_-,Medtr6g465300_:AltD_chr6_23138050_23137783_23138025_23137783_-	LOC_Os07g28090_:AltD_Chr7_16377177_16377433_16377202_16377433_+	Phvul.004G122300_:AltD_Chr04_39363687_39363936_39363707_39363936_+	Potri.015G136700_:AltD_Chr15_14621958_14622220_14621984_14622220_+	Solyc03g026310.2_:AltD_SL2.40ch03_8126958_8127362_8126982_8127362_+	GSVIVG01010634001_:AltD_chr16_15742652_15742388_15742627_15742388_-
AltD_36_OG1_1008586:	8	AmTr_v1.0_scaffold00059.43_:AltD_AmTr_v1.0_scaffold00059_701529_700828_701016_700828_-	Atha_AT3G50670_:AltD_Chr3_18828349_18827439_18827553_18827439_-	Glyma01g38120_:AltD_Gm01_50278717_50280046_50279855_50280046_+,Glyma11g07200_:AltD_Gm11_5030383_5031733_5031542_5031733_+	Medtr8g077840_:AltD_chr8_33134171_33132697_33132886_33132697_-	NA	Phvul.002G029300_:AltD_Chr02_3048216_3049541_3049355_3049541_+	Potri.007G026900_:AltD_Chr07_2050229_2048908_2049090_2048908_-,Potri.005G124300_:AltD_Chr05_9712649_9711307_9711485_9711307_-	Solyc02g085420.2_:AltD_SL2.40ch02_42908225_42906741_42906903_42906741_-	GSVIVG01018981001_:AltD_chr4_18122553_18124006_18123806_18124006_+
AltD_37_OG1_1001501:	8	AmTr_v1.0_scaffold00011.221_:AltD_AmTr_v1.0_scaffold00011_8563197_8562035_8563186_8562035_-	Atha_AT5G45300_:AltD_Chr5_18355618_18355719_18355629_18355719_+	Glyma09g35070_:AltD_Gm09_41301367_41301494_41301378_41301494_+,Glyma01g35500_:AltD_Gm01_47988068_47988195_47988079_47988195_+	Medtr5g026210_:AltD_chr5_10769267_10769129_10769256_10769129_-,Medtr7g077410_:AltD_chr7_29230954_29230372_29230943_29230372_-	LOC_Os02g03690_:AltD_Chr2_1544848_1545199_1544859_1545199_+	Phvul.002G123700_:AltD_Chr02_24978706_24978579_24978695_24978579_-	Potri.003G106500_:AltD_Chr03_13064208_13063341_13064197_13063341_-	Solyc08g005780.2_:AltD_SL2.40ch08_607246_606898_607235_606898_-	NA
AltD_38_OG1_1007130:	8	AmTr_v1.0_scaffold00025.402_:AltD_AmTr_v1.0_scaffold00025_6149413_6147922_6149362_6147922_-	Atha_AT1G03160_:AltD_Chr1_762578_763013_762628_763013_+	Glyma02g16630_:AltD_Gm02_15003008_15003535_15003058_15003535_+,Glyma10g03190_:AltD_Gm10_2311405_2310851_2311355_2310851_-	Medtr1g072270_:AltD_chr1_32069169_32069746_32069219_32069746_+	NA	Phvul.007G172000_:AltD_Chr07_40502867_40502330_40502817_40502330_-	Potri.005G209200_:AltD_Chr05_22324906_22323987_22324856_22323987_-,Potri.002G053300_:AltD_Chr02_3529659_3530358_3529709_3530358_+	Solyc09g065160.2_:AltD_SL2.40ch09_58678025_58677646_58677975_58677646_-	GSVIVG01011085001_:AltD_chr7_1728336_1728010_1728286_1728010_-
AltD_39_OG1_1011134:	8	NA	Atha_AT2G32500_:AltD_Chr2_13796256_13796147_13796242_13796147_-	Glyma05g38050_:AltD_Gm05_41494195_41494080_41494181_41494080_-	Medtr8g096960_:AltD_chr8_40709504_40709615_40709518_40709615_+	LOC_Os03g02020_:AltD_Chr3_637759_637857_637773_637857_+,LOC_Os03g02020_:AltD_Chr3_637759_637873_637773_637873_+	Phvul.002G287200_:AltD_Chr02_45087585_45087699_45087599_45087699_+	Potri.014G154900_:AltD_Chr14_12049423_12049280_12049408_12049280_-	Solyc12g056350.1_:AltD_SL2.40ch12_47666096_47665982_47666082_47665982_-	GSVIVG01019803001_:AltD_chr2_3460287_3460425_3460301_3460425_+
AltD_3_OG1_1003869:	8	AmTr_v1.0_scaffold00145.39_:AltD_AmTr_v1.0_scaffold00145_1186180_1186291_1186208_1186291_+	Atha_AT5G59780_:AltD_Chr5_24083230_24083118_24083198_24083118_-,Atha_AT3G46130_:AltD_Chr3_16945550_16945621_16945582_16945621_+,Atha_AT3G46130_:AltD_Chr3_16945492_16945621_16945550_16945621_+	Glyma15g04620_:AltD_Gm15_3219819_3219966_3219826_3219966_+,Glyma13g40830_:AltD_Gm13_41274838_41274701_41274831_41274701_-	Medtr2g096380_:AltD_chr2_41175158_41175050_41175126_41175050_-,Medtr4g063100_:AltD_chr4_23345661_23345544_23345629_23345544_-,Medtr2g096380_:AltD_chr2_41175165_41175050_41175158_41175050_-,Medtr4g063100_:AltD_chr4_23345629_23344850_23345415_23344850_-,Medtr2g096380_:AltD_chr2_41175165_41175050_41175126_41175050_-	LOC_Os12g37970_:AltD_Chr12_23326723_23326594_23326694_23326594_-,LOC_Os11g47460_:AltD_Chr11_28705062_28704878_28705004_28704878_-,LOC_Os11g47460_:AltD_Chr11_28705004_28704878_28704976_28704878_-,LOC_Os11g47460_:AltD_Chr11_28705062_28704878_28704976_28704878_-	Phvul.005G141200_:AltD_Chr05_37007739_37007222_37007521_37007222_-,Phvul.005G141200_:AltD_Chr05_37007739_37007353_37007521_37007353_-,Phvul.005G141200_:AltD_Chr05_37007966_37007868_37007959_37007868_-	NA	Solyc06g005330.2_:AltD_SL2.40ch06_352624_352492_352591_352492_-,Solyc11g073120.1_:AltD_SL2.40ch11_53297268_53297466_53297383_53297466_+,Solyc11g073120.1_:AltD_SL2.40ch11_53297595_53297980_53297900_53297980_+,Solyc06g005330.2_:AltD_SL2.40ch06_352615_352492_352591_352492_-,Solyc06g005330.2_:AltD_SL2.40ch06_352624_352492_352615_352492_-	GSVIVG01025034001_:AltD_chr6_5104069_5103973_5104041_5103973_-
AltD_40_OG1_1010074:	8	AmTr_v1.0_scaffold00177.16_:AltD_AmTr_v1.0_scaffold00177_328301_326957_328284_326957_-	Atha_AT5G15390_:AltD_Chr5_4996013_4996528_4996026_4996528_+	Glyma08g26320_:AltD_Gm08_20660399_20660927_20660410_20660927_+	Medtr7g012240_:AltD_chr7_3457278_3459271_3457298_3459271_+	NA	Phvul.008G040300_:AltD_Chr08_3380050_3380773_3380070_3380773_+	Potri.004G122300_:AltD_Chr04_11596287_11596396_11596310_11596396_+,Potri.004G121300_:AltD_Chr04_11405820_11405711_11405797_11405711_-	Solyc02g088540.2_:AltD_SL2.40ch02_45171310_45171778_45171327_45171778_+	GSVIVG01011483001_:AltD_chr14_29972117_29973001_29972134_29973001_+
AltD_41_OG1_1009153:	8	AmTr_v1.0_scaffold00046.79_:AltD_AmTr_v1.0_scaffold00046_2175373_2179956_2175380_2179956_+	NA	Glyma08g22840_:AltD_Gm08_17321431_17327254_17321466_17327254_+,Glyma07g03260_:AltD_Gm07_2311707_2311192_2311672_2311192_-	Medtr4g010000_:AltD_chr4_2171436_2171195_2171429_2171195_-	LOC_Os04g55180_:AltD_Chr4_32804651_32804443_32804644_32804443_-	Phvul.010G157100_:AltD_Chr10_42550771_42551365_42550806_42551365_+	Potri.001G201500_:AltD_Chr01_19750720_19749274_19750716_19749274_-	Solyc06g068220.2_:AltD_SL2.40ch06_38654970_38655818_38654977_38655818_+	GSVIVG01017376001_:AltD_chr9_7538932_7541806_7538939_7541806_+
AltD_42_OG1_1010810:	8	NA	Atha_AT5G38510_:AltD_Chr5_15419100_15418859_15419080_15418859_-	Glyma19g06130_:AltD_Gm19_6833603_6832882_6833584_6832882_-,Glyma13g07540_:AltD_Gm13_7721124_7720423_7721105_7720423_-	Medtr0024s0260_:AltD_scaffold0024_115483_115960_115502_115960_+	LOC_Os02g22100_:AltD_Chr2_13159994_13161183_13160424_13161183_+	Phvul.004G063600_:AltD_Chr04_8743084_8742676_8743065_8742676_-	Potri.017G112900_:AltD_Chr17_12841977_12842327_12841996_12842327_+	Solyc02g085760.2_:AltD_SL2.40ch02_43131827_43132054_43131845_43132054_+	GSVIVG01031073001_:AltD_chr14_21840364_21839857_21840345_21839857_-
AltD_43_OG1_1009620:	8	AmTr_v1.0_scaffold00002.387_:AltD_AmTr_v1.0_scaffold00002_6855607_6855292_6855590_6855292_-	Atha_AT5G22830_:AltD_Chr5_7629036_7629365_7629053_7629365_+	Glyma12g30461_:AltD_Gm12_34090014_34089580_34089997_34089580_-,Glyma17g05471_:AltD_Gm17_3804432_3804866_3804449_3804866_+	Medtr2g084565_:AltD_chr2_35752890_35752170_35752873_35752170_-	NA	Phvul.005G128800_:AltD_Chr05_35331760_35332189_35331777_35332189_+	Potri.009G151400_:AltD_Chr09_11896434_11896834_11896451_11896834_+	Solyc11g066660.1_:AltD_SL2.40ch11_49517909_49517499_49517893_49517499_-	GSVIVG01031426001_:AltD_chr6_18734503_18732434_18734487_18732434_-
AltD_44_OG1_1011495:	8	AmTr_v1.0_scaffold00069.103_:AltD_AmTr_v1.0_scaffold00069_1984932_1980204_1984919_1980204_-	Atha_AT3G08950_:AltD_Chr3_2727926_2728362_2727939_2728362_+	Glyma07g18460_:AltD_Gm07_18403522_18404337_18403535_18404337_+	Medtr7g069070_:AltD_chr7_25420922_25421762_25420935_25421762_+	LOC_Os02g06480_:AltD_Chr2_3232319_3231311_3232306_3231311_-	Phvul.008G096600_:AltD_Chr08_10034976_10034159_10034963_10034159_-	Potri.016G118700_:AltD_Chr16_12375271_12374616_12375255_12374616_-	NA	GSVIVG01011183001_:AltD_chr8_7886058_7887100_7886071_7887100_+
AltD_4_OG1_1002069:	8	AmTr_v1.0_scaffold00069.94_:AltD_AmTr_v1.0_scaffold00069_1833119_1831511_1831739_1831511_-	Atha_AT5G52040_:AltD_Chr5_21131186_21132087_21131887_21132087_+,Atha_AT4G25500_:AltD_Chr4_13025273_13026056_13025856_13026056_+	Glyma07g08527_:AltD_Gm07_7115591_7113924_7114096_7113924_-,Glyma03g01920_:AltD_Gm03_1716280_1714530_1714692_1714530_-,Glyma20g29460_:AltD_Gm20_38312991_38314463_38314234_38314463_+	Medtr8g032590_:AltD_chr8_12497598_12495300_12495472_12495300_-,Medtr1g101520_:AltD_chr1_45855540_45854081_45854309_45854081_-	LOC_Os02g03040_:AltD_Chr2_1195963_1194741_1194903_1194741_-	NA	Potri.015G135800_:AltD_Chr15_14574784_14573250_14573443_14573250_-,Potri.012G133600_:AltD_Chr12_15070323_15068803_15069015_15068803_-	Solyc11g072340.1_:AltD_SL2.40ch11_52633442_52634874_52634679_52634874_+,Solyc03g026240.2_:AltD_SL2.40ch03_8059916_8058491_8058720_8058491_-,Solyc01g091750.2_:AltD_SL2.40ch01_77098760_77097892_77098022_77097892_-	GSVIVG01027520001_:AltD_chr15_16006413_16008030_16007814_16008030_+
AltD_4_OG1_1006896:	8	AmTr_v1.0_scaffold00041.79_:AltD_AmTr_v1.0_scaffold00041_1462294_1459816_1459971_1459816_-	Atha_AT2G46610_:AltD_Chr2_19138387_19137681_19137831_19137681_-	Glyma07g05900_:AltD_Gm07_4615203_4616490_4616363_4616490_+	Medtr8g027190_:AltD_chr8_9557514_9558711_9558584_9558711_+	LOC_Os04g02870_:AltD_Chr4_1124657_1123597_1123752_1123597_-	Phvul.010G116100_:AltD_Chr10_38278777_38277480_38277607_38277480_-	NA	Solyc01g096180.2_:AltD_SL2.40ch01_79037428_79035868_79035997_79035868_-	GSVIVG01027193001_:AltD_chr15_17140182_17141707_17141573_17141707_+
ExonS_10_OG1_1002312:	8	NA	Atha_AT3G04610_:ExonS_Chr3_1253574_1253018_1252841_1252403_-,Atha_AT3G04610_:ExonS_Chr3_1253574_1253018_1252894_1252403_-	Glyma19g34470_:ExonS_Gm19_42068295_42068752_42068907_42069387_+,Glyma10g03910_:ExonS_Gm10_2912625_2913976_2914139_2914751_+,Glyma10g03910_:ExonS_Gm10_2912625_2913318_2914139_2914751_+,Glyma03g40840_:ExonS_Gm03_46471377_46472994_46473164_46474680_+,Glyma19g43540_:ExonS_Gm19_49167424_49168366_49168536_49170083_+,Glyma02g15850_:ExonS_Gm02_14334072_14333379_14332558_14331962_-	Medtr7g115340_:ExonS_chr7_47649859_47650693_47650862_47652129_+,Medtr1g070380_:ExonS_chr1_31148109_31147510_31147344_31146728_-	LOC_Os03g42900_:ExonS_Chr3_23926851_23928339_23928497_23929449_+,LOC_Os12g40560_:ExonS_Chr12_25092939_25094294_25094458_25095556_+	Phvul.001G157800_:ExonS_Chr01_41634938_41635393_41635544_41635999_+,Phvul.006G103100_:ExonS_Chr06_21950477_21951447_21951598_21953016_+	Potri.005G056100_:ExonS_Chr05_3959628_3960792_3960968_3961729_+	Solyc09g066120.2_:ExonS_SL2.40ch09_60118544_60120468_60120639_60121556_+	GSVIVG01000758001_:ExonS_chr7_463818_464640_464808_467038_+,GSVIVG01036237001_:ExonS_chr14_8312938_8311737_8311559_8309501_-
ExonS_13_OG1_1000988:	8	NA	Atha_AT3G12130_:ExonS_Chr3_3866328_3865647_3865587_3865092_-,Atha_AT5G06770_:ExonS_Chr5_2092709_2092166_2092106_2091519_-	Glyma03g30020_:ExonS_Gm03_38014103_38014842_38014902_38016585_+,Glyma19g32910_:ExonS_Gm19_40606738_40607461_40607521_40608832_+,Glyma20g39160_:ExonS_Gm20_46568816_46568336_46568276_46564641_-,Glyma02g29360_:ExonS_Gm02_30881993_30881276_30881216_30877882_-,Glyma03g30030_:ExonS_Gm03_38025361_38026057_38026117_38027765_+,Glyma10g44330_:ExonS_Gm10_50750601_50750191_50750131_50747020_-	Medtr1g053960_:ExonS_chr1_22947385_22948333_22948387_22950034_+,Medtr7g093130_:ExonS_chr7_36981948_36982693_36982753_36984837_+	LOC_Os04g57010_:ExonS_Chr4_33983178_33984134_33984194_33985137_+,LOC_Os02g10080_:ExonS_Chr2_5251278_5251861_5251921_5252786_+,LOC_Os06g41384_:ExonS_Chr6_24811765_24811117_24811057_24809897_-	Phvul.001G141900_:ExonS_Chr01_39107383_39107782_39107842_39109221_+,Phvul.007G002700_:ExonS_Chr07_186794_187363_187423_190519_+	Potri.T111100_:ExonS_scaffold_170_55127_56454_56514_57550_+,Potri.016G046600_:ExonS_Chr16_2937758_2936427_2936367_2935333_-,Potri.001G013200_:ExonS_Chr01_895762_894877_894817_892588_-,Potri.003G213200_:ExonS_Chr03_21113004_21113890_21113950_21116352_+	Solyc10g078750.1_:ExonS_SL2.40ch10_59800255_59800998_59801058_59802521_+	GSVIVG01025360001_:ExonS_chr6_1545616_1543819_1543759_1539535_-,GSVIVG01033508001_:ExonS_chr8_20182217_20183103_20183163_20188067_+
ExonS_14_OG1_1001159:	8	NA	Atha_AT2G28550_:ExonS_Chr2_12227120_12227013_12226969_12226861_-	Glyma15g04930_:ExonS_Gm15_3511627_3511941_3511985_3512101_+,Glyma13g40470_:ExonS_Gm13_40985528_40985206_40985162_40985046_-,Glyma11g15650_:ExonS_Gm11_11321137_11321351_11321395_11321510_+,Glyma12g07800_:ExonS_Gm12_5420050_5419836_5419792_5419678_-	Medtr4g061200_:ExonS_chr4_22616470_22616222_22616178_22616060_-,Medtr7g100590_:ExonS_chr7_40512583_40512725_40512769_40512904_+,Medtr2g093060_:ExonS_chr2_39644916_39645207_39645251_39645365_+	LOC_Os05g03040_:ExonS_Chr5_1158659_1158426_1158382_1158206_-	Phvul.011G071100_:ExonS_Chr11_6339953_6340190_6340234_6340347_+,Phvul.005G138300_:ExonS_Chr05_36717065_36716768_36716724_36716608_-	Potri.010G216200_:ExonS_Chr10_20334856_20335041_20335085_20335192_+,Potri.008G045300_:ExonS_Chr08_2605033_2604833_2604789_2604682_-,Potri.006G132400_:ExonS_Chr06_10883263_10883032_10882988_10882875_-,Potri.016G084500_:ExonS_Chr16_6599922_6600150_6600194_6600308_+	Solyc09g007260.2_:ExonS_SL2.40ch09_858200_858321_858365_858460_+,Solyc06g075510.2_:ExonS_SL2.40ch06_43257257_43257093_43257049_43256937_-,Solyc11g072600.1_:ExonS_SL2.40ch11_52859071_52858784_52858740_52858634_-	GSVIVG01016352001_:ExonS_chr13_4721528_4721747_4721791_4721904_+,GSVIVG01025100001_:ExonS_chr6_4496809_4496522_4496505_4496390_-,GSVIVG01025100001_:ExonS_chr6_4496809_4496549_4496505_4496390_-
ExonS_15_OG1_1006930:	8	AmTr_v1.0_scaffold00142.40_:ExonS_AmTr_v1.0_scaffold00142_772214_770907_770843_767723_-,AmTr_v1.0_scaffold00142.40_:ExonS_AmTr_v1.0_scaffold00142_772214_770694_770630_767723_-	Atha_AT3G24360_:ExonS_Chr3_8842412_8842239_8841906_8841536_-,Atha_AT3G24360_:ExonS_Chr3_8842412_8842239_8842175_8841536_-,Atha_AT3G24360_:ExonS_Chr3_8842412_8841958_8841906_8841536_-	Glyma05g35260_:ExonS_Gm05_39338677_39338498_39338434_39336062_-,Glyma08g04460_:ExonS_Gm08_3150478_3150658_3150722_3152512_+,Glyma05g35260_:ExonS_Gm05_39338677_39338217_39338165_39336062_-	Medtr8g103840_:ExonS_chr8_43701137_43701318_43701382_43702246_+,Medtr8g103840_:ExonS_chr8_43701137_43701600_43701652_43702246_+	LOC_Os06g39344_:ExonS_Chr6_23345096_23345221_23345285_23346883_+,LOC_Os06g39344_:ExonS_Chr6_23345096_23345443_23345495_23346883_+,LOC_Os06g39344_:ExonS_Chr6_23345096_23345221_23345495_23346883_+	Phvul.002G314900_:ExonS_Chr02_47564403_47564597_47564661_47566429_+,Phvul.002G314900_:ExonS_Chr02_47564403_47564884_47564936_47566429_+	Potri.006G155700_:ExonS_Chr06_14062333_14062415_14062479_14063852_+	NA	GSVIVG01015428001_:ExonS_chr11_3580213_3580414_3580478_3583107_+,GSVIVG01015428001_:ExonS_chr11_3580213_3580690_3580742_3583107_+
ExonS_16_OG1_1004233:	8	AmTr_v1.0_scaffold00071.194_:ExonS_AmTr_v1.0_scaffold00071_3210151_3208959_3208808_3208507_-,AmTr_v1.0_scaffold00071.194_:ExonS_AmTr_v1.0_scaffold00071_3210151_3208985_3208808_3208507_-,AmTr_v1.0_scaffold00071.194_:ExonS_AmTr_v1.0_scaffold00071_3210151_3208959_3208808_3208612_-,AmTr_v1.0_scaffold00071.121_:ExonS_AmTr_v1.0_scaffold00071_1909683_1913645_1913808_1914109_+,AmTr_v1.0_scaffold00071.121…	Atha_AT1G72050_:ExonS_Chr1_27115491_27115642_27115816_27115915_+	Glyma02g46236_:ExonS_Gm02_50256461_50256668_50256857_50256971_+,Glyma02g46270_:ExonS_Gm02_50280167_50280374_50280563_50280677_+	NA	LOC_Os05g03020_:ExonS_Chr5_1142711_1143554_1143689_1144032_+,LOC_Os02g02424_:ExonS_Chr2_856891_856707_856560_855315_-,LOC_Os02g02424_:ExonS_Chr2_856891_856707_855495_855315_-	Phvul.008G270400_:ExonS_Chr08_58040523_58040701_58040888_58040991_+	Potri.013G108600_:ExonS_Chr13_12200337_12200493_12200672_12200777_+,Potri.019G081100_:ExonS_Chr19_11457016_11457193_11457369_11457473_+	Solyc10g077110.1_:ExonS_SL2.40ch10_59317868_59317983_59318070_59318311_+,Solyc10g077110.1_:ExonS_SL2.40ch10_59317868_59317983_59318066_59318311_+	GSVIVG01025855001_:ExonS_chr8_11204905_11204525_11204344_11204232_-
ExonS_18_OG1_1007320:	8	NA	Atha_AT3G20430_:ExonS_Chr3_7121974_7122083_7122161_7122274_+,Atha_AT3G20430_:ExonS_Chr3_7121974_7122063_7122142_7122507_+,Atha_AT3G20430_:ExonS_Chr3_7122161_7122274_7122411_7122507_+,Atha_AT3G20430_:ExonS_Chr3_7121974_7122083_7122411_7122507_+	Glyma14g10633_:ExonS_Gm14_8839225_8840078_8840162_8840769_+,Glyma04g05241_:ExonS_Gm04_3995497_3994465_3994372_3992605_-,Glyma06g05360_:ExonS_Gm06_3825890_3826717_3826809_3828652_+,Glyma14g10633_:ExonS_Gm14_8839225_8840078_8840430_8840769_+	Medtr1g016630_:ExonS_chr1_4481753_4481316_4480792_4479163_-,Medtr1g016630_:ExonS_chr1_4481753_4481316_4480991_4479163_-,Medtr1g016630_:ExonS_chr1_4481753_4481316_4481221_4479163_-	LOC_Os01g37842_:ExonS_Chr1_21182530_21182758_21182864_21183078_+	Phvul.009G076200_:ExonS_Chr09_12541403_12542280_12542352_12543134_+	Potri.006G232800_:ExonS_Chr06_24269732_24269101_24269008_24268406_-	Solyc04g080350.2_:ExonS_SL2.40ch04_62155856_62156405_62156705_62157074_+	GSVIVG01035344001_:ExonS_chr4_655593_656793_657168_657845_+,GSVIVG01035344001_:ExonS_chr4_655593_656793_656889_657845_+
ExonS_19_OG1_1008736:	8	AmTr_v1.0_scaffold00014.80_:ExonS_AmTr_v1.0_scaffold00014_4500966_4501131_4501211_4501478_+	Atha_AT5G55100_:ExonS_Chr5_22364075_22363935_22363733_22363626_-,Atha_AT5G55100_:ExonS_Chr5_22364075_22363935_22363850_22363626_-,Atha_AT5G55100_:ExonS_Chr5_22364075_22363976_22363850_22363626_-	Glyma14g02450_:ExonS_Gm14_1490999_1490846_1490684_1490472_-,Glyma02g46260_:ExonS_Gm02_50274399_50274551_50274642_50274898_+,Glyma14g02450_:ExonS_Gm14_1490999_1490846_1490755_1490472_-	Medtr5g093560_:ExonS_chr5_40850924_40851012_40851103_40851415_+,Medtr5g093560_:ExonS_chr5_40850924_40851069_40851103_40851415_+	LOC_Os01g50320_:ExonS_Chr1_28887074_28887240_28887318_28887496_+	Phvul.008G270300_:ExonS_Chr08_58035220_58035372_58035463_58035750_+,Phvul.008G270300_:ExonS_Chr08_58035220_58035372_58035407_58035750_+	Potri.001G356800_:ExonS_Chr01_36536495_36536648_36536734_36536971_+	NA	GSVIVG01037687001_:ExonS_chr19_6896615_6896447_6896355_6896061_-
ExonS_20_OG1_1007247:	8	AmTr_v1.0_scaffold00039.208_:ExonS_AmTr_v1.0_scaffold00039_4782464_4782830_4782913_4783080_+,AmTr_v1.0_scaffold00039.208_:ExonS_AmTr_v1.0_scaffold00039_4782464_4782533_4782913_4783080_+	Atha_AT1G04080_:ExonS_Chr1_1052775_1053096_1053187_1053327_+	Glyma03g32410_:ExonS_Gm03_40156437_40156835_40156911_40157072_+,Glyma19g35140_:ExonS_Gm19_42696565_42696651_42697036_42697195_+,Glyma19g35140_:ExonS_Gm19_42696565_42696960_42697036_42697195_+	Medtr7g098430_:ExonS_chr7_39396357_39396460_39396817_39396969_+,Medtr7g098430_:ExonS_chr7_39396357_39396742_39396817_39396969_+	NA	Phvul.001G164500_:ExonS_Chr01_42524525_42524918_42524994_42525152_+,Phvul.001G164500_:ExonS_Chr01_42524525_42524645_42524994_42525152_+	Potri.002G257100_:ExonS_Chr02_24599780_24599665_24599314_24599156_-,Potri.002G257100_:ExonS_Chr02_24599780_24599651_24599314_24599156_-	Solyc09g064590.2_:ExonS_SL2.40ch09_57505376_57505686_57505845_57505993_+	GSVIVG01028423001_:ExonS_chr7_7410608_7410742_7411085_7411259_+
ExonS_22_OG1_1005934:	8	AmTr_v1.0_scaffold00061.77_:ExonS_AmTr_v1.0_scaffold00061_1237790_1233709_1233564_1230305_-	Atha_AT4G26480_:ExonS_Chr4_13374883_13374272_13374133_13373655_-,Atha_AT5G56140_:ExonS_Chr5_22726252_22726610_22726755_22727168_+	Glyma06g48070_:ExonS_Gm06_50389785_50385739_50385594_50384848_-,Glyma04g12370_:ExonS_Gm04_11451511_11455432_11455577_11456340_+	NA	LOC_Os02g49080_:ExonS_Chr2_30011891_30013170_30013318_30014088_+	Phvul.005G003500_:ExonS_Chr05_264439_268516_268661_269416_+	Potri.001G471000_:ExonS_Chr01_50251989_50253635_50254358_50255205_+,Potri.001G471000_:ExonS_Chr01_50251989_50254213_50254358_50255205_+,Potri.011G168000_:ExonS_Chr11_18352214_18354469_18354614_18355467_+	Solyc07g066070.2_:ExonS_SL2.40ch07_64823435_64825351_64825496_64826338_+	GSVIVG01014762001_:ExonS_chr19_9382049_9379884_9379739_9378808_-
ExonS_23_OG1_1009443:	8	AmTr_v1.0_scaffold00003.122_:ExonS_AmTr_v1.0_scaffold00003_2221616_2219418_2219182_2213208_-,AmTr_v1.0_scaffold00003.122_:ExonS_AmTr_v1.0_scaffold00003_2221616_2219418_2219274_2213208_-	Atha_AT5G26680_:ExonS_Chr5_9312661_9312304_9312086_9311956_-,Atha_AT5G26680_:ExonS_Chr5_9312661_9312304_9312107_9311956_-	Glyma20g22190_:ExonS_Gm20_32110979_32110410_32110224_32109264_-,Glyma10g28200_:ExonS_Gm10_36986290_36985696_36985509_36984783_-	Medtr1g085130_:ExonS_chr1_38005123_38005799_38005987_38008095_+	NA	Phvul.007G206500_:ExonS_Chr07_44577206_44577818_44578003_44578860_+	Potri.013G000700_:ExonS_Chr13_46240_44200_44010_43533_-	Solyc01g102370.2_:ExonS_SL2.40ch01_82967184_82967984_82968149_82969006_+	GSVIVG01031344001_:ExonS_chr14_175038_174040_173853_172921_-
IntronR_101_OG1_1000275:	8	AmTr_v1.0_scaffold00023.237_:IntronR_AmTr_v1.0_scaffold00023_6310125_6310366_+,AmTr_v1.0_scaffold00058.238_:IntronR_AmTr_v1.0_scaffold00058_4401240_4402005_+,AmTr_v1.0_scaffold00058.238_:IntronR_AmTr_v1.0_scaffold00058_4401240_4401910_+	Atha_AT4G11330_:IntronR_Chr4_6893596_6893673_+,Atha_AT1G01560_:IntronR_Chr1_203943_204029_+	Glyma11g15700_:IntronR_Gm11_11372219_11372360_+	Medtr4g061130_:IntronR_chr4_22571169_22571041_-	LOC_Os03g17700_:IntronR_Chr3_9848617_9848086_-	Phvul.011G071400_:IntronR_Chr11_6387648_6387799_+	Potri.009G066100_:IntronR_Chr09_6654982_6655348_+,Potri.014G088500_:IntronR_Chr14_6980977_6980556_-	NA	GSVIVG01025091001_:IntronR_chr6_4584342_4584432_+,GSVIVG01025105001_:IntronR_chr6_4434157_4433422_-
IntronR_102_OG1_1002069:	8	AmTr_v1.0_scaffold00069.94_:IntronR_AmTr_v1.0_scaffold00069_1833119_1831511_-	Atha_AT5G52040_:IntronR_Chr5_21131186_21132087_+,Atha_AT4G25500_:IntronR_Chr4_13025273_13026056_+	Glyma20g29460_:IntronR_Gm20_38312991_38314463_+,Glyma07g08527_:IntronR_Gm07_7115591_7113924_-,Glyma10g38400_:IntronR_Gm10_46205712_46204258_-,Glyma07g08527_:IntronR_Gm07_7115591_7113900_-	Medtr1g101520_:IntronR_chr1_45855540_45854081_-,Medtr8g032590_:IntronR_chr8_12497598_12495300_-	LOC_Os02g03040_:IntronR_Chr2_1195963_1194741_-	NA	Potri.012G133600_:IntronR_Chr12_15070323_15068803_-	Solyc11g072340.1_:IntronR_SL2.40ch11_52633442_52634874_+,Solyc03g026240.2_:IntronR_SL2.40ch03_8059916_8058491_-	GSVIVG01027520001_:IntronR_chr15_16006413_16008030_+
IntronR_102_OG1_1006896:	8	AmTr_v1.0_scaffold00041.79_:IntronR_AmTr_v1.0_scaffold00041_1462294_1459816_-	Atha_AT2G46610_:IntronR_Chr2_19138387_19137681_-	Glyma07g05900_:IntronR_Gm07_4615203_4616490_+	Medtr8g027190_:IntronR_chr8_9557514_9558711_+	LOC_Os04g02870_:IntronR_Chr4_1124657_1123597_-	Phvul.010G116100_:IntronR_Chr10_38278777_38277480_-	NA	Solyc01g096180.2_:IntronR_SL2.40ch01_79037428_79035868_-	GSVIVG01027193001_:IntronR_chr15_17140182_17141707_+
IntronR_108_OG1_1000006:	8	AmTr_v1.0_scaffold00129.98_:IntronR_AmTr_v1.0_scaffold00129_1607309_1603568_-	NA	Glyma11g11940_:IntronR_Gm11_8514210_8513431_-,Glyma11g11940_:IntronR_Gm11_8514210_8513450_-,Glyma05g28370_:IntronR_Gm05_34199740_34199828_+	Medtr8g083220_:IntronR_chr8_35083324_35083681_+,Medtr8g083220_:IntronR_chr8_35083363_35083681_+	LOC_Os09g36110_:IntronR_Chr9_20796121_20796211_+,LOC_Os09g36110_:IntronR_Chr9_20796308_20796383_+	Phvul.011G012100_:IntronR_Chr11_945339_945254_-	Potri.001G450600_:IntronR_Chr01_48478732_48478807_+	Solyc03g044150.2_:IntronR_SL2.40ch03_12192093_12192012_-	GSVIVG01019687001_:IntronR_chr2_2471788_2471868_+,GSVIVG01019687001_:IntronR_chr2_2471959_2472036_+
IntronR_109_OG1_1002885:	8	AmTr_v1.0_scaffold00023.165_:IntronR_AmTr_v1.0_scaffold00023_4516777_4516660_-	Atha_AT5G02810_:IntronR_Chr5_640889_640755_-	Glyma10g05520_:IntronR_Gm10_4308776_4308664_-	Medtr1g067110_:IntronR_chr1_28873675_28873785_+,Medtr4g061360_:IntronR_chr4_22685716_22685819_+	LOC_Os07g49460_:IntronR_Chr7_29623315_29623426_+	NA	Potri.010G215200_:IntronR_Chr10_20250257_20250148_-	Solyc04g049670.2_:IntronR_SL2.40ch04_42003857_42003746_-	GSVIVG01032644001_:IntronR_chr13_1876760_1876874_+,GSVIVG01025088001_:IntronR_chr6_4613394_4613505_+
IntronR_121_OG1_1000025:	8	AmTr_v1.0_scaffold00056.228_:IntronR_AmTr_v1.0_scaffold00056_4627438_4627954_+,AmTr_v1.0_scaffold00149.13_:IntronR_AmTr_v1.0_scaffold00149_302814_303132_+,AmTr_v1.0_scaffold00053.36_:IntronR_AmTr_v1.0_scaffold00053_738034_738167_+,AmTr_v1.0_scaffold00045.309_:IntronR_AmTr_v1.0_scaffold00045_4391206_4391771_+	Atha_AT3G13080_:IntronR_Chr3_4197654_4197538_-,Atha_AT1G30420_:IntronR_Chr1_10754684_10754778_+	NA	Medtr8g015980_:IntronR_chr8_5289057_5288955_-,Medtr0019s0020_:IntronR_scaffold0019_6462_6256_-	LOC_Os04g49890_:IntronR_Chr4_29747363_29747547_+	Phvul.002G176600_:IntronR_Chr02_32751002_32750831_-	Potri.001G362300_:IntronR_Chr01_37470980_37470750_-	Solyc08g081890.2_:IntronR_SL2.40ch08_61974581_61974301_-	GSVIVG01019473001_:IntronR_chr2_919744_919597_-,GSVIVG01019476001_:IntronR_chr2_956630_956484_-,GSVIVG01010326001_:IntronR_chr1_19530182_19530447_+,GSVIVG01019469001_:IntronR_chr2_890403_890259_-,GSVIVG01014632001_:IntronR_chr19_7979836_7979131_-,GSVIVG01018403001_:IntronR_chr15_9667347_9667794_+
IntronR_123_OG1_1000221:	8	AmTr_v1.0_scaffold00002.582_:IntronR_AmTr_v1.0_scaffold00002_10159016_10159367_+	Atha_AT1G60680_:IntronR_Chr1_22348232_22348162_-,Atha_AT1G10810_:IntronR_Chr1_3600326_3600422_+,Atha_AT1G10810_:IntronR_Chr1_3600134_3600224_+,Atha_AT1G60750_:IntronR_Chr1_22362730_22362631_-	Glyma03g40860_:IntronR_Gm03_46483915_46483639_-	Medtr1g102750_:IntronR_chr1_46438407_46438580_+,Medtr7g115010_:IntronR_chr7_47486024_47485739_-	LOC_Os10g28320_:IntronR_Chr10_14734238_14734355_+	Phvul.006G103400_:IntronR_Chr06_21980553_21980262_-	NA	Solyc09g082730.2_:IntronR_SL2.40ch09_63822067_63821572_-	GSVIVG01021812001_:IntronR_chr14_7052753_7052587_-,GSVIVG01031651001_:IntronR_chr5_19609362_19609277_-,GSVIVG01021818001_:IntronR_chr14_6984083_6983917_-
IntronR_124_OG1_1000626:	8	AmTr_v1.0_scaffold00056.149_:IntronR_AmTr_v1.0_scaffold00056_2746542_2746730_+,AmTr_v1.0_scaffold00044.219_:IntronR_AmTr_v1.0_scaffold00044_3999826_4000046_+	Atha_AT2G25850_:IntronR_Chr2_11028697_11028615_-,Atha_AT2G25850_:IntronR_Chr2_11028553_11028469_-	Glyma06g09310_:IntronR_Gm06_6853425_6853325_-	Medtr3g110375_:IntronR_chr3_51558791_51558694_-,Medtr8g014560_:IntronR_chr8_4591030_4590927_-	LOC_Os06g21470_:IntronR_Chr6_12405740_12405866_+	Phvul.009G112300_:IntronR_Chr09_16820251_16820151_-,Phvul.002G325900_:IntronR_Chr02_48442367_48442256_-,Phvul.002G325900_:IntronR_Chr02_48442486_48442256_-	Potri.015G043200_:IntronR_Chr15_4116647_4116751_+	Solyc12g095890.1_:IntronR_SL2.40ch12_63341878_63342056_+,Solyc12g095890.1_:IntronR_SL2.40ch12_63341747_63341816_+	NA
IntronR_13_OG1_1001296:	8	AmTr_v1.0_scaffold00002.514_:IntronR_AmTr_v1.0_scaffold00002_8795846_8795950_+,AmTr_v1.0_scaffold00002.514_:IntronR_AmTr_v1.0_scaffold00002_8795846_8795934_+	Atha_AT1G04240_:IntronR_Chr1_1128744_1128639_-	NA	Medtr1g040675_:IntronR_chr1_15064228_15064538_+,Medtr1g040675_:IntronR_chr1_15064637_15065269_+	LOC_Os03g43410_:IntronR_Chr3_24213378_24213488_+	Phvul.007G176700_:IntronR_Chr07_41297975_41298088_+	Potri.013G041300_:IntronR_Chr13_2894529_2894391_-,Potri.005G053800_:IntronR_Chr05_3844448_3844333_-,Potri.005G218200_:IntronR_Chr05_23048612_23048523_-,Potri.002G045000_:IntronR_Chr02_2868290_2868392_+	Solyc09g065850.2_:IntronR_SL2.40ch09_59713890_59713796_-,Solyc09g083280.2_:IntronR_SL2.40ch09_64331336_64331206_-,Solyc06g053840.2_:IntronR_SL2.40ch06_33206035_33206120_+	GSVIVG01021779001_:IntronR_chr14_7536973_7536870_-,GSVIVG01000720001_:IntronR_chr7_166078_165977_-,GSVIVG01018099001_:IntronR_chr5_6536587_6536496_-,GSVIVG01021779001_:IntronR_chr14_7536771_7536678_-
IntronR_140_OG1_1000000:	8	AmTr_v1.0_scaffold00001.586_:IntronR_AmTr_v1.0_scaffold00001_15538794_15538363_-,AmTr_v1.0_scaffold00001.586_:IntronR_AmTr_v1.0_scaffold00001_15538794_15538380_-,AmTr_v1.0_scaffold00001.586_:IntronR_AmTr_v1.0_scaffold00001_15538794_15538341_-	Atha_AT4G16990_:IntronR_Chr4_9560612_9561097_+,Atha_AT4G14370_:IntronR_Chr4_8282920_8282818_-,Atha_AT5G40910_:IntronR_Chr5_16396001_16396098_+,Atha_AT1G63750_:IntronR_Chr1_23651424_23652247_+,Atha_AT5G17880_:IntronR_Chr5_5912615_5912538_-,Atha_AT1G63880_:IntronR_Chr1_23715575_23715315_-,Atha_AT5G46470_:IntronR_Chr5_18849609_18849687_+,Atha_AT1G56540_:IntronR_Chr1_21182139_21182265_+,Atha_AT5G1837…	Glyma06g40780_:IntronR_Gm06_43971628_43971359_-,Glyma06g40710_:IntronR_Gm06_43886230_43885953_-,Glyma06g41896_:IntronR_Gm06_45159395_45159302_-,Glyma06g41896_:IntronR_Gm06_45159395_45159308_-,Glyma16g10080_:IntronR_Gm16_10189210_10189079_-,Glyma16g33910_:IntronR_Gm16_36660962_36660821_-,Glyma06g41896_:IntronR_Gm06_45159643_45159457_-,Glyma12g16450_:IntronR_Gm12_15730754_15730983_+,Glyma06g41880_:…	Medtr7g025250_:IntronR_chr7_8374030_8373929_-,Medtr6g074650_:IntronR_chr6_27604549_27604309_-,Medtr2g040370_:IntronR_chr2_17712291_17712865_+,Medtr3g058840_:IntronR_chr3_23455788_23455358_-,Medtr6g087850_:IntronR_chr6_33060005_33059815_-,Medtr4g021095_:IntronR_chr4_6811039_6811414_+,Medtr3g058740_:IntronR_chr3_23406503_23405949_-,Medtr6g072510_:IntronR_chr6_26849000_26849450_+,Medtr4g021023_:Intr…	NA	Phvul.010G029000_:IntronR_Chr10_4252787_4252707_-,Phvul.010G029600_:IntronR_Chr10_4368942_4368864_-,Phvul.010G027100_:IntronR_Chr10_3963393_3963302_-,Phvul.010G025200_:IntronR_Chr10_3751496_3751666_+,Phvul.010G054200_:IntronR_Chr10_8568641_8568711_+,Phvul.010G026000_:IntronR_Chr10_3852033_3852213_+,Phvul.010G026600_:IntronR_Chr10_3914458_3914378_-,Phvul.010G029700_:IntronR_Chr10_4378923_4378754_-…	Potri.008G220200_:IntronR_Chr08_18453948_18453870_-,Potri.012G135700_:IntronR_Chr12_15180754_15180892_+	Solyc11g013750.1_:IntronR_SL2.40ch11_7101389_7102358_+,Solyc01g113620.1_:IntronR_SL2.40ch01_82316215_82316457_+,Solyc02g032200.2_:IntronR_SL2.40ch02_18711911_18711986_+,Solyc01g113620.1_:IntronR_SL2.40ch01_82316215_82316556_+	GSVIVG01025918001_:IntronR_chr18_27245376_27245811_+
IntronR_141_OG1_1000000:	8	AmTr_v1.0_scaffold00109.130_:IntronR_AmTr_v1.0_scaffold00109_1719429_1719567_+,AmTr_v1.0_scaffold00044.97_:IntronR_AmTr_v1.0_scaffold00044_1555716_1555842_+,AmTr_v1.0_scaffold00012.167_:IntronR_AmTr_v1.0_scaffold00012_4537450_4537277_-,AmTr_v1.0_scaffold00052.68_:IntronR_AmTr_v1.0_scaffold00052_2445603_2445435_-,AmTr_v1.0_scaffold00085.80_:IntronR_AmTr_v1.0_scaffold00085_1688762_1688937_+,AmTr_v1…	Atha_AT5G45060_:IntronR_Chr5_18183927_18184028_+,Atha_AT5G46270_:IntronR_Chr5_18767184_18767055_-,Atha_AT5G46470_:IntronR_Chr5_18844378_18844496_+,Atha_AT1G31540_:IntronR_Chr1_11292041_11291913_-,Atha_AT4G12010_:IntronR_Chr4_7199645_7199535_-,Atha_AT1G56540_:IntronR_Chr1_21183360_21183454_+,Atha_AT1G27180_:IntronR_Chr1_9443016_9443103_+,Atha_AT4G16860_:IntronR_Chr4_9490995_9490811_-,Atha_AT5G4649…	Glyma19g07700_:IntronR_Gm19_9231901_9231709_-,Glyma19g07650_:IntronR_Gm19_9155180_9155341_+,Glyma20g06780_:IntronR_Gm20_9320708_9320597_-,Glyma16g25170_:IntronR_Gm16_29103591_29103403_-,Glyma16g24920_:IntronR_Gm16_28895940_28895747_-,Glyma13g15590_:IntronR_Gm13_19471653_19471557_-,Glyma16g27560_:IntronR_Gm16_31574099_31574289_+,Glyma12g16450_:IntronR_Gm12_15732096_15732200_+,Glyma16g33950_:Intron…	Medtr6g072590_:IntronR_chr6_26885763_26885926_+,Medtr6g078420_:IntronR_chr6_29442537_29442408_-,Medtr4g081270_:IntronR_chr4_31490592_31490667_+,Medtr6g072760_:IntronR_chr6_26951424_26951602_+,Medtr6g074470_:IntronR_chr6_27529808_27529614_-,Medtr4g081270_:IntronR_chr4_31490592_31490693_+,Medtr4g080330_:IntronR_chr4_31158391_31158290_-,Medtr8g012080_:IntronR_chr8_3363199_3363524_+,Medtr6g072510_:In…	NA	Phvul.004G140700_:IntronR_Chr04_41941963_41942032_+,Phvul.010G025500_:IntronR_Chr10_3788314_3788214_-,Phvul.010G025400_:IntronR_Chr10_3767946_3767844_-,Phvul.010G027300_:IntronR_Chr10_4021500_4021418_-,Phvul.010G029700_:IntronR_Chr10_4377748_4377664_-,Phvul.010G029000_:IntronR_Chr10_4251624_4251540_-,Phvul.010G029600_:IntronR_Chr10_4367785_4367702_-,Phvul.010G025300_:IntronR_Chr10_3762685_3762782…	Potri.007G099700_:IntronR_Chr07_12548899_12548800_-,Potri.T047500_:IntronR_scaffold_47_23678_23863_+,Potri.019G002500_:IntronR_Chr19_295448_295590_+,Potri.T077200_:IntronR_scaffold_85_65749_65601_-,Potri.019G070300_:IntronR_Chr19_10359533_10359642_+,Potri.012G135700_:IntronR_Chr12_15181987_15182097_+,Potri.008G220200_:IntronR_Chr08_18452498_18452401_-	Solyc01g102880.1_:IntronR_SL2.40ch01_83316706_83316634_-	GSVIVG01025918001_:IntronR_chr18_27246897_27247034_+,GSVIVG01012762001_:IntronR_chr18_23684301_23684456_+
IntronR_149_OG1_1000984:	8	AmTr_v1.0_scaffold00036.58_:IntronR_AmTr_v1.0_scaffold00036_1892613_1893032_+,AmTr_v1.0_scaffold00036.58_:IntronR_AmTr_v1.0_scaffold00036_1893337_1893461_+	Atha_AT2G26190_:IntronR_Chr2_11149239_11149152_-,Atha_AT4G33050_:IntronR_Chr4_15946327_15946238_-,Atha_AT4G33050_:IntronR_Chr4_15945953_15945838_-,Atha_AT4G33050_:IntronR_Chr4_15945574_15945477_-,Atha_AT2G26190_:IntronR_Chr2_11149583_11149503_-,Atha_AT5G57010_:IntronR_Chr5_23069380_23069456_+,Atha_AT2G26190_:IntronR_Chr2_11149389_11149304_-,Atha_AT4G33050_:IntronR_Chr4_15946124_15946018_-	Glyma17g06150_:IntronR_Gm17_4348674_4348566_-,Glyma08g20420_:IntronR_Gm08_15444363_15444461_+,Glyma13g42450_:IntronR_Gm13_42448842_42448464_-	Medtr2g099790_:IntronR_chr2_42816940_42816834_-,Medtr2g039910_:IntronR_chr2_17492957_17493066_+,Medtr2g039910_:IntronR_chr2_17492783_17492892_+,Medtr2g039910_:IntronR_chr2_17493355_17493537_+,Medtr2g099790_:IntronR_chr2_42816747_42816597_-	LOC_Os01g38980_:IntronR_Chr1_21901531_21901432_-	Phvul.005G157800_:IntronR_Chr05_38357367_38357060_-,Phvul.005G157800_:IntronR_Chr05_38356225_38355791_-	Potri.018G061900_:IntronR_Chr18_7635316_7635427_+	NA	GSVIVG01035381001_:IntronR_chr4_907357_907446_+,GSVIVG01015178001_:IntronR_chr11_1598511_1598413_-
IntronR_14_OG1_1000028:	8	AmTr_v1.0_scaffold00149.37_:IntronR_AmTr_v1.0_scaffold00149_588845_588150_-,AmTr_v1.0_scaffold00149.38_:IntronR_AmTr_v1.0_scaffold00149_609230_607193_-,AmTr_v1.0_scaffold00066.201_:IntronR_AmTr_v1.0_scaffold00066_2788488_2789158_+,AmTr_v1.0_scaffold00005.228_:IntronR_AmTr_v1.0_scaffold00005_8654460_8654832_+,AmTr_v1.0_scaffold00022.233_:IntronR_AmTr_v1.0_scaffold00022_3729170_3729243_+,AmTr_v1.0_…	Atha_AT2G44470_:IntronR_Chr2_18355696_18355812_+,Atha_AT5G54570_:IntronR_Chr5_22169792_22169719_-,Atha_AT5G54570_:IntronR_Chr5_22169792_22169620_-,Atha_AT2G44480_:IntronR_Chr2_18360971_18361049_+,Atha_AT5G54570_:IntronR_Chr5_22169545_22169463_-,Atha_AT5G54570_:IntronR_Chr5_22169304_22169218_-,Atha_AT2G44480_:IntronR_Chr2_18360536_18360665_+	Glyma11g13863_:IntronR_Gm11_9871034_9871125_+,Glyma15g42590_:IntronR_Gm15_50026189_50026276_+,Glyma06g41200_:IntronR_Gm06_44485715_44485634_-,Glyma06g41200_:IntronR_Gm06_44485563_44485474_-,Glyma06g41200_:IntronR_Gm06_44486509_44485790_-	Medtr6g078330_:IntronR_chr6_29405707_29405833_+,Medtr4g081530_:IntronR_chr4_31638764_31639028_+,Medtr6g078450_:IntronR_chr6_29460222_29460128_-,Medtr4g066580_:IntronR_chr4_25160531_25160432_-,Medtr6g078330_:IntronR_chr6_29405707_29405814_+	LOC_Os04g39840_:IntronR_Chr4_23732202_23731924_-,LOC_Os04g39840_:IntronR_Chr4_23732170_23731924_-,LOC_Os06g46940_:IntronR_Chr6_28478763_28478883_+,LOC_Os03g49600_:IntronR_Chr3_28243115_28243009_-,LOC_Os04g39840_:IntronR_Chr4_23731650_23731286_-,LOC_Os04g39840_:IntronR_Chr4_23731650_23731297_-,LOC_Os04g39840_:IntronR_Chr4_23731847_23731737_-,LOC_Os06g46940_:IntronR_Chr6_28478820_28478883_+,LOC_Os0…	Phvul.011G214300_:IntronR_Chr11_49945903_49945638_-,Phvul.011G145900_:IntronR_Chr11_37611139_37611225_+	Potri.001G409900_:IntronR_Chr01_43344359_43344498_+,Potri.010G178800_:IntronR_Chr10_17788178_17786946_-,Potri.001G409900_:IntronR_Chr01_43344359_43344454_+	NA	GSVIVG01025344001_:IntronR_chr6_1710125_1710289_+,GSVIVG01032018001_:IntronR_chr13_23500812_23500664_-,GSVIVG01012192001_:IntronR_chr1_670710_670638_-,GSVIVG01012191001_:IntronR_chr1_682502_682430_-,GSVIVG01032018001_:IntronR_chr13_23501457_23500899_-,GSVIVG01008398001_:IntronR_chr17_2497059_2497151_+
IntronR_152_OG1_1000026:	8	AmTr_v1.0_scaffold00021.128_:IntronR_AmTr_v1.0_scaffold00021_2918932_2919078_+,AmTr_v1.0_scaffold00055.178_:IntronR_AmTr_v1.0_scaffold00055_4785790_4787245_+,AmTr_v1.0_scaffold00021.125_:IntronR_AmTr_v1.0_scaffold00021_2792092_2791758_-,AmTr_v1.0_scaffold00019.192_:IntronR_AmTr_v1.0_scaffold00019_3082880_3082143_-,AmTr_v1.0_scaffold00044.128_:IntronR_AmTr_v1.0_scaffold00044_1932276_1931711_-,AmTr…	Atha_AT2G32400_:IntronR_Chr2_13753206_13753129_-,Atha_AT3G04110_:IntronR_Chr3_1079832_1079922_+,Atha_AT2G29120_:IntronR_Chr2_12512145_12512039_-,Atha_AT5G11210_:IntronR_Chr5_3571870_3571668_-,Atha_AT5G11210_:IntronR_Chr5_3571814_3571668_-,Atha_AT5G27100_:IntronR_Chr5_9535662_9535582_-,Atha_AT5G48400_:IntronR_Chr5_19618763_19618854_+,Atha_AT1G05200_:IntronR_Chr1_1508433_1508529_+,Atha_AT5G48410_:I…	Glyma16g21470_:IntronR_Gm16_24368639_24369502_+,Glyma09g32980_:IntronR_Gm09_39506304_39505455_-	Medtr5g059920_:IntronR_chr5_24911487_24911782_+,Medtr0018s0230_:IntronR_scaffold0018_142136_142486_+,Medtr0018s0230_:IntronR_scaffold0018_142189_142486_+,Medtr5g059900_:IntronR_chr5_24899326_24899536_+,Medtr3g115910_:IntronR_chr3_54178301_54179097_+,Medtr4g087925_:IntronR_chr4_34607177_34607265_+,Medtr0018s0230_:IntronR_scaffold0018_142251_142486_+	LOC_Os06g46670_:IntronR_Chr6_28349889_28350026_+	Phvul.003G270800_:IntronR_Chr03_49672675_49672796_+,Phvul.003G270800_:IntronR_Chr03_49672847_49672926_+,Phvul.003G270600_:IntronR_Chr03_49660438_49660517_+	NA	Solyc08g006500.2_:IntronR_SL2.40ch08_1105799_1105982_+,Solyc06g063170.2_:IntronR_SL2.40ch06_36291852_36291962_+,Solyc02g082480.2_:IntronR_SL2.40ch02_40760956_40760311_-	GSVIVG01033163001_:IntronR_chr4_8732162_8732228_+,GSVIVG01014251001_:IntronR_chr19_2019876_2019722_-,GSVIVG01023870001_:IntronR_chr3_2871814_2871909_+,GSVIVG01022297001_:IntronR_chr7_18317446_18317720_+,GSVIVG01030602001_:IntronR_chr12_7071791_7072011_+
IntronR_153_OG1_1000088:	8	AmTr_v1.0_scaffold00010.202_:IntronR_AmTr_v1.0_scaffold00010_4015832_4015260_-,AmTr_v1.0_scaffold00010.202_:IntronR_AmTr_v1.0_scaffold00010_4014896_4014810_-,AmTr_v1.0_scaffold00010.202_:IntronR_AmTr_v1.0_scaffold00010_4014684_4014307_-,AmTr_v1.0_scaffold00002.630_:IntronR_AmTr_v1.0_scaffold00002_10920753_10921178_+,AmTr_v1.0_scaffold00010.202_:IntronR_AmTr_v1.0_scaffold00010_4015147_4015012_-,Am…	Atha_AT1G78000_:IntronR_Chr1_29331264_29331369_+,Atha_AT1G78000_:IntronR_Chr1_29331063_29331151_+,Atha_AT1G78000_:IntronR_Chr1_29331485_29331573_+,Atha_AT1G22150_:IntronR_Chr1_7819418_7819500_+	Glyma15g05760_:IntronR_Gm15_4084057_4084132_+,Glyma14g34221_:IntronR_Gm14_42693417_42693625_+,Glyma06g11140_:IntronR_Gm06_8494162_8494070_-,Glyma06g11140_:IntronR_Gm06_8494410_8494278_-,Glyma20g02080_:IntronR_Gm20_1632852_1632759_-	NA	LOC_Os03g09980_:IntronR_Chr3_4999743_4999846_+,LOC_Os03g09980_:IntronR_Chr3_5000186_5000266_+,LOC_Os03g09970_:IntronR_Chr3_4989376_4989483_+,LOC_Os03g09980_:IntronR_Chr3_4999543_4999630_+,LOC_Os03g09930_:IntronR_Chr3_4948718_4948148_-	Phvul.010G151000_:IntronR_Chr10_42064005_42063892_-,Phvul.010G151000_:IntronR_Chr10_42064240_42064131_-,Phvul.009G028500_:IntronR_Chr09_6343418_6343512_+	Potri.003G056200_:IntronR_Chr03_8298919_8298705_-,Potri.003G056200_:IntronR_Chr03_8299353_8299256_-,Potri.006G158900_:IntronR_Chr06_14934614_14934504_-,Potri.002G092500_:IntronR_Chr02_6602324_6602717_+	Solyc12g043040.1_:IntronR_SL2.40ch12_44167982_44168067_+,Solyc12g043040.1_:IntronR_SL2.40ch12_44167410_44167517_+,Solyc12g043040.1_:IntronR_SL2.40ch12_44168193_44168374_+,Solyc12g043040.1_:IntronR_SL2.40ch12_44167785_44167866_+,Solyc12g043040.1_:IntronR_SL2.40ch12_44167582_44167672_+	GSVIVG01008985001_:IntronR_chr18_4065988_4066097_+,GSVIVG01017118001_:IntronR_chr9_4321788_4321446_-,GSVIVG01008985001_:IntronR_chr18_4065551_4065644_+,GSVIVG01008985001_:IntronR_chr18_4066223_4066574_+,GSVIVG01011744001_:IntronR_chr1_4653614_4652999_-,GSVIVG01008985001_:IntronR_chr18_4065757_4065872_+,GSVIVG01011744001_:IntronR_chr1_4652934_4652551_-
IntronR_159_OG1_1000501:	8	AmTr_v1.0_scaffold00045.115_:IntronR_AmTr_v1.0_scaffold00045_1552371_1552526_+,AmTr_v1.0_scaffold00003.109_:IntronR_AmTr_v1.0_scaffold00003_2023342_2022818_-,AmTr_v1.0_scaffold00003.109_:IntronR_AmTr_v1.0_scaffold00003_2023500_2023409_-	Atha_AT3G06770_:IntronR_Chr3_2136076_2135920_-,Atha_AT3G06770_:IntronR_Chr3_2136011_2135920_-	Glyma19g40940_:IntronR_Gm19_47222634_47222779_+	Medtr1g086030_:IntronR_chr1_38486110_38485998_-	LOC_Os03g61800_:IntronR_Chr3_35039835_35039932_+,LOC_Os03g61800_:IntronR_Chr3_35039835_35039910_+	Phvul.007G209200_:IntronR_Chr07_44784327_44784179_-,Phvul.007G209200_:IntronR_Chr07_44784327_44784213_-,Phvul.007G217500_:IntronR_Chr07_45649409_45649323_-,Phvul.001G218400_:IntronR_Chr01_48103886_48104031_+,Phvul.009G252200_:IntronR_Chr09_36534194_36534304_+	Potri.014G112100_:IntronR_Chr14_8780560_8780449_-,Potri.014G112100_:IntronR_Chr14_8780560_8780415_-	NA	GSVIVG01028246001_:IntronR_chr7_4909762_4909075_-,GSVIVG01035089001_:IntronR_chr5_1386823_1386730_-,GSVIVG01028246001_:IntronR_chr7_4909971_4909866_-,GSVIVG01028057001_:IntronR_chr7_3497426_3497523_+,GSVIVG01028246001_:IntronR_chr7_4909971_4909832_-
IntronR_161_OG1_1002040:	8	AmTr_v1.0_scaffold00029.259_:IntronR_AmTr_v1.0_scaffold00029_3409189_3413303_+,AmTr_v1.0_scaffold00029.259_:IntronR_AmTr_v1.0_scaffold00029_3413427_3414362_+	NA	Glyma11g34780_:IntronR_Gm11_36592503_36592773_+,Glyma11g34780_:IntronR_Gm11_36592897_36593021_+,Glyma18g03530_:IntronR_Gm18_2386647_2386247_-,Glyma02g42050_:IntronR_Gm02_47148324_47149579_+	Medtr5g081630_:IntronR_chr5_34977084_34978027_+	LOC_Os07g01090_:IntronR_Chr7_50031_49918_-	Phvul.008G227600_:IntronR_Chr08_54085551_54084377_-	Potri.010G194600_:IntronR_Chr10_18845079_18844395_-	Solyc03g096380.2_:IntronR_SL2.40ch03_51875280_51875149_-	GSVIVG01016390001_:IntronR_chr13_4291450_4292310_+
IntronR_162_OG1_1002505:	8	AmTr_v1.0_scaffold00016.91_:IntronR_AmTr_v1.0_scaffold00016_1852302_1852212_-,AmTr_v1.0_scaffold00016.91_:IntronR_AmTr_v1.0_scaffold00016_1852581_1852382_-,AmTr_v1.0_scaffold00016.91_:IntronR_AmTr_v1.0_scaffold00016_1852310_1852212_-	Atha_AT5G23690_:IntronR_Chr5_7989038_7989137_+,Atha_AT5G23690_:IntronR_Chr5_7988899_7988993_+	Glyma04g37700_:IntronR_Gm04_44121162_44121254_+,Glyma06g17410_:IntronR_Gm06_13728897_13728807_-,Glyma06g17410_:IntronR_Gm06_13728972_13728807_-,Glyma06g17410_:IntronR_Gm06_13729157_13728971_-,Glyma05g38470_:IntronR_Gm05_41823137_41823291_+,Glyma06g17410_:IntronR_Gm06_13728891_13728807_-,Glyma05g38470_:IntronR_Gm05_41823363_41823455_+	Medtr3g498785_:IntronR_chr3_45156536_45156428_-,Medtr3g498785_:IntronR_chr3_45156356_45156264_-,Medtr3g498785_:IntronR_chr3_45156219_45156094_-	NA	Phvul.009G164400_:IntronR_Chr09_23978573_23978664_+,Phvul.009G164400_:IntronR_Chr09_23978310_23978501_+,Phvul.009G164400_:IntronR_Chr09_23978392_23978501_+,Phvul.002G283000_:IntronR_Chr02_44658463_44658315_-	Potri.015G104300_:IntronR_Chr15_12249909_12250002_+,Potri.012G105000_:IntronR_Chr12_12912397_12912493_+,Potri.015G104300_:IntronR_Chr15_12249666_12249837_+	Solyc01g009670.2_:IntronR_SL2.40ch01_3910696_3910607_-	GSVIVG01004931001_:IntronR_chr1_21605343_21605458_+,GSVIVG01004931001_:IntronR_chr1_21605199_21605298_+,GSVIVG01004931001_:IntronR_chr1_21605297_21605458_+
IntronR_163_OG1_1000353:	8	AmTr_v1.0_scaffold00019.171_:IntronR_AmTr_v1.0_scaffold00019_2777972_2778094_+,AmTr_v1.0_scaffold00065.27_:IntronR_AmTr_v1.0_scaffold00065_523426_523924_+,AmTr_v1.0_scaffold00065.27_:IntronR_AmTr_v1.0_scaffold00065_524037_524812_+,AmTr_v1.0_scaffold00019.171_:IntronR_AmTr_v1.0_scaffold00019_2777704_2777859_+	Atha_AT3G07330_:IntronR_Chr3_2337096_2336995_-	Glyma06g05190_:IntronR_Gm06_3686415_3686340_-,Glyma06g05190_:IntronR_Gm06_3686415_3686321_-,Glyma14g18140_:IntronR_Gm14_20233556_20233428_-	Medtr3g103500_:IntronR_chr3_47777386_47777128_-	LOC_Os09g25900_:IntronR_Chr9_15547484_15547397_-	Phvul.009G102200_:IntronR_Chr09_15532921_15532794_-	Potri.006G270900_:IntronR_Chr06_27257377_27257603_+,Potri.018G009300_:IntronR_Chr18_646014_645924_-,Potri.002G114200_:IntronR_Chr02_8559965_8559856_-	NA	GSVIVG01016135001_:IntronR_chr9_19560685_19560771_+,GSVIVG01033168001_:IntronR_chr4_8880820_8881065_+,GSVIVG01033168001_:IntronR_chr4_8881178_8881255_+
IntronR_167_OG1_1000063:	8	AmTr_v1.0_scaffold00061.89_:IntronR_AmTr_v1.0_scaffold00061_1433091_1432521_-	Atha_AT5G23810_:IntronR_Chr5_8030048_8030323_+	Glyma06g09470_:IntronR_Gm06_6990748_6990651_-	Medtr3g110420_:IntronR_chr3_51530132_51530239_+,Medtr3g110660_:IntronR_chr3_51716145_51716050_-	NA	Phvul.009G112000_:IntronR_Chr09_16791506_16791770_+	Potri.011G167300_:IntronR_Chr11_18311173_18311259_+,Potri.001G470000_:IntronR_Chr01_50201007_50201165_+,Potri.011G167000_:IntronR_Chr11_18300378_18300712_+	Solyc01g106800.2_:IntronR_SL2.40ch01_86320641_86320154_-,Solyc07g066020.2_:IntronR_SL2.40ch07_64783706_64784343_+	GSVIVG01024038001_:IntronR_chr3_1565761_1565676_-,GSVIVG01009260001_:IntronR_chr18_6774358_6774455_+,GSVIVG01014772001_:IntronR_chr19_9489594_9489267_-
IntronR_168_OG1_1000161:	8	AmTr_v1.0_scaffold00046.63_:IntronR_AmTr_v1.0_scaffold00046_1756463_1756553_+,AmTr_v1.0_scaffold00061.108_:IntronR_AmTr_v1.0_scaffold00061_1766495_1766296_-,AmTr_v1.0_scaffold00061.108_:IntronR_AmTr_v1.0_scaffold00061_1766750_1766562_-,AmTr_v1.0_scaffold00103.113_:IntronR_AmTr_v1.0_scaffold00103_2379825_2379932_+,AmTr_v1.0_scaffold00003.54_:IntronR_AmTr_v1.0_scaffold00003_1065216_1065677_+,AmTr_v…	Atha_AT1G55740_:IntronR_Chr1_20836622_20836555_-	Glyma14g01430_:IntronR_Gm14_806723_806571_-	Medtr3g075510_:IntronR_chr3_34383835_34383744_-,Medtr7g091880_:IntronR_chr7_36368724_36368623_-,Medtr5g096820_:IntronR_chr5_42351592_42351687_+	LOC_Os08g38710_:IntronR_Chr8_24478047_24478135_+,LOC_Os04g40520_:IntronR_Chr4_24069613_24069525_-,LOC_Os08g38710_:IntronR_Chr8_24478448_24478556_+,LOC_Os06g07600_:IntronR_Chr6_3676680_3676574_-,LOC_Os06g07600_:IntronR_Chr6_3676899_3676814_-	Phvul.001G135200_:IntronR_Chr01_38008392_38008308_-,Phvul.008G282600_:IntronR_Chr08_58844208_58844292_+	NA	Solyc07g065980.2_:IntronR_SL2.40ch07_64770531_64770625_+	GSVIVG01007597001_:IntronR_chr17_11461260_11461341_+,GSVIVG01032425001_:IntronR_chr14_27285581_27285496_-,GSVIVG01007597001_:IntronR_chr17_11461221_11461341_+,GSVIVG01007597001_:IntronR_chr17_11460878_11461087_+,GSVIVG01007681001_:IntronR_chr17_10497471_10497566_+,GSVIVG01002784001_:IntronR_chrUn_36408173_36408260_+,GSVIVG01015589001_:IntronR_chr11_5285532_5285431_-,GSVIVG01033305001_:IntronR_chr…
IntronR_170_OG1_1000568:	8	AmTr_v1.0_scaffold00068.182_:IntronR_AmTr_v1.0_scaffold00068_3854056_3853748_-,AmTr_v1.0_scaffold00068.182_:IntronR_AmTr_v1.0_scaffold00068_3853700_3853551_-,AmTr_v1.0_scaffold00057.51_:IntronR_AmTr_v1.0_scaffold00057_910512_910787_+	Atha_AT4G02120_:IntronR_Chr4_943627_943707_+,Atha_AT4G02120_:IntronR_Chr4_943496_943579_+,Atha_AT3G12670_:IntronR_Chr3_4021274_4021185_-,Atha_AT4G20320_:IntronR_Chr4_10978238_10978332_+	Glyma10g01840_:IntronR_Gm10_1335975_1336558_+,Glyma08g33510_:IntronR_Gm08_30031414_30031485_+,Glyma02g01770_:IntronR_Gm02_1288950_1289439_+	NA	LOC_Os05g49770_:IntronR_Chr5_28552660_28552560_-,LOC_Os12g36950_:IntronR_Chr12_22657683_22657455_-,LOC_Os01g46570_:IntronR_Chr1_26520199_26520292_+,LOC_Os05g49770_:IntronR_Chr5_28552512_28552425_-,LOC_Os01g43020_:IntronR_Chr1_24500019_24499875_-	Phvul.005G044500_:IntronR_Chr05_4500789_4500699_-,Phvul.007G216100_:IntronR_Chr07_45504435_45504945_+,Phvul.003G274700_:IntronR_Chr03_50069931_50069999_+	Potri.008G080100_:IntronR_Chr08_5005409_5005311_-	Solyc01g056850.2_:IntronR_SL2.40ch01_49889530_49889393_-,Solyc01g056850.2_:IntronR_SL2.40ch01_49890440_49889578_-	GSVIVG01028084001_:IntronR_chr7_3689031_3688776_-,GSVIVG01028084001_:IntronR_chr7_3689031_3688617_-,GSVIVG01036683001_:IntronR_chr19_23927161_23927450_+,GSVIVG01010068001_:IntronR_chr1_14675668_14675822_+,GSVIVG01010068001_:IntronR_chr1_14675376_14675620_+,GSVIVG01028084001_:IntronR_chr7_3688569_3688465_-,GSVIVG01010068001_:IntronR_chr1_14675181_14675291_+
IntronR_171_OG1_1000464:	8	AmTr_v1.0_scaffold00059.151_:IntronR_AmTr_v1.0_scaffold00059_2500818_2500589_-,AmTr_v1.0_scaffold00059.151_:IntronR_AmTr_v1.0_scaffold00059_2501848_2501698_-,AmTr_v1.0_scaffold00059.151_:IntronR_AmTr_v1.0_scaffold00059_2501636_2500936_-	Atha_AT2G39830_:IntronR_Chr2_16620909_16620819_-	NA	Medtr5g018900_:IntronR_chr5_7093278_7093391_+,Medtr5g018900_:IntronR_chr5_7093453_7093558_+,Medtr1g021835_:IntronR_chr1_6620503_6620731_+	LOC_Os03g16090_:IntronR_Chr3_8871718_8871532_-,LOC_Os06g08400_:IntronR_Chr6_4098576_4098665_+	Phvul.003G250800_:IntronR_Chr03_47793245_47793351_+,Phvul.001G237100_:IntronR_Chr01_49743385_49743495_+	Potri.005G128900_:IntronR_Chr05_10187882_10187785_-,Potri.014G039900_:IntronR_Chr14_3258375_3258845_+,Potri.005G128800_:IntronR_Chr05_10174050_10173953_-,Potri.007G032500_:IntronR_Chr07_2461632_2461549_-,Potri.007G032500_:IntronR_Chr07_2461487_2461400_-,Potri.010G197500_:IntronR_Chr10_19032246_19032167_-,Potri.010G197500_:IntronR_Chr10_19032105_19031983_-,Potri.014G039900_:IntronR_Chr14_3259134_3…	Solyc05g052910.2_:IntronR_SL2.40ch05_62228039_62227923_-,Solyc02g089930.2_:IntronR_SL2.40ch02_46181626_46181513_-,Solyc02g089930.2_:IntronR_SL2.40ch02_46181830_46181513_-,Solyc02g089930.2_:IntronR_SL2.40ch02_46181830_46181741_-	GSVIVG01016461001_:IntronR_chr13_3685032_3685111_+,GSVIVG01019041001_:IntronR_chr4_17464764_17464861_+,GSVIVG01019041001_:IntronR_chr4_17464363_17464472_+,GSVIVG01019041001_:IntronR_chr4_17464534_17464646_+,GSVIVG01009636001_:IntronR_chr18_10091407_10091947_+
IntronR_173_OG1_1002166:	8	AmTr_v1.0_scaffold00005.216_:IntronR_AmTr_v1.0_scaffold00005_8246148_8245162_-	Atha_AT5G63120_:IntronR_Chr5_25319937_25319414_-	Glyma05g02590_:IntronR_Gm05_1971768_1971029_-,Glyma17g09270_:IntronR_Gm17_6844911_6845650_+	Medtr4g105100_:IntronR_chr4_43546882_43547642_+	NA	Phvul.003G204200_:IntronR_Chr03_41878797_41878035_-	Potri.015G083000_:IntronR_Chr15_10732998_10732016_-	Solyc03g112350.2_:IntronR_SL2.40ch03_56833670_56835479_+	GSVIVG01007665001_:IntronR_chr17_10709486_10708646_-
IntronR_176_OG1_1000037:	8	AmTr_v1.0_scaffold00176.31_:IntronR_AmTr_v1.0_scaffold00176_617907_617368_-,AmTr_v1.0_scaffold00016.256_:IntronR_AmTr_v1.0_scaffold00016_5663221_5663903_+,AmTr_v1.0_scaffold00057.231_:IntronR_AmTr_v1.0_scaffold00057_3716022_3718175_+,AmTr_v1.0_scaffold00088.4_:IntronR_AmTr_v1.0_scaffold00088_63288_62759_-	Atha_AT4G33530_:IntronR_Chr4_16127906_16127651_-	Glyma19g45260_:IntronR_Gm19_50453746_50453922_+	Medtr3g094090_:IntronR_chr3_42986131_42986042_-	LOC_Os09g38960_:IntronR_Chr9_22369116_22369005_-,LOC_Os04g52120_:IntronR_Chr4_30954452_30954050_-,LOC_Os07g47350_:IntronR_Chr7_28314096_28313562_-,LOC_Os04g52390_:IntronR_Chr4_31129993_31129571_-,LOC_Os03g21890_:IntronR_Chr3_12527177_12527574_+	Phvul.003G052800_:IntronR_Chr03_6579476_6580234_+,Phvul.008G259600_:IntronR_Chr08_57213792_57213542_-,Phvul.002G072300_:IntronR_Chr02_10245331_10245566_+,Phvul.008G259600_:IntronR_Chr08_57213623_57213542_-	Potri.003G148200_:IntronR_Chr03_16324753_16324658_-,Potri.003G109700_:IntronR_Chr03_13335446_13335816_+,Potri.001G123700_:IntronR_Chr01_10036582_10036481_-,Potri.003G109700_:IntronR_Chr03_13335458_13335816_+,Potri.009G073500_:IntronR_Chr09_7189703_7189803_+	NA	GSVIVG01011572001_:IntronR_chr1_6393238_6392916_-,GSVIVG01020219001_:IntronR_chr1_8931938_8932380_+,GSVIVG01020263001_:IntronR_chr19_22111755_22111835_+,GSVIVG01032959001_:IntronR_chr14_24619142_24618212_-,GSVIVG01012114001_:IntronR_chr1_1318139_1317143_-,GSVIVG01013617001_:IntronR_chrUn_1681358_1681521_+,GSVIVG01008480001_:IntronR_chr17_1507308_1507604_+,GSVIVG01020217001_:IntronR_chr1_8947796_8…
IntronR_193_OG1_1000111:	8	AmTr_v1.0_scaffold00019.144_:IntronR_AmTr_v1.0_scaffold00019_2340886_2339996_-,AmTr_v1.0_scaffold00019.144_:IntronR_AmTr_v1.0_scaffold00019_2340886_2339986_-,AmTr_v1.0_scaffold00019.144_:IntronR_AmTr_v1.0_scaffold00019_2340886_2339883_-	Atha_AT3G62310_:IntronR_Chr3_23058774_23058520_-,Atha_AT3G62310_:IntronR_Chr3_23058774_23058402_-,Atha_AT3G62310_:IntronR_Chr3_23058774_23058514_-,Atha_AT2G47250_:IntronR_Chr2_19401240_19400816_-,Atha_AT2G47250_:IntronR_Chr2_19401240_19400925_-,Atha_AT2G47250_:IntronR_Chr2_19401240_19400919_-,Atha_AT3G62310_:IntronR_Chr3_23058774_23058506_-	Glyma03g37980_:IntronR_Gm03_44438806_44439113_+,Glyma03g37980_:IntronR_Gm03_44438806_44439212_+,Glyma02g01390_:IntronR_Gm02_998764_998454_-,Glyma02g01390_:IntronR_Gm02_998764_998425_-,Glyma02g01390_:IntronR_Gm02_998764_998348_-,Glyma19g40600_:IntronR_Gm19_46972062_46972366_+,Glyma19g40600_:IntronR_Gm19_46972062_46972465_+	Medtr1g086640_:IntronR_chr1_38779160_38778747_-	NA	Phvul.001G214700_:IntronR_Chr01_47797858_47798259_+,Phvul.001G214700_:IntronR_Chr01_47797858_47798159_+	Potri.014G117900_:IntronR_Chr14_9166074_9165634_-,Potri.014G117900_:IntronR_Chr14_9166074_9165659_-,Potri.002G192500_:IntronR_Chr02_15351639_15351223_-	Solyc01g079250.2_:IntronR_SL2.40ch01_70852911_70852503_-,Solyc01g079250.2_:IntronR_SL2.40ch01_70852911_70852603_-	GSVIVG01028153001_:IntronR_chr7_4255679_4256012_+,GSVIVG01028153001_:IntronR_chr7_4255679_4256111_+,GSVIVG01028153001_:IntronR_chr7_4255679_4256002_+
IntronR_196_OG1_1002518:	8	AmTr_v1.0_scaffold00001.367_:IntronR_AmTr_v1.0_scaffold00001_7462021_7461912_-,AmTr_v1.0_scaffold00001.367_:IntronR_AmTr_v1.0_scaffold00001_7462702_7462146_-	NA	Glyma16g29790_:IntronR_Gm16_33473245_33472992_-,Glyma10g37560_:IntronR_Gm10_45522457_45522573_+,Glyma10g37560_:IntronR_Gm10_45522698_45522834_+	Medtr6g048440_:IntronR_chr6_17495190_17495045_-,Medtr6g048440_:IntronR_chr6_17497168_17495315_-,Medtr6g048440_:IntronR_chr6_17494989_17494565_-,Medtr1g100070_:IntronR_chr1_45087798_45087946_+	LOC_Os03g03370_:IntronR_Chr3_1437022_1436722_-,LOC_Os04g48880_:IntronR_Chr4_29158644_29158767_+,LOC_Os03g03370_:IntronR_Chr3_1437202_1437078_-,LOC_Os04g48880_:IntronR_Chr4_29158230_29158341_+,LOC_Os04g48880_:IntronR_Chr4_29158466_29158588_+	Phvul.007G074200_:IntronR_Chr07_6798023_6797905_-	Potri.017G145700_:IntronR_Chr17_15335779_15335587_-,Potri.017G145700_:IntronR_Chr17_15335462_15335341_-,Potri.017G145700_:IntronR_Chr17_15335285_15335177_-	Solyc06g036260.2_:IntronR_SL2.40ch06_22432564_22432465_-,Solyc03g007960.2_:IntronR_SL2.40ch03_2449762_2449934_+	GSVIVG01019403001_:IntronR_chr2_360964_360726_-,GSVIVG01019403001_:IntronR_chr2_360435_360347_-,GSVIVG01019403001_:IntronR_chr2_360601_360491_-
IntronR_1_OG1_1000002:	8	AmTr_v1.0_scaffold00092.78_:IntronR_AmTr_v1.0_scaffold00092_1525307_1523044_-,AmTr_v1.0_scaffold00111.2_:IntronR_AmTr_v1.0_scaffold00111_19791_19616_-,AmTr_v1.0_scaffold00085.71_:IntronR_AmTr_v1.0_scaffold00085_1514174_1514288_+,AmTr_v1.0_scaffold00071.66_:IntronR_AmTr_v1.0_scaffold00071_1043476_1043693_+,AmTr_v1.0_scaffold00071.66_:IntronR_AmTr_v1.0_scaffold00071_1044412_1045022_+,AmTr_v1.0_scaf…	Atha_AT1G17230_:IntronR_Chr1_5894288_5894368_+,Atha_AT1G35710_:IntronR_Chr1_13221210_13222164_+,Atha_AT2G33170_:IntronR_Chr2_14057309_14057190_-	Glyma16g07100_:IntronR_Gm16_6392788_6390702_-,Glyma14g29360_:IntronR_Gm14_36114207_36114127_-,Glyma14g05260_:IntronR_Gm14_3721786_3720723_-,Glyma10g25440_:IntronR_Gm10_33269815_33269263_-,Glyma14g05280_:IntronR_Gm14_3748465_3748355_-,Glyma16g06940_:IntronR_Gm16_6273095_6272051_-,Glyma16g07100_:IntronR_Gm16_6389776_6389640_-,Glyma20g19640_:IntronR_Gm20_27778072_27777458_-	Medtr5g087340_:IntronR_chr5_37832408_37832544_+,Medtr6g088785_:IntronR_chr6_33910410_33911535_+,Medtr7g081480_:IntronR_chr7_31101034_31102415_+,Medtr7g081410_:IntronR_chr7_31056599_31057226_+,Medtr4g070970_:IntronR_chr4_26735175_26735335_+,Medtr7g051040_:IntronR_chr7_17847294_17848855_+,Medtr4g035200_:IntronR_chr4_12064212_12064081_-,Medtr2g070020_:IntronR_chr2_29475941_29476071_+	NA	Phvul.006G029000_:IntronR_Chr06_12374024_12374295_+,Phvul.003G203100_:IntronR_Chr03_41695649_41695544_-,Phvul.009G244600_:IntronR_Chr09_35799734_35799948_+,Phvul.008G047600_:IntronR_Chr08_4198569_4197626_-,Phvul.008G159500_:IntronR_Chr08_40790839_40790729_-,Phvul.009G244600_:IntronR_Chr09_35799734_35799815_+,Phvul.010G082400_:IntronR_Chr10_30582651_30582735_+,Phvul.003G203100_:IntronR_Chr03_41693…	Potri.012G124100_:IntronR_Chr12_14307765_14307693_-,Potri.007G009200_:IntronR_Chr07_714382_714250_-,Potri.015G123700_:IntronR_Chr15_13732104_13730473_-,Potri.012G124100_:IntronR_Chr12_14306694_14306598_-,Potri.015G122900_:IntronR_Chr15_13663502_13662565_-,Potri.014G195200_:IntronR_Chr14_18384268_18385139_+,Potri.006G261900_:IntronR_Chr06_26506674_26507001_+,Potri.003G174900_:IntronR_Chr03_1837027…	Solyc04g077010.2_:IntronR_SL2.40ch04_59564020_59564249_+,Solyc06g065260.2_:IntronR_SL2.40ch06_37094421_37094523_+	GSVIVG01010078001_:IntronR_chr1_14959312_14959121_-,GSVIVG01026187001_:IntronR_chr10_13678460_13678278_-,GSVIVG01004465001_:IntronR_chrUn_38700843_38700956_+,GSVIVG01029044001_:IntronR_chr5_11314760_11314644_-,GSVIVG01028398001_:IntronR_chr7_7130848_7130921_+,GSVIVG01023382001_:IntronR_chr12_19145600_19145439_-,GSVIVG01023382001_:IntronR_chr12_19147679_19146470_-,GSVIVG01010052001_:IntronR_chr18_…
IntronR_1_OG1_1000005:	8	NA	Atha_AT1G11340_:IntronR_Chr1_3814737_3814658_-,Atha_AT1G65800_:IntronR_Chr1_24475531_24475617_+,Atha_AT1G61440_:IntronR_Chr1_22670467_22670391_-,Atha_AT1G11300_:IntronR_Chr1_3800444_3800529_+,Atha_AT1G61360_:IntronR_Chr1_22655881_22655805_-,Atha_AT1G61490_:IntronR_Chr1_22685800_22685702_-,Atha_AT1G61440_:IntronR_Chr1_22670181_22670099_-,Atha_AT4G27300_:IntronR_Chr4_13670059_13669977_-,Atha_AT1G61…	Glyma01g29171_:IntronR_Gm01_39261634_39261548_-,Glyma04g28420_:IntronR_Gm04_32426614_32426693_+,Glyma11g21250_:IntronR_Gm11_18201147_18201225_+,Glyma12g20840_:IntronR_Gm12_22316434_22316341_-,Glyma12g21090_:IntronR_Gm12_22869037_22868960_-,Glyma06g40670_:IntronR_Gm06_43832078_43832172_+,Glyma08g46670_:IntronR_Gm08_45682531_45682300_-,Glyma12g21030_:IntronR_Gm12_22761744_22761668_-,Glyma12g21030_:…	Medtr6g012810_:IntronR_chr6_3978985_3978905_-,Medtr3g019530_:IntronR_chr3_5502004_5501909_-,Medtr3g019580_:IntronR_chr3_5524872_5524773_-,Medtr5g067310_:IntronR_chr5_28432952_28433056_+,Medtr3g019530_:IntronR_chr3_5501672_5501288_-,Medtr4g091860_:IntronR_chr4_36438052_36437919_-,Medtr3g007630_:IntronR_chr3_1091585_1091656_+,Medtr8g465410_:IntronR_chr8_23285871_23285796_-,Medtr8g061110_:IntronR_ch…	LOC_Os04g54110_:IntronR_Chr4_32241497_32241582_+,LOC_Os04g54110_:IntronR_Chr4_32241735_32241832_+,LOC_Os04g53998_:IntronR_Chr4_32179904_32179803_-,LOC_Os04g53998_:IntronR_Chr4_32179566_32179474_-,LOC_Os05g42210_:IntronR_Chr5_24681429_24681507_+,LOC_Os07g36544_:IntronR_Chr7_21847156_21847061_-,LOC_Os01g57560_:IntronR_Chr1_33249938_33249820_-,LOC_Os04g54002_:IntronR_Chr4_32195158_32195077_-,LOC_Os0…	Phvul.005G088000_:IntronR_Chr05_24202866_24202961_+,Phvul.008G127000_:IntronR_Chr08_18822385_18822287_-,Phvul.006G194700_:IntronR_Chr06_30147400_30147515_+,Phvul.011G147000_:IntronR_Chr11_38138223_38138144_-,Phvul.008G127000_:IntronR_Chr08_18822362_18822267_-,Phvul.006G194700_:IntronR_Chr06_30147989_30148111_+,Phvul.006G194300_:IntronR_Chr06_30121654_30121739_+,Phvul.008G127000_:IntronR_Chr08_188…	Potri.T023500_:IntronR_scaffold_29_427390_427466_+,Potri.T021600_:IntronR_scaffold_29_135101_135182_+,Potri.001G410800_:IntronR_Chr01_43518077_43518197_+,Potri.004G027900_:IntronR_Chr04_2013412_2013500_+,Potri.011G128900_:IntronR_Chr11_15385467_15385384_-,Potri.001G410800_:IntronR_Chr01_43517781_43517867_+,Potri.T023200_:IntronR_scaffold_29_367491_367415_-,Potri.001G412400_:IntronR_Chr01_43723289…	Solyc04g008400.1_:IntronR_SL2.40ch04_2026602_2026535_-,Solyc02g030300.2_:IntronR_SL2.40ch02_16188584_16188702_+,Solyc04g077270.2_:IntronR_SL2.40ch04_59837485_59837380_-,Solyc07g053100.2_:IntronR_SL2.40ch07_58885888_58885967_+,Solyc04g077340.2_:IntronR_SL2.40ch04_59876329_59876410_+,Solyc07g053100.2_:IntronR_SL2.40ch07_58886177_58886267_+,Solyc07g063820.2_:IntronR_SL2.40ch07_63376136_63376061_-	GSVIVG01014520001_:IntronR_chr19_4746705_4746250_-,GSVIVG01014538001_:IntronR_chr19_4944523_4944448_-,GSVIVG01014478001_:IntronR_chr19_4279706_4279824_+,GSVIVG01014533001_:IntronR_chr19_4899629_4899558_-,GSVIVG01014492001_:IntronR_chr19_4432919_4433036_+,GSVIVG01014533001_:IntronR_chr19_4900614_4900528_-,GSVIVG01014484001_:IntronR_chr19_4324329_4324456_+,GSVIVG01014520001_:IntronR_chr19_4747199_4…
IntronR_1_OG1_1000006:	8	AmTr_v1.0_scaffold00001.453_:IntronR_AmTr_v1.0_scaffold00001_9903875_9903788_-,AmTr_v1.0_scaffold00040.123_:IntronR_AmTr_v1.0_scaffold00040_2262261_2262519_+,AmTr_v1.0_scaffold00152.21_:IntronR_AmTr_v1.0_scaffold00152_768056_768982_+,AmTr_v1.0_scaffold00152.21_:IntronR_AmTr_v1.0_scaffold00152_768056_768819_+	Atha_AT4G21650_:IntronR_Chr4_11501941_11501870_-,Atha_AT1G32940_:IntronR_Chr1_11940193_11940285_+,Atha_AT4G21640_:IntronR_Chr4_11497463_11497390_-	Glyma11g19130_:IntronR_Gm11_15770070_15770185_+,Glyma11g09420_:IntronR_Gm11_6725173_6725437_+	Medtr8g042710_:IntronR_chr8_16493936_16494179_+	LOC_Os09g36110_:IntronR_Chr9_20797125_20797198_+,LOC_Os02g17000_:IntronR_Chr2_9713388_9713290_-,LOC_Os01g52750_:IntronR_Chr1_30344951_30344849_-	Phvul.011G092600_:IntronR_Chr11_9384817_9384721_-,Phvul.008G047900_:IntronR_Chr08_4231311_4231383_+	Potri.005G243000_:IntronR_Chr05_24858009_24857902_-,Potri.001G455800_:IntronR_Chr01_49050652_49050524_-,Potri.002G018600_:IntronR_Chr02_1075034_1075136_+	NA	GSVIVG01038641001_:IntronR_chr16_21277575_21277502_-,GSVIVG01026420001_:IntronR_chr4_23764357_23764463_+,GSVIVG01019687001_:IntronR_chr2_2472809_2472895_+
IntronR_1_OG1_1000013:	8	AmTr_v1.0_scaffold00106.15_:IntronR_AmTr_v1.0_scaffold00106_283037_282555_-,AmTr_v1.0_scaffold00106.15_:IntronR_AmTr_v1.0_scaffold00106_282841_282555_-,AmTr_v1.0_scaffold00106.17_:IntronR_AmTr_v1.0_scaffold00106_293030_292565_-,AmTr_v1.0_scaffold00106.10_:IntronR_AmTr_v1.0_scaffold00106_230836_230371_-,AmTr_v1.0_scaffold00043.14_:IntronR_AmTr_v1.0_scaffold00043_1214359_1214095_-,AmTr_v1.0_scaffol…	Atha_AT4G21400_:IntronR_Chr4_11399838_11399751_-,Atha_AT4G23210_:IntronR_Chr4_12149503_12149415_-,Atha_AT4G00970_:IntronR_Chr4_420687_420778_+,Atha_AT4G23250_:IntronR_Chr4_12165429_12165333_-,Atha_AT4G00970_:IntronR_Chr4_419735_420477_+,Atha_AT3G45860_:IntronR_Chr3_16864385_16864294_-,Atha_AT4G23130_:IntronR_Chr4_12119114_12119031_-,Atha_AT4G23270_:IntronR_Chr4_12172127_12172219_+,Atha_AT4G23130_…	Glyma10g39870_:IntronR_Gm10_47454443_47454537_+,Glyma09g27782_:IntronR_Gm09_34735090_34734951_-,Glyma18g53186_:IntronR_Gm18_61513780_61513848_+,Glyma01g45181_:IntronR_Gm01_55546009_55546296_+,Glyma09g27850_:IntronR_Gm09_34808953_34808800_-,Glyma20g27720_:IntronR_Gm20_36801676_36801559_-,Glyma20g27570_:IntronR_Gm20_36711939_36711830_-,Glyma18g45140_:IntronR_Gm18_54888344_54888238_-,Glyma18g53186_:…	Medtr1g105600_:IntronR_chr1_47592801_47592964_+,Medtr1g105840_:IntronR_chr1_47774356_47774478_+,Medtr1g105755_:IntronR_chr1_47716629_47716548_-,Medtr8g041880_:IntronR_chr8_15800587_15800492_-,Medtr8g041660_:IntronR_chr8_15698425_15698321_-,Medtr1g105755_:IntronR_chr1_47716311_47716002_-,Medtr8g041910_:IntronR_chr8_15814293_15814202_-,Medtr8g041880_:IntronR_chr8_15800898_15800759_-,Medtr1g105600_:…	LOC_Os07g35140_:IntronR_Chr7_21047314_21047522_+,LOC_Os10g04730_:IntronR_Chr10_2261757_2261852_+,LOC_Os07g35690_:IntronR_Chr7_21380582_21380668_+,LOC_Os06g30130_:IntronR_Chr6_17379089_17379153_+,LOC_Os07g35580_:IntronR_Chr7_21295915_21295812_-,LOC_Os07g35310_:IntronR_Chr7_21134110_21134008_-,LOC_Os07g35810_:IntronR_Chr7_21442101_21442018_-,LOC_Os07g35680_:IntronR_Chr7_21369088_21368996_-,LOC_Os10…	Phvul.011G193300_:IntronR_Chr11_46982669_46982837_+,Phvul.007G050300_:IntronR_Chr07_4028766_4028620_-,Phvul.007G048700_:IntronR_Chr07_3920315_3920179_-,Phvul.011G193200_:IntronR_Chr11_46975131_46975030_-,Phvul.007G048700_:IntronR_Chr07_3920592_3920465_-,Phvul.011G193300_:IntronR_Chr11_46982669_46982753_+,Phvul.002G049500_:IntronR_Chr02_4619135_4619298_+,Phvul.011G193200_:IntronR_Chr11_46973776_46…	Potri.011G028600_:IntronR_Chr11_2354745_2354854_+,Potri.011G029100_:IntronR_Chr11_2409023_2409109_+,Potri.004G026200_:IntronR_Chr04_1894991_1895105_+,Potri.004G025900_:IntronR_Chr04_1860302_1860405_+,Potri.011G028400_:IntronR_Chr11_2334959_2335076_+,Potri.004G025200_:IntronR_Chr04_1735930_1736032_+,Potri.004G026400_:IntronR_Chr04_1901961_1902031_+,Potri.011G027500_:IntronR_Chr11_2246058_2246220_+…	NA	GSVIVG01012618001_:IntronR_chr10_77611_77494_-,GSVIVG01007342001_:IntronR_chrUn_31447584_31447473_-,GSVIVG01036853001_:IntronR_chr2_18776855_18776986_+,GSVIVG01036853001_:IntronR_chr2_18777196_18777302_+,GSVIVG01012618001_:IntronR_chr10_78206_78082_-,GSVIVG01006906001_:IntronR_chrUn_29037209_29037495_+,GSVIVG01012618001_:IntronR_chr10_77845_77761_-,GSVIVG01006683001_:IntronR_chrUn_27482781_274825…
IntronR_1_OG1_1000040:	8	AmTr_v1.0_scaffold00026.43_:IntronR_AmTr_v1.0_scaffold00026_1316201_1315762_-,AmTr_v1.0_scaffold00026.43_:IntronR_AmTr_v1.0_scaffold00026_1315136_1314277_-,AmTr_v1.0_scaffold00003.436_:IntronR_AmTr_v1.0_scaffold00003_10317083_10319511_+,AmTr_v1.0_scaffold00026.43_:IntronR_AmTr_v1.0_scaffold00026_1316201_1315799_-,AmTr_v1.0_scaffold00026.43_:IntronR_AmTr_v1.0_scaffold00026_1316201_1315680_-	Atha_AT1G77210_:IntronR_Chr1_29009544_29009455_-,Atha_AT1G34580_:IntronR_Chr1_12660766_12660849_+,Atha_AT5G61520_:IntronR_Chr5_24741040_24740841_-,Atha_AT1G77210_:IntronR_Chr1_29010259_29010173_-,Atha_AT1G11260_:IntronR_Chr1_3779558_3779651_+	Glyma08g03940_:IntronR_Gm08_2796549_2796464_-	Medtr3g008160_:IntronR_chr3_1348364_1349122_+,Medtr3g074390_:IntronR_chr3_33618625_33618842_+,Medtr4g116790_:IntronR_chr4_48344524_48345280_+,Medtr1g104780_:IntronR_chr1_47211998_47212302_+,Medtr4g116790_:IntronR_chr4_48343576_48343803_+,Medtr4g116790_:IntronR_chr4_48343576_48343920_+,Medtr4g116790_:IntronR_chr4_48343576_48343898_+,Medtr3g074380_:IntronR_chr3_33609450_33609560_+,Medtr3g074410_:In…	LOC_Os04g37990_:IntronR_Chr4_22618207_22618342_+,LOC_Os10g41190_:IntronR_Chr10_22124600_22125141_+,LOC_Os07g37320_:IntronR_Chr7_22354820_22354492_-,LOC_Os03g01170_:IntronR_Chr3_118807_118095_-,LOC_Os04g37980_:IntronR_Chr4_22599310_22600032_+,LOC_Os04g37980_:IntronR_Chr4_22598905_22598988_+,LOC_Os03g11900_:IntronR_Chr3_6236978_6235100_-,LOC_Os04g37990_:IntronR_Chr4_22618211_22618342_+,LOC_Os07g373…	Phvul.009G030800_:IntronR_Chr09_6772551_6772660_+	Potri.011G042100_:IntronR_Chr11_3571371_3571181_-,Potri.016G120700_:IntronR_Chr16_12546273_12546342_+,Potri.016G120700_:IntronR_Chr16_12546724_12546821_+,Potri.002G095900_:IntronR_Chr02_6899419_6899619_+,Potri.010G089800_:IntronR_Chr10_11363560_11363836_+,Potri.004G033600_:IntronR_Chr04_2452283_2452172_-,Potri.001G253800_:IntronR_Chr01_26368706_26368790_+	NA	GSVIVG01015332001_:IntronR_chr11_2761430_2761344_-,GSVIVG01003181001_:IntronR_chrUn_7631678_7630813_-,GSVIVG01017937001_:IntronR_chr5_4870953_4870138_-,GSVIVG01001036001_:IntronR_chr11_6738383_6738467_+,GSVIVG01001036001_:IntronR_chr11_6736454_6737760_+,GSVIVG01017937001_:IntronR_chr5_4869847_4869678_-
IntronR_1_OG1_1000072:	8	AmTr_v1.0_scaffold00024.101_:IntronR_AmTr_v1.0_scaffold00024_2214508_2214088_-,AmTr_v1.0_scaffold00029.322_:IntronR_AmTr_v1.0_scaffold00029_4253832_4253345_-,AmTr_v1.0_scaffold00120.46_:IntronR_AmTr_v1.0_scaffold00120_1194778_1193854_-,AmTr_v1.0_scaffold00029.322_:IntronR_AmTr_v1.0_scaffold00029_4252792_4252037_-,AmTr_v1.0_scaffold00067.196_:IntronR_AmTr_v1.0_scaffold00067_3131537_3130823_-,AmTr_…	Atha_AT2G40460_:IntronR_Chr2_16899548_16900301_+,Atha_AT1G62200_:IntronR_Chr1_22983040_22982945_-,Atha_AT2G02020_:IntronR_Chr2_480235_480330_+,Atha_AT2G40460_:IntronR_Chr2_16899582_16900301_+	Glyma08g15670_:IntronR_Gm08_11377429_11377772_+	Medtr7g098220_:IntronR_chr7_39257936_39257826_-,Medtr7g098180_:IntronR_chr7_39239451_39239199_-,Medtr7g098180_:IntronR_chr7_39245274_39244997_-,Medtr3g462710_:IntronR_chr3_25074503_25074426_-	LOC_Os10g02220_:IntronR_Chr10_774688_774595_-,LOC_Os06g49250_:IntronR_Chr6_29839167_29839668_+,LOC_Os03g13240_:IntronR_Chr3_7140536_7140063_-,LOC_Os03g13274_:IntronR_Chr3_7166167_7165794_-,LOC_Os01g04950_:IntronR_Chr1_2296475_2296558_+,LOC_Os03g51050_:IntronR_Chr3_29187403_29187007_-,LOC_Os10g02220_:IntronR_Chr10_774688_774611_-,LOC_Os03g13250_:IntronR_Chr3_7148881_7148375_-,LOC_Os10g42870_:Intro…	Phvul.002G185600_:IntronR_Chr02_34063967_34063619_-	Potri.011G120000_:IntronR_Chr11_14536605_14536500_-,Potri.019G055800_:IntronR_Chr19_8694484_8693564_-,Potri.010G100200_:IntronR_Chr10_12181548_12180409_-,Potri.011G120000_:IntronR_Chr11_14535822_14534854_-,Potri.010G100200_:IntronR_Chr10_12181548_12180442_-,Potri.011G120000_:IntronR_Chr11_14536791_14536378_-,Potri.009G042400_:IntronR_Chr09_4914463_4914087_-	NA	GSVIVG01034004001_:IntronR_chr8_15981185_15981048_-,GSVIVG01024796001_:IntronR_chr6_6875165_6874911_-,GSVIVG01009804001_:IntronR_chr18_11379530_11379896_+,GSVIVG01009804001_:IntronR_chr18_11380455_11380612_+,GSVIVG01011563001_:IntronR_chr1_6452648_6454034_+,GSVIVG01011563001_:IntronR_chr1_6454590_6456457_+,GSVIVG01024796001_:IntronR_chr6_6874358_6874273_-
IntronR_1_OG1_1000078:	8	AmTr_v1.0_scaffold00170.10_:IntronR_AmTr_v1.0_scaffold00170_216271_216392_+,AmTr_v1.0_scaffold00038.145_:IntronR_AmTr_v1.0_scaffold00038_3623720_3622621_-,AmTr_v1.0_scaffold00019.81_:IntronR_AmTr_v1.0_scaffold00019_1267257_1266539_-,AmTr_v1.0_scaffold00038.145_:IntronR_AmTr_v1.0_scaffold00038_3627053_3626956_-,AmTr_v1.0_scaffold00170.10_:IntronR_AmTr_v1.0_scaffold00170_216225_216392_+,AmTr_v1.0_s…	Atha_AT2G23950_:IntronR_Chr2_10187643_10187569_-,Atha_AT5G16000_:IntronR_Chr5_5225113_5225209_+	Glyma02g14160_:IntronR_Gm02_12652785_12652579_-,Glyma02g14160_:IntronR_Gm02_12652785_12652352_-,Glyma05g24790_:IntronR_Gm05_30989707_30989258_-,Glyma13g30050_:IntronR_Gm13_32822449_32822330_-,Glyma01g10100_:IntronR_Gm01_12918995_12919428_+,Glyma02g04150_:IntronR_Gm02_3338332_3339065_+,Glyma05g33000_:IntronR_Gm05_37773590_37773164_-	Medtr7g018200_:IntronR_chr7_5853931_5853643_-,Medtr3g087060_:IntronR_chr3_39475171_39475276_+,Medtr8g095030_:IntronR_chr8_39714971_39714666_-,Medtr6g016495_:IntronR_chr6_6211839_6211202_-	LOC_Os11g39370_:IntronR_Chr11_23432318_23432025_-,LOC_Os06g12120_:IntronR_Chr6_6485756_6485623_-,LOC_Os11g39370_:IntronR_Chr11_23432997_23432712_-	NA	Potri.008G188800_:IntronR_Chr08_13063033_13062601_-,Potri.008G188800_:IntronR_Chr08_13064331_13063424_-,Potri.008G110300_:IntronR_Chr08_7024285_7024431_+,Potri.019G087700_:IntronR_Chr19_11935148_11934988_-	Solyc05g010400.2_:IntronR_SL2.40ch05_4634143_4633953_-,Solyc05g056370.2_:IntronR_SL2.40ch05_64849427_64849359_-,Solyc04g005910.2_:IntronR_SL2.40ch04_586521_586231_-	GSVIVG01021240001_:IntronR_chr10_2901684_2902173_+,GSVIVG01036495001_:IntronR_chr14_22675199_22675292_+,GSVIVG01029797001_:IntronR_chr12_14894089_14893556_-,GSVIVG01010159001_:IntronR_chr1_16554715_16554860_+,GSVIVG01021240001_:IntronR_chr10_2900705_2901293_+
IntronR_1_OG1_1000101:	8	AmTr_v1.0_scaffold00001.129_:IntronR_AmTr_v1.0_scaffold00001_2167357_2168370_+	Atha_AT2G42010_:IntronR_Chr2_17533682_17533606_-,Atha_AT1G55180_:IntronR_Chr1_20585598_20585484_-,Atha_AT4G35790_:IntronR_Chr4_16956687_16956547_-	Glyma01g36680_:IntronR_Gm01_49130376_49129929_-	Medtr3g114840_:IntronR_chr3_53624991_53625328_+	LOC_Os03g02740_:IntronR_Chr3_1028121_1028043_-,LOC_Os05g07880_:IntronR_Chr5_4256564_4256482_-	Phvul.010G088900_:IntronR_Chr10_33178393_33178815_+	Potri.005G246000_:IntronR_Chr05_25015873_25016435_+,Potri.005G105600_:IntronR_Chr05_8084716_8084840_+	NA	GSVIVG01027587001_:IntronR_chr15_15275185_15274842_-,GSVIVG01027587001_:IntronR_chr15_15274645_15274230_-,GSVIVG01019879001_:IntronR_chr2_4154451_4154325_-
IntronR_1_OG1_1000144:	8	NA	Atha_AT5G18610_:IntronR_Chr5_6194569_6194733_+,Atha_AT5G02800_:IntronR_Chr5_636366_636290_-	Glyma13g19860_:IntronR_Gm13_23335451_23335225_-,Glyma15g04871_:IntronR_Gm15_3440657_3439909_-,Glyma14g02850_:IntronR_Gm14_1807389_1807764_+,Glyma15g04871_:IntronR_Gm15_3441644_3441523_-,Glyma15g04871_:IntronR_Gm15_3441334_3441048_-,Glyma12g07870_:IntronR_Gm12_5524342_5524792_+,Glyma14g02850_:IntronR_Gm14_1807389_1807749_+	Medtr2g019990_:IntronR_chr2_6601259_6601702_+,Medtr2g095880_:IntronR_chr2_40907546_40908057_+	LOC_Os05g30870_:IntronR_Chr5_17927699_17927814_+,LOC_Os07g49470_:IntronR_Chr7_29632053_29632149_+	Phvul.001G173600_:IntronR_Chr01_43666177_43665960_-,Phvul.008G001400_:IntronR_Chr08_219312_219209_-,Phvul.011G070500_:IntronR_Chr11_6185068_6184800_-	Potri.006G133300_:IntronR_Chr06_10977979_10978055_+,Potri.006G133300_:IntronR_Chr06_10977529_10977790_+,Potri.002G241600_:IntronR_Chr02_23407172_23407289_+,Potri.001G234100_:IntronR_Chr01_24615278_24614086_-,Potri.006G133300_:IntronR_Chr06_10977582_10977790_+,Potri.002G241600_:IntronR_Chr02_23406702_23406781_+	Solyc07g064340.2_:IntronR_SL2.40ch07_63757154_63756840_-	GSVIVG01017789001_:IntronR_chr5_3492386_3492545_+,GSVIVG01028653001_:IntronR_chr7_11636869_11636791_-,GSVIVG01000937001_:IntronR_chr1_22071100_22071203_+,GSVIVG01025564001_:IntronR_chr8_14026090_14025823_-,GSVIVG01000937001_:IntronR_chr1_22071013_22071203_+
IntronR_1_OG1_1000191:	8	AmTr_v1.0_scaffold00010.128_:IntronR_AmTr_v1.0_scaffold00010_2617308_2617227_-,AmTr_v1.0_scaffold00018.170_:IntronR_AmTr_v1.0_scaffold00018_6944845_6944754_-,AmTr_v1.0_scaffold00010.128_:IntronR_AmTr_v1.0_scaffold00010_2617135_2616987_-,AmTr_v1.0_scaffold00010.128_:IntronR_AmTr_v1.0_scaffold00010_2616826_2616729_-,AmTr_v1.0_scaffold00018.170_:IntronR_AmTr_v1.0_scaffold00018_6944370_6944257_-	Atha_AT1G22880_:IntronR_Chr1_8096549_8096637_+,Atha_AT1G22880_:IntronR_Chr1_8096976_8097046_+,Atha_AT1G70710_:IntronR_Chr1_26661531_26660246_-,Atha_AT1G22880_:IntronR_Chr1_8096786_8096865_+,Atha_AT4G39000_:IntronR_Chr4_18172500_18172422_-	Glyma19g40030_:IntronR_Gm19_46512651_46512743_+,Glyma08g04840_:IntronR_Gm08_3427692_3427435_-	NA	LOC_Os02g03120_:IntronR_Chr2_1238841_1238934_+,LOC_Os02g03120_:IntronR_Chr2_1238856_1238934_+	Phvul.001G209500_:IntronR_Chr01_47308045_47308143_+,Phvul.001G209500_:IntronR_Chr01_47307854_47307953_+,Phvul.011G039400_:IntronR_Chr11_3409050_3408951_-,Phvul.002G318800_:IntronR_Chr02_47904303_47904406_+,Phvul.001G209500_:IntronR_Chr01_47308494_47308571_+	Potri.003G147600_:IntronR_Chr03_16295433_16295518_+,Potri.009G123900_:IntronR_Chr09_10324620_10324704_+,Potri.003G147600_:IntronR_Chr03_16295610_16295680_+,Potri.003G147600_:IntronR_Chr03_16296033_16296119_+,Potri.003G147600_:IntronR_Chr03_16295841_16295922_+	Solyc11g040340.1_:IntronR_SL2.40ch11_30550007_30549931_-	GSVIVG01019664001_:IntronR_chr2_2314700_2314785_+,GSVIVG01019664001_:IntronR_chr2_2314512_2314589_+
IntronR_1_OG1_1000275:	8	NA	Atha_AT2G46070_:IntronR_Chr2_18947388_18947234_-,Atha_AT3G45640_:IntronR_Chr3_16757288_16757377_+,Atha_AT2G46070_:IntronR_Chr2_18947097_18947008_-,Atha_AT1G07880_:IntronR_Chr1_2435359_2435289_-	Glyma11g15700_:IntronR_Gm11_11370674_11371305_+,Glyma01g43100_:IntronR_Gm01_54190887_54190708_-,Glyma05g37480_:IntronR_Gm05_41069130_41069610_+,Glyma08g02060_:IntronR_Gm08_1404558_1404122_-	Medtr5g010030_:IntronR_chr5_2607723_2608070_+	LOC_Os08g06060_:IntronR_Chr8_3308830_3308960_+,LOC_Os03g17700_:IntronR_Chr3_9849349_9849217_-	Phvul.011G071400_:IntronR_Chr11_6386873_6386985_+	Potri.009G066100_:IntronR_Chr09_6653889_6653989_+,Potri.001G271700_:IntronR_Chr01_27922152_27922252_+,Potri.007G139800_:IntronR_Chr07_15088784_15089243_+	Solyc05g049970.2_:IntronR_SL2.40ch05_58967329_58968034_+	GSVIVG01019406001_:IntronR_chr2_382636_381568_-,GSVIVG01025091001_:IntronR_chr6_4582749_4583633_+,GSVIVG01026984001_:IntronR_chr15_18824380_18823831_-,GSVIVG01025105001_:IntronR_chr6_4435800_4435320_-,GSVIVG01025105001_:IntronR_chr6_4435183_4435057_-
IntronR_1_OG1_1000311:	8	AmTr_v1.0_scaffold00062.5_:IntronR_AmTr_v1.0_scaffold00062_96345_96240_-,AmTr_v1.0_scaffold00019.362_:IntronR_AmTr_v1.0_scaffold00019_5780315_5780238_-,AmTr_v1.0_scaffold00062.2_:IntronR_AmTr_v1.0_scaffold00062_43344_43476_+,AmTr_v1.0_scaffold00019.362_:IntronR_AmTr_v1.0_scaffold00019_5781113_5780508_-	NA	Glyma17g07260_:IntronR_Gm17_5306863_5307000_+,Glyma17g07270_:IntronR_Gm17_5309516_5309653_+,Glyma17g07250_:IntronR_Gm17_5300964_5300827_-,Glyma13g01120_:IntronR_Gm13_851455_851585_+	Medtr4g128580_:IntronR_chr4_53499108_53499225_+,Medtr3g084620_:IntronR_chr3_38214695_38214496_-,Medtr4g126920_:IntronR_chr4_52590882_52590970_+,Medtr3g084630_:IntronR_chr3_38218916_38218715_-	LOC_Os06g48160_:IntronR_Chr6_29133799_29133922_+,LOC_Os06g48200_:IntronR_Chr6_29157233_29157142_-	Phvul.003G147700_:IntronR_Chr03_34748824_34748911_+,Phvul.003G147400_:IntronR_Chr03_34738965_34739114_+,Phvul.003G147500_:IntronR_Chr03_34742428_34742532_+,Phvul.003G147500_:IntronR_Chr03_34742124_34742235_+	Potri.018G095200_:IntronR_Chr18_12381615_12381710_+,Potri.014G146100_:IntronR_Chr14_11146348_11146257_-,Potri.013G005700_:IntronR_Chr13_367733_367824_+,Potri.002G236200_:IntronR_Chr02_22968249_22968333_+,Potri.018G095200_:IntronR_Chr18_12381903_12381989_+	Solyc03g093080.2_:IntronR_SL2.40ch03_47714699_47714603_-,Solyc07g056000.2_:IntronR_SL2.40ch07_61225361_61225461_+	GSVIVG01029162001_:IntronR_chr11_19004535_19004634_+,GSVIVG01029162001_:IntronR_chr11_19004827_19004923_+
IntronR_1_OG1_1000403:	8	AmTr_v1.0_scaffold00012.165_:IntronR_AmTr_v1.0_scaffold00012_4490847_4491200_+,AmTr_v1.0_scaffold00012.165_:IntronR_AmTr_v1.0_scaffold00012_4491342_4491438_+	Atha_AT2G28930_:IntronR_Chr2_12425810_12425887_+	Glyma12g06760_:IntronR_Gm12_4607932_4607824_-,Glyma13g41130_:IntronR_Gm13_41532526_41532617_+,Glyma12g06760_:IntronR_Gm12_4607932_4607839_-,Glyma14g07460_:IntronR_Gm14_5646150_5645929_-,Glyma02g41490_:IntronR_Gm02_46604132_46604345_+	Medtr4g063940_:IntronR_chr4_23829123_23829285_+,Medtr4g063930_:IntronR_chr4_23819432_23819521_+,Medtr5g079840_:IntronR_chr5_34150219_34150308_+,Medtr4g063935_:IntronR_chr4_23824114_23824451_+,Medtr4g063940_:IntronR_chr4_23828684_23828771_+,Medtr3g067795_:IntronR_chr3_30421472_30421787_+,Medtr4g063930_:IntronR_chr4_23819867_23820118_+,Medtr4g063940_:IntronR_chr4_23828913_23829006_+,Medtr4g063935_:…	NA	Phvul.010G010300_:IntronR_Chr10_1604158_1603734_-,Phvul.005G144200_:IntronR_Chr05_37283389_37283482_+,Phvul.005G144200_:IntronR_Chr05_37283173_37283247_+	Potri.009G031300_:IntronR_Chr09_4178871_4178965_+,Potri.010G203400_:IntronR_Chr10_19486809_19486520_-,Potri.010G203400_:IntronR_Chr10_19485910_19485735_-,Potri.009G031300_:IntronR_Chr09_4179352_4179478_+,Potri.010G203400_:IntronR_Chr10_19486385_19486272_-,Potri.008G056400_:IntronR_Chr08_3343045_3343167_+	Solyc05g053930.2_:IntronR_SL2.40ch05_63102029_63102141_+,Solyc05g053930.2_:IntronR_SL2.40ch05_63102283_63102420_+,Solyc10g084770.1_:IntronR_SL2.40ch10_63518171_63518308_+,Solyc09g010850.2_:IntronR_SL2.40ch09_4171880_4172027_+,Solyc09g010850.2_:IntronR_SL2.40ch09_4171548_4171818_+,Solyc10g084770.1_:IntronR_SL2.40ch10_63517917_63518029_+	GSVIVG01016560001_:IntronR_chr13_2773498_2773397_-,GSVIVG01024951001_:IntronR_chr6_5733081_5733196_+,GSVIVG01034165001_:IntronR_chr8_14725916_14726281_+,GSVIVG01034165001_:IntronR_chr8_14726922_14727583_+,GSVIVG01016560001_:IntronR_chr13_2774064_2773898_-
IntronR_1_OG1_1000447:	8	AmTr_v1.0_scaffold00109.26_:IntronR_AmTr_v1.0_scaffold00109_320522_320937_+	Atha_AT1G52290_:IntronR_Chr1_19470879_19470813_-	Glyma09g32390_:IntronR_Gm09_38925446_38925614_+,Glyma07g00680_:IntronR_Gm07_360694_360369_-	Medtr5g019940_:IntronR_chr5_7564901_7565740_+	LOC_Os03g56470_:IntronR_Chr3_32183368_32183273_-,LOC_Os01g12720_:IntronR_Chr1_7042134_7042374_+	Phvul.004G164000_:IntronR_Chr04_44603677_44603992_+,Phvul.010G149300_:IntronR_Chr10_41963581_41963259_-,Phvul.004G164000_:IntronR_Chr04_44604479_44604622_+,Phvul.004G164000_:IntronR_Chr04_44604139_44604318_+	Potri.001G183000_:IntronR_Chr01_15960069_15959577_-,Potri.001G183000_:IntronR_Chr01_15960069_15959508_-,Potri.007G027000_:IntronR_Chr07_2054223_2054083_-,Potri.007G027000_:IntronR_Chr07_2055294_2054991_-,Potri.001G183000_:IntronR_Chr01_15960069_15959462_-	NA	GSVIVG01015383001_:IntronR_chr11_3166258_3165881_-,GSVIVG01015383001_:IntronR_chr11_3165805_3165271_-,GSVIVG01017060001_:IntronR_chr9_3856258_3856845_+,GSVIVG01017060001_:IntronR_chr9_3857241_3859157_+,GSVIVG01017060001_:IntronR_chr9_3855366_3856010_+
IntronR_1_OG1_1000513:	8	AmTr_v1.0_scaffold00004.8_:IntronR_AmTr_v1.0_scaffold00004_130681_129689_-,AmTr_v1.0_scaffold00004.8_:IntronR_AmTr_v1.0_scaffold00004_127430_126105_-,AmTr_v1.0_scaffold00091.23_:IntronR_AmTr_v1.0_scaffold00091_887068_893753_+,AmTr_v1.0_scaffold00004.8_:IntronR_AmTr_v1.0_scaffold00004_127612_127479_-	Atha_AT1G73660_:IntronR_Chr1_27693638_27693373_-,Atha_AT5G11850_:IntronR_Chr5_3817325_3817219_-	Glyma20g37330_:IntronR_Gm20_45249656_45249769_+,Glyma14g10790_:IntronR_Gm14_8985087_8985015_-,Glyma14g10790_:IntronR_Gm14_8985087_8985008_-	Medtr8g107000_:IntronR_chr8_45204362_45204477_+	LOC_Os02g12810_:IntronR_Chr2_6727424_6727331_-,LOC_Os06g12590_:IntronR_Chr6_6826787_6825942_-,LOC_Os02g12810_:IntronR_Chr2_6728002_6727473_-	NA	Potri.013G034800_:IntronR_Chr13_2308249_2307917_-,Potri.013G034800_:IntronR_Chr13_2308417_2308298_-,Potri.006G229400_:IntronR_Chr06_24047169_24047751_+,Potri.006G229400_:IntronR_Chr06_24048357_24048462_+	Solyc06g068980.2_:IntronR_SL2.40ch06_39181979_39181048_-	GSVIVG01021884001_:IntronR_chr14_6027695_6027534_-,GSVIVG01021884001_:IntronR_chr14_6029164_6027763_-
IntronR_1_OG1_1000622:	8	AmTr_v1.0_scaffold00016.208_:IntronR_AmTr_v1.0_scaffold00016_4681164_4680827_-,AmTr_v1.0_scaffold00047.64_:IntronR_AmTr_v1.0_scaffold00047_2068703_2070107_+	Atha_AT2G03730_:IntronR_Chr2_1139149_1139069_-	Glyma02g13540_:IntronR_Gm02_11824595_11824492_-	Medtr7g028050_:IntronR_chr7_9425113_9424439_-,Medtr7g028050_:IntronR_chr7_9425222_9424439_-	LOC_Os04g32110_:IntronR_Chr4_19269654_19269727_+,LOC_Os04g32110_:IntronR_Chr4_19269794_19269880_+	NA	Potri.012G083000_:IntronR_Chr12_11006356_11006431_+,Potri.012G102200_:IntronR_Chr12_12691877_12691958_+,Potri.003G167800_:IntronR_Chr03_17825497_17824868_-	Solyc02g094300.2_:IntronR_SL2.40ch02_49450621_49450697_+	GSVIVG01012259001_:IntronR_chr1_33762_33855_+,GSVIVG01012259001_:IntronR_chr1_33599_33695_+,GSVIVG01033053001_:IntronR_chr14_25371538_25370937_-
IntronR_1_OG1_1000822:	8	AmTr_v1.0_scaffold00065.183_:IntronR_AmTr_v1.0_scaffold00065_3728328_3728919_+,AmTr_v1.0_scaffold00065.183_:IntronR_AmTr_v1.0_scaffold00065_3726999_3728212_+,AmTr_v1.0_scaffold00065.183_:IntronR_AmTr_v1.0_scaffold00065_3726969_3728212_+,AmTr_v1.0_scaffold00065.184_:IntronR_AmTr_v1.0_scaffold00065_3745645_3745820_+	NA	Glyma08g23380_:IntronR_Gm08_17849992_17850094_+,Glyma08g23380_:IntronR_Gm08_17850210_17850314_+,Glyma13g44730_:IntronR_Gm13_44121336_44121439_+,Glyma07g02630_:IntronR_Gm07_1771027_1770901_-,Glyma06g06530_:IntronR_Gm06_4659421_4659227_-,Glyma17g33891_:IntronR_Gm17_37802706_37802840_+	Medtr4g007060_:IntronR_chr4_928434_928778_+,Medtr4g007060_:IntronR_chr4_928108_928318_+,Medtr2g105060_:IntronR_chr2_45307540_45307630_+	LOC_Os02g08440_:IntronR_Chr2_4543955_4544067_+,LOC_Os06g44010_:IntronR_Chr6_26510849_26510767_-	Phvul.009G087400_:IntronR_Chr09_13639821_13639736_-,Phvul.005G181800_:IntronR_Chr05_40323586_40323475_-,Phvul.001G042200_:IntronR_Chr01_4327097_4326990_-,Phvul.009G087400_:IntronR_Chr09_13640153_13639986_-,Phvul.009G087400_:IntronR_Chr09_13640153_13639937_-,Phvul.005G181800_:IntronR_Chr05_40323359_40323263_-	Potri.003G182200_:IntronR_Chr03_18906172_18906297_+,Potri.001G044500_:IntronR_Chr01_3210196_3209909_-,Potri.018G019800_:IntronR_Chr18_1506045_1505918_-,Potri.006G263600_:IntronR_Chr06_26680303_26680397_+	Solyc06g068460.2_:IntronR_SL2.40ch06_38824548_38824649_+	GSVIVG01015952001_:IntronR_chr9_16095353_16095487_+,GSVIVG01035885001_:IntronR_chr4_5266498_5266397_-,GSVIVG01015952001_:IntronR_chr9_16095133_16095237_+,GSVIVG01035885001_:IntronR_chr4_5266732_5266614_-
IntronR_1_OG1_1001122:	8	AmTr_v1.0_scaffold00032.84_:IntronR_AmTr_v1.0_scaffold00032_1601347_1601075_-	Atha_AT2G02080_:IntronR_Chr2_520981_520660_-,Atha_AT2G02080_:IntronR_Chr2_520977_520660_-	Glyma10g35070_:IntronR_Gm10_43251475_43251868_+,Glyma20g32480_:IntronR_Gm20_41093145_41092722_-	Medtr1g094115_:IntronR_chr1_42286363_42286844_+	LOC_Os04g47860_:IntronR_Chr4_28409865_28411204_+,LOC_Os04g47860_:IntronR_Chr4_28409865_28411207_+	Phvul.007G099800_:IntronR_Chr07_10703599_10703190_-,Phvul.003G008100_:IntronR_Chr03_791711_792124_+	Potri.010G099100_:IntronR_Chr10_12086626_12086879_+	NA	GSVIVG01010283001_:IntronR_chr1_19016754_19017032_+
IntronR_1_OG1_1001156:	8	NA	Atha_AT1G01720_:IntronR_Chr1_268994_269083_+,Atha_AT1G01720_:IntronR_Chr1_268630_268717_+	Glyma06g16440_:IntronR_Gm06_12910686_12910773_+,Glyma04g42800_:IntronR_Gm04_48458780_48458407_-,Glyma02g26480_:IntronR_Gm02_27362765_27362423_-,Glyma02g26480_:IntronR_Gm02_27362775_27362423_-,Glyma04g42800_:IntronR_Gm04_48459133_48459054_-	Medtr8g094580_:IntronR_chr8_39492613_39492690_+,Medtr3g096920_:IntronR_chr3_44371338_44371450_+	LOC_Os05g34830_:IntronR_Chr5_20678284_20678363_+,LOC_Os05g34830_:IntronR_Chr5_20678637_20679380_+	Phvul.002G275000_:IntronR_Chr02_43925665_43925779_+,Phvul.009G152900_:IntronR_Chr09_22215638_22215551_-,Phvul.001G072200_:IntronR_Chr01_9646397_9646633_+,Phvul.009G125900_:IntronR_Chr09_18659122_18659616_+,Phvul.001G072200_:IntronR_Chr01_9646401_9646633_+,Phvul.002G275000_:IntronR_Chr02_43925302_43925388_+	Potri.005G180200_:IntronR_Chr05_19637934_19637518_-,Potri.002G081000_:IntronR_Chr02_5635261_5635693_+,Potri.005G180200_:IntronR_Chr05_19637934_19637694_-	Solyc11g017470.1_:IntronR_SL2.40ch11_8422662_8422586_-,Solyc06g060230.2_:IntronR_SL2.40ch06_34578637_34578548_-	GSVIVG01008839001_:IntronR_chr18_2643444_2643536_+,GSVIVG01008839001_:IntronR_chr18_2643813_2644393_+
IntronR_1_OG1_1002264:	8	AmTr_v1.0_scaffold00009.35_:IntronR_AmTr_v1.0_scaffold00009_1044925_1044067_-,AmTr_v1.0_scaffold00009.35_:IntronR_AmTr_v1.0_scaffold00009_1047174_1045047_-	Atha_AT3G09830_:IntronR_Chr3_3017576_3017664_+,Atha_AT5G03320_:IntronR_Chr5_803651_803733_+	NA	Medtr1g063910_:IntronR_chr1_28075375_28075208_-	LOC_Os10g30600_:IntronR_Chr10_15922476_15922355_-,LOC_Os10g30600_:IntronR_Chr10_15922236_15921656_-	Phvul.007G149900_:IntronR_Chr07_36873462_36873136_-	Potri.010G225300_:IntronR_Chr10_20890145_20890420_+	Solyc09g008010.2_:IntronR_SL2.40ch09_1491081_1491212_+	GSVIVG01025716001_:IntronR_chr8_12698774_12699981_+,GSVIVG01025716001_:IntronR_chr8_12700241_12700337_+,GSVIVG01025716001_:IntronR_chr8_12698986_12699981_+
IntronR_1_OG1_1003480:	8	AmTr_v1.0_scaffold00046.27_:IntronR_AmTr_v1.0_scaffold00046_736078_735345_-,AmTr_v1.0_scaffold00046.27_:IntronR_AmTr_v1.0_scaffold00046_736370_736222_-	NA	Glyma02g11530_:IntronR_Gm02_9738661_9738882_+	Medtr4g085590_:IntronR_chr4_33454215_33454075_-	LOC_Os06g06980_:IntronR_Chr6_3314734_3314828_+	Phvul.003G047900_:IntronR_Chr03_5703602_5703489_-	Potri.001G304800_:IntronR_Chr01_30773163_30773030_-	Solyc02g093230.2_:IntronR_SL2.40ch02_48741027_48740941_-	GSVIVG01022100001_:IntronR_chr7_16585311_16584979_-
IntronR_1_OG1_1009557:	8	AmTr_v1.0_scaffold00012.172_:IntronR_AmTr_v1.0_scaffold00012_4604848_4605643_+,AmTr_v1.0_scaffold00012.172_:IntronR_AmTr_v1.0_scaffold00012_4603554_4604581_+,AmTr_v1.0_scaffold00012.172_:IntronR_AmTr_v1.0_scaffold00012_4603554_4604588_+	Atha_AT2G28940_:IntronR_Chr2_12427689_12427608_-,Atha_AT2G28940_:IntronR_Chr2_12427486_12427416_-	Glyma12g06750_:IntronR_Gm12_4604432_4604685_+,Glyma12g06750_:IntronR_Gm12_4604432_4604669_+	Medtr4g063950_:IntronR_chr4_23836405_23836304_-,Medtr4g063950_:IntronR_chr4_23836034_23835350_-,Medtr4g063950_:IntronR_chr4_23836405_23836297_-	NA	Phvul.011G063900_:IntronR_Chr11_5547675_5547944_+,Phvul.011G063900_:IntronR_Chr11_5547675_5547960_+	Potri.009G031500_:IntronR_Chr09_4183884_4183736_-,Potri.009G031500_:IntronR_Chr09_4183884_4183744_-	Solyc06g005520.2_:IntronR_SL2.40ch06_548555_547691_-	GSVIVG01024950001_:IntronR_chr6_5736996_5736660_-
IntronR_200_OG1_1008830:	8	AmTr_v1.0_scaffold00003.238_:IntronR_AmTr_v1.0_scaffold00003_5226841_5226994_+	Atha_AT3G62330_:IntronR_Chr3_23064549_23064244_-	Glyma19g40580_:IntronR_Gm19_46953488_46953598_+,Glyma19g40580_:IntronR_Gm19_46953444_46953833_+,Glyma19g40580_:IntronR_Gm19_46953444_46953598_+	NA	LOC_Os01g14920_:IntronR_Chr1_8359276_8358865_-,LOC_Os01g14920_:IntronR_Chr1_8359276_8359124_-	Phvul.001G214600_:IntronR_Chr01_47789625_47789742_+,Phvul.001G214600_:IntronR_Chr01_47789581_47789742_+,Phvul.001G214600_:IntronR_Chr01_47789625_47789976_+,Phvul.001G214600_:IntronR_Chr01_47789581_47789976_+	Potri.002G192800_:IntronR_Chr02_15388053_15387933_-,Potri.002G192800_:IntronR_Chr02_15388053_15387711_-,Potri.014G118100_:IntronR_Chr14_9181988_9181824_-,Potri.014G118100_:IntronR_Chr14_9181988_9181590_-,Potri.002G192800_:IntronR_Chr02_15388097_15387933_-,Potri.002G192800_:IntronR_Chr02_15388097_15387711_-,Potri.014G118100_:IntronR_Chr14_9181944_9181390_-,Potri.014G118100_:IntronR_Chr14_9181944_9…	Solyc08g078610.2_:IntronR_SL2.40ch08_59548256_59548050_-,Solyc08g078610.2_:IntronR_SL2.40ch08_59548256_59547819_-,Solyc08g078610.2_:IntronR_SL2.40ch08_59547948_59547819_-	GSVIVG01028150001_:IntronR_chr7_4221693_4222046_+,GSVIVG01028150001_:IntronR_chr7_4221693_4221812_+,GSVIVG01028150001_:IntronR_chr7_4221870_4222046_+,GSVIVG01028150001_:IntronR_chr7_4221649_4222046_+
IntronR_204_OG1_1000049:	8	AmTr_v1.0_scaffold00002.334_:IntronR_AmTr_v1.0_scaffold00002_6048728_6048583_-,AmTr_v1.0_scaffold00002.334_:IntronR_AmTr_v1.0_scaffold00002_6049078_6048837_-,AmTr_v1.0_scaffold00054.42_:IntronR_AmTr_v1.0_scaffold00054_1875595_1872714_-,AmTr_v1.0_scaffold00175.8_:IntronR_AmTr_v1.0_scaffold00175_241434_241542_+,AmTr_v1.0_scaffold00054.42_:IntronR_AmTr_v1.0_scaffold00054_1875595_1872707_-,AmTr_v1.0_…	Atha_AT4G26140_:IntronR_Chr4_13244114_13244030_-,Atha_AT4G26140_:IntronR_Chr4_13244299_13244223_-,Atha_AT4G26140_:IntronR_Chr4_13244508_13244405_-	Glyma12g29660_:IntronR_Gm12_33092141_33091965_-	Medtr2g094060_:IntronR_chr2_40080145_40080232_+,Medtr2g094060_:IntronR_chr2_40080875_40081009_+	NA	Phvul.009G012700_:IntronR_Chr09_2025043_2025149_+	Potri.005G232600_:IntronR_Chr05_24094812_24094972_+,Potri.007G018100_:IntronR_Chr07_1390577_1390122_-,Potri.004G159800_:IntronR_Chr04_18066590_18066709_+	Solyc01g110000.2_:IntronR_SL2.40ch01_88591915_88592152_+	GSVIVG01016849001_:IntronR_chr9_1944920_1945313_+,GSVIVG01015203001_:IntronR_chr11_1804046_1803925_-,GSVIVG01024221001_:IntronR_chr3_114592_114669_+,GSVIVG01024221001_:IntronR_chr3_114990_115536_+,GSVIVG01024221001_:IntronR_chr3_114990_115353_+,GSVIVG01015203001_:IntronR_chr11_1803816_1803702_-,GSVIVG01016849001_:IntronR_chr9_1945422_1945545_+
IntronR_205_OG1_1000667:	8	AmTr_v1.0_scaffold00068.1_:IntronR_AmTr_v1.0_scaffold00068_26307_26401_+,AmTr_v1.0_scaffold00068.1_:IntronR_AmTr_v1.0_scaffold00068_26115_26221_+,AmTr_v1.0_scaffold00068.1_:IntronR_AmTr_v1.0_scaffold00068_25526_26055_+,AmTr_v1.0_scaffold00068.1_:IntronR_AmTr_v1.0_scaffold00068_26307_26416_+	Atha_AT2G19620_:IntronR_Chr2_8487244_8487137_-	Glyma04g05350_:IntronR_Gm04_4077139_4077728_+	NA	LOC_Os05g10740_:IntronR_Chr5_5915556_5915467_-,LOC_Os02g13150_:IntronR_Chr2_7008921_7009011_+,LOC_Os05g10740_:IntronR_Chr5_5915709_5915616_-,LOC_Os05g10740_:IntronR_Chr5_5915381_5915297_-	Phvul.009G077000_:IntronR_Chr09_12616218_12616315_+,Phvul.007G186500_:IntronR_Chr07_42287012_42287097_+,Phvul.001G034100_:IntronR_Chr01_3309367_3309445_+,Phvul.004G171900_:IntronR_Chr04_45306301_45306441_+,Phvul.004G171900_:IntronR_Chr04_45306527_45306613_+	Potri.006G230800_:IntronR_Chr06_24136482_24136376_-,Potri.018G067700_:IntronR_Chr18_8608705_8608784_+,Potri.006G230800_:IntronR_Chr06_24136733_24136542_-,Potri.018G054900_:IntronR_Chr18_5767414_5767305_-	Solyc07g021700.2_:IntronR_SL2.40ch07_21209307_21209393_+	GSVIVG01015232001_:IntronR_chr11_1991741_1991664_-,GSVIVG01035359001_:IntronR_chr4_739425_739544_+,GSVIVG01015232001_:IntronR_chr11_1991909_1991827_-,GSVIVG01035359001_:IntronR_chr4_739630_739709_+,GSVIVG01015232001_:IntronR_chr11_1992240_1991969_-
IntronR_206_OG1_1000059:	8	AmTr_v1.0_scaffold00109.56_:IntronR_AmTr_v1.0_scaffold00109_776954_776349_-,AmTr_v1.0_scaffold00109.56_:IntronR_AmTr_v1.0_scaffold00109_777187_776349_-	Atha_AT5G46880_:IntronR_Chr5_19034734_19034808_+,Atha_AT5G52170_:IntronR_Chr5_21199491_21199579_+,Atha_AT3G03260_:IntronR_Chr3_755857_755745_-,Atha_AT1G05230_:IntronR_Chr1_1513825_1513744_-,Atha_AT1G05230_:IntronR_Chr1_1513994_1513920_-,Atha_AT1G05230_:IntronR_Chr1_1513831_1513744_-,Atha_AT3G03260_:IntronR_Chr3_755851_755745_-	Glyma10g39720_:IntronR_Gm10_47346911_47346779_-,Glyma13g43350_:IntronR_Gm13_43095906_43096023_+,Glyma08g06190_:IntronR_Gm08_4410430_4410530_+,Glyma15g01960_:IntronR_Gm15_1277044_1276945_-,Glyma13g43350_:IntronR_Gm13_43095721_43095820_+	Medtr2g101720_:IntronR_chr2_43769142_43769301_+	NA	Phvul.008G072700_:IntronR_Chr08_6749532_6750057_+,Phvul.002G333100_:IntronR_Chr02_48996634_48996708_+	Potri.015G141800_:IntronR_Chr15_14865446_14865352_-,Potri.001G137800_:IntronR_Chr01_11092993_11092862_-	Solyc03g120620.2_:IntronR_SL2.40ch03_63025890_63025976_+,Solyc03g120620.2_:IntronR_SL2.40ch03_63025707_63025804_+	GSVIVG01030605001_:IntronR_chr12_7102477_7102376_-,GSVIVG01027508001_:IntronR_chr15_16137380_16137887_+,GSVIVG01030605001_:IntronR_chr12_7102471_7102376_-,GSVIVG01017073001_:IntronR_chr9_3968387_3968280_-
IntronR_210_OG1_1000093:	8	AmTr_v1.0_scaffold00019.141_:IntronR_AmTr_v1.0_scaffold00019_2293222_2292640_-	Atha_AT2G46450_:IntronR_Chr2_19066631_19066704_+,Atha_AT5G57940_:IntronR_Chr5_23458280_23458672_+,Atha_AT2G23980_:IntronR_Chr2_10202981_10202911_-	Glyma19g44451_:IntronR_Gm19_49878405_49878508_+,Glyma14g31940_:IntronR_Gm14_38986441_38987555_+,Glyma19g44430_:IntronR_Gm19_49870842_49870942_+	Medtr4g130820_:IntronR_chr4_54515997_54516165_+,Medtr7g117310_:IntronR_chr7_48464731_48464843_+	LOC_Os02g54760_:IntronR_Chr2_33533510_33533360_-,LOC_Os09g38580_:IntronR_Chr9_22194626_22194964_+,LOC_Os04g55080_:IntronR_Chr4_32755514_32755975_+	Phvul.006G112200_:IntronR_Chr06_22806317_22806418_+	Potri.014G097900_:IntronR_Chr14_7652868_7652956_+,Potri.018G106100_:IntronR_Chr18_13296444_13295957_-,Potri.001G043900_:IntronR_Chr01_3173432_3173819_+	NA	GSVIVG01028711001_:IntronR_chr16_19525287_19524346_-,GSVIVG01033170001_:IntronR_chr4_8896086_8895950_-,GSVIVG01032502001_:IntronR_chr14_27934843_27934688_-,GSVIVG01027087001_:IntronR_chr15_18033368_18033233_-
IntronR_214_OG1_1000049:	8	AmTr_v1.0_scaffold00054.42_:IntronR_AmTr_v1.0_scaffold00054_1915097_1914945_-,AmTr_v1.0_scaffold00032.70_:IntronR_AmTr_v1.0_scaffold00032_1392008_1391759_-,AmTr_v1.0_scaffold00175.8_:IntronR_AmTr_v1.0_scaffold00175_237216_237387_+,AmTr_v1.0_scaffold00032.70_:IntronR_AmTr_v1.0_scaffold00032_1392008_1391776_-,AmTr_v1.0_scaffold00032.70_:IntronR_AmTr_v1.0_scaffold00032_1391664_1390687_-	Atha_AT1G77410_:IntronR_Chr1_29092248_29092154_-	Glyma08g00470_:IntronR_Gm08_180397_180215_-,Glyma08g00470_:IntronR_Gm08_180114_180044_-,Glyma08g00470_:IntronR_Gm08_180397_180226_-	Medtr3g096910_:IntronR_chr3_44358952_44358878_-,Medtr3g096910_:IntronR_chr3_44359676_44359235_-,Medtr3g096910_:IntronR_chr3_44359123_44359018_-	LOC_Os03g15020_:IntronR_Chr3_8201268_8200705_-	Phvul.009G127500_:IntronR_Chr09_18883818_18883924_+,Phvul.009G232500_:IntronR_Chr09_34320526_34320399_-	Potri.004G159800_:IntronR_Chr04_18064048_18064143_+,Potri.004G159800_:IntronR_Chr04_18063692_18063791_+,Potri.004G159800_:IntronR_Chr04_18063903_18063982_+,Potri.007G018100_:IntronR_Chr07_1393314_1393149_-	NA	GSVIVG01008834001_:IntronR_chr18_2600500_2600427_-,GSVIVG01022353001_:IntronR_chr7_18907982_18908073_+,GSVIVG01022353001_:IntronR_chr7_18907780_18907870_+,GSVIVG01008834001_:IntronR_chr18_2600361_2600266_-
IntronR_216_OG1_1007931:	8	AmTr_v1.0_scaffold00021.32_:IntronR_AmTr_v1.0_scaffold00021_750044_750174_+,AmTr_v1.0_scaffold00021.32_:IntronR_AmTr_v1.0_scaffold00021_749806_749975_+,AmTr_v1.0_scaffold00021.32_:IntronR_AmTr_v1.0_scaffold00021_749611_749724_+	NA	Glyma18g02650_:IntronR_Gm18_1682751_1682838_+,Glyma14g05990_:IntronR_Gm14_4309061_4309183_+,Glyma11g35760_:IntronR_Gm11_37370276_37370190_-	Medtr3g071980_:IntronR_chr3_32338174_32338078_-,Medtr3g071980_:IntronR_chr3_32338009_32337871_-,Medtr3g071980_:IntronR_chr3_32338675_32338256_-	LOC_Os06g35050_:IntronR_Chr6_20402430_20402522_+	Phvul.001G247200_:IntronR_Chr01_50603372_50602930_-,Phvul.001G247200_:IntronR_Chr01_50602848_50602755_-	Potri.008G074500_:IntronR_Chr08_4659610_4659483_-,Potri.008G074500_:IntronR_Chr08_4659750_4659679_-	Solyc06g050630.2_:IntronR_SL2.40ch06_29857708_29857568_-,Solyc06g050630.2_:IntronR_SL2.40ch06_29857849_29857777_-	GSVIVG01032734001_:IntronR_chr13_1197160_1196971_-,GSVIVG01032734001_:IntronR_chr13_1197542_1197406_-,GSVIVG01032734001_:IntronR_chr13_1197324_1197229_-
IntronR_21_OG1_1004627:	8	AmTr_v1.0_scaffold00094.11_:IntronR_AmTr_v1.0_scaffold00094_1439821_1439943_+,AmTr_v1.0_scaffold00094.11_:IntronR_AmTr_v1.0_scaffold00094_1439810_1439943_+,AmTr_v1.0_scaffold00094.11_:IntronR_AmTr_v1.0_scaffold00094_1439810_1439928_+,AmTr_v1.0_scaffold00094.11_:IntronR_AmTr_v1.0_scaffold00094_1440048_1440176_+,AmTr_v1.0_scaffold00094.11_:IntronR_AmTr_v1.0_scaffold00094_1439821_1439928_+	Atha_AT5G53900_:IntronR_Chr5_21882329_21882232_-,Atha_AT5G53900_:IntronR_Chr5_21882591_21882434_-,Atha_AT5G53900_:IntronR_Chr5_21882580_21882434_-	Glyma13g34980_:IntronR_Gm13_36500823_36501012_+,Glyma13g34980_:IntronR_Gm13_36501117_36501350_+,Glyma12g35490_:IntronR_Gm12_38603022_38602819_-,Glyma13g34980_:IntronR_Gm13_36500834_36501012_+	Medtr2g078750_:IntronR_chr2_32959291_32959634_+,Medtr2g078750_:IntronR_chr2_32958956_32959186_+,Medtr2g078750_:IntronR_chr2_32958945_32959186_+	LOC_Os11g25920_:IntronR_Chr11_14787440_14787896_+	NA	Potri.001G397800_:IntronR_Chr01_41893895_41894059_+,Potri.011G116400_:IntronR_Chr11_14169052_14169228_+,Potri.001G397800_:IntronR_Chr01_41893906_41894059_+	Solyc07g062950.2_:IntronR_SL2.40ch07_62810567_62810751_+	GSVIVG01014299001_:IntronR_chr19_2458417_2458591_+,GSVIVG01014299001_:IntronR_chr19_2458406_2458591_+,GSVIVG01014299001_:IntronR_chr19_2458696_2458888_+
IntronR_21_OG1_1006997:	8	AmTr_v1.0_scaffold00088.42_:IntronR_AmTr_v1.0_scaffold00088_802493_802280_-,AmTr_v1.0_scaffold00088.42_:IntronR_AmTr_v1.0_scaffold00088_802631_802549_-,AmTr_v1.0_scaffold00088.42_:IntronR_AmTr_v1.0_scaffold00088_803396_803184_-,AmTr_v1.0_scaffold00088.42_:IntronR_AmTr_v1.0_scaffold00088_802786_802672_-	Atha_AT1G60060_:IntronR_Chr1_22139975_22140428_+,Atha_AT1G60060_:IntronR_Chr1_22140748_22140864_+	Glyma01g03940_:IntronR_Gm01_3415030_3414911_-,Glyma01g03940_:IntronR_Gm01_3414529_3414432_-	Medtr5g034840_:IntronR_chr5_15136376_15135967_-,Medtr5g034840_:IntronR_chr5_15136712_15136583_-	LOC_Os06g12740_:IntronR_Chr6_6954863_6954671_-,LOC_Os06g12740_:IntronR_Chr6_6954615_6954428_-,LOC_Os06g12740_:IntronR_Chr6_6955491_6955387_-,LOC_Os06g12740_:IntronR_Chr6_6955022_6954904_-	Phvul.002G072900_:IntronR_Chr02_10381424_10381338_-,Phvul.002G072900_:IntronR_Chr02_10380683_10380593_-	Potri.010G096400_:IntronR_Chr10_11868900_11869014_+,Potri.010G096400_:IntronR_Chr10_11869764_11869893_+,Potri.010G096400_:IntronR_Chr10_11869187_11869341_+,Potri.010G096400_:IntronR_Chr10_11869601_11869708_+,Potri.010G096400_:IntronR_Chr10_11869187_11869333_+,Potri.010G096400_:IntronR_Chr10_11869438_11869560_+	NA	GSVIVG01020205001_:IntronR_chr1_9084780_9084697_-,GSVIVG01020205001_:IntronR_chr1_9085139_9085031_-
IntronR_220_OG1_1000310:	8	AmTr_v1.0_scaffold00135.41_:IntronR_AmTr_v1.0_scaffold00135_900488_899864_-,AmTr_v1.0_scaffold00016.85_:IntronR_AmTr_v1.0_scaffold00016_1702452_1703025_+	Atha_AT3G26810_:IntronR_Chr3_9869605_9869685_+	Glyma10g02630_:IntronR_Gm10_1862413_1862294_-,Glyma04g09930_:IntronR_Gm04_8222878_8222965_+,Glyma06g09990_:IntronR_Gm06_7526290_7526435_+	Medtr4g091290_:IntronR_chr4_36146328_36146445_+,Medtr5g065490_:IntronR_chr5_27539142_27539249_+,Medtr7g083610_:IntronR_chr7_32174884_32174628_-	LOC_Os11g31620_:IntronR_Chr11_18488170_18487110_-,LOC_Os05g05800_:IntronR_Chr5_2894729_2893937_-	Phvul.001G202600_:IntronR_Chr01_46820890_46820995_+	Potri.001G323100_:IntronR_Chr01_32727433_32727516_+	NA	GSVIVG01009126001_:IntronR_chr18_5312336_5312262_-,GSVIVG01021910001_:IntronR_chr14_5733855_5733993_+,GSVIVG01003183001_:IntronR_chrUn_7657003_7655760_-,GSVIVG01010995001_:IntronR_chr7_2353812_2354280_+
IntronR_221_OG1_1000305:	8	NA	Atha_AT3G01150_:IntronR_Chr3_53911_54129_+,Atha_AT3G01150_:IntronR_Chr3_53958_54129_+	Glyma09g37076_:IntronR_Gm09_42656908_42657022_+,Glyma09g37076_:IntronR_Gm09_42656739_42657022_+,Glyma14g30490_:IntronR_Gm14_37223366_37222823_-,Glyma18g49580_:IntronR_Gm18_58959504_58959388_-,Glyma18g49580_:IntronR_Gm18_58959626_58959388_-,Glyma09g37076_:IntronR_Gm09_42656786_42657022_+	Medtr7g011070_:IntronR_chr7_2879093_2878996_-,Medtr7g011070_:IntronR_chr7_2879194_2878996_-,Medtr7g011070_:IntronR_chr7_2879241_2878996_-	LOC_Os08g33830_:IntronR_Chr8_21174380_21174133_-,LOC_Os08g33830_:IntronR_Chr8_21174427_21174133_-	Phvul.008G037600_:IntronR_Chr08_3142167_3141935_-,Phvul.008G037600_:IntronR_Chr08_3142046_3141935_-,Phvul.008G037600_:IntronR_Chr08_3142214_3141935_-	Potri.017G085400_:IntronR_Chr17_10278702_10278420_-,Potri.017G085400_:IntronR_Chr17_10278655_10278420_-	Solyc02g088110.2_:IntronR_SL2.40ch02_44875600_44875372_-,Solyc02g088110.2_:IntronR_SL2.40ch02_44875553_44875372_-	GSVIVG01011438001_:IntronR_chr14_29659011_29658740_-,GSVIVG01011438001_:IntronR_chr14_29658964_29658740_-,GSVIVG01011438001_:IntronR_chr14_29658847_29658740_-
IntronR_228_OG1_1000667:	8	AmTr_v1.0_scaffold00068.1_:IntronR_AmTr_v1.0_scaffold00068_26965_27431_+,AmTr_v1.0_scaffold00068.1_:IntronR_AmTr_v1.0_scaffold00068_26965_27473_+	Atha_AT5G56750_:IntronR_Chr5_22960044_22960156_+	Glyma17g34820_:IntronR_Gm17_38808520_38808244_-,Glyma20g36650_:IntronR_Gm20_44713195_44713744_+,Glyma14g10720_:IntronR_Gm14_8912071_8912312_+,Glyma10g30270_:IntronR_Gm10_38967628_38968571_+,Glyma20g36650_:IntronR_Gm20_44713195_44713947_+	Medtr8g101710_:IntronR_chr8_42765698_42765786_+,Medtr1g081240_:IntronR_chr1_36150244_36148871_-	LOC_Os01g09670_:IntronR_Chr1_4983066_4982976_-,LOC_Os05g10740_:IntronR_Chr5_5914926_5914841_-	Phvul.007G186500_:IntronR_Chr07_42287877_42288155_+,Phvul.001G034100_:IntronR_Chr01_3310112_3310380_+,Phvul.007G186500_:IntronR_Chr07_42287877_42288009_+,Phvul.009G077000_:IntronR_Chr09_12616853_12617141_+	Potri.013G038100_:IntronR_Chr13_2601406_2601170_-,Potri.018G067700_:IntronR_Chr18_8609375_8609486_+,Potri.018G054900_:IntronR_Chr18_5766717_5766528_-	NA	GSVIVG01035359001_:IntronR_chr4_740121_740451_+,GSVIVG01021838001_:IntronR_chr14_6662693_6664133_+,GSVIVG01015232001_:IntronR_chr11_1991204_1991065_-
IntronR_229_OG1_1000128:	8	AmTr_v1.0_scaffold00033.266_:IntronR_AmTr_v1.0_scaffold00033_5790735_5790543_-,AmTr_v1.0_scaffold00088.65_:IntronR_AmTr_v1.0_scaffold00088_1252043_1251936_-,AmTr_v1.0_scaffold00065.107_:IntronR_AmTr_v1.0_scaffold00065_2273826_2273743_-,AmTr_v1.0_scaffold00151.25_:IntronR_AmTr_v1.0_scaffold00151_1044239_1044136_-,AmTr_v1.0_scaffold00033.266_:IntronR_AmTr_v1.0_scaffold00033_5792608_5790793_-,AmTr_v…	Atha_AT1G49960_:IntronR_Chr1_18500796_18500897_+	Glyma14g08690_:IntronR_Gm14_6714202_6714315_+,Glyma14g08690_:IntronR_Gm14_6714373_6715528_+,Glyma20g27170_:IntronR_Gm20_36382873_36383341_+	Medtr1g106085_:IntronR_chr1_48017931_48017782_-	NA	Phvul.001G018700_:IntronR_Chr01_1609776_1610502_+	Potri.002G129400_:IntronR_Chr02_9697081_9696684_-,Potri.015G072600_:IntronR_Chr15_9687149_9687055_-	Solyc07g049320.2_:IntronR_SL2.40ch07_56904281_56904367_+,Solyc04g079430.2_:IntronR_SL2.40ch04_61527041_61526847_-	GSVIVG01030497001_:IntronR_chr12_6212561_6212667_+,GSVIVG01009577001_:IntronR_chr18_9575132_9575003_-,GSVIVG01037811001_:IntronR_chr3_7657701_7658155_+,GSVIVG01009577001_:IntronR_chr18_9574945_9573770_-
IntronR_230_OG1_1000647:	8	AmTr_v1.0_scaffold00021.93_:IntronR_AmTr_v1.0_scaffold00021_1966388_1966294_-,AmTr_v1.0_scaffold00021.93_:IntronR_AmTr_v1.0_scaffold00021_1966594_1966468_-,AmTr_v1.0_scaffold00021.93_:IntronR_AmTr_v1.0_scaffold00021_1966157_1966043_-	Atha_AT2G29980_:IntronR_Chr2_12782299_12782220_-	Glyma07g18350_:IntronR_Gm07_18263524_18263418_-,Glyma03g07570_:IntronR_Gm03_8157515_8157908_+,Glyma18g06950_:IntronR_Gm18_5620899_5621048_+	Medtr7g068780_:IntronR_chr7_25267601_25267075_-	LOC_Os03g18070_:IntronR_Chr3_10081791_10080918_-	Phvul.006G068600_:IntronR_Chr06_18754172_18753858_-,Phvul.008G098100_:IntronR_Chr08_10274373_10274460_+,Phvul.006G068600_:IntronR_Chr06_18754331_18754252_-	Potri.008G069600_:IntronR_Chr08_4271863_4271764_-,Potri.001G252900_:IntronR_Chr01_26265670_26265567_-,Potri.006G101500_:IntronR_Chr06_7852573_7852284_-,Potri.006G101500_:IntronR_Chr06_7852147_7852005_-	NA	GSVIVG01011171001_:IntronR_chr8_7694115_7694015_-,GSVIVG01011171001_:IntronR_chr8_7694664_7694545_-,GSVIVG01024725001_:IntronR_chr6_7433261_7433153_-,GSVIVG01024725001_:IntronR_chr6_7433579_7433398_-,GSVIVG01032803001_:IntronR_chr13_615775_615635_-
IntronR_231_OG1_1001458:	8	AmTr_v1.0_scaffold00165.22_:IntronR_AmTr_v1.0_scaffold00165_330108_329956_-,AmTr_v1.0_scaffold00165.22_:IntronR_AmTr_v1.0_scaffold00165_330108_329520_-	Atha_AT3G54000_:IntronR_Chr3_19997805_19997895_+	Glyma02g41990_:IntronR_Gm02_47086818_47086933_+	Medtr3g069670_:IntronR_chr3_31182602_31182724_+,Medtr0027s0090_:IntronR_scaffold0027_32937_33307_+	NA	Phvul.008G113400_:IntronR_Chr08_13605210_13604912_-	Potri.008G062200_:IntronR_Chr08_3754773_3754871_+,Potri.006G093000_:IntronR_Chr06_7114632_7114860_+,Potri.006G093000_:IntronR_Chr06_7114632_7114848_+	Solyc09g011690.2_:IntronR_SL2.40ch09_4953897_4954011_+	GSVIVG01034054001_:IntronR_chr8_15525895_15525982_+,GSVIVG01034054001_:IntronR_chr8_15525685_15525982_+
IntronR_234_OG1_1000118:	8	AmTr_v1.0_scaffold00057.26_:IntronR_AmTr_v1.0_scaffold00057_462952_463288_+,AmTr_v1.0_scaffold00010.334_:IntronR_AmTr_v1.0_scaffold00010_6024602_6024005_-,AmTr_v1.0_scaffold00184.25_:IntronR_AmTr_v1.0_scaffold00184_557022_557206_+	Atha_AT5G64570_:IntronR_Chr5_25811824_25811741_-	Glyma06g11040_:IntronR_Gm06_8415526_8415628_+,Glyma06g11040_:IntronR_Gm06_8415725_8416455_+,Glyma02g01660_:IntronR_Gm02_1198571_1198654_+,Glyma08g19280_:IntronR_Gm08_14588524_14588638_+,Glyma15g05720_:IntronR_Gm15_4028371_4028256_-	Medtr2g034720_:IntronR_chr2_13301557_13301652_+	LOC_Os04g44840_:IntronR_Chr4_26545216_26544959_-,LOC_Os04g44840_:IntronR_Chr4_26545440_26545313_-,LOC_Os11g19210_:IntronR_Chr11_10976167_10976284_+	Phvul.007G215100_:IntronR_Chr07_45410607_45410688_+	Potri.002G093900_:IntronR_Chr02_6719446_6719357_-,Potri.001G089100_:IntronR_Chr01_7037980_7037905_-,Potri.002G094000_:IntronR_Chr02_6725732_6725607_-	NA	GSVIVG01028104001_:IntronR_chr7_3843499_3843245_-,GSVIVG01037844001_:IntronR_chr3_7220661_7220760_+,GSVIVG01037844001_:IntronR_chr3_7220857_7220957_+,GSVIVG01028104001_:IntronR_chr7_3843690_3843596_-
IntronR_237_OG1_1000049:	8	AmTr_v1.0_scaffold00054.42_:IntronR_AmTr_v1.0_scaffold00054_1854755_1853946_-,AmTr_v1.0_scaffold00136.60_:IntronR_AmTr_v1.0_scaffold00136_1369303_1369505_+,AmTr_v1.0_scaffold00175.8_:IntronR_AmTr_v1.0_scaffold00175_243609_243716_+	Atha_AT2G28470_:IntronR_Chr2_12169663_12169591_-,Atha_AT3G52840_:IntronR_Chr3_19585902_19585986_+,Atha_AT3G13750_:IntronR_Chr3_4515145_4515232_+	Glyma11g20730_:IntronR_Gm11_17506636_17506526_-	Medtr2g039120_:IntronR_chr2_17129005_17129086_+,Medtr3g096900_:IntronR_chr3_44346733_44346341_-,Medtr2g094060_:IntronR_chr2_40081655_40081748_+	NA	Phvul.011G075900_:IntronR_Chr11_7017132_7017041_-,Phvul.009G127500_:IntronR_Chr09_18888379_18889056_+	Potri.017G057900_:IntronR_Chr17_5273393_5273224_-	Solyc02g084720.2_:IntronR_SL2.40ch02_42397428_42397314_-,Solyc12g008840.1_:IntronR_SL2.40ch12_2189902_2190135_+	GSVIVG01024221001_:IntronR_chr3_116181_116263_+,GSVIVG01009791001_:IntronR_chr18_11291970_11292114_+,GSVIVG01022353001_:IntronR_chr7_18918004_18921180_+,GSVIVG01020995001_:IntronR_chr5_15839673_15839824_+,GSVIVG01022339001_:IntronR_chr7_18630785_18629952_-,GSVIVG01008834001_:IntronR_chr18_2594031_2593618_-
IntronR_240_OG1_1011376:	8	AmTr_v1.0_scaffold00048.208_:IntronR_AmTr_v1.0_scaffold00048_4578202_4578113_-	NA	Glyma01g35030_:IntronR_Gm01_47607133_47607233_+,Glyma01g35030_:IntronR_Gm01_47606977_47607094_+	Medtr5g027220_:IntronR_chr5_11296612_11296500_-	LOC_Os02g03670_:IntronR_Chr2_1534683_1534600_-,LOC_Os02g03670_:IntronR_Chr2_1534561_1534461_-	Phvul.002G132200_:IntronR_Chr02_26316875_26316776_-,Phvul.002G132200_:IntronR_Chr02_26317026_26316914_-	Potri.003G100300_:IntronR_Chr03_12621776_12621872_+,Potri.003G100300_:IntronR_Chr03_12621783_12621872_+	Solyc08g075990.2_:IntronR_SL2.40ch08_57226077_57225944_-,Solyc08g075990.2_:IntronR_SL2.40ch08_57226225_57226116_-,Solyc08g075990.2_:IntronR_SL2.40ch08_57226017_57225944_-	GSVIVG01022633001_:IntronR_chr2_13890563_13890664_+,GSVIVG01022633001_:IntronR_chr2_13890703_13890816_+
IntronR_241_OG1_1001775:	8	AmTr_v1.0_scaffold00142.13_:IntronR_AmTr_v1.0_scaffold00142_226097_226285_+	Atha_AT5G22920_:IntronR_Chr5_7666483_7666571_+	Glyma11g19860_:IntronR_Gm11_16635877_16636072_+	Medtr7g102990_:IntronR_chr7_41393654_41393559_-,Medtr3g108240_:IntronR_chr3_50015438_50015539_+,Medtr7g102990_:IntronR_chr7_41393839_41393745_-	LOC_Os01g52110_:IntronR_Chr1_29966445_29966358_-,LOC_Os10g31850_:IntronR_Chr10_16705998_16705915_-	NA	Potri.006G245400_:IntronR_Chr06_25311836_25311714_-	Solyc09g008430.2_:IntronR_SL2.40ch09_1878208_1877992_-	GSVIVG01031467001_:IntronR_chr6_18244671_18244586_-,GSVIVG01033674001_:IntronR_chr8_18770446_18770571_+
IntronR_244_OG1_1000231:	8	AmTr_v1.0_scaffold00016.128_:IntronR_AmTr_v1.0_scaffold00016_2711131_2711735_+	Atha_AT1G34410_:IntronR_Chr1_12580647_12580737_+	Glyma05g38540_:IntronR_Gm05_41871222_41871122_-,Glyma06g17320_:IntronR_Gm06_13647503_13647613_+,Glyma04g37760_:IntronR_Gm04_44191049_44190939_-	Medtr8g100050_:IntronR_chr8_40234843_40234949_+,Medtr4g021580_:IntronR_chr4_7074147_7073763_-	NA	Phvul.009G161900_:IntronR_Chr09_23562364_23562475_+	Potri.003G163600_:IntronR_Chr03_17445689_17445839_+	Solyc01g103050.2_:IntronR_SL2.40ch01_83499951_83500172_+	GSVIVG01008639001_:IntronR_chr17_229899_230063_+,GSVIVG01019566001_:IntronR_chr2_1657205_1657301_+,GSVIVG01037136001_:IntronR_chr18_28751116_28750480_-
IntronR_246_OG1_1000128:	8	AmTr_v1.0_scaffold00130.47_:IntronR_AmTr_v1.0_scaffold00130_1217598_1216941_-,AmTr_v1.0_scaffold00088.65_:IntronR_AmTr_v1.0_scaffold00088_1249899_1249593_-	Atha_AT1G10540_:IntronR_Chr1_3475318_3475242_-	NA	Medtr8g086520_:IntronR_chr8_35897736_35897993_+	LOC_Os03g48810_:IntronR_Chr3_27815163_27815279_+,LOC_Os03g60880_:IntronR_Chr3_34598009_34597917_-,LOC_Os01g55500_:IntronR_Chr1_31979365_31979706_+	Phvul.007G046400_:IntronR_Chr07_3717097_3717288_+,Phvul.002G239500_:IntronR_Chr02_40597598_40597679_+,Phvul.007G046400_:IntronR_Chr07_3717209_3717288_+,Phvul.003G197800_:IntronR_Chr03_41061903_41061820_-,Phvul.003G054500_:IntronR_Chr03_6924465_6924624_+	Potri.014G157800_:IntronR_Chr14_12314641_12314836_+	Solyc04g079430.2_:IntronR_SL2.40ch04_61526324_61526162_-	GSVIVG01007809001_:IntronR_chr17_8800260_8800169_-
IntronR_251_OG1_1005997:	8	AmTr_v1.0_scaffold00051.24_:IntronR_AmTr_v1.0_scaffold00051_700064_700297_+,AmTr_v1.0_scaffold00051.24_:IntronR_AmTr_v1.0_scaffold00051_700075_700297_+,AmTr_v1.0_scaffold00051.24_:IntronR_AmTr_v1.0_scaffold00051_700079_700297_+	Atha_AT4G34090_:IntronR_Chr4_16328569_16328479_-	Glyma01g39500_:IntronR_Gm01_51430308_51430394_+,Glyma11g05750_:IntronR_Gm11_4062095_4062009_-	NA	LOC_Os03g01920_:IntronR_Chr3_569237_568671_-	Phvul.002G017100_:IntronR_Chr02_1893690_1893602_-	Potri.009G099600_:IntronR_Chr09_8857571_8857477_-,Potri.009G099600_:IntronR_Chr09_8857752_8857665_-	Solyc02g093170.2_:IntronR_SL2.40ch02_48686683_48686604_-,Solyc02g093170.2_:IntronR_SL2.40ch02_48686683_48686597_-	GSVIVG01022087001_:IntronR_chr7_16481910_16481824_-,GSVIVG01031712001_:IntronR_chr3_3665773_3665651_-,GSVIVG01022087001_:IntronR_chr7_16481741_16481599_-,GSVIVG01022087001_:IntronR_chr7_16481730_16481599_-,GSVIVG01022087001_:IntronR_chr7_16481910_16481817_-,GSVIVG01031712001_:IntronR_chr3_3665769_3665651_-
IntronR_257_OG1_1011369:	8	AmTr_v1.0_scaffold00045.88_:IntronR_AmTr_v1.0_scaffold00045_1103086_1103406_+	Atha_AT2G47020_:IntronR_Chr2_19320363_19320284_-,Atha_AT2G47020_:IntronR_Chr2_19320542_19320458_-,Atha_AT2G47020_:IntronR_Chr2_19320848_19320700_-,Atha_AT2G47020_:IntronR_Chr2_19320542_19320453_-	Glyma03g38240_:IntronR_Gm03_44622212_44622941_+	Medtr7g110570_:IntronR_chr7_45313859_45314583_+,Medtr7g110570_:IntronR_chr7_45313890_45314583_+	LOC_Os05g19630_:IntronR_Chr5_11437622_11437027_-,LOC_Os05g19630_:IntronR_Chr5_11437891_11437780_-	Phvul.001G217500_:IntronR_Chr01_48045169_48045254_+	Potri.014G114000_:IntronR_Chr14_8897226_8897119_-,Potri.014G114000_:IntronR_Chr14_8896340_8896253_-,Potri.014G114000_:IntronR_Chr14_8896961_8896435_-,Potri.014G114000_:IntronR_Chr14_8897398_8897119_-	NA	GSVIVG01028263001_:IntronR_chr7_5018639_5018362_-,GSVIVG01028263001_:IntronR_chr7_5018204_5017726_-
IntronR_261_OG1_1000025:	8	AmTr_v1.0_scaffold00053.36_:IntronR_AmTr_v1.0_scaffold00053_740576_740985_+,AmTr_v1.0_scaffold00039.122_:IntronR_AmTr_v1.0_scaffold00039_2601203_2600188_-	Atha_AT3G13080_:IntronR_Chr3_4196217_4196128_-	Glyma16g28900_:IntronR_Gm16_32854158_32854496_+,Glyma08g20780_:IntronR_Gm08_15780916_15781232_+,Glyma18g32860_:IntronR_Gm18_38340272_38340364_+,Glyma13g18960_:IntronR_Gm13_22557208_22556512_-	Medtr8g015970_:IntronR_chr8_5279219_5279111_-	NA	Phvul.008G276200_:IntronR_Chr08_58486417_58486328_-	Potri.002G205500_:IntronR_Chr02_16852982_16852748_-,Potri.018G149700_:IntronR_Chr18_16778797_16778685_-,Potri.008G179500_:IntronR_Chr08_12242660_12242247_-	Solyc05g014380.2_:IntronR_SL2.40ch05_8244685_8244844_+	GSVIVG01014628001_:IntronR_chr19_7926283_7926204_-,GSVIVG01014632001_:IntronR_chr19_7977583_7977498_-,GSVIVG01027990001_:IntronR_chr7_3039306_3039589_+,GSVIVG01010326001_:IntronR_chr1_19531880_19532049_+,GSVIVG01019469001_:IntronR_chr2_887105_887018_-
IntronR_262_OG1_1000093:	8	AmTr_v1.0_scaffold00148.48_:IntronR_AmTr_v1.0_scaffold00148_796182_796367_+	Atha_AT2G46430_:IntronR_Chr2_19060316_19060376_+,Atha_AT2G46450_:IntronR_Chr2_19067539_19067623_+	Glyma12g23890_:IntronR_Gm12_26522378_26522989_+,Glyma10g06121_:IntronR_Gm10_4895419_4894787_-	NA	LOC_Os06g08850_:IntronR_Chr6_4440934_4441674_+	Phvul.009G102100_:IntronR_Chr09_15529875_15530040_+,Phvul.005G133900_:IntronR_Chr05_36076479_36076589_+	Potri.014G097900_:IntronR_Chr14_7654268_7654406_+,Potri.001G043900_:IntronR_Chr01_3175188_3175292_+	Solyc08g069140.2_:IntronR_SL2.40ch08_55420920_55421084_+	GSVIVG01032502001_:IntronR_chr14_27932840_27932378_-,GSVIVG01027087001_:IntronR_chr15_18027283_18027156_-,GSVIVG01027087001_:IntronR_chr15_18032063_18031981_-,GSVIVG01025696001_:IntronR_chr8_12888272_12888361_+
IntronR_263_OG1_1000263:	8	AmTr_v1.0_scaffold00068.151_:IntronR_AmTr_v1.0_scaffold00068_3294091_3295524_+,AmTr_v1.0_scaffold00005.45_:IntronR_AmTr_v1.0_scaffold00005_2025267_2024996_-,AmTr_v1.0_scaffold00068.151_:IntronR_AmTr_v1.0_scaffold00068_3294091_3295480_+	Atha_AT4G24290_:IntronR_Chr4_12596498_12596809_+	Glyma05g33080_:IntronR_Gm05_37837269_37837714_+	Medtr8g097210_:IntronR_chr8_34887398_34887012_-,Medtr8g105700_:IntronR_chr8_44573998_44573909_-,Medtr3g084930_:IntronR_chr3_38366955_38367133_+	LOC_Os02g27480_:IntronR_Chr2_16262673_16262843_+,LOC_Os05g48360_:IntronR_Chr5_27725626_27725485_-	NA	Potri.004G047700_:IntronR_Chr04_3678192_3678727_+	Solyc02g077780.2_:IntronR_SL2.40ch02_37206874_37205513_-	GSVIVG01022410001_:IntronR_chr7_19830555_19831262_+,GSVIVG01021099001_:IntronR_chr10_1451637_1452819_+
IntronR_264_OG1_1007813:	8	AmTr_v1.0_scaffold00002.172_:IntronR_AmTr_v1.0_scaffold00002_3436401_3436639_+,AmTr_v1.0_scaffold00002.172_:IntronR_AmTr_v1.0_scaffold00002_3436401_3436622_+	Atha_AT5G51150_:IntronR_Chr5_20789687_20789827_+	Glyma20g34070_:IntronR_Gm20_42522391_42522217_-,Glyma20g34070_:IntronR_Gm20_42522391_42522228_-,Glyma10g33510_:IntronR_Gm10_41858998_41859146_+	Medtr1g072830_:IntronR_chr1_32347576_32347432_-,Medtr1g072830_:IntronR_chr1_32347576_32347417_-	LOC_Os07g31260_:IntronR_Chr7_18505678_18505460_-,LOC_Os07g31260_:IntronR_Chr7_18505678_18505471_-	NA	Potri.015G111200_:IntronR_Chr15_12721266_12721391_+,Potri.012G113700_:IntronR_Chr12_13451062_13451175_+	Solyc03g093990.2_:IntronR_SL2.40ch03_49153049_49152918_-,Solyc03g093990.2_:IntronR_SL2.40ch03_49153049_49152907_-	GSVIVG01024473001_:IntronR_chr16_3074604_3074452_-,GSVIVG01024473001_:IntronR_chr16_3074604_3074515_-,GSVIVG01024473001_:IntronR_chr16_3074604_3074441_-,GSVIVG01024473001_:IntronR_chr16_3074604_3074467_-
IntronR_266_OG1_1000088:	8	AmTr_v1.0_scaffold00010.202_:IntronR_AmTr_v1.0_scaffold00010_4014021_4013913_-,AmTr_v1.0_scaffold00010.203_:IntronR_AmTr_v1.0_scaffold00010_4056302_4056732_+	Atha_AT1G78000_:IntronR_Chr1_29331986_29332085_+,Atha_AT4G02700_:IntronR_Chr4_1192269_1192348_+	Glyma20g02080_:IntronR_Gm20_1632473_1632008_-,Glyma06g11140_:IntronR_Gm06_8493443_8493341_-	NA	LOC_Os03g09930_:IntronR_Chr3_4947655_4947520_-	Phvul.010G151000_:IntronR_Chr10_42063606_42063501_-,Phvul.004G161600_:IntronR_Chr04_44375376_44375038_-	Potri.010G111700_:IntronR_Chr10_13040678_13040875_+	Solyc12g056930.1_:IntronR_SL2.40ch12_48360307_48360381_+,Solyc12g043040.1_:IntronR_SL2.40ch12_44168660_44168748_+	GSVIVG01015414001_:IntronR_chr11_3416733_3416971_+,GSVIVG01015414001_:IntronR_chr11_3416892_3416971_+,GSVIVG01017118001_:IntronR_chr9_4320213_4319969_-,GSVIVG01008985001_:IntronR_chr18_4066860_4066960_+,GSVIVG01001198001_:IntronR_chr7_886890_887078_+,GSVIVG01015413001_:IntronR_chr11_3397430_3397554_+
IntronR_267_OG1_1000199:	8	AmTr_v1.0_scaffold00029.243_:IntronR_AmTr_v1.0_scaffold00029_3076750_3078203_+,AmTr_v1.0_scaffold00149.31_:IntronR_AmTr_v1.0_scaffold00149_497747_497905_+,AmTr_v1.0_scaffold00149.31_:IntronR_AmTr_v1.0_scaffold00149_497747_497924_+	Atha_AT5G01060_:IntronR_Chr5_24525_24617_+	Glyma13g41600_:IntronR_Gm13_41853251_41852889_-,Glyma12g06200_:IntronR_Gm12_4225567_4225088_-	Medtr8g098370_:IntronR_chr8_40913790_40913865_+	LOC_Os10g39670_:IntronR_Chr10_21203926_21204062_+	NA	Potri.003G126700_:IntronR_Chr03_14758261_14758538_+,Potri.014G082400_:IntronR_Chr14_6537454_6537655_+,Potri.004G182800_:IntronR_Chr04_19915570_19915216_-,Potri.005G249300_:IntronR_Chr05_25226998_25226600_-,Potri.005G249300_:IntronR_Chr05_25226807_25226600_-,Potri.002G158400_:IntronR_Chr02_11915680_11915877_+,Potri.009G142800_:IntronR_Chr09_11327134_11326771_-	Solyc12g099830.1_:IntronR_SL2.40ch12_65155863_65155671_-	GSVIVG01023930001_:IntronR_chr3_2419421_2419886_+,GSVIVG01024833001_:IntronR_chr6_6561121_6561566_+
IntronR_268_OG1_1001833:	8	AmTr_v1.0_scaffold00130.38_:IntronR_AmTr_v1.0_scaffold00130_927033_928491_+,AmTr_v1.0_scaffold00123.8_:IntronR_AmTr_v1.0_scaffold00123_761148_760242_-,AmTr_v1.0_scaffold00123.8_:IntronR_AmTr_v1.0_scaffold00123_761148_760228_-	Atha_AT1G11990_:IntronR_Chr1_4047401_4047321_-,Atha_AT1G11990_:IntronR_Chr1_4047401_4047323_-	Glyma17g01391_:IntronR_Gm17_848046_847901_-,Glyma17g01391_:IntronR_Gm17_848046_847868_-,Glyma17g01391_:IntronR_Gm17_848046_847915_-	Medtr4g132590_:IntronR_chr4_55439241_55439378_+,Medtr4g132590_:IntronR_chr4_55439241_55439392_+	LOC_Os06g35410_:IntronR_Chr6_20636774_20636664_-	NA	Potri.011G010600_:IntronR_Chr11_825265_825379_+,Potri.011G010600_:IntronR_Chr11_825265_825393_+	Solyc02g081080.2_:IntronR_SL2.40ch02_39734872_39734994_+	GSVIVG01004807001_:IntronR_chr10_random_68309_68445_+,GSVIVG01004807001_:IntronR_chr10_random_68309_68459_+,GSVIVG01021238001_:IntronR_chr10_2872229_2869579_-
IntronR_271_OG1_1001854:	8	AmTr_v1.0_scaffold00131.93_:IntronR_AmTr_v1.0_scaffold00131_1564905_1565314_+	NA	Glyma17g05540_:IntronR_Gm17_3887187_3887085_-,Glyma09g08290_:IntronR_Gm09_7405711_7405815_+,Glyma15g19840_:IntronR_Gm15_17327544_17327690_+,Glyma01g41290_:IntronR_Gm01_52838649_52838549_-,Glyma15g19840_:IntronR_Gm15_17327580_17327690_+	Medtr2g042900_:IntronR_chr2_18688062_18688153_+,Medtr5g013530_:IntronR_chr5_4311488_4311599_+	LOC_Os03g28940_:IntronR_Chr3_16408440_16408335_-	Phvul.003G129200_:IntronR_Chr03_31710086_31709982_-	Potri.006G139400_:IntronR_Chr06_11681771_11681663_-	Solyc07g042170.2_:IntronR_SL2.40ch07_52508784_52508865_+	GSVIVG01015042001_:IntronR_chr11_684164_684053_-,GSVIVG01015042001_:IntronR_chr11_684164_684073_-
IntronR_274_OG1_1011352:	8	AmTr_v1.0_scaffold00044.19_:IntronR_AmTr_v1.0_scaffold00044_414192_414458_+	Atha_AT5G17240_:IntronR_Chr5_5667446_5667590_+,Atha_AT5G17240_:IntronR_Chr5_5667499_5667590_+	Glyma14g39060_:IntronR_Gm14_48190773_48190948_+,Glyma14g39060_:IntronR_Gm14_48190853_48190948_+,Glyma14g39060_:IntronR_Gm14_48190815_48190948_+	Medtr5g076640_:IntronR_chr5_32704018_32704111_+,Medtr5g076640_:IntronR_chr5_32703978_32704111_+	LOC_Os07g28840_:IntronR_Chr7_16888460_16888543_+	NA	Potri.004G081400_:IntronR_Chr04_6713871_6713763_-,Potri.004G081400_:IntronR_Chr04_6713897_6713763_-,Potri.004G081400_:IntronR_Chr04_6713921_6713831_-	Solyc02g081320.2_:IntronR_SL2.40ch02_39907440_39907289_-,Solyc02g081320.2_:IntronR_SL2.40ch02_39907412_39907289_-	GSVIVG01035253001_:IntronR_chr4_11460434_11460342_-
IntronR_285_OG1_1011229:	8	AmTr_v1.0_scaffold00022.185_:IntronR_AmTr_v1.0_scaffold00022_2892595_2892720_+	NA	Glyma08g15850_:IntronR_Gm08_11539135_11539035_-	Medtr2g060820_:IntronR_chr2_25788624_25788726_+,Medtr2g060820_:IntronR_chr2_25788438_25788586_+,Medtr2g060820_:IntronR_chr2_25788635_25788726_+	LOC_Os06g41390_:IntronR_Chr6_24816106_24816019_-,LOC_Os06g41390_:IntronR_Chr6_24815981_24815883_-	Phvul.005G039600_:IntronR_Chr05_3870736_3870834_+,Phvul.005G039600_:IntronR_Chr05_3870576_3870698_+	Potri.009G023200_:IntronR_Chr09_3487199_3487098_-	Solyc01g073930.2_:IntronR_SL2.40ch01_70518558_70518658_+,Solyc01g073930.2_:IntronR_SL2.40ch01_70518413_70518520_+	GSVIVG01001368001_:IntronR_chr13_24051426_24051527_+,GSVIVG01001368001_:IntronR_chr13_24051426_24051530_+,GSVIVG01001368001_:IntronR_chr13_24051279_24051388_+
IntronR_286_OG1_1002166:	8	AmTr_v1.0_scaffold00005.216_:IntronR_AmTr_v1.0_scaffold00005_8245725_8245162_-	Atha_AT5G63120_:IntronR_Chr5_25319643_25319414_-	Glyma05g02590_:IntronR_Gm05_1971358_1971262_-,Glyma05g02590_:IntronR_Gm05_1971176_1971029_-,Glyma17g09270_:IntronR_Gm17_6845502_6845650_+,Glyma05g02590_:IntronR_Gm05_1971358_1971286_-,Glyma17g09270_:IntronR_Gm17_6845320_6845416_+	Medtr4g105100_:IntronR_chr4_43547285_43547642_+,Medtr4g105100_:IntronR_chr4_43547505_43547642_+,Medtr4g105100_:IntronR_chr4_43547285_43547395_+	NA	Phvul.003G204200_:IntronR_Chr03_41878398_41878275_-,Phvul.003G204200_:IntronR_Chr03_41878192_41878035_-	Potri.015G083000_:IntronR_Chr15_10732428_10732016_-	Solyc03g112350.2_:IntronR_SL2.40ch03_56835343_56835479_+	GSVIVG01007665001_:IntronR_chr17_10708803_10708646_-
IntronR_288_OG1_1002405:	8	AmTr_v1.0_scaffold00059.77_:IntronR_AmTr_v1.0_scaffold00059_1266604_1265958_-,AmTr_v1.0_scaffold00009.402_:IntronR_AmTr_v1.0_scaffold00009_8863714_8863102_-,AmTr_v1.0_scaffold00059.77_:IntronR_AmTr_v1.0_scaffold00059_1266604_1266123_-	Atha_AT1G60900_:IntronR_Chr1_22425296_22425927_+	Glyma06g48231_:IntronR_Gm06_50498759_50499385_+,Glyma04g43500_:IntronR_Gm04_49064345_49063709_-	Medtr4g031680_:IntronR_chr4_10774149_10773514_-,Medtr3g005670_:IntronR_chr3_310566_309860_-	NA	Phvul.005G001300_:IntronR_Chr05_105732_105107_-	Potri.007G028500_:IntronR_Chr07_2136191_2135560_-	Solyc12g008750.1_:IntronR_SL2.40ch12_2112040_2112640_+,Solyc02g062920.2_:IntronR_SL2.40ch02_29441719_29442324_+,Solyc12g008750.1_:IntronR_SL2.40ch12_2112040_2112631_+	GSVIVG01018993001_:IntronR_chr4_18004859_18005461_+,GSVIVG01018993001_:IntronR_chr4_18004859_18005470_+
IntronR_292_OG1_1000529:	8	AmTr_v1.0_scaffold00061.163_:IntronR_AmTr_v1.0_scaffold00061_2568431_2568348_-,AmTr_v1.0_scaffold00013.193_:IntronR_AmTr_v1.0_scaffold00013_5308118_5308030_-,AmTr_v1.0_scaffold00013.193_:IntronR_AmTr_v1.0_scaffold00013_5308077_5307983_-	Atha_AT1G55810_:IntronR_Chr1_20863419_20863501_+,Atha_AT1G55810_:IntronR_Chr1_20863419_20863486_+	Glyma18g08180_:IntronR_Gm18_6887671_6887586_-,Glyma17g13830_:IntronR_Gm17_10625153_10625283_+,Glyma19g25360_:IntronR_Gm19_31573073_31572972_-	Medtr4g103620_:IntronR_chr4_42833675_42833570_-	LOC_Os02g17320_:IntronR_Chr2_9930490_9930418_-	Phvul.006G059500_:IntronR_Chr06_17667424_17667508_+,Phvul.001G114500_:IntronR_Chr01_32259453_32259546_+	Potri.001G467800_:IntronR_Chr01_50075570_50075683_+,Potri.017G071200_:IntronR_Chr17_8186398_8186488_+	Solyc06g065580.2_:IntronR_SL2.40ch06_37358784_37358712_-	NA
IntronR_296_OG1_1007247:	8	AmTr_v1.0_scaffold00039.208_:IntronR_AmTr_v1.0_scaffold00039_4782464_4782533_+,AmTr_v1.0_scaffold00039.208_:IntronR_AmTr_v1.0_scaffold00039_4782464_4782830_+	Atha_AT1G04080_:IntronR_Chr1_1052775_1053096_+	Glyma19g35140_:IntronR_Gm19_42696565_42696651_+,Glyma03g32410_:IntronR_Gm03_40156437_40156835_+,Glyma19g35140_:IntronR_Gm19_42696565_42696960_+	Medtr7g098430_:IntronR_chr7_39396357_39396460_+,Medtr7g098430_:IntronR_chr7_39396357_39396742_+	NA	Phvul.001G164500_:IntronR_Chr01_42524525_42524645_+,Phvul.001G164500_:IntronR_Chr01_42524525_42524918_+	Potri.002G257100_:IntronR_Chr02_24599780_24599665_-,Potri.002G257100_:IntronR_Chr02_24599780_24599651_-	Solyc09g064590.2_:IntronR_SL2.40ch09_57505376_57505686_+	GSVIVG01028423001_:IntronR_chr7_7410608_7410742_+
IntronR_303_OG1_1000017:	8	AmTr_v1.0_scaffold00045.24_:IntronR_AmTr_v1.0_scaffold00045_403864_403720_-,AmTr_v1.0_scaffold00069.54_:IntronR_AmTr_v1.0_scaffold00069_973783_973561_-	Atha_AT2G46570_:IntronR_Chr2_19128859_19128939_+	Glyma18g42520_:IntronR_Gm18_51653488_51654030_+,Glyma01g37920_:IntronR_Gm01_50161170_50161040_-,Glyma18g42520_:IntronR_Gm18_51653488_51654054_+,Glyma07g05980_:IntronR_Gm07_4695606_4695460_-	Medtr7g065980_:IntronR_chr7_23987329_23987485_+	NA	Phvul.010G073800_:IntronR_Chr10_22753779_22754015_+	Potri.016G112000_:IntronR_Chr16_11479753_11479848_+	Solyc05g050540.2_:IntronR_SL2.40ch05_59818023_59817938_-	GSVIVG01012343001_:IntronR_chr18_random_551731_551878_+,GSVIVG01027179001_:IntronR_chr15_17224218_17224137_-
IntronR_307_OG1_1008586:	8	AmTr_v1.0_scaffold00059.43_:IntronR_AmTr_v1.0_scaffold00059_701016_700828_-	Atha_AT3G50670_:IntronR_Chr3_18827553_18827439_-	Glyma11g07200_:IntronR_Gm11_5031542_5031733_+,Glyma01g38120_:IntronR_Gm01_50279855_50280046_+	Medtr8g077840_:IntronR_chr8_33132886_33132697_-	NA	Phvul.002G029300_:IntronR_Chr02_3049355_3049541_+	Potri.007G026900_:IntronR_Chr07_2049090_2048908_-,Potri.007G026900_:IntronR_Chr07_2049261_2049152_-	Solyc02g085420.2_:IntronR_SL2.40ch02_42907055_42906943_-,Solyc02g085420.2_:IntronR_SL2.40ch02_42906903_42906741_-	GSVIVG01018981001_:IntronR_chr4_18123806_18124006_+
IntronR_308_OG1_1006458:	8	AmTr_v1.0_scaffold00007.146_:IntronR_AmTr_v1.0_scaffold00007_3114317_3114173_-	Atha_AT2G39340_:IntronR_Chr2_16425150_16425246_+	Glyma20g38620_:IntronR_Gm20_46172816_46172721_-,Glyma20g38620_:IntronR_Gm20_46172636_46172537_-,Glyma10g43870_:IntronR_Gm10_50426350_50426255_-,Glyma10g43870_:IntronR_Gm10_50426167_50426068_-	Medtr3g073080_:IntronR_chr3_32911584_32911679_+,Medtr3g073080_:IntronR_chr3_32911767_32911866_+	LOC_Os05g38730_:IntronR_Chr5_22732759_22732666_-	Phvul.007G008100_:IntronR_Chr07_565110_565205_+,Phvul.007G008100_:IntronR_Chr07_565290_565389_+	Potri.010G213700_:IntronR_Chr10_20164737_20164638_-	NA	GSVIVG01032627001_:IntronR_chr13_2067104_2067203_+
IntronR_311_OG1_1000049:	8	NA	Atha_AT3G52840_:IntronR_Chr3_19582504_19583152_+	Glyma09g07100_:IntronR_Gm09_5958595_5959123_+	Medtr3g096910_:IntronR_chr3_44358565_44358456_-	LOC_Os05g35360_:IntronR_Chr5_20993140_20993026_-	Phvul.004G096800_:IntronR_Chr04_27548095_27547953_-,Phvul.003G050100_:IntronR_Chr03_6078566_6078377_-	Potri.011G044300_:IntronR_Chr11_3758632_3758790_+,Potri.004G159800_:IntronR_Chr04_18064514_18064725_+,Potri.011G044300_:IntronR_Chr11_3758663_3758790_+	Solyc11g018500.1_:IntronR_SL2.40ch11_8624918_8624980_+,Solyc11g018500.1_:IntronR_SL2.40ch11_8624918_8624991_+	GSVIVG01008834001_:IntronR_chr18_2599956_2599649_-,GSVIVG01016849001_:IntronR_chr9_1942116_1942642_+
IntronR_312_OG1_1000529:	8	AmTr_v1.0_scaffold00174.36_:IntronR_AmTr_v1.0_scaffold00174_712617_710800_-	Atha_AT3G27190_:IntronR_Chr3_10040612_10040427_-	Glyma08g45270_:IntronR_Gm08_44703317_44702606_-	Medtr3g061030_:IntronR_chr3_24235341_24235477_+	LOC_Os02g17320_:IntronR_Chr2_9931726_9931062_-	Phvul.003G210100_:IntronR_Chr03_42498186_42498372_+	Potri.001G467800_:IntronR_Chr01_50074525_50074934_+,Potri.001G467800_:IntronR_Chr01_50074541_50074934_+,Potri.001G332100_:IntronR_Chr01_33560380_33560034_-,Potri.001G467800_:IntronR_Chr01_50074585_50074934_+	NA	GSVIVG01008517001_:IntronR_chr17_1192101_1191872_-,GSVIVG01014838001_:IntronR_chr19_10405645_10405026_-,GSVIVG01014838001_:IntronR_chr19_10405661_10405026_-
IntronR_314_OG1_1002447:	8	AmTr_v1.0_scaffold00017.34_:IntronR_AmTr_v1.0_scaffold00017_1037434_1037269_-,AmTr_v1.0_scaffold00017.34_:IntronR_AmTr_v1.0_scaffold00017_1037434_1037346_-,AmTr_v1.0_scaffold00017.34_:IntronR_AmTr_v1.0_scaffold00017_1037216_1037099_-	Atha_AT5G49950_:IntronR_Chr5_20321367_20321275_-	Glyma20g31710_:IntronR_Gm20_40300228_40300126_-	Medtr1g096200_:IntronR_chr1_43277410_43277512_+	LOC_Os01g65070_:IntronR_Chr1_37768947_37769260_+	NA	Potri.004G223100_:IntronR_Chr04_22934203_22934122_-	Solyc01g103670.2_:IntronR_SL2.40ch01_83985050_83985133_+,Solyc01g103660.2_:IntronR_SL2.40ch01_83975043_83975130_+	GSVIVG01034879001_:IntronR_chr18_15794276_15794190_-,GSVIVG01034879001_:IntronR_chr18_15794060_15793955_-
IntronR_318_OG1_1006234:	8	AmTr_v1.0_scaffold00009.282_:IntronR_AmTr_v1.0_scaffold00009_6999471_6999579_+	NA	Glyma08g01670_:IntronR_Gm08_1053527_1053423_-,Glyma05g37930_:IntronR_Gm05_41407213_41407316_+,Glyma08g01670_:IntronR_Gm08_1053540_1053423_-	Medtr8g098460_:IntronR_chr8_40867880_40867778_-,Medtr8g098460_:IntronR_chr8_40867893_40867778_-	LOC_Os04g46930_:IntronR_Chr4_27824762_27824673_-	Phvul.002G288200_:IntronR_Chr02_45170024_45169908_-,Phvul.002G288200_:IntronR_Chr02_45170011_45169908_-	Potri.001G106000_:IntronR_Chr01_8434613_8434717_+	Solyc08g008010.2_:IntronR_SL2.40ch08_2505154_2505066_-	GSVIVG01019772001_:IntronR_chr2_3203837_3203917_+
IntronR_320_OG1_1000502:	8	AmTr_v1.0_scaffold00106.8_:IntronR_AmTr_v1.0_scaffold00106_169633_168915_-	Atha_AT3G14205_:IntronR_Chr3_4719896_4719293_-,Atha_AT3G43220_:IntronR_Chr3_15202014_15201829_-	Glyma07g04901_:IntronR_Gm07_3609712_3609049_-,Glyma16g01470_:IntronR_Gm16_1047834_1047168_-	Medtr8g022740_:IntronR_chr8_8068725_8068046_-	LOC_Os03g08430_:IntronR_Chr3_4329623_4330248_+	NA	Potri.001G163900_:IntronR_Chr01_13727104_13727832_+,Potri.003G071300_:IntronR_Chr03_9953400_9952651_-	Solyc12g049540.1_:IntronR_SL2.40ch12_46625268_46624721_-,Solyc03g123520.2_:IntronR_SL2.40ch03_64398566_64399120_+	GSVIVG01016693001_:IntronR_chr9_417837_418482_+
IntronR_321_OG1_1000736:	8	AmTr_v1.0_scaffold00012.208_:IntronR_AmTr_v1.0_scaffold00012_5460819_5461549_+,AmTr_v1.0_scaffold00012.208_:IntronR_AmTr_v1.0_scaffold00012_5460819_5461296_+	Atha_AT3G46590_:IntronR_Chr3_17155702_17155773_+	Glyma13g41210_:IntronR_Gm13_41583892_41584331_+,Glyma13g41210_:IntronR_Gm13_41583892_41584336_+	NA	LOC_Os03g16700_:IntronR_Chr3_9251168_9251862_+	Phvul.005G144900_:IntronR_Chr05_37343635_37344280_+	Potri.009G032000_:IntronR_Chr09_4234054_4233448_-	Solyc05g054410.2_:IntronR_SL2.40ch05_63485180_63484516_-,Solyc06g005590.2_:IntronR_SL2.40ch06_637359_637786_+	GSVIVG01016524001_:IntronR_chr13_3138809_3139171_+,GSVIVG01024936001_:IntronR_chr6_5910245_5910774_+
IntronR_322_OG1_1000184:	8	AmTr_v1.0_scaffold00137.3_:IntronR_AmTr_v1.0_scaffold00137_62374_63351_+,AmTr_v1.0_scaffold00048.28_:IntronR_AmTr_v1.0_scaffold00048_738663_739299_+	Atha_AT1G60140_:IntronR_Chr1_22177724_22177569_-,Atha_AT1G68020_:IntronR_Chr1_25499864_25499954_+	Glyma17g07530_:IntronR_Gm17_5556433_5556272_-	Medtr4g129270_:IntronR_chr4_53843911_53843648_-	LOC_Os05g44100_:IntronR_Chr5_25644848_25645403_+	Phvul.007G031800_:IntronR_Chr07_2487569_2487804_+,Phvul.003G150400_:IntronR_Chr03_35304667_35304535_-	Potri.006G175500_:IntronR_Chr06_18799636_18799187_-	NA	GSVIVG01007789001_:IntronR_chr17_8993743_8993651_-,GSVIVG01011634001_:IntronR_chr1_5724031_5723367_-
IntronR_326_OG1_1002258:	8	AmTr_v1.0_scaffold00096.33_:IntronR_AmTr_v1.0_scaffold00096_894213_893972_-	Atha_AT5G14610_:IntronR_Chr5_4712191_4712622_+	Glyma05g08750_:IntronR_Gm05_8634429_8634614_+,Glyma19g00260_:IntronR_Gm19_72837_73022_+	Medtr2g032630_:IntronR_chr2_12280541_12280670_+,Medtr6g005550_:IntronR_chr6_819862_819676_-	NA	Phvul.006G121700_:IntronR_Chr06_23747401_23747265_-,Phvul.004G011600_:IntronR_Chr04_1142745_1142561_-	Potri.001G347100_:IntronR_Chr01_35312700_35312876_+	Solyc12g035130.1_:IntronR_SL2.40ch12_23236095_23236264_+	GSVIVG01017651001_:IntronR_chr5_2391156_2390991_-
IntronR_328_OG1_1006896:	8	AmTr_v1.0_scaffold00041.79_:IntronR_AmTr_v1.0_scaffold00041_1459971_1459816_-	Atha_AT2G46610_:IntronR_Chr2_19137831_19137681_-	Glyma07g05900_:IntronR_Gm07_4616363_4616490_+,Glyma16g02500_:IntronR_Gm16_2084691_2084818_+	Medtr8g027190_:IntronR_chr8_9558584_9558711_+	NA	Phvul.010G116100_:IntronR_Chr10_38277607_38277480_-	Potri.014G101800_:IntronR_Chr14_7954351_7954221_-	Solyc01g096180.2_:IntronR_SL2.40ch01_79035997_79035868_-	GSVIVG01027193001_:IntronR_chr15_17141573_17141707_+
IntronR_330_OG1_1004557:	8	NA	Atha_AT2G26280_:IntronR_Chr2_11188581_11188437_-	Glyma04g06010_:IntronR_Gm04_4586851_4587411_+,Glyma06g06030_:IntronR_Gm06_4312897_4313460_+	Medtr1g014880_:IntronR_chr1_3596879_3595456_-	LOC_Os06g09890_:IntronR_Chr6_5036785_5036624_-	Phvul.001G044600_:IntronR_Chr01_4689574_4689149_-	Potri.006G218900_:IntronR_Chr06_23131807_23131384_-	Solyc08g061320.2_:IntronR_SL2.40ch08_45712903_45712340_-	GSVIVG01035490001_:IntronR_chr4_1720574_1721110_+
IntronR_333_OG1_1000343:	8	AmTr_v1.0_scaffold00069.6_:IntronR_AmTr_v1.0_scaffold00069_86509_86431_-	Atha_AT4G12290_:IntronR_Chr4_7306674_7306760_+	Glyma17g02260_:IntronR_Gm17_1455934_1456080_+,Glyma20g28353_:IntronR_Gm20_37279833_37279950_+,Glyma10g11680_:IntronR_Gm10_11898099_11897099_-,Glyma20g28353_:IntronR_Gm20_37279833_37280031_+	Medtr1g104590_:IntronR_chr1_47103627_47103503_-	LOC_Os06g23114_:IntronR_Chr6_13484631_13484716_+	Phvul.007G056400_:IntronR_Chr07_4673192_4673299_+	Potri.008G151900_:IntronR_Chr08_10309490_10309397_-	NA	GSVIVG01019873001_:IntronR_chr2_4113292_4113377_+
IntronR_335_OG1_1006321:	8	AmTr_v1.0_scaffold00066.69_:IntronR_AmTr_v1.0_scaffold00066_1032163_1032367_+	Atha_AT3G54230_:IntronR_Chr3_20073919_20074104_+	Glyma16g18030_:IntronR_Gm16_19677682_19677456_-,Glyma08g35510_:IntronR_Gm08_32747049_32747271_+	Medtr8g070990_:IntronR_chr8_30090769_30090975_+	NA	Phvul.003G273500_:IntronR_Chr03_49932103_49931886_-	Potri.004G081800_:IntronR_Chr04_6742862_6743076_+,Potri.017G138500_:IntronR_Chr17_14692809_14692596_-	Solyc08g077310.2_:IntronR_SL2.40ch08_58375450_58375650_+	GSVIVG01013204001_:IntronR_chr2_6747278_6747481_+
IntronR_339_OG1_1000328:	8	AmTr_v1.0_scaffold00013.184_:IntronR_AmTr_v1.0_scaffold00013_5109110_5109637_+,AmTr_v1.0_scaffold00033.178_:IntronR_AmTr_v1.0_scaffold00033_3908311_3907182_-	Atha_AT5G49890_:IntronR_Chr5_20290490_20290178_-	Glyma13g23080_:IntronR_Gm13_26545135_26544267_-	Medtr6g065650_:IntronR_chr6_24330849_24330407_-	LOC_Os04g55210_:IntronR_Chr4_32822743_32822892_+	Phvul.003G170300_:IntronR_Chr03_38115230_38114497_-	NA	Solyc10g044470.1_:IntronR_SL2.40ch10_21960899_21961032_+,Solyc01g103140.2_:IntronR_SL2.40ch01_83559815_83559022_-	GSVIVG01012828001_:IntronR_chr11_5814209_5813029_-
IntronR_340_OG1_1002258:	8	AmTr_v1.0_scaffold00096.33_:IntronR_AmTr_v1.0_scaffold00096_894213_893079_-	Atha_AT5G14610_:IntronR_Chr5_4712191_4712949_+	Glyma05g08750_:IntronR_Gm05_8634429_8634944_+,Glyma19g00260_:IntronR_Gm19_72837_73352_+	Medtr6g005550_:IntronR_chr6_819862_819344_-,Medtr2g032630_:IntronR_chr2_12280541_12281081_+	NA	Phvul.004G011600_:IntronR_Chr04_1142745_1142232_-	Potri.001G347100_:IntronR_Chr01_35312700_35313233_+	Solyc12g035130.1_:IntronR_SL2.40ch12_23236095_23236613_+	GSVIVG01017651001_:IntronR_chr5_2391156_2390562_-
IntronR_342_OG1_1006321:	8	AmTr_v1.0_scaffold00066.69_:IntronR_AmTr_v1.0_scaffold00066_1038478_1039174_+	NA	Glyma16g18030_:IntronR_Gm16_19671299_19670816_-,Glyma08g35510_:IntronR_Gm08_32753032_32753576_+	Medtr8g070990_:IntronR_chr8_30096937_30097412_+	LOC_Os02g07070_:IntronR_Chr2_3625212_3624781_-	Phvul.003G273500_:IntronR_Chr03_49926016_49925428_-	Potri.004G081800_:IntronR_Chr04_6751888_6752130_+	Solyc08g077310.2_:IntronR_SL2.40ch08_58384388_58384686_+	GSVIVG01013204001_:IntronR_chr2_6760142_6760442_+
IntronR_344_OG1_1006461:	8	AmTr_v1.0_scaffold00058.81_:IntronR_AmTr_v1.0_scaffold00058_1581611_1582438_+	Atha_AT3G21070_:IntronR_Chr3_7381340_7381251_-	Glyma12g02270_:IntronR_Gm12_1410491_1410401_-	Medtr4g076990_:IntronR_chr4_29497773_29497869_+	LOC_Os01g72690_:IntronR_Chr1_42182088_42182301_+,LOC_Os05g32210_:IntronR_Chr5_18784826_18785339_+	NA	Potri.001G256100_:IntronR_Chr01_26581905_26582089_+	Solyc01g008560.2_:IntronR_SL2.40ch01_2657905_2657702_-	GSVIVG01025236001_:IntronR_chr6_2867602_2867452_-
IntronR_37_OG1_1005613:	8	AmTr_v1.0_scaffold00036.63_:IntronR_AmTr_v1.0_scaffold00036_1993717_1993373_-,AmTr_v1.0_scaffold00036.63_:IntronR_AmTr_v1.0_scaffold00036_1991410_1991291_-,AmTr_v1.0_scaffold00036.63_:IntronR_AmTr_v1.0_scaffold00036_1993276_1993142_-,AmTr_v1.0_scaffold00036.63_:IntronR_AmTr_v1.0_scaffold00036_1991221_1991130_-	Atha_AT5G11950_:IntronR_Chr5_3855182_3855533_+	Glyma06g05560_:IntronR_Gm06_3978820_3978900_+,Glyma04g05550_:IntronR_Gm04_4213460_4213823_+,Glyma04g05550_:IntronR_Gm04_4214710_4214790_+	NA	LOC_Os05g46360_:IntronR_Chr5_26869043_26869583_+	Phvul.009G078800_:IntronR_Chr09_12795663_12795839_+	Potri.006G226100_:IntronR_Chr06_23770679_23770596_-	Solyc08g062820.2_:IntronR_SL2.40ch08_49348140_49348066_-	GSVIVG01035377001_:IntronR_chr4_882414_881989_-
IntronR_39_OG1_1001560:	8	AmTr_v1.0_scaffold00002.320_:IntronR_AmTr_v1.0_scaffold00002_5817032_5817103_+	Atha_AT2G16400_:IntronR_Chr2_7102184_7102102_-,Atha_AT4G34610_:IntronR_Chr4_16531289_16531212_-	Glyma04g03150_:IntronR_Gm04_2307550_2307641_+,Glyma17g37260_:IntronR_Gm17_41056064_41055977_-	Medtr3g112300_:IntronR_chr3_52591066_52590904_-,Medtr3g112300_:IntronR_chr3_52590844_52590771_-	LOC_Os03g47740_:IntronR_Chr3_27059078_27058561_-	Phvul.009G004800_:IntronR_Chr09_879403_879505_+	Potri.009G120800_:IntronR_Chr09_10098996_10098879_-	NA	GSVIVG01009781001_:IntronR_chr18_11202817_11202483_-
IntronR_3_OG1_1000000:	8	AmTr_v1.0_scaffold00085.80_:IntronR_AmTr_v1.0_scaffold00085_1689221_1689310_+,AmTr_v1.0_scaffold00001.586_:IntronR_AmTr_v1.0_scaffold00001_15536817_15536512_-,AmTr_v1.0_scaffold00056.64_:IntronR_AmTr_v1.0_scaffold00056_1042601_1042712_+,AmTr_v1.0_scaffold00085.80_:IntronR_AmTr_v1.0_scaffold00085_1689221_1689565_+,AmTr_v1.0_scaffold00056.213_:IntronR_AmTr_v1.0_scaffold00056_4357874_4357745_-,AmTr_…	Atha_AT1G63860_:IntronR_Chr1_23703786_23703681_-,Atha_AT4G16860_:IntronR_Chr4_9489372_9489255_-,Atha_AT4G16860_:IntronR_Chr4_9489968_9489851_-,Atha_AT5G38350_:IntronR_Chr5_15330350_15330452_+,Atha_AT1G63750_:IntronR_Chr1_23653714_23653819_+,Atha_AT5G38350_:IntronR_Chr5_15330186_15330452_+,Atha_AT2G17060_:IntronR_Chr2_7425545_7425631_+,Atha_AT5G58120_:IntronR_Chr5_23519563_23519656_+,Atha_AT5G5163…	Glyma06g41896_:IntronR_Gm06_45156794_45156683_-,Glyma06g41714_:IntronR_Gm06_44991560_44991467_-,Glyma06g40780_:IntronR_Gm06_43969852_43969681_-,Glyma12g16450_:IntronR_Gm12_15732481_15732650_+,Glyma19g07700_:IntronR_Gm19_9231419_9231272_-,Glyma06g41714_:IntronR_Gm06_44991560_44991449_-,Glyma06g41896_:IntronR_Gm06_45156607_45156470_-,Glyma06g41700_:IntronR_Gm06_44987230_44987330_+,Glyma16g33910_:In…	Medtr2g012770_:IntronR_chr2_3281804_3281892_+,Medtr3g058840_:IntronR_chr3_23462760_23462672_-,Medtr4g051738_:IntronR_chr4_18729667_18729523_-,Medtr4g080320_:IntronR_chr4_31149135_31148970_-,Medtr6g071790_:IntronR_chr6_25581779_25581876_+,Medtr6g016000_:IntronR_chr6_5690821_5690489_-,Medtr5g036240_:IntronR_chr5_15802557_15802662_+,Medtr5g086690_:IntronR_chr5_37452126_37452217_+,Medtr6g015510_:Intr…	NA	Phvul.002G098200_:IntronR_Chr02_18983039_18982958_-,Phvul.004G140700_:IntronR_Chr04_41942322_41942408_+,Phvul.010G024100_:IntronR_Chr10_3538794_3538670_-,Phvul.010G024100_:IntronR_Chr10_3538504_3538215_-,Phvul.010G029700_:IntronR_Chr10_4377080_4376790_-,Phvul.011G136200_:IntronR_Chr11_31219025_31218738_-,Phvul.010G027700_:IntronR_Chr10_4071495_4071815_+,Phvul.010G025300_:IntronR_Chr10_3763006_376…	Potri.019G069200_:IntronR_Chr19_10249118_10249024_-,Potri.T077200_:IntronR_scaffold_85_65302_65179_-,Potri.011G013700_:IntronR_Chr11_1095190_1095265_+,Potri.002G056100_:IntronR_Chr02_3756627_3756730_+,Potri.T002900_:IntronR_scaffold_20_587101_587208_+,Potri.017G104700_:IntronR_Chr17_12178515_12178617_+,Potri.T002400_:IntronR_scaffold_20_460277_460384_+,Potri.014G064100_:IntronR_Chr14_5119743_5119…	Solyc05g006620.2_:IntronR_SL2.40ch05_1270449_1270147_-,Solyc05g006630.2_:IntronR_SL2.40ch05_1287939_1288718_+,Solyc05g006630.2_:IntronR_SL2.40ch05_1287939_1288896_+,Solyc11g013750.1_:IntronR_SL2.40ch11_7103926_7104033_+	GSVIVG01025918001_:IntronR_chr18_27247351_27247453_+,GSVIVG01037221001_:IntronR_chr18_27782503_27782424_-
IntronR_41_OG1_1000244:	8	AmTr_v1.0_scaffold00024.330_:IntronR_AmTr_v1.0_scaffold00024_6323103_6322999_-,AmTr_v1.0_scaffold00010.98_:IntronR_AmTr_v1.0_scaffold00010_1945435_1945646_+,AmTr_v1.0_scaffold00010.98_:IntronR_AmTr_v1.0_scaffold00010_1946415_1947006_+,AmTr_v1.0_scaffold00024.330_:IntronR_AmTr_v1.0_scaffold00024_6322923_6322852_-,AmTr_v1.0_scaffold00010.98_:IntronR_AmTr_v1.0_scaffold00010_1945803_1946339_+	Atha_AT2G01420_:IntronR_Chr2_181355_180977_-,Atha_AT1G23080_:IntronR_Chr1_8181083_8181002_-,Atha_AT1G23080_:IntronR_Chr1_8181682_8181240_-,Atha_AT1G70940_:IntronR_Chr1_26745539_26745625_+,Atha_AT1G77110_:IntronR_Chr1_28974220_28974342_+,Atha_AT1G23080_:IntronR_Chr1_8180926_8180834_-	Glyma20g01760_:IntronR_Gm20_1294127_1293244_-,Glyma07g11550_:IntronR_Gm07_9741465_9741891_+,Glyma07g34190_:IntronR_Gm07_39094946_39094038_-	Medtr7g089360_:IntronR_chr7_34972974_34973095_+,Medtr1g030890_:IntronR_chr1_10837001_10835965_-,Medtr4g127100_:IntronR_chr4_52718019_52718094_+	LOC_Os02g50960_:IntronR_Chr2_31159535_31159450_-,LOC_Os06g12610_:IntronR_Chr6_6868457_6868737_+	Phvul.002G094000_:IntronR_Chr02_16933113_16932394_-,Phvul.004G150600_:IntronR_Chr04_43170499_43170096_-,Phvul.002G094000_:IntronR_Chr02_16933349_16933198_-	Potri.010G112800_:IntronR_Chr10_13135085_13135716_+,Potri.016G035300_:IntronR_Chr16_2057546_2057641_+,Potri.005G187500_:IntronR_Chr05_20505418_20505494_+,Potri.008G129400_:IntronR_Chr08_8467376_8467265_-,Potri.012G047200_:IntronR_Chr12_4364638_4365186_+,Potri.016G035300_:IntronR_Chr16_2058207_2058597_+,Potri.008G129400_:IntronR_Chr08_8468347_8467721_-	NA	GSVIVG01025748001_:IntronR_chr8_12270767_12270854_+
IntronR_46_OG1_1002761:	8	AmTr_v1.0_scaffold00021.291_:IntronR_AmTr_v1.0_scaffold00021_6529157_6529672_+,AmTr_v1.0_scaffold00021.291_:IntronR_AmTr_v1.0_scaffold00021_6529525_6529672_+,AmTr_v1.0_scaffold00021.291_:IntronR_AmTr_v1.0_scaffold00021_6529525_6529713_+,AmTr_v1.0_scaffold00021.291_:IntronR_AmTr_v1.0_scaffold00021_6529157_6529463_+	Atha_AT3G58760_:IntronR_Chr3_21730366_21730511_+,Atha_AT3G58760_:IntronR_Chr3_21730573_21730685_+	Glyma02g45770_:IntronR_Gm02_49926830_49926640_-,Glyma15g09490_:IntronR_Gm15_6785784_6785980_+,Glyma02g45770_:IntronR_Gm02_49926830_49926681_-,Glyma13g29520_:IntronR_Gm13_32435827_32435381_-,Glyma13g29520_:IntronR_Gm13_32435827_32435346_-,Glyma14g03040_:IntronR_Gm14_1922944_1923076_+,Glyma14g03040_:IntronR_Gm14_1922944_1923147_+,Glyma15g09490_:IntronR_Gm15_6785544_6785678_+,Glyma14g03040_:IntronR_…	Medtr2g017825_:IntronR_chr2_5515476_5515649_+,Medtr2g017825_:IntronR_chr2_5515241_5515370_+,Medtr2g017825_:IntronR_chr2_5515241_5515363_+	LOC_Os01g54480_:IntronR_Chr1_31334733_31334650_-	Phvul.006G169700_:IntronR_Chr06_28109069_28108902_-,Phvul.008G264100_:IntronR_Chr08_57598011_57597802_-,Phvul.008G190300_:IntronR_Chr08_49554455_49554656_+,Phvul.008G264100_:IntronR_Chr08_57598250_57598073_-,Phvul.008G264100_:IntronR_Chr08_57598011_57597843_-,Phvul.006G169700_:IntronR_Chr06_28109294_28109175_-,Phvul.008G190300_:IntronR_Chr08_49554455_49554615_+	Potri.004G064400_:IntronR_Chr04_5340220_5340066_-,Potri.004G064400_:IntronR_Chr04_5340220_5340073_-	NA	GSVIVG01021301001_:IntronR_chr10_3708238_3708453_+
IntronR_49_OG1_1001135:	8	AmTr_v1.0_scaffold00063.25_:IntronR_AmTr_v1.0_scaffold00063_1510957_1511424_+	NA	Glyma11g21650_:IntronR_Gm11_18787281_18786907_-,Glyma03g28570_:IntronR_Gm03_36491315_36490832_-	Medtr7g490310_:IntronR_chr7_35462782_35462041_-,Medtr8g038620_:IntronR_chr8_14324947_14324766_-	LOC_Os12g04500_:IntronR_Chr12_1916647_1917337_+	Phvul.005G027100_:IntronR_Chr05_2489296_2489173_-	Potri.006G041100_:IntronR_Chr06_2948347_2948476_+,Potri.006G041100_:IntronR_Chr06_2947848_2948277_+	Solyc10g079600.1_:IntronR_SL2.40ch10_60427829_60427728_-,Solyc10g079600.1_:IntronR_SL2.40ch10_60428509_60427899_-	GSVIVG01033610001_:IntronR_chr8_19339432_19339545_+,GSVIVG01013505001_:IntronR_chr13_random_1963236_1963128_-,GSVIVG01013505001_:IntronR_chr13_random_1963380_1963306_-,GSVIVG01033610001_:IntronR_chr8_19339010_19339362_+
IntronR_54_OG1_1002120:	8	NA	Atha_AT1G24440_:IntronR_Chr1_8663053_8663179_+,Atha_AT1G13195_:IntronR_Chr1_4502514_4502316_-,Atha_AT1G24440_:IntronR_Chr1_8663053_8663157_+	Glyma08g10630_:IntronR_Gm08_7720519_7720385_-,Glyma05g27641_:IntronR_Gm05_33548758_33548491_-,Glyma18g01460_:IntronR_Gm18_785837_785976_+,Glyma05g27641_:IntronR_Gm05_33548425_33548291_-,Glyma18g01440_:IntronR_Gm18_769342_769183_-	Medtr3g086130_:IntronR_chr3_38975396_38975538_+,Medtr8g079910_:IntronR_chr8_34298287_34297682_-,Medtr3g086130_:IntronR_chr3_38975173_38975330_+,Medtr3g086130_:IntronR_chr3_38975254_38975330_+	LOC_Os07g17400_:IntronR_Chr7_10276905_10276987_+	Phvul.001G257800_:IntronR_Chr01_51375618_51375492_-	Potri.008G181300_:IntronR_Chr08_12366081_12366201_+,Potri.010G053000_:IntronR_Chr10_8338902_8339091_+	Solyc05g014250.2_:IntronR_SL2.40ch05_8013575_8013694_+	GSVIVG01010299001_:IntronR_chr1_19199204_19199354_+
IntronR_56_OG1_1000296:	8	AmTr_v1.0_scaffold00047.38_:IntronR_AmTr_v1.0_scaffold00047_1143147_1143349_+,AmTr_v1.0_scaffold00047.38_:IntronR_AmTr_v1.0_scaffold00047_1143147_1143232_+,AmTr_v1.0_scaffold00016.225_:IntronR_AmTr_v1.0_scaffold00016_4952213_4951408_-,AmTr_v1.0_scaffold00003.190_:IntronR_AmTr_v1.0_scaffold00003_3786861_3786986_+,AmTr_v1.0_scaffold00047.38_:IntronR_AmTr_v1.0_scaffold00047_1149504_1150176_+,AmTr_v1…	Atha_AT1G09420_:IntronR_Chr1_3039247_3039171_-,Atha_AT1G09420_:IntronR_Chr1_3039790_3039670_-,Atha_AT5G35790_:IntronR_Chr5_13957708_13957629_-,Atha_AT1G09420_:IntronR_Chr1_3039550_3039449_-	Glyma03g38870_:IntronR_Gm03_45151022_45151166_+,Glyma19g41450_:IntronR_Gm19_47719303_47719420_+,Glyma18g52110_:IntronR_Gm18_60830455_60830545_+,Glyma03g38870_:IntronR_Gm03_45151022_45151177_+,Glyma07g01630_:IntronR_Gm07_1073966_1074121_+,Glyma02g10710_:IntronR_Gm02_8613040_8612949_-,Glyma03g38870_:IntronR_Gm03_45150868_45150985_+,Glyma19g41450_:IntronR_Gm19_47719457_47719604_+	Medtr7g111760_:IntronR_chr7_45904947_45905335_+,Medtr0590s0010_:IntronR_scaffold0590_1673_1780_+,Medtr0590s0010_:IntronR_scaffold0590_1673_1785_+,Medtr7g111760_:IntronR_chr7_45903629_45905335_+,Medtr7g111760_:IntronR_chr7_45903629_45904745_+	LOC_Os07g22350_:IntronR_Chr7_12545753_12545354_-	Phvul.001G223300_:IntronR_Chr01_48542828_48542968_+,Phvul.010G143200_:IntronR_Chr10_41505586_41505685_+	Potri.013G005200_:IntronR_Chr13_344468_345187_+,Potri.003G168000_:IntronR_Chr03_17842527_17842409_-,Potri.003G168000_:IntronR_Chr03_17842492_17842409_-,Potri.013G005200_:IntronR_Chr13_344196_344272_+,Potri.003G168000_:IntronR_Chr03_17843051_17842959_-	NA	GSVIVG01000913001_:IntronR_chr1_21860360_21860458_+,GSVIVG01030079001_:IntronR_chr12_9638733_9638602_-,GSVIVG01000913001_:IntronR_chr1_21859838_21859925_+
IntronR_57_OG1_1000409:	8	AmTr_v1.0_scaffold00023.135_:IntronR_AmTr_v1.0_scaffold00023_3512337_3512770_+	Atha_AT5G66080_:IntronR_Chr5_26423883_26423807_-	Glyma10g44080_:IntronR_Gm10_50570562_50570743_+,Glyma10g42910_:IntronR_Gm10_49764926_49765630_+,Glyma20g38800_:IntronR_Gm20_46313135_46313311_+,Glyma03g33320_:IntronR_Gm03_40937942_40938038_+,Glyma20g24100_:IntronR_Gm20_33797658_33796916_-	Medtr7g081020_:IntronR_chr7_30894362_30894455_+	LOC_Os03g04430_:IntronR_Chr3_2058173_2058353_+	Phvul.007G018300_:IntronR_Chr07_1229398_1228899_-	Potri.005G108500_:IntronR_Chr05_8305419_8304954_-,Potri.010G214700_:IntronR_Chr10_20213148_20213311_+	NA	GSVIVG01025572001_:IntronR_chr8_13978930_13979315_+,GSVIVG01032637001_:IntronR_chr13_1959060_1958669_-
IntronR_59_OG1_1001108:	8	AmTr_v1.0_scaffold00088.93_:IntronR_AmTr_v1.0_scaffold00088_1755623_1755549_-,AmTr_v1.0_scaffold00088.93_:IntronR_AmTr_v1.0_scaffold00088_1755237_1755079_-	NA	Glyma10g34595_:IntronR_Gm10_42775517_42775612_+,Glyma10g34595_:IntronR_Gm10_42775703_42775780_+	Medtr1g492760_:IntronR_chr1_41595831_41595924_+,Medtr1g492760_:IntronR_chr1_41595428_41595515_+,Medtr1g492760_:IntronR_chr1_41596015_41596088_+,Medtr1g492760_:IntronR_chr1_41595594_41595747_+	LOC_Os05g37350_:IntronR_Chr5_21848339_21848122_-,LOC_Os05g37350_:IntronR_Chr5_21848511_21848407_-,LOC_Os05g37350_:IntronR_Chr5_21848086_21847984_-	Phvul.001G186500_:IntronR_Chr01_45162447_45162539_+,Phvul.001G186500_:IntronR_Chr01_45162618_45162780_+,Phvul.007G223600_:IntronR_Chr07_46319334_46319262_-,Phvul.007G223600_:IntronR_Chr07_46319770_46319691_-	Potri.008G025900_:IntronR_Chr08_1363806_1363677_-,Potri.008G025900_:IntronR_Chr08_1363641_1363542_-,Potri.010G234400_:IntronR_Chr10_21503773_21503847_+,Potri.010G234400_:IntronR_Chr10_21503915_21504048_+,Potri.008G025900_:IntronR_Chr08_1364601_1364456_-,Potri.006G116000_:IntronR_Chr06_9121240_9121163_-,Potri.006G116000_:IntronR_Chr06_9121095_9120987_-,Potri.008G025900_:IntronR_Chr08_1364377_13642…	Solyc11g007580.1_:IntronR_SL2.40ch11_1817830_1817751_-,Solyc11g007580.1_:IntronR_SL2.40ch11_1817667_1817596_-,Solyc11g007580.1_:IntronR_SL2.40ch11_1817505_1817431_-,Solyc11g007580.1_:IntronR_SL2.40ch11_1817211_1817094_-,Solyc11g007580.1_:IntronR_SL2.40ch11_1817363_1817247_-,Solyc11g007580.1_:IntronR_SL2.40ch11_1818002_1817909_-	GSVIVG01033777001_:IntronR_chr8_17917619_17917533_-,GSVIVG01034713001_:IntronR_chr13_8243650_8243577_-,GSVIVG01033777001_:IntronR_chr8_17917442_17917194_-,GSVIVG01033777001_:IntronR_chr8_17917158_17917061_-,GSVIVG01033777001_:IntronR_chr8_17917305_17917194_-,GSVIVG01033777001_:IntronR_chr8_17917442_17917373_-
IntronR_60_OG1_1001479:	8	NA	Atha_AT5G03330_:IntronR_Chr5_808982_809067_+	Glyma03g33960_:IntronR_Gm03_41450478_41450579_+,Glyma13g20730_:IntronR_Gm13_24203286_24203163_-,Glyma03g33960_:IntronR_Gm03_41450319_41450405_+	Medtr1g094650_:IntronR_chr1_42539615_42538640_-	LOC_Os02g57410_:IntronR_Chr2_35180287_35180207_-,LOC_Os02g57410_:IntronR_Chr2_35180287_35180192_-,LOC_Os03g64219_:IntronR_Chr3_36287864_36287773_-,LOC_Os03g64219_:IntronR_Chr3_36287725_36287178_-	Phvul.007G097000_:IntronR_Chr07_10230101_10230197_+	Potri.016G094700_:IntronR_Chr16_8488367_8488488_+,Potri.008G036700_:IntronR_Chr08_2054918_2054325_-,Potri.016G094700_:IntronR_Chr16_8488561_8488667_+	Solyc09g008020.2_:IntronR_SL2.40ch09_1502553_1503015_+	GSVIVG01016238001_:IntronR_chr13_6078397_6078530_+,GSVIVG01025232001_:IntronR_chr6_2964005_2963917_-,GSVIVG01025715001_:IntronR_chr8_12719461_12719562_+
IntronR_61_OG1_1007247:	8	NA	Atha_AT1G04080_:IntronR_Chr1_1054200_1054663_+,Atha_AT1G04080_:IntronR_Chr1_1054385_1054485_+,Atha_AT1G04080_:IntronR_Chr1_1054200_1054285_+,Atha_AT1G04080_:IntronR_Chr1_1054385_1054465_+,Atha_AT1G04080_:IntronR_Chr1_1054555_1054663_+,Atha_AT1G04080_:IntronR_Chr1_1054528_1054663_+,Atha_AT1G04080_:IntronR_Chr1_1054401_1054485_+,Atha_AT1G04080_:IntronR_Chr1_1054022_1054142_+	Glyma03g32410_:IntronR_Gm03_40157514_40157627_+,Glyma03g32410_:IntronR_Gm03_40158097_40158208_+,Glyma03g32410_:IntronR_Gm03_40157730_40157850_+,Glyma03g32410_:IntronR_Gm03_40158114_40158208_+,Glyma03g32410_:IntronR_Gm03_40157730_40158208_+	Medtr7g098430_:IntronR_chr7_39398034_39398156_+,Medtr7g098430_:IntronR_chr7_39397661_39398156_+,Medtr7g098430_:IntronR_chr7_39397661_39397764_+	LOC_Os03g11200_:IntronR_Chr3_5764378_5764278_-,LOC_Os03g11200_:IntronR_Chr3_5764576_5764454_-,LOC_Os03g11200_:IntronR_Chr3_5764576_5764075_-,LOC_Os03g11200_:IntronR_Chr3_5764181_5764075_-,LOC_Os03g11200_:IntronR_Chr3_5764354_5764278_-	Phvul.001G164500_:IntronR_Chr01_42525809_42525929_+,Phvul.001G164500_:IntronR_Chr01_42526177_42526288_+,Phvul.001G164500_:IntronR_Chr01_42525809_42526092_+,Phvul.001G164500_:IntronR_Chr01_42526194_42526288_+,Phvul.001G164500_:IntronR_Chr01_42525997_42526092_+,Phvul.001G164500_:IntronR_Chr01_42525809_42526288_+,Phvul.001G164500_:IntronR_Chr01_42526016_42526092_+	Potri.014G192800_:IntronR_Chr14_17983298_17983433_+,Potri.002G257100_:IntronR_Chr02_24597187_24597051_-,Potri.002G257100_:IntronR_Chr02_24597187_24596699_-	Solyc09g064590.2_:IntronR_SL2.40ch09_57507268_57507345_+,Solyc09g064590.2_:IntronR_SL2.40ch09_57507043_57507618_+,Solyc09g064590.2_:IntronR_SL2.40ch09_57507043_57507125_+,Solyc09g064590.2_:IntronR_SL2.40ch09_57507043_57507532_+	GSVIVG01028423001_:IntronR_chr7_7413826_7413966_+
IntronR_65_OG1_1000653:	8	AmTr_v1.0_scaffold00097.38_:IntronR_AmTr_v1.0_scaffold00097_2020676_2021461_+	Atha_AT3G15354_:IntronR_Chr3_5170172_5170071_-,Atha_AT3G15354_:IntronR_Chr3_5170190_5170071_-	Glyma12g25240_:IntronR_Gm12_28107352_28107441_+,Glyma12g35320_:IntronR_Gm12_38438173_38438306_+,Glyma05g37070_:IntronR_Gm05_40765473_40765724_+,Glyma07g06420_:IntronR_Gm07_5162890_5163121_+,Glyma13g35191_:IntronR_Gm13_36674024_36673891_-,Glyma12g35320_:IntronR_Gm12_38438220_38438306_+,Glyma13g35191_:IntronR_Gm13_36673977_36673891_-	Medtr2g085210_:IntronR_chr2_33254443_33254358_-,Medtr8g027985_:IntronR_chr8_10314409_10314602_+,Medtr2g085210_:IntronR_chr2_33254492_33254358_-	LOC_Os01g52640_:IntronR_Chr1_30261183_30261289_+,LOC_Os01g52640_:IntronR_Chr1_30261160_30261289_+	Phvul.005G071800_:IntronR_Chr05_12099300_12099214_-,Phvul.005G071800_:IntronR_Chr05_12099346_12099214_-,Phvul.002G296100_:IntronR_Chr02_45944814_45944575_-,Phvul.002G296100_:IntronR_Chr02_45944814_45944524_-	Potri.014G095300_:IntronR_Chr14_7412176_7411738_-,Potri.011G119500_:IntronR_Chr11_14487408_14487494_+,Potri.001G399600_:IntronR_Chr01_42125066_42124933_-,Potri.011G119500_:IntronR_Chr11_14487362_14487494_+	Solyc12g013840.1_:IntronR_SL2.40ch12_4633923_4634006_+,Solyc07g063120.2_:IntronR_SL2.40ch07_62915412_62915282_-,Solyc07g063120.2_:IntronR_SL2.40ch07_62915366_62915282_-	NA
IntronR_75_OG1_1001581:	8	AmTr_v1.0_scaffold00175.24_:IntronR_AmTr_v1.0_scaffold00175_519841_519920_+,AmTr_v1.0_scaffold00175.24_:IntronR_AmTr_v1.0_scaffold00175_520010_520178_+	Atha_AT5G03180_:IntronR_Chr5_754626_754542_-	Glyma10g05910_:IntronR_Gm10_4631728_4631660_-,Glyma13g20250_:IntronR_Gm13_23697837_23697767_-,Glyma19g36490_:IntronR_Gm19_43763068_43762982_-,Glyma10g05910_:IntronR_Gm10_4631570_4631474_-,Glyma10g05910_:IntronR_Gm10_4631728_4631632_-	Medtr2g094130_:IntronR_chr2_40147053_40147127_+,Medtr1g064710_:IntronR_chr1_28484878_28485005_+,Medtr1g064710_:IntronR_chr1_28484878_28484967_+,Medtr1g064710_:IntronR_chr1_28484620_28484788_+	NA	Phvul.007G221300_:IntronR_Chr07_46061568_46061639_+	Potri.006G129000_:IntronR_Chr06_10533912_10533981_+,Potri.009G013300_:IntronR_Chr09_2214480_2214558_+,Potri.006G129000_:IntronR_Chr06_10534071_10534163_+	Solyc09g007680.2_:IntronR_SL2.40ch09_1228233_1228086_-,Solyc09g007680.2_:IntronR_SL2.40ch09_1228394_1228323_-	GSVIVG01025673001_:IntronR_chr8_13039012_13039113_+,GSVIVG01025673001_:IntronR_chr8_13038851_13038922_+
IntronR_79_OG1_1000017:	8	AmTr_v1.0_scaffold00045.24_:IntronR_AmTr_v1.0_scaffold00045_404889_404814_-,AmTr_v1.0_scaffold00045.24_:IntronR_AmTr_v1.0_scaffold00045_405112_405017_-,AmTr_v1.0_scaffold00011.125_:IntronR_AmTr_v1.0_scaffold00011_5215410_5215001_-,AmTr_v1.0_scaffold00010.312_:IntronR_AmTr_v1.0_scaffold00010_5682036_5681427_-,AmTr_v1.0_scaffold00029.246_:IntronR_AmTr_v1.0_scaffold00029_3181455_3182064_+	Atha_AT5G58910_:IntronR_Chr5_23791180_23791098_-,Atha_AT5G01050_:IntronR_Chr5_19570_19449_-,Atha_AT5G01040_:IntronR_Chr5_14764_14665_-,Atha_AT5G01050_:IntronR_Chr5_19970_19680_-,Atha_AT2G46570_:IntronR_Chr2_19127828_19127918_+,Atha_AT2G46570_:IntronR_Chr2_19127621_19127700_+,Atha_AT5G48100_:IntronR_Chr5_19491924_19491820_-	Glyma02g38990_:IntronR_Gm02_44301187_44301397_+,Glyma07g05980_:IntronR_Gm07_4696865_4696547_-,Glyma02g39750_:IntronR_Gm02_44960683_44960574_-	Medtr3g071890_:IntronR_chr3_32273321_32272728_-,Medtr7g065980_:IntronR_chr7_23986256_23986355_+	LOC_Os01g63190_:IntronR_Chr1_36626089_36626207_+,LOC_Os01g63200_:IntronR_Chr1_36635448_36635538_+,LOC_Os01g63200_:IntronR_Chr1_36635212_36635326_+	Phvul.006G074000_:IntronR_Chr06_19340672_19340509_-	Potri.019G121700_:IntronR_Chr19_14992051_14992164_+,Potri.015G040400_:IntronR_Chr15_3748518_3748613_+,Potri.019G121700_:IntronR_Chr19_14991835_14991923_+	NA	GSVIVG01016372001_:IntronR_chr13_4399426_4399700_+,GSVIVG01012343001_:IntronR_chr18_random_550468_550787_+,GSVIVG01012746001_:IntronR_chr18_24120236_24120551_+,GSVIVG01013689001_:IntronR_chr18_random_2667321_2667010_-,GSVIVG01027179001_:IntronR_chr15_17225238_17225159_-,GSVIVG01024795001_:IntronR_chr6_6885628_6885713_+
IntronR_7_OG1_1000371:	8	AmTr_v1.0_scaffold00006.148_:IntronR_AmTr_v1.0_scaffold00006_6331176_6331497_+,AmTr_v1.0_scaffold00006.148_:IntronR_AmTr_v1.0_scaffold00006_6332215_6332316_+,AmTr_v1.0_scaffold00049.95_:IntronR_AmTr_v1.0_scaffold00049_1575241_1574435_-,AmTr_v1.0_scaffold00049.95_:IntronR_AmTr_v1.0_scaffold00049_1574278_1573652_-	Atha_AT2G03280_:IntronR_Chr2_996537_996471_-	Glyma08g28000_:IntronR_Gm08_22250819_22250903_+	NA	LOC_Os09g29940_:IntronR_Chr9_18219571_18219470_-	Phvul.004G043700_:IntronR_Chr04_4948606_4948684_+	Potri.012G064200_:IntronR_Chr12_8013459_8013550_+,Potri.012G064200_:IntronR_Chr12_8012665_8012865_+,Potri.012G064200_:IntronR_Chr12_8013154_8013255_+,Potri.010G164700_:IntronR_Chr10_16880268_16880348_+	Solyc03g114730.2_:IntronR_SL2.40ch03_58688197_58687975_-,Solyc12g038670.1_:IntronR_SL2.40ch12_36157219_36157294_+,Solyc12g038670.1_:IntronR_SL2.40ch12_36157498_36157595_+,Solyc06g069380.2_:IntronR_SL2.40ch06_39520075_39519993_-	GSVIVG01008161001_:IntronR_chr17_5191287_5190975_-,GSVIVG01036535001_:IntronR_chr14_23138059_23137667_-
IntronR_7_OG1_1000682:	8	AmTr_v1.0_scaffold00010.62_:IntronR_AmTr_v1.0_scaffold00010_1447487_1449567_+,AmTr_v1.0_scaffold00010.62_:IntronR_AmTr_v1.0_scaffold00010_1449734_1449850_+,AmTr_v1.0_scaffold00010.62_:IntronR_AmTr_v1.0_scaffold00010_1450040_1451359_+,AmTr_v1.0_scaffold00010.62_:IntronR_AmTr_v1.0_scaffold00010_1445459_1446970_+,AmTr_v1.0_scaffold00017.120_:IntronR_AmTr_v1.0_scaffold00017_3737457_3737368_-,AmTr_v1.…	Atha_AT1G35510_:IntronR_Chr1_13073121_13073208_+,Atha_AT1G35510_:IntronR_Chr1_13072582_13072917_+,Atha_AT1G14970_:IntronR_Chr1_5163269_5163141_-	NA	Medtr3g005340_:IntronR_chr3_168160_169106_+,Medtr1g031590_:IntronR_chr1_11044507_11044410_-,Medtr1g031590_:IntronR_chr1_11044243_11043532_-	LOC_Os01g62390_:IntronR_Chr1_36106777_36106668_-	Phvul.005G000400_:IntronR_Chr05_39820_39936_+,Phvul.005G000400_:IntronR_Chr05_39083_39653_+	Potri.005G173500_:IntronR_Chr05_18919726_18919604_-,Potri.010G111500_:IntronR_Chr10_13015012_13014928_-	Solyc05g007960.2_:IntronR_SL2.40ch05_2378615_2378522_-,Solyc11g013270.1_:IntronR_SL2.40ch11_6175171_6174520_-	GSVIVG01011740001_:IntronR_chr1_4671445_4671531_+,GSVIVG01011740001_:IntronR_chr1_4670895_4671278_+,GSVIVG01008921001_:IntronR_chr18_3409091_3410122_+,GSVIVG01011740001_:IntronR_chr1_4670614_4670728_+,GSVIVG01008921001_:IntronR_chr18_3410312_3410656_+,GSVIVG01008921001_:IntronR_chr18_3406472_3408924_+,GSVIVG01011740001_:IntronR_chr1_4671721_4671943_+
IntronR_7_OG1_1001833:	8	AmTr_v1.0_scaffold00130.38_:IntronR_AmTr_v1.0_scaffold00130_928825_929194_+,AmTr_v1.0_scaffold00130.38_:IntronR_AmTr_v1.0_scaffold00130_926752_926890_+,AmTr_v1.0_scaffold00130.38_:IntronR_AmTr_v1.0_scaffold00130_926736_926890_+	Atha_AT1G11990_:IntronR_Chr1_4047635_4047537_-,Atha_AT1G11990_:IntronR_Chr1_4047635_4047544_-	Glyma15g09080_:IntronR_Gm15_6450527_6450445_-	Medtr2g016470_:IntronR_chr2_5047409_5047318_-	LOC_Os06g35410_:IntronR_Chr6_20637080_20636917_-	Phvul.003G081600_:IntronR_Chr03_13154463_13154562_+	Potri.011G068300_:IntronR_Chr11_6375713_6375616_-,Potri.011G068300_:IntronR_Chr11_6377232_6377128_-,Potri.011G068300_:IntronR_Chr11_6375713_6375597_-,Potri.011G068300_:IntronR_Chr11_6377224_6377128_-,Potri.011G010600_:IntronR_Chr11_826875_827469_+,Potri.011G068300_:IntronR_Chr11_6376050_6375953_-,Potri.011G010600_:IntronR_Chr11_825713_826635_+	NA	GSVIVG01021238001_:IntronR_chr10_2868892_2867878_-,GSVIVG01004807001_:IntronR_chr10_random_68064_68166_+,GSVIVG01021238001_:IntronR_chr10_2868892_2867629_-,GSVIVG01004807001_:IntronR_chr10_random_68779_69135_+
IntronR_80_OG1_1000222:	8	AmTr_v1.0_scaffold00029.187_:IntronR_AmTr_v1.0_scaffold00029_2412277_2412397_+,AmTr_v1.0_scaffold00092.36_:IntronR_AmTr_v1.0_scaffold00092_783150_783301_+,AmTr_v1.0_scaffold00025.251_:IntronR_AmTr_v1.0_scaffold00025_3645075_3645307_+,AmTr_v1.0_scaffold00092.36_:IntronR_AmTr_v1.0_scaffold00092_783073_783301_+	Atha_AT5G37020_:IntronR_Chr5_14630575_14630682_+	Glyma01g00510_:IntronR_Gm01_297116_297042_-,Glyma01g00510_:IntronR_Gm01_296887_296798_-,Glyma05g36430_:IntronR_Gm05_40259991_40260072_+	Medtr4g124900_:IntronR_chr4_51797864_51797975_+	LOC_Os04g57610_:IntronR_Chr4_34284450_34284347_-,LOC_Os04g57610_:IntronR_Chr4_34284450_34284359_-,LOC_Os12g41950_:IntronR_Chr12_26006489_26006392_-	Phvul.008G242400_:IntronR_Chr08_55663588_55663666_+,Phvul.004G177600_:IntronR_Chr04_45751299_45751383_+	Potri.018G063000_:IntronR_Chr18_7860758_7860833_+,Potri.018G063000_:IntronR_Chr18_7860758_7860986_+,Potri.004G078200_:IntronR_Chr04_6463248_6463332_+	NA	GSVIVG01015035001_:IntronR_chr11_632486_632599_+,GSVIVG01032251001_:IntronR_chr11_13987214_13987289_+,GSVIVG01032251001_:IntronR_chr11_13986801_13987059_+,GSVIVG01015035001_:IntronR_chr11_631867_632430_+
IntronR_8_OG1_1000018:	8	AmTr_v1.0_scaffold00017.81_:IntronR_AmTr_v1.0_scaffold00017_2594949_2594575_-,AmTr_v1.0_scaffold00017.81_:IntronR_AmTr_v1.0_scaffold00017_2598356_2597840_-,AmTr_v1.0_scaffold00048.15_:IntronR_AmTr_v1.0_scaffold00048_432839_433495_+,AmTr_v1.0_scaffold00076.86_:IntronR_AmTr_v1.0_scaffold00076_3535415_3536605_+,AmTr_v1.0_scaffold00047.188_:IntronR_AmTr_v1.0_scaffold00047_4848056_4848582_+,AmTr_v1.0_…	Atha_AT3G62150_:IntronR_Chr3_23009642_23009555_-,Atha_AT1G27940_:IntronR_Chr1_9736088_9736010_-,Atha_AT2G47000_:IntronR_Chr2_19310834_19310750_-,Atha_AT2G47000_:IntronR_Chr2_19310457_19310361_-,Atha_AT3G28380_:IntronR_Chr3_10626168_10626080_-,Atha_AT1G02520_:IntronR_Chr1_528309_528392_+	Glyma13g20530_:IntronR_Gm13_23986588_23986681_+,Glyma13g17910_:IntronR_Gm13_21599498_21599301_-,Glyma14g40280_:IntronR_Gm14_49245490_49245247_-,Glyma03g38300_:IntronR_Gm03_44654539_44654661_+,Glyma02g01100_:IntronR_Gm02_826625_826536_-,Glyma03g38300_:IntronR_Gm03_44654464_44654661_+,Glyma17g04610_:IntronR_Gm17_3080053_3080174_+	Medtr7g023340_:IntronR_chr7_7648533_7648662_+,Medtr4g077930_:IntronR_chr4_29934589_29934492_-,Medtr4g077930_:IntronR_chr4_29937164_29937096_-,Medtr1g086080_:IntronR_chr1_38523217_38522971_-	LOC_Os01g50100_:IntronR_Chr1_28787556_28787286_-,LOC_Os05g04610_:IntronR_Chr5_2167633_2167744_+,LOC_Os01g50080_:IntronR_Chr1_28776767_28776858_+,LOC_Os01g50080_:IntronR_Chr1_28779037_28779443_+	Phvul.010G012800_:IntronR_Chr10_2003388_2003477_+	Potri.001G139700_:IntronR_Chr01_11245610_11245974_+,Potri.002G187500_:IntronR_Chr02_14756781_14756640_-,Potri.014G113100_:IntronR_Chr14_8844681_8844538_-	NA	GSVIVG01008121001_:IntronR_chr17_5626330_5626411_+,GSVIVG01007586001_:IntronR_chr17_11623329_11623219_-,GSVIVG01007586001_:IntronR_chr17_11625372_11625211_-,GSVIVG01008121001_:IntronR_chr17_5626038_5626223_+,GSVIVG01009946001_:IntronR_chr18_12713174_12713324_+,GSVIVG01013125001_:IntronR_chr2_7967991_7967408_-
IntronR_8_OG1_1000025:	8	AmTr_v1.0_scaffold00045.310_:IntronR_AmTr_v1.0_scaffold00045_4430650_4430255_-,AmTr_v1.0_scaffold00056.228_:IntronR_AmTr_v1.0_scaffold00056_4624711_4625111_+,AmTr_v1.0_scaffold00056.228_:IntronR_AmTr_v1.0_scaffold00056_4624533_4625111_+	Atha_AT3G13080_:IntronR_Chr3_4196617_4196520_-,Atha_AT3G13090_:IntronR_Chr3_4203684_4203601_-	Glyma13g18960_:IntronR_Gm13_22557868_22557637_-	Medtr8g015970_:IntronR_chr8_5283284_5282958_-,Medtr6g034310_:IntronR_chr6_11710028_11709805_-,Medtr2g105190_:IntronR_chr2_45348995_45348850_-,Medtr2g019020_:IntronR_chr2_6105594_6105151_-,Medtr6g034310_:IntronR_chr6_11710073_11709805_-	LOC_Os03g04920_:IntronR_Chr3_2370487_2370562_+	Phvul.010G136900_:IntronR_Chr10_40935980_40935881_-	Potri.003G182600_:IntronR_Chr03_18926270_18926090_-,Potri.003G182600_:IntronR_Chr03_18926270_18926068_-	NA	GSVIVG01021589001_:IntronR_chr10_7593089_7593397_+,GSVIVG01019476001_:IntronR_chr2_958414_958196_-,GSVIVG01019469001_:IntronR_chr2_892197_891860_-,GSVIVG01014632001_:IntronR_chr19_7978120_7977966_-,GSVIVG01019476001_:IntronR_chr2_958414_958080_-
IntronR_91_OG1_1003455:	8	AmTr_v1.0_scaffold00058.39_:IntronR_AmTr_v1.0_scaffold00058_875522_875147_-,AmTr_v1.0_scaffold00058.39_:IntronR_AmTr_v1.0_scaffold00058_875522_875109_-	Atha_AT1G69420_:IntronR_Chr1_26095178_26095359_+	Glyma01g06450_:IntronR_Gm01_6700080_6699611_-,Glyma02g12460_:IntronR_Gm02_10729244_10728689_-,Glyma02g12460_:IntronR_Gm02_10729244_10728729_-,Glyma01g06450_:IntronR_Gm01_6700080_6699571_-	NA	LOC_Os03g11110_:IntronR_Chr3_5712837_5712605_-	Phvul.002G091400_:IntronR_Chr02_15657767_15658256_+,Phvul.002G091400_:IntronR_Chr02_15657767_15658296_+	Potri.008G091700_:IntronR_Chr08_5745022_5744440_-	Solyc05g012790.2_:IntronR_SL2.40ch05_5961458_5961880_+	GSVIVG01012479001_:IntronR_chr1_13676398_13675851_-,GSVIVG01012479001_:IntronR_chr1_13676398_13675811_-
IntronR_96_OG1_1002709:	8	NA	Atha_AT2G20770_:IntronR_Chr2_8946004_8946084_+	Glyma12g35060_:IntronR_Gm12_38205470_38204879_-,Glyma12g12330_:IntronR_Gm12_10536677_10536570_-	Medtr2g079700_:IntronR_chr2_33577816_33577932_+,Medtr2g079700_:IntronR_chr2_33576969_33577705_+,Medtr2g079700_:IntronR_chr2_33576969_33577932_+	LOC_Os04g44730_:IntronR_Chr4_26499430_26499534_+	Phvul.011G117700_:IntronR_Chr11_18658956_18659066_+,Phvul.011G117700_:IntronR_Chr11_18658347_18658840_+,Phvul.011G117700_:IntronR_Chr11_18658165_18658236_+	Potri.013G134700_:IntronR_Chr13_14532859_14532947_+,Potri.013G134700_:IntronR_Chr13_14532649_14532743_+	Solyc10g008460.2_:IntronR_SL2.40ch10_2585200_2585296_+,Solyc10g008460.2_:IntronR_SL2.40ch10_2584877_2585084_+	GSVIVG01030376001_:IntronR_chr12_5099501_5099608_+,GSVIVG01030376001_:IntronR_chr12_5099724_5099814_+,GSVIVG01014387001_:IntronR_chr19_3290347_3290999_+,GSVIVG01014387001_:IntronR_chr19_3291387_3291480_+
AltA_103_OG1_1002718:	7	NA	Atha_AT1G67300_:AltA_Chr1_25194893_25194778_25194893_25194740_-,Atha_AT1G79820_:AltA_Chr1_30023981_30023727_30023981_30023689_-	Glyma07g09270_:AltA_Gm07_7737866_7737748_7737866_7737736_-,Glyma07g09270_:AltA_Gm07_7737866_7737748_7737866_7737648_-,Glyma07g09270_:AltA_Gm07_7737866_7737736_7737866_7737698_-,Glyma09g32510_:AltA_Gm09_39034856_39034979_39034856_39035084_+,Glyma07g09270_:AltA_Gm07_7737866_7737736_7737866_7737648_-,Glyma07g09270_:AltA_Gm07_7737866_7737698_7737866_7737648_-,Glyma07g09270_:AltA_Gm07_7737866_7737748_…	Medtr6g087910_:AltA_chr6_33084548_33084675_33084548_33084763_+	LOC_Os02g17500_:AltA_Chr2_10078356_10078503_10078356_10078550_+,LOC_Os02g17500_:AltA_Chr2_10078356_10078465_10078356_10078550_+,LOC_Os02g17500_:AltA_Chr2_10078356_10078465_10078356_10078503_+	Phvul.004G165800_:AltA_Chr04_44735456_44735578_44735456_44735666_+	Potri.001G185300_:AltA_Chr01_16213572_16213654_16213572_16213692_+	NA	GSVIVG01017076001_:AltA_chr9_4011692_4011766_4011692_4011804_+,GSVIVG01015361001_:AltA_chr11_2984518_2984363_2984518_2984275_-
AltA_104_OG1_1001406:	7	NA	NA	Glyma17g05580_:AltA_Gm17_3917862_3917754_3917862_3917740_-,Glyma07g04550_:AltA_Gm07_3351078_3354362_3351078_3354375_+,Glyma13g17130_:AltA_Gm13_20947690_20947822_20947690_20947836_+,Glyma09g08210_:AltA_Gm09_7271464_7272662_7271464_7272675_+	Medtr2g042570_:AltA_chr2_18567245_18567945_18567245_18567958_+,Medtr8g021230_:AltA_chr8_7604874_7607914_7604874_7607927_+,Medtr4g125080_:AltA_chr4_51869762_51869548_51869762_51869535_-	LOC_Os03g29350_:AltA_Chr3_16704106_16703068_16704106_16703055_-,LOC_Os07g42280_:AltA_Chr7_25298862_25299999_25298862_25300012_+	Phvul.003G129800_:AltA_Chr03_31837826_31837713_31837826_31837700_-,Phvul.010G128200_:AltA_Chr10_39774041_39771807_39774041_39771794_-,Phvul.009G226200_:AltA_Chr09_33475753_33474790_33475753_33474777_-	Potri.001G166800_:AltA_Chr01_14016481_14014227_14016481_14014214_-,Potri.003G068000_:AltA_Chr03_9646523_9647286_9646523_9647299_+	Solyc07g042080.2_:AltA_SL2.40ch07_52333150_52334410_52333150_52334423_+,Solyc12g009160.1_:AltA_SL2.40ch12_2466696_2467448_2466696_2467461_+	GSVIVG01015053001_:AltA_chr11_742552_741886_742552_741873_-
AltA_105_OG1_1003419:	7	NA	NA	Glyma02g00760_:AltA_Gm02_564637_565432_564637_565435_+,Glyma10g00600_:AltA_Gm10_340332_339683_340332_339671_-,Glyma10g00600_:AltA_Gm10_340332_339674_340332_339671_-,Glyma10g00600_:AltA_Gm10_340332_339683_340332_339674_-	Medtr1g041395_:AltA_chr1_15455300_15454924_15455300_15454906_-,Medtr1g041395_:AltA_chr1_15455300_15454924_15455300_15454903_-,Medtr1g041395_:AltA_chr1_15455300_15454906_15455300_15454903_-	LOC_Os12g41140_:AltA_Chr12_25493386_25492663_25493386_25492660_-	Phvul.007G277900_:AltA_Chr07_51498620_51499142_51498620_51499154_+,Phvul.007G277900_:AltA_Chr07_51498620_51499151_51498620_51499154_+,Phvul.007G277900_:AltA_Chr07_51498620_51499142_51498620_51499151_+,Phvul.007G061200_:AltA_Chr07_5312069_5312390_5312069_5312393_+	Potri.008G157000_:AltA_Chr08_10647239_10647821_10647239_10647824_+,Potri.010G082400_:AltA_Chr10_10852674_10852198_10852674_10852195_-	Solyc09g082580.2_:AltA_SL2.40ch09_63720250_63720747_63720250_63720750_+	GSVIVG01018032001_:AltA_chr5_5705886_5706536_5705886_5706539_+
AltA_106_OG1_1000086:	7	AmTr_v1.0_scaffold00036.37_:AltA_AmTr_v1.0_scaffold00036_1167168_1165504_1167168_1165500_-	NA	Glyma08g36270_:AltA_Gm08_34057094_34057198_34057094_34057236_+	Medtr6g006910_:AltA_chr6_1279387_1279463_1279387_1279479_+	LOC_Os03g20949_:AltA_Chr3_11885176_11885103_11885176_11885091_-,LOC_Os03g21680_:AltA_Chr3_12377995_12378337_12377995_12378581_+	NA	Potri.001G349100_:AltA_Chr01_35541433_35541335_35541433_35541327_-,Potri.001G349100_:AltA_Chr01_35541433_35541338_35541433_35541335_-,Potri.001G349100_:AltA_Chr01_35541433_35541338_35541433_35541327_-,Potri.017G013500_:AltA_Chr17_1128010_1126749_1128010_1126740_-	Solyc06g062780.2_:AltA_SL2.40ch06_35998747_35999600_35998747_35999610_+	GSVIVG01012005001_:AltA_chr1_2256685_2256575_2256685_2256571_-,GSVIVG01030172001_:AltA_chr8_10858077_10857794_10858077_10857761_-,GSVIVG01032462001_:AltA_chr14_27679355_27682122_27679355_27682136_+,GSVIVG01032462001_:AltA_chr14_27679106_27679219_27679106_27679230_+,GSVIVG01032462001_:AltA_chr14_27679106_27679211_27679106_27679219_+,GSVIVG01032462001_:AltA_chr14_27679106_27679211_27679106_27679230…
AltA_108_OG1_1001871:	7	NA	Atha_AT2G17790_:AltA_Chr2_7734962_7735083_7734962_7735159_+,Atha_AT1G75850_:AltA_Chr1_28482892_28482774_28482892_28482709_-	Glyma01g36870_:AltA_Gm01_49291720_49291820_49291720_49291899_+,Glyma11g08390_:AltA_Gm11_5944967_5944866_5944967_5944787_-	Medtr1g025610_:AltA_chr1_8202396_8202272_8202396_8202193_-,Medtr5g022610_:AltA_chr5_8927313_8926673_8927313_8926594_-	NA	Phvul.002G106500_:AltA_Chr02_21500533_21500652_21500533_21500731_+,Phvul.002G106500_:AltA_Chr02_21500533_21500687_21500533_21500731_+,Phvul.001G006000_:AltA_Chr01_517507_517382_517507_517303_-	Potri.002G019400_:AltA_Chr02_1124339_1124472_1124339_1124550_+,Potri.005G242100_:AltA_Chr05_24805390_24805264_24805390_24805186_-,Potri.005G110600_:AltA_Chr05_8516818_8516929_8516818_8517008_+	Solyc03g033400.2_:AltA_SL2.40ch03_9249947_9250070_9249947_9250148_+,Solyc12g089340.1_:AltA_SL2.40ch12_62917118_62917001_62917118_62916923_-	GSVIVG01018728001_:AltA_chr4_20367478_20367357_20367478_20367276_-
AltA_109_OG1_1007276:	7	AmTr_v1.0_scaffold00045.125_:AltA_AmTr_v1.0_scaffold00045_1729158_1729054_1729158_1728961_-,AmTr_v1.0_scaffold00045.125_:AltA_AmTr_v1.0_scaffold00045_1729158_1729054_1729158_1728906_-,AmTr_v1.0_scaffold00045.125_:AltA_AmTr_v1.0_scaffold00045_1729158_1728961_1729158_1728906_-	NA	Glyma03g38720_:AltA_Gm03_45032797_45032898_45032797_45033046_+,Glyma19g41310_:AltA_Gm19_47619469_47619570_47619469_47619718_+	Medtr7g111520_:AltA_chr7_45769909_45770017_45769909_45770165_+,Medtr7g111520_:AltA_chr7_45769909_45770017_45769909_45770090_+,Medtr7g111520_:AltA_chr7_45769909_45770090_45769909_45770165_+	LOC_Os04g02500_:AltA_Chr4_908066_908187_908066_908292_+,LOC_Os04g02500_:AltA_Chr4_908066_908282_908066_908292_+,LOC_Os04g02500_:AltA_Chr4_908066_908187_908066_908282_+	Phvul.001G222000_:AltA_Chr01_48448253_48448355_48448253_48448503_+	Potri.005G002700_:AltA_Chr05_156162_156261_156162_156410_+,Potri.013G002100_:AltA_Chr13_168922_169026_168922_169175_+	NA	GSVIVG01031331001_:AltA_chr14_325098_325199_325098_325347_+
AltA_116_OG1_1009250:	7	AmTr_v1.0_scaffold00032.157_:AltA_AmTr_v1.0_scaffold00032_3013066_3012805_3013066_3012784_-	NA	Glyma08g18320_:AltA_Gm08_13769469_13770256_13769469_13770285_+,Glyma15g40720_:AltA_Gm15_47713067_47713849_47713067_47713856_+,Glyma08g18320_:AltA_Gm08_13769469_13770253_13769469_13770285_+,Glyma08g18320_:AltA_Gm08_13769469_13770253_13769469_13770256_+	Medtr2g069480_:AltA_chr2_28900777_28900020_28900777_28899991_-	NA	Phvul.005G057000_:AltA_Chr05_7562945_7564231_7562945_7564260_+,Phvul.005G057000_:AltA_Chr05_7562945_7564228_7562945_7564231_+,Phvul.005G057000_:AltA_Chr05_7562945_7564228_7562945_7564260_+	Potri.011G143000_:AltA_Chr11_16407494_16406981_16407494_16406952_-,Potri.011G143000_:AltA_Chr11_16407494_16406984_16407494_16406981_-,Potri.011G143000_:AltA_Chr11_16407494_16406984_16407494_16406952_-	Solyc07g066450.2_:AltA_SL2.40ch07_65106060_65107187_65106060_65107216_+	GSVIVG01020422001_:AltA_chr19_19656334_19660220_19656334_19660249_+
AltA_117_OG1_1000946:	7	AmTr_v1.0_scaffold00078.24_:AltA_AmTr_v1.0_scaffold00078_452305_447726_452305_447721_-	Atha_AT5G25360_:AltA_Chr5_8802278_8801754_8802278_8801749_-	Glyma06g07210_:AltA_Gm06_5250891_5249197_5250891_5249192_-,Glyma04g07120_:AltA_Gm04_5538848_5537562_5538848_5537557_-	Medtr3g107310_:AltA_chr3_49505564_49504738_49505564_49504601_-,Medtr3g107310_:AltA_chr3_49505564_49504738_49505564_49504733_-,Medtr3g107310_:AltA_chr3_49505564_49504733_49505564_49504601_-	NA	Phvul.009G093300_:AltA_Chr09_14382598_14381203_14382598_14381198_-	Potri.006G254000_:AltA_Chr06_25899707_25901259_25899707_25901264_+,Potri.018G027800_:AltA_Chr18_2217536_2216991_2217536_2215796_-,Potri.018G027800_:AltA_Chr18_2217536_2215801_2217536_2215796_-	Solyc06g066050.2_:AltA_SL2.40ch06_37795495_37791835_37795495_37791830_-,Solyc08g060860.2_:AltA_SL2.40ch08_42842275_42839109_42842275_42839104_-	NA
AltA_118_OG1_1001362:	7	AmTr_v1.0_scaffold00071.38_:AltA_AmTr_v1.0_scaffold00071_736661_736786_736661_736817_+	Atha_AT5G64600_:AltA_Chr5_25826452_25826746_25826452_25826784_+	Glyma04g39170_:AltA_Gm04_45413802_45414436_45413802_45414527_+,Glyma04g39170_:AltA_Gm04_45413802_45414436_45413802_45414496_+,Glyma06g15770_:AltA_Gm06_12409787_12409295_12409787_12409264_-,Glyma04g39170_:AltA_Gm04_45413802_45414496_45413802_45414527_+	NA	LOC_Os12g08820_:AltA_Chr12_4553953_4554054_4553953_4554083_+	Phvul.009G149700_:AltA_Chr09_21841963_21841218_21841963_21841187_-	Potri.005G059600_:AltA_Chr05_4196153_4196412_4196153_4196443_+	NA	GSVIVG01026498001_:AltA_chr4_22609187_22608806_22609187_22608775_-
AltA_11_OG1_1002761:	7	AmTr_v1.0_scaffold00021.291_:AltA_AmTr_v1.0_scaffold00021_6529525_6529672_6529525_6529713_+	NA	Glyma14g03040_:AltA_Gm14_1922944_1923076_1922944_1923147_+,Glyma14g03040_:AltA_Gm14_1922944_1923106_1922944_1923147_+,Glyma13g29520_:AltA_Gm13_32435827_32435381_32435827_32435346_-,Glyma02g45770_:AltA_Gm02_49926830_49926681_49926830_49926640_-,Glyma14g03040_:AltA_Gm14_1922944_1923076_1922944_1923106_+	Medtr2g017825_:AltA_chr2_5515241_5515363_5515241_5515370_+	LOC_Os01g54480_:AltA_Chr1_31334733_31334650_31334733_31334643_-	Phvul.008G190300_:AltA_Chr08_49554455_49554615_49554455_49554656_+,Phvul.008G264100_:AltA_Chr08_57598011_57597843_57598011_57597802_-	Potri.004G064400_:AltA_Chr04_5340220_5340073_5340220_5340066_-	Solyc03g005920.2_:AltA_SL2.40ch03_621844_621723_621844_621696_-	NA
AltA_11_OG1_1003388:	7	AmTr_v1.0_scaffold00066.143_:AltA_AmTr_v1.0_scaffold00066_2056947_2057313_2056947_2057320_+	Atha_AT2G43850_:AltA_Chr2_18160438_18160334_18160438_18160327_-,Atha_AT2G31800_:AltA_Chr2_13521923_13521828_13521923_13521821_-	Glyma05g30120_:AltA_Gm05_35550574_35550464_35550574_35550457_-	NA	LOC_Os01g66860_:AltA_Chr1_38820808_38820939_38820808_38820946_+	NA	Potri.007G142100_:AltA_Chr07_15221040_15220940_15221040_15220933_-,Potri.017G007800_:AltA_Chr17_537972_538072_537972_538079_+	Solyc12g019410.1_:AltA_SL2.40ch12_10202379_10202276_10202379_10202269_-	GSVIVG01038213001_:AltA_chr5_24412795_24412695_24412795_24412688_-
AltA_123_OG1_1007997:	7	NA	Atha_AT3G29185_:AltA_Chr3_11156184_11156082_11156184_11156072_-,Atha_AT3G29185_:AltA_Chr3_11156184_11156079_11156184_11156072_-,Atha_AT3G29185_:AltA_Chr3_11156184_11156082_11156184_11156079_-	Glyma13g05750_:AltA_Gm13_6085836_6085713_6085836_6085706_-,Glyma19g03250_:AltA_Gm19_3294243_3294125_3294243_3294118_-	Medtr6g013150_:AltA_chr6_4135218_4135101_4135218_4135094_-	LOC_Os03g55164_:AltA_Chr3_31392288_31392371_31392288_31392374_+	Phvul.004G032400_:AltA_Chr04_3603728_3603624_3603728_3603599_-	Potri.004G120900_:AltA_Chr04_11368942_11368840_11368942_11368833_-	Solyc02g088350.2_:AltA_SL2.40ch02_45053437_45053362_45053437_45053305_-,Solyc02g088350.2_:AltA_SL2.40ch02_45053437_45053362_45053437_45053345_-,Solyc02g088350.2_:AltA_SL2.40ch02_45053437_45053345_45053437_45053305_-	NA
AltA_125_OG1_1001833:	7	AmTr_v1.0_scaffold00123.8_:AltA_AmTr_v1.0_scaffold00123_761148_760242_761148_760228_-	Atha_AT1G11990_:AltA_Chr1_4047401_4047323_4047401_4047321_-	Glyma17g01391_:AltA_Gm17_848046_847915_848046_847901_-,Glyma17g01391_:AltA_Gm17_848046_847901_848046_847868_-,Glyma17g01391_:AltA_Gm17_848046_847915_848046_847868_-,Glyma07g39331_:AltA_Gm07_43832928_43833059_43832928_43833073_+	Medtr4g132590_:AltA_chr4_55439241_55439378_55439241_55439392_+	NA	Phvul.003G081600_:AltA_Chr03_13154705_13154828_13154705_13154842_+,Phvul.003G081600_:AltA_Chr03_13154705_13154798_13154705_13154842_+,Phvul.003G081600_:AltA_Chr03_13154705_13154798_13154705_13154828_+	Potri.011G010600_:AltA_Chr11_825265_825379_825265_825393_+	NA	GSVIVG01004807001_:AltA_chr10_random_68309_68445_68309_68459_+
AltA_126_OG1_1001118:	7	AmTr_v1.0_scaffold00007.53_:AltA_AmTr_v1.0_scaffold00007_1125189_1125884_1125189_1125889_+	Atha_AT1G07200_:AltA_Chr1_2210607_2210528_2210607_2210523_-	Glyma11g35410_:AltA_Gm11_37073358_37073717_37073358_37073722_+,Glyma14g37300_:AltA_Gm14_46599287_46600019_46599287_46600043_+	NA	LOC_Os12g01360_:AltA_Chr12_223447_223569_223447_223574_+	Phvul.001G243900_:AltA_Chr01_50333259_50334428_50333259_50334433_+,Phvul.006G068500_:AltA_Chr06_18744692_18745958_18744692_18745963_+	Potri.001G252500_:AltA_Chr01_26220778_26220949_26220778_26220954_+,Potri.009G046700_:AltA_Chr09_5226594_5226719_5226594_5226724_+,Potri.010G188200_:AltA_Chr10_18415557_18415112_18415557_18415107_-	Solyc06g051460.2_:AltA_SL2.40ch06_31371272_31371053_31371272_31371048_-	NA
AltA_127_OG1_1000296:	7	AmTr_v1.0_scaffold00003.190_:AltA_AmTr_v1.0_scaffold00003_3781925_3782109_3781925_3782122_+	NA	Glyma03g38870_:AltA_Gm03_45150305_45150416_45150305_45150433_+,Glyma19g41450_:AltA_Gm19_47718731_47718843_47718731_47718860_+	Medtr7g111760_:AltA_chr7_45902559_45902689_45902559_45902706_+	NA	Phvul.001G223300_:AltA_Chr01_48542106_48542219_48542106_48542236_+	Potri.001G059900_:AltA_Chr01_4594502_4594709_4594502_4595358_+,Potri.003G168000_:AltA_Chr03_17844368_17843486_17844368_17843428_-	Solyc07g045540.2_:AltA_SL2.40ch07_56001052_56002467_56001052_56002475_+	GSVIVG01030079001_:AltA_chr12_9641446_9641358_9641446_9639915_-
AltA_128_OG1_1008811:	7	AmTr_v1.0_scaffold01740.1_:AltA_AmTr_v1.0_scaffold01740_493_2696_493_2701_+	Atha_AT3G52570_:AltA_Chr3_19501721_19501865_19501721_19501870_+	Glyma19g38180_:AltA_Gm19_45161908_45160317_45161908_45160269_-	NA	LOC_Os01g64262_:AltA_Chr1_37313983_37312481_37313983_37312476_-,LOC_Os01g64262_:AltA_Chr1_37313983_37312891_37313983_37312476_-,LOC_Os01g64262_:AltA_Chr1_37313983_37312891_37313983_37312481_-	Phvul.001G191800_:AltA_Chr01_45753898_45753233_45753898_45753187_-,Phvul.001G191800_:AltA_Chr01_45753898_45753187_45753898_45753182_-,Phvul.001G191800_:AltA_Chr01_45753898_45753233_45753898_45753182_-	NA	Solyc10g083270.1_:AltA_SL2.40ch10_62427351_62428410_62427351_62428415_+	GSVIVG01033878001_:AltA_chr8_17070487_17071221_17070487_17071226_+
AltA_130_OG1_1009200:	7	AmTr_v1.0_scaffold00062.219_:AltA_AmTr_v1.0_scaffold00062_3901911_3901989_3901911_3901994_+	Atha_AT2G33820_:AltA_Chr2_14307151_14307061_14307151_14307056_-	Glyma13g24580_:AltA_Gm13_27933081_27933161_27933081_27933166_+,Glyma07g31910_:AltA_Gm07_36880076_36879996_36880076_36879991_-	Medtr4g088545_:AltA_chr4_35168678_35168763_35168678_35168768_+	NA	NA	Potri.011G056000_:AltA_Chr11_4911994_4911900_4911994_4911895_-	Solyc10g009090.2_:AltA_SL2.40ch10_3111715_3111636_3111715_3111631_-	GSVIVG01021089001_:AltA_chr10_1350931_1350857_1350931_1350852_-,GSVIVG01021089001_:AltA_chr10_1351243_1351167_1351243_1351035_-
AltA_131_OG1_1006654:	7	NA	NA	Glyma07g09280_:AltA_Gm07_7749234_7750058_7749234_7752136_+	Medtr6g087890_:AltA_chr6_33076847_33074126_33076847_33072529_-,Medtr6g087890_:AltA_chr6_33076847_33074223_33076847_33072529_-	LOC_Os02g17470_:AltA_Chr2_10051539_10053974_10051539_10055080_+	Phvul.004G165700_:AltA_Chr04_44730083_44729247_44730083_44727028_-	Potri.006G160500_:AltA_Chr06_15182783_15182162_15182783_15179228_-,Potri.018G083100_:AltA_Chr18_10997315_10995812_10997315_10994054_-,Potri.006G160500_:AltA_Chr06_15182783_15180928_15182783_15179228_-	Solyc05g018340.2_:AltA_SL2.40ch05_20574017_20575667_20574017_20577063_+	GSVIVG01015362001_:AltA_chr11_2994671_3001983_2994671_3003837_+
AltA_132_OG1_1004121:	7	AmTr_v1.0_scaffold00057.145_:AltA_AmTr_v1.0_scaffold00057_2404387_2403726_2404387_2403717_-	NA	Glyma20g37340_:AltA_Gm20_45254582_45254504_45254582_45254490_-,Glyma10g30060_:AltA_Gm10_38763443_38763521_38763443_38763535_+	Medtr1g081800_:AltA_chr1_36413441_36413363_36413441_36413349_-	LOC_Os01g15540_:AltA_Chr1_8738252_8738030_8738252_8737950_-	Phvul.007G184500_:AltA_Chr07_42068985_42069063_42068985_42069077_+	Potri.013G033900_:AltA_Chr13_2270313_2270405_2270313_2270437_+	NA	GSVIVG01021895001_:AltA_chr14_5967980_5968059_5967980_5968073_+
AltA_133_OG1_1001363:	7	NA	Atha_AT1G63250_:AltA_Chr1_23465123_23465042_23465123_23465023_-	Glyma08g01540_:AltA_Gm08_972696_972612_972696_972593_-,Glyma05g38030_:AltA_Gm05_41485508_41485587_41485508_41485606_+	Medtr8g097000_:AltA_chr8_40727773_40727700_40727773_40727681_-	NA	Phvul.002G287400_:AltA_Chr02_45097602_45097516_45097602_45097497_-	Potri.001G107300_:AltA_Chr01_8531758_8531846_8531758_8531865_+	Solyc12g056340.1_:AltA_SL2.40ch12_47656946_47657032_47656946_47657040_+	GSVIVG01019804001_:AltA_chr2_3473921_3473833_3473921_3473814_-,GSVIVG01019804001_:AltA_chr2_3473921_3473833_3473921_3473817_-,GSVIVG01019804001_:AltA_chr2_3473921_3473817_3473921_3473814_-
AltA_134_OG1_1006085:	7	AmTr_v1.0_scaffold00111.118_:AltA_AmTr_v1.0_scaffold00111_1958026_1958179_1958026_1958189_+	Atha_AT3G48110_:AltA_Chr3_17764801_17764898_17764801_17764908_+	Glyma03g26120_:AltA_Gm03_33475182_33475055_33475182_33475045_-	Medtr8g006955_:AltA_chr8_1121046_1121164_1121046_1121174_+	NA	Phvul.010G049600_:AltA_Chr10_7819978_7819855_7819978_7819845_-	Potri.014G048500_:AltA_Chr14_3842855_3842944_3842855_3842954_+,Potri.014G049200_:AltA_Chr14_3946881_3946970_3946881_3946980_+	NA	GSVIVG01018288001_:AltA_chr15_11825683_11825592_11825683_11825582_-,GSVIVG01018288001_:AltA_chr15_11825683_11825592_11825683_11825548_-,GSVIVG01018288001_:AltA_chr15_11825683_11825582_11825683_11825548_-
AltA_135_OG1_1005761:	7	NA	Atha_AT2G02770_:AltA_Chr2_777401_777318_777401_777313_-,Atha_AT3G11470_:AltA_Chr3_3611729_3611407_3611729_3611402_-	Glyma13g22230_:AltA_Gm13_25823267_25822760_25823267_25822755_-	Medtr1g059790_:AltA_chr1_26016156_26017619_26016156_26017624_+,Medtr8g095460_:AltA_chr8_39953827_39952332_39953827_39952327_-	LOC_Os08g14490_:AltA_Chr8_8704514_8706083_8704514_8706088_+	Phvul.007G152100_:AltA_Chr07_37425213_37425662_37425213_37425691_+	Potri.016G078400_:AltA_Chr16_5982263_5983362_5982263_5983367_+	NA	GSVIVG01016776001_:AltA_chr9_1242890_1241712_1242890_1241397_-
AltA_136_OG1_1009433:	7	NA	Atha_AT1G28530_:AltA_Chr1_10034822_10034724_10034822_10034721_-	Glyma10g07960_:AltA_Gm10_6765435_6765533_6765435_6765585_+,Glyma13g21740_:AltA_Gm13_25298174_25298274_25298174_25298326_+	Medtr2g014890_:AltA_chr2_4334020_4334118_4334020_4334170_+	NA	Phvul.006G180500_:AltA_Chr06_29009474_29009376_29009474_29009325_-	Potri.004G051000_:AltA_Chr04_3967815_3967924_3967815_3967976_+	Solyc03g006280.2_:AltA_SL2.40ch03_896185_896091_896185_896039_-	GSVIVG01021140001_:AltA_chr10_1766340_1766482_1766340_1766485_+,GSVIVG01021140001_:AltA_chr10_1766340_1766433_1766340_1766482_+,GSVIVG01021140001_:AltA_chr10_1766340_1766433_1766340_1766485_+
AltA_138_OG1_1008736:	7	AmTr_v1.0_scaffold00014.80_:AltA_AmTr_v1.0_scaffold00014_4500966_4501131_4500966_4501478_+	Atha_AT5G55100_:AltA_Chr5_22364075_22363935_22364075_22363626_-	Glyma14g02450_:AltA_Gm14_1490999_1490846_1490999_1490472_-,Glyma02g46260_:AltA_Gm02_50274399_50274551_50274399_50274898_+	Medtr5g093560_:AltA_chr5_40850924_40851012_40850924_40851415_+,Medtr5g093560_:AltA_chr5_40850924_40851069_40850924_40851415_+	LOC_Os01g50320_:AltA_Chr1_28887074_28887240_28887074_28887496_+,LOC_Os01g50320_:AltA_Chr1_28887074_28887178_28887074_28887496_+	Phvul.008G270300_:AltA_Chr08_58035220_58035372_58035220_58035750_+	Potri.001G356800_:AltA_Chr01_36536495_36536648_36536495_36536971_+	NA	NA
AltA_139_OG1_1007508:	7	AmTr_v1.0_scaffold00109.115_:AltA_AmTr_v1.0_scaffold00109_1516140_1519459_1516140_1519472_+	NA	Glyma14g40480_:AltA_Gm14_49414198_49413749_49414198_49413555_-,Glyma14g40480_:AltA_Gm14_49414198_49413749_49414198_49413569_-,Glyma14g40480_:AltA_Gm14_49414198_49413569_49414198_49413555_-,Glyma05g35620_:AltA_Gm05_39623350_39623976_39623350_39623990_+	Medtr8g103060_:AltA_chr8_43413213_43412444_43413213_43412430_-	LOC_Os02g17700_:AltA_Chr2_10208132_10209158_10208132_10209186_+	Phvul.002G311600_:AltA_Chr02_47281823_47280216_47281823_47280202_-	NA	Solyc01g102490.2_:AltA_SL2.40ch01_83041860_83042786_83041860_83042800_+	GSVIVG01015352001_:AltA_chr11_2897002_2896550_2897002_2896536_-
AltA_140_OG1_1007747:	7	NA	Atha_AT1G02100_:AltA_Chr1_390864_391003_390864_391026_+	Glyma13g25660_:AltA_Gm13_28884154_28883268_28884154_28883245_-,Glyma18g48700_:AltA_Gm18_58149743_58148486_58149743_58148463_-,Glyma13g25660_:AltA_Gm13_28884154_28883268_28884154_28883218_-,Glyma13g25660_:AltA_Gm13_28884154_28883245_28884154_28883218_-	Medtr7g081715_:AltA_chr7_31361078_31360111_31361078_31360088_-	LOC_Os06g04820_:AltA_Chr6_2102817_2102400_2102817_2102377_-	NA	Potri.014G047300_:AltA_Chr14_3678930_3679343_3678930_3679366_+	Solyc01g090280.2_:AltA_SL2.40ch01_75711645_75710982_75711645_75710959_-	GSVIVG01018274001_:AltA_chr15_12175357_12174322_12175357_12174299_-
AltA_141_OG1_1007247:	7	NA	Atha_AT1G04080_:AltA_Chr1_1054200_1054285_1054200_1054663_+	Glyma03g32410_:AltA_Gm03_40157730_40157850_40157730_40158208_+	Medtr7g098430_:AltA_chr7_39397661_39397764_39397661_39398156_+	LOC_Os03g11200_:AltA_Chr3_5764576_5764454_5764576_5764075_-	Phvul.001G164500_:AltA_Chr01_42525809_42525929_42525809_42526288_+	Potri.014G192800_:AltA_Chr14_17983298_17983433_17983298_17983784_+,Potri.002G257100_:AltA_Chr02_24597187_24597051_24597187_24596699_-	Solyc09g064590.2_:AltA_SL2.40ch09_57507043_57507532_57507043_57507618_+,Solyc09g064590.2_:AltA_SL2.40ch09_57507043_57507125_57507043_57507532_+,Solyc09g064590.2_:AltA_SL2.40ch09_57507043_57507125_57507043_57507618_+	NA
AltA_142_OG1_1001702:	7	NA	Atha_AT2G17130_:AltA_Chr2_7461957_7461823_7461957_7461811_-	Glyma11g08920_:AltA_Gm11_6300180_6299068_6300180_6299056_-	Medtr5g023740_:AltA_chr5_9434275_9433386_9434275_9433374_-,Medtr8g074030_:AltA_chr8_31309512_31310766_31309512_31310778_+	LOC_Os04g40310_:AltA_Chr4_23967127_23966181_23967127_23966169_-,LOC_Os02g38200_:AltA_Chr2_23109739_23108545_23109739_23108533_-	Phvul.002G114600_:AltA_Chr02_23299324_23298201_23299324_23298189_-,Phvul.003G268900_:AltA_Chr03_49519933_49519182_49519933_49519170_-	Potri.007G064000_:AltA_Chr07_8084701_8086162_8084701_8086174_+	NA	GSVIVG01023949001_:AltA_chr3_2232261_2239257_2232261_2239269_+
AltA_143_OG1_1001116:	7	NA	NA	Glyma13g40050_:AltA_Gm13_40613064_40612194_40613064_40612191_-,Glyma12g29710_:AltA_Gm12_33151440_33152504_33151440_33152507_+	Medtr2g094550_:AltA_chr2_40339877_40341100_40339877_40341103_+	LOC_Os05g51490_:AltA_Chr5_29526179_29526255_29526179_29526258_+	Phvul.005G134600_:AltA_Chr05_36180872_36180502_36180872_36180499_-	Potri.004G211500_:AltA_Chr04_21918188_21918641_21918188_21918644_+,Potri.009G014700_:AltA_Chr09_2524233_2524683_2524233_2524686_+	Solyc11g069490.1_:AltA_SL2.40ch11_51178201_51178578_51178201_51178581_+,Solyc00g006490.2_:AltA_SL2.40ch00_4314927_4315312_4314927_4315315_+	GSVIVG01021620001_:AltA_chr10_8241309_8240710_8241309_8240707_-
AltA_146_OG1_1001277:	7	AmTr_v1.0_scaffold00003.242_:AltA_AmTr_v1.0_scaffold00003_5367895_5366304_5367895_5366301_-	Atha_AT3G06550_:AltA_Chr3_2042401_2042313_2042401_2042310_-,Atha_AT5G46340_:AltA_Chr5_18799011_18798919_18799011_18798898_-	Glyma07g36550_:AltA_Gm07_41914955_41914492_41914955_41914489_-,Glyma17g04070_:AltA_Gm17_2684147_2684611_2684147_2684614_+	Medtr4g122920_:AltA_chr4_50698870_50699490_50698870_50699493_+	LOC_Os03g19970_:AltA_Chr3_11246084_11245856_11246084_11245853_-	NA	Potri.008G102300_:AltA_Chr08_6494203_6494122_6494203_6494119_-	Solyc02g071120.2_:AltA_SL2.40ch02_35178819_35179167_35178819_35179170_+	NA
AltA_147_OG1_1000276:	7	NA	Atha_AT1G80490_:AltA_Chr1_30265249_30265109_30265249_30265106_-	Glyma13g22720_:AltA_Gm13_26213987_26213737_26213987_26213734_-	Medtr2g104140_:AltA_chr2_44876718_44876537_44876718_44876471_-,Medtr4g114980_:AltA_chr4_47413879_47413625_47413879_47413622_-	NA	Phvul.005G180100_:AltA_Chr05_40193657_40193770_40193657_40193836_+,Phvul.003G167500_:AltA_Chr03_37656655_37656431_37656655_37656428_-	Potri.006G066800_:AltA_Chr06_4998407_4998865_4998407_4998868_+	Solyc07g008040.2_:AltA_SL2.40ch07_2755670_2755868_2755670_2755871_+	GSVIVG01015571001_:AltA_chr11_5069030_5067719_5069030_5067716_-
AltA_149_OG1_1011411:	7	AmTr_v1.0_scaffold00056.108_:AltA_AmTr_v1.0_scaffold00056_1918242_1916243_1918242_1916238_-,AmTr_v1.0_scaffold00056.108_:AltA_AmTr_v1.0_scaffold00056_1918242_1916281_1918242_1916238_-,AmTr_v1.0_scaffold00056.108_:AltA_AmTr_v1.0_scaffold00056_1918242_1916281_1918242_1916243_-	NA	Glyma05g35840_:AltA_Gm05_39819456_39819388_39819456_39819383_-	Medtr8g102540_:AltA_chr8_43172538_43172735_43172538_43172740_+	NA	Phvul.002G309000_:AltA_Chr02_47079616_47079694_47079616_47079698_+	Potri.018G087300_:AltA_Chr18_11448055_11447964_11448055_11447959_-	Solyc12g008450.1_:AltA_SL2.40ch12_1874530_1874002_1874530_1873997_-	GSVIVG01015305001_:AltA_chr11_2521294_2521577_2521294_2521582_+
AltA_150_OG1_1011527:	7	NA	NA	Glyma08g40840_:AltA_Gm08_40699971_40699500_40699971_40699486_-	Medtr8g468600_:AltA_chr8_24866301_24866566_24866301_24866580_+	LOC_Os01g51710_:AltA_Chr1_29737516_29737423_29737516_29737406_-,LOC_Os01g51710_:AltA_Chr1_29737516_29737423_29737516_29737387_-,LOC_Os01g51710_:AltA_Chr1_29737516_29737406_29737516_29737387_-	Phvul.003G068900_:AltA_Chr03_10184038_10184490_10184038_10184504_+	Potri.010G092600_:AltA_Chr10_11564395_11565413_11564395_11565427_+	Solyc05g007090.2_:AltA_SL2.40ch05_1670002_1669829_1670002_1669815_-	GSVIVG01020063001_:AltA_chr1_10912264_10910524_10912264_10910510_-
AltA_151_OG1_1001718:	7	AmTr_v1.0_scaffold00103.33_:AltA_AmTr_v1.0_scaffold00103_669403_671791_669403_671816_+	NA	Glyma19g42330_:AltA_Gm19_48349664_48350300_48349664_48350307_+	Medtr7g113480_:AltA_chr7_46749214_46749648_46749214_46749655_+	LOC_Os07g10540_:AltA_Chr7_5698687_5698153_5698687_5698146_-,LOC_Os07g10540_:AltA_Chr7_5698687_5698153_5698687_5698124_-,LOC_Os07g10540_:AltA_Chr7_5698687_5698146_5698687_5698124_-	Phvul.006G091700_:AltA_Chr06_21059477_21058855_21059477_21058848_-	Potri.013G021400_:AltA_Chr13_1427276_1426931_1427276_1426924_-	NA	GSVIVG01000079001_:AltA_chr14_3282783_3281945_3282783_3281938_-
AltA_152_OG1_1011475:	7	AmTr_v1.0_scaffold00066.232_:AltA_AmTr_v1.0_scaffold00066_3163630_3164508_3163630_3164513_+	Atha_AT5G36170_:AltA_Chr5_14237061_14236980_14237061_14236975_-	NA	Medtr7g080430_:AltA_chr7_30591091_30590542_30591091_30590537_-	LOC_Os07g36250_:AltA_Chr7_21670248_21669733_21670248_21669698_-	Phvul.008G052200_:AltA_Chr08_4633953_4634496_4633953_4634501_+	NA	Solyc04g025290.2_:AltA_SL2.40ch04_19184997_19185739_19184997_19185762_+,Solyc04g025290.2_:AltA_SL2.40ch04_19184997_19185734_19184997_19185762_+,Solyc04g025290.2_:AltA_SL2.40ch04_19184997_19185734_19184997_19185739_+	GSVIVG01019055001_:AltA_chr4_17287809_17286818_17287809_17286813_-
AltA_153_OG1_1011144:	7	AmTr_v1.0_scaffold00010.306_:AltA_AmTr_v1.0_scaffold00010_5604064_5604650_5604064_5604661_+	Atha_AT5G09995_:AltA_Chr5_3125445_3125369_3125445_3125366_-,Atha_AT5G09995_:AltA_Chr5_3125445_3125366_3125445_3125355_-,Atha_AT5G09995_:AltA_Chr5_3125445_3125369_3125445_3125355_-	Glyma06g15100_:AltA_Gm06_11898534_11898635_11898534_11898646_+	Medtr3g094780_:AltA_chr3_43262242_43262680_43262242_43262691_+	NA	NA	Potri.007G081800_:AltA_Chr07_10582725_10582632_10582725_10582621_-	Solyc05g051770.2_:AltA_SL2.40ch05_61290316_61290228_61290316_61290217_-	GSVIVG01022218001_:AltA_chr7_17603830_17603922_17603830_17603933_+
AltA_155_OG1_1005261:	7	NA	Atha_AT1G56590_:AltA_Chr1_21204173_21204104_21204173_21204093_-	Glyma19g41520_:AltA_Gm19_47771752_47771673_47771752_47771662_-,Glyma10g28631_:AltA_Gm10_37504372_37504457_37504372_37504468_+	Medtr7g111870_:AltA_chr7_45961789_45961862_45961789_45961873_+	NA	Phvul.001G224000_:AltA_Chr01_48590743_48590829_48590743_48590840_+	Potri.013G006400_:AltA_Chr13_419219_419308_419219_419319_+,Potri.005G010600_:AltA_Chr05_789957_790045_789957_790053_+	Solyc01g100820.2_:AltA_SL2.40ch01_82511168_82510224_82511168_82510213_-	GSVIVG01031270001_:AltA_chr14_672450_673933_672450_673944_+
AltA_156_OG1_1003147:	7	NA	Atha_AT1G07110_:AltA_Chr1_2181761_2181606_2181761_2181582_-	Glyma11g27411_:AltA_Gm11_27115414_27115106_27115414_27115082_-,Glyma18g06770_:AltA_Gm18_5435914_5435040_5435914_5435016_-,Glyma11g27870_:AltA_Gm11_27778310_27778618_27778310_27778642_+	Medtr3g464770_:AltA_chr3_26077035_26077711_26077035_26077735_+	NA	Phvul.006G069900_:AltA_Chr06_18930232_18930884_18930232_18930908_+	Potri.009G073800_:AltA_Chr09_7213563_7214269_7213563_7214293_+	Solyc06g082150.2_:AltA_SL2.40ch06_44346218_44347780_44346218_44347804_+	GSVIVG01024699001_:AltA_chr6_7633729_7634337_7633729_7634361_+
AltA_158_OG1_1007142:	7	AmTr_v1.0_scaffold00107.3_:AltA_AmTr_v1.0_scaffold00107_90052_93929_90052_93954_+	Atha_AT2G41680_:AltA_Chr2_17377930_17377588_17377930_17377565_-	Glyma10g13190_:AltA_Gm10_14890766_14892133_14890766_14892156_+,Glyma02g33070_:AltA_Gm02_36789427_36786809_36789427_36786786_-	Medtr1g053160_:AltA_chr1_22179871_22178616_22179871_22178594_-	LOC_Os07g46410_:AltA_Chr7_27696119_27696757_27696119_27696780_+	NA	NA	Solyc04g016010.2_:AltA_SL2.40ch04_6619670_6620472_6619670_6620495_+,Solyc10g080080.1_:AltA_SL2.40ch10_60799555_60798435_60799555_60798412_-	GSVIVG01033256001_:AltA_chr8_22141838_22143533_22141838_22143556_+
AltA_159_OG1_1006772:	7	AmTr_v1.0_scaffold00111.41_:AltA_AmTr_v1.0_scaffold00111_764896_764815_764896_764804_-,AmTr_v1.0_scaffold00033.164_:AltA_AmTr_v1.0_scaffold00033_3677275_3677356_3677275_3677367_+	Atha_AT5G61540_:AltA_Chr5_24745782_24745870_24745782_24745881_+	Glyma06g47490_:AltA_Gm06_49929936_49929834_49929936_49929823_-	Medtr3g008180_:AltA_chr3_1359766_1359664_1359766_1359653_-	LOC_Os04g46370_:AltA_Chr4_27496845_27496742_27496845_27496731_-	Phvul.005G009200_:AltA_Chr05_810410_810512_810410_810523_+	NA	Solyc03g093440.2_:AltA_SL2.40ch03_48168771_48168861_48168771_48168871_+	NA
AltA_160_OG1_1006326:	7	AmTr_v1.0_scaffold00010.430_:AltA_AmTr_v1.0_scaffold00010_7530380_7530550_7530380_7530564_+	Atha_AT1G14270_:AltA_Chr1_4876670_4876472_4876670_4876468_-	Glyma08g41230_:AltA_Gm08_41254353_41254529_41254353_41254543_+	Medtr8g467540_:AltA_chr8_24294123_24293731_24294123_24293717_-	LOC_Os09g24670_:AltA_Chr9_14681484_14681719_14681484_14681723_+,LOC_Os08g33900_:AltA_Chr8_21209258_21209516_21209258_21209520_+	NA	NA	Solyc05g007500.2_:AltA_SL2.40ch05_2058788_2059215_2058788_2059219_+	GSVIVG01019995001_:AltA_chr1_11853389_11853478_11853389_11853492_+
AltA_162_OG1_1002587:	7	AmTr_v1.0_scaffold00046.47_:AltA_AmTr_v1.0_scaffold00046_1093742_1093827_1093742_1093855_+	Atha_AT4G32272_:AltA_Chr4_15578759_15578657_15578759_15578653_-	Glyma14g14360_:AltA_Gm14_14309106_14309007_14309106_14309003_-,Glyma17g32030_:AltA_Gm17_35248853_35248952_35248853_35248956_+	Medtr1g012590_:AltA_chr1_2545795_2545897_2545795_2545901_+	NA	Phvul.001G050900_:AltA_Chr01_5671151_5671060_5671151_5671056_-	Potri.018G026600_:AltA_Chr18_2114203_2114100_2114203_2114096_-	NA	GSVIVG01035867001_:AltA_chr4_5053354_5053466_5053354_5053470_+
AltA_163_OG1_1008611:	7	AmTr_v1.0_scaffold00048.93_:AltA_AmTr_v1.0_scaffold00048_2121803_2121908_2121803_2121920_+	NA	Glyma01g43840_:AltA_Gm01_54726577_54726718_54726577_54726730_+,Glyma11g01310_:AltA_Gm11_771816_771964_771816_771976_+	Medtr5g007700_:AltA_chr5_1465695_1465803_1465695_1465815_+	LOC_Os06g02430_:AltA_Chr6_837234_837334_837234_837346_+	Phvul.002G039600_:AltA_Chr02_3796640_3796504_3796640_3796491_-	Potri.013G082000_:AltA_Chr13_7311190_7311356_7311190_7311368_+	NA	GSVIVG01024411001_:AltA_chr16_2207479_2207823_2207479_2207835_+
AltA_164_OG1_1009384:	7	NA	Atha_AT3G25480_:AltA_Chr3_9236012_9235893_9236012_9235889_-	Glyma09g38176_:AltA_Gm09_43607572_43606854_43607572_43606850_-,Glyma18g48200_:AltA_Gm18_57683386_57684282_57683386_57684286_+	Medtr7g080890_:AltA_chr7_30812076_30812400_30812076_30812404_+	LOC_Os01g66600_:AltA_Chr1_38687370_38685862_38687370_38685858_-	Phvul.008G050400_:AltA_Chr08_4415146_4413981_4415146_4413977_-	Potri.002G239800_:AltA_Chr02_23245992_23245749_23245992_23245745_-	NA	GSVIVG01001530001_:AltA_chr7_random_1055642_1053477_1055642_1053473_-
AltA_165_OG1_1007566:	7	AmTr_v1.0_scaffold00109.28_:AltA_AmTr_v1.0_scaffold00109_343440_342687_343440_342676_-	NA	Glyma07g09410_:AltA_Gm07_7839407_7839702_7839407_7839712_+,Glyma09g32400_:AltA_Gm09_38939450_38939173_38939450_38939163_-	Medtr6g087520_:AltA_chr6_32912693_32912407_32912693_32912397_-	LOC_Os06g06810_:AltA_Chr6_3206464_3206814_3206464_3206819_+	Phvul.004G164500_:AltA_Chr04_44628833_44628518_44628833_44628508_-	Potri.018G081400_:AltA_Chr18_10851192_10850782_10851192_10850772_-	Solyc09g007300.1_:AltA_SL2.40ch09_898979_896598_898979_896588_-	NA
AltA_166_OG1_1005108:	7	NA	NA	Glyma09g41950_:AltA_Gm09_46649443_46649920_46649443_46649939_+	Medtr1g037570_:AltA_chr1_13906820_13907328_13906820_13907357_+	LOC_Os02g42300_:AltA_Chr2_25436449_25436982_25436449_25436987_+	Phvul.003G004900_:AltA_Chr03_442346_441768_442346_441749_-	Potri.005G092000_:AltA_Chr05_6852155_6851723_6852155_6851718_-	Solyc04g078160.2_:AltA_SL2.40ch04_60565195_60566096_60565195_60566101_+,Solyc12g088450.1_:AltA_SL2.40ch12_62260909_62262870_62260909_62262875_+	GSVIVG01026245001_:AltA_chr10_14768971_14766249_14768971_14766244_-
[truncated: 26,772 more rows]
