# Supplementary material for: Genome-Wide Identification of Evolutionarily Conserved Alternative Splicing Events in Flowering Plants
Source: Front Bioeng Biotechnol. 2015 Mar 26;3:33. doi: 10.3389/fbioe.2015.00033 (PMC4374538; doi:10.3389/fbioe.2015.00033)
Supplement: Supplementary file 1 [file Data_Sheet_1.ZIP › Supplemental_Data_5_MADS_BOX_TYPEII_Conserved_AS_Events.xlsx]

## Sheet: Conserved_AS_Event_Clusters
Supplemental Data 5: Conserved AS event clusters among genes of MADS-box type II sub-families of Amborella trichopoda, Arabidopsis thaliana, Oryza sativa, and Populus trichocarpa.
#cluster_id	Gene Sub-family	num_of_species	Amborella_trichopoda	Arabidopsis_thaliana	Oryza_sativa	Populus_trichocarpa
63_ANR1	ANR1	3	AmTr_v1.0_scaffold00046.134_:IntronR_AmTr_v1.0_scaffold00046_4001733_4001577_-,AmTr_v1.0_scaffold00046.134_:IntronR_AmTr_v1.0_scaffold00046_4001861_4001774_-,AmTr_v1.0_scaffold00046.134_:IntronR_AmTr_v1.0_scaffold00046_4002018_4001902_-	Atha_AT4G37940_:IntronR_Chr4_17836252_17836136_-,Atha_AT3G57230_:IntronR_Chr3_21180087_21180181_+	LOC_Os02g36924_:IntronR_Chr2_22301077_22301171_+,LOC_Os02g36924_:IntronR_Chr2_22301212_22301305_+,LOC_Os02g49840_:IntronR_Chr2_30461902_30462002_+	NA
6382_AP1	AP1	2	NA	Atha_AT1G69120_:IntronR_Chr1_25984139_25983907_-	LOC_Os03g54160_:IntronR_Chr3_31033333_31033198_-	NA
4852_STK	STK	2	NA	Atha_AT4G09960_:IntronR_Chr4_6237090_6237014_-,Atha_AT4G09960_:IntronR_Chr4_6237090_6237026_-	NA	Potri.013G104900_:IntronR_Chr13_11852495_11852407_-
2450_AG	AG	2	NA	Atha_AT2G42830_:IntronR_Chr2_17823248_17823337_+,Atha_AT3G58780_:IntronR_Chr3_21741200_21741300_+	NA	Potri.011G075800_:IntronR_Chr11_7396793_7396931_+
1399_STK	STK	2	AmTr_v1.0_scaffold00071.203_:AltA_AmTr_v1.0_scaffold00071_3462153_3443980_3462153_3443663_-	NA	NA	Potri.013G104900_:AltA_Chr13_11860175_11857146_11860175_11857143_-,Potri.019G077200_:AltA_Chr19_11123713_11127774_11123713_11127777_+
