# Supplementary material for: Genome-Wide Identification of Evolutionarily Conserved Alternative Splicing Events in Flowering Plants
Source: Front Bioeng Biotechnol. 2015 Mar 26;3:33. doi: 10.3389/fbioe.2015.00033 (PMC4374538; doi:10.3389/fbioe.2015.00033)
Supplement: Supplementary file 1 [file Data_Sheet_1.ZIP › Supplemental_Data_6_SR_Proteins_Conserved_AS_Events.xlsx]

## Sheet: Conserved_AS_Events
Supplemental Data 6: Conserved AS event clusters among genes of SR protein gene sub-families of Glycine max, Populus trichocarpa, Arabidopsis thaliana, and Oryza sativa.
#cluster_id	num_of_species	Arabidopsis_thaliana	Oryza_sativa	Populus_trichocarpa	Glycine_max
9_SCL	4	Atha_AT3G13570_:AltD_Chr3_4431045_4430319_4430483_4430319_-	LOC_Os02g15310_:AltD_Chr2_8556600_8555628_8555799_8555628_-	Potri.003G218600_:AltD_Chr03_21455916_21455090_21455259_21455090_-	Glyma14g36670_:AltD_Gm14_46018321_46018779_46018633_46018779_+,Glyma09g15820_:AltD_Gm09_18811022_18811688_18811501_18811688_+,Glyma02g38540_:AltD_Gm02_43942886_43943338_43943195_43943338_+
6_SCL	4	Atha_AT3G13570_:ExonS_Chr3_4431045_4430643_4430483_4430319_-,Atha_AT3G55460_:ExonS_Chr3_20561377_20561852_20562300_20562478_+	LOC_Os07g43950_:ExonS_Chr7_26267059_26267406_26267603_26267791_+,LOC_Os02g15310_:ExonS_Chr2_8556600_8556181_8555799_8555628_-,LOC_Os03g25770_:ExonS_Chr3_14753009_14752749_14752641_14752445_-,LOC_Os02g15310_:ExonS_Chr2_8556600_8556101_8555799_8555628_-	Potri.003G218600_:ExonS_Chr03_21455916_21455417_21455259_21455090_-	Glyma09g15820_:ExonS_Gm09_18811022_18811285_18811501_18811688_+,Glyma14g07440_:ExonS_Gm14_5633950_5633502_5633201_5633021_-,Glyma14g07440_:ExonS_Gm14_5633950_5633502_5633111_5633021_-
582_SR	4	Atha_AT4G02430_:IntronR_Chr4_1071674_1071843_+	LOC_Os07g47630_:IntronR_Chr7_28470369_28470283_-,LOC_Os07g47630_:IntronR_Chr7_28470369_28470302_-	Potri.014G129900_:IntronR_Chr14_9921048_9921379_+	Glyma19g39850_:IntronR_Gm19_46394689_46394379_-
52_RS2Z	4	Atha_AT2G37340_:AltA_Chr2_15672225_15671818_15672225_15671600_-,Atha_AT3G53500_:AltA_Chr3_19836401_19836130_19836401_19835912_-	LOC_Os01g06290_:AltA_Chr1_2988760_2988273_2988760_2988042_-	Potri.006G215200_:AltA_Chr06_22874372_22874804_22874372_22875046_+,Potri.016G081700_:AltA_Chr16_6333679_6334072_6333679_6334314_+	Glyma19g35980_:AltA_Gm19_43403722_43404220_43403722_43404462_+,Glyma19g35990_:AltA_Gm19_43408038_43408655_43408038_43408896_+
4_RS	4	Atha_AT5G52040_:ExonS_Chr5_21131186_21131562_21131887_21132087_+,Atha_AT4G25500_:ExonS_Chr4_13025273_13025600_13025856_13026056_+	LOC_Os04g02870_:ExonS_Chr4_1124657_1124175_1123752_1123597_-,LOC_Os04g02870_:ExonS_Chr4_1124657_1124184_1123752_1123597_-,LOC_Os02g03040_:ExonS_Chr2_1195963_1195251_1194903_1194741_-	Potri.014G076600_:ExonS_Chr14_6198026_6197051_6196785_6196621_-,Potri.012G133600_:ExonS_Chr12_15070323_15069350_15069015_15068803_-,Potri.002G153600_:ExonS_Chr02_11580397_11581348_11581615_11581768_+,Potri.002G175000_:ExonS_Chr02_13371382_13370838_13370395_13370265_-,Potri.002G153600_:ExonS_Chr02_11580397_11581348_11581593_11581768_+	Glyma07g05900_:ExonS_Gm07_4615203_4615934_4616363_4616490_+,Glyma20g29460_:ExonS_Gm20_38312991_38313899_38314234_38314463_+,Glyma03g01920_:ExonS_Gm03_1716280_1714948_1714692_1714530_-,Glyma16g02500_:ExonS_Gm16_2083448_2084262_2084691_2084818_+,Glyma03g01920_:ExonS_Gm03_1716280_1714948_1714700_1714530_-,Glyma10g38400_:ExonS_Gm10_46205712_46204822_46204487_46204258_-
4_RS	4	Atha_AT5G52040_:AltD_Chr5_21131186_21132087_21131887_21132087_+,Atha_AT2G46610_:AltD_Chr2_19138387_19137681_19137831_19137681_-,Atha_AT4G25500_:AltD_Chr4_13025273_13026056_13025856_13026056_+	LOC_Os02g03040_:AltD_Chr2_1195963_1194741_1194903_1194741_-,LOC_Os04g02870_:AltD_Chr4_1124657_1123597_1123752_1123597_-	Potri.015G135800_:AltD_Chr15_14574784_14573250_14573443_14573250_-,Potri.012G133600_:AltD_Chr12_15070323_15068803_15069015_15068803_-,Potri.002G175000_:AltD_Chr02_13371382_13370265_13370395_13370265_-	Glyma03g01920_:AltD_Gm03_1716280_1714530_1714692_1714530_-,Glyma20g29460_:AltD_Gm20_38312991_38314463_38314234_38314463_+,Glyma07g05900_:AltD_Gm07_4615203_4616490_4616363_4616490_+
4_RS	4	Atha_AT3G61860_:AltA_Chr3_22902054_22901768_22902054_22901255_-,Atha_AT5G52040_:AltA_Chr5_21131186_21131562_21131186_21132087_+,Atha_AT4G25500_:AltA_Chr4_13025273_13025600_13025273_13026056_+	LOC_Os04g02870_:AltA_Chr4_1124657_1124184_1124657_1123597_-,LOC_Os02g03040_:AltA_Chr2_1195963_1195251_1195963_1194741_-	Potri.014G076600_:AltA_Chr14_6198026_6197051_6198026_6196621_-,Potri.002G175000_:AltA_Chr02_13371382_13370838_13371382_13370265_-,Potri.012G133600_:AltA_Chr12_15068691_15068600_15068691_15068596_-,Potri.012G133600_:AltA_Chr12_15070323_15069350_15070323_15068803_-,Potri.002G153600_:AltA_Chr02_11580397_11581348_11580397_11581768_+	Glyma07g05900_:AltA_Gm07_4615203_4615934_4615203_4616490_+,Glyma16g02500_:AltA_Gm16_2083448_2084262_2083448_2084818_+,Glyma03g01920_:AltA_Gm03_1716280_1714948_1716280_1714530_-,Glyma20g29460_:AltA_Gm20_38312991_38313899_38312991_38314463_+,Glyma10g38400_:AltA_Gm10_46205712_46204822_46205712_46204258_-
181_RS2Z	4	Atha_AT2G37340_:IntronR_Chr2_15672225_15671818_-,Atha_AT3G53500_:IntronR_Chr3_19836401_19835912_-,Atha_AT3G53500_:IntronR_Chr3_19836401_19836130_-,Atha_AT2G37340_:IntronR_Chr2_15672225_15671600_-	LOC_Os01g06290_:IntronR_Chr1_2988760_2988273_-,LOC_Os01g06290_:IntronR_Chr1_2988760_2988042_-,LOC_Os03g17710_:IntronR_Chr3_9855100_9854387_-,LOC_Os05g02880_:IntronR_Chr5_1048150_1047677_-,LOC_Os03g17710_:IntronR_Chr3_9855100_9854633_-,LOC_Os05g02880_:IntronR_Chr5_1048150_1047458_-	Potri.006G215200_:IntronR_Chr06_22874372_22875046_+,Potri.006G215200_:IntronR_Chr06_22874372_22874804_+	Glyma19g35980_:IntronR_Gm19_43403722_43404462_+,Glyma19g35990_:IntronR_Gm19_43408038_43408655_+,Glyma19g35990_:IntronR_Gm19_43408038_43408896_+,Glyma19g35980_:IntronR_Gm19_43403722_43404220_+
115_RS	4	Atha_AT4G25500_:IntronR_Chr4_13025856_13026056_+,Atha_AT5G52040_:IntronR_Chr5_21131887_21132087_+	LOC_Os02g03040_:IntronR_Chr2_1194903_1194741_-	Potri.002G153600_:IntronR_Chr02_11581593_11581768_+,Potri.002G153600_:IntronR_Chr02_11581615_11581768_+,Potri.014G076600_:IntronR_Chr14_6196785_6196621_-,Potri.012G133600_:IntronR_Chr12_15069015_15068803_-	Glyma20g29460_:IntronR_Gm20_38314234_38314463_+,Glyma03g01920_:IntronR_Gm03_1714692_1714530_-,Glyma10g38400_:IntronR_Gm10_46204487_46204258_-,Glyma03g01920_:IntronR_Gm03_1714700_1714530_-
10_SCL	4	Atha_AT3G13570_:AltA_Chr3_4431045_4430643_4431045_4430319_-	LOC_Os11g47830_:AltA_Chr11_28852315_28851859_28852315_28851441_-,LOC_Os07g43950_:AltA_Chr7_26267059_26267406_26267059_26267791_+,LOC_Os02g15310_:AltA_Chr2_8556600_8556181_8556600_8555628_-	Potri.003G218600_:AltA_Chr03_21455916_21455417_21455916_21455090_-	Glyma14g36670_:AltA_Gm14_46018321_46018479_46018321_46018779_+,Glyma02g41510_:AltA_Gm02_46614583_46615031_46614583_46615519_+,Glyma09g15820_:AltA_Gm09_18811022_18811285_18811022_18811688_+,Glyma02g41510_:AltA_Gm02_46614583_46614720_46614583_46615519_+
102_RS	4	Atha_AT2G46610_:IntronR_Chr2_19138387_19137681_-,Atha_AT5G52040_:IntronR_Chr5_21131186_21132087_+,Atha_AT4G25500_:IntronR_Chr4_13025273_13026056_+	LOC_Os02g03040_:IntronR_Chr2_1195963_1194741_-,LOC_Os04g02870_:IntronR_Chr4_1124657_1123597_-	Potri.012G133600_:IntronR_Chr12_15070323_15068803_-,Potri.002G175000_:IntronR_Chr02_13371382_13370265_-	Glyma20g29460_:IntronR_Gm20_38312991_38314463_+,Glyma07g05900_:IntronR_Gm07_4615203_4616490_+,Glyma10g38400_:IntronR_Gm10_46205712_46204258_-
870_SR	3	Atha_AT3G49430_:IntronR_Chr3_18332492_18332642_+,Atha_AT3G49430_:IntronR_Chr3_18332471_18332642_+	NA	Potri.012G021800_:IntronR_Chr12_1928744_1928602_-,Potri.015G004600_:IntronR_Chr15_303206_303361_+	Glyma06g14060_:IntronR_Gm06_11111180_11111036_-
748_SCL	3	Atha_AT3G55460_:AltD_Chr3_20562300_20562478_20562392_20562478_+	NA	Potri.008G056600_:AltD_Chr08_3352812_3353029_3352942_3353029_+	Glyma14g07440_:AltD_Gm14_5633201_5633021_5633111_5633021_-
469_RS	3	Atha_AT4G25500_:IntronR_Chr4_13025273_13025600_+,Atha_AT5G52040_:IntronR_Chr5_21131186_21131562_+	NA	Potri.012G133600_:IntronR_Chr12_15070323_15069350_-	Glyma10g38400_:IntronR_Gm10_46205712_46204822_-,Glyma03g01920_:IntronR_Gm03_1716280_1714948_-,Glyma20g29460_:IntronR_Gm20_38312991_38313899_+
329_RS2Z	3	Atha_AT3G53500_:IntronR_Chr3_19835873_19835755_-,Atha_AT2G37340_:IntronR_Chr2_15671561_15671420_-	LOC_Os01g06290_:IntronR_Chr1_2988003_2987893_-,LOC_Os03g17710_:IntronR_Chr3_9854348_9854229_-	Potri.006G215200_:IntronR_Chr06_22875085_22875249_+	NA
328_RS	3	Atha_AT2G46610_:IntronR_Chr2_19137831_19137681_-	NA	Potri.002G175000_:IntronR_Chr02_13370395_13370265_-,Potri.014G101800_:IntronR_Chr14_7954351_7954221_-	Glyma07g05900_:IntronR_Gm07_4616363_4616490_+,Glyma16g02500_:IntronR_Gm16_2084691_2084818_+
298_SCL	3	Atha_AT3G13570_:IntronR_Chr3_4431045_4430643_-	NA	Potri.003G218600_:IntronR_Chr03_21455916_21455417_-	Glyma14g36670_:IntronR_Gm14_46018321_46018479_+,Glyma09g15820_:IntronR_Gm09_18811022_18811285_+
290_SCL	3	Atha_AT3G13570_:IntronR_Chr3_4430483_4430319_-	NA	Potri.003G218600_:IntronR_Chr03_21455259_21455090_-	Glyma14g36670_:IntronR_Gm14_46018633_46018779_+,Glyma09g15820_:IntronR_Gm09_18811501_18811688_+
206_RSZ	3	Atha_AT1G23860_:AltA_Chr1_8428605_8428399_8428605_8428330_-	LOC_Os02g39720_:AltA_Chr2_23993636_23992992_23993636_23992983_-	NA	Glyma14g17930_:AltA_Gm14_20041364_20040995_20041364_20040986_-,Glyma17g29080_:AltA_Gm17_31115432_31115799_31115432_31115808_+
1422_SR	3	NA	LOC_Os03g22380_:IntronR_Chr3_12817635_12818152_+,LOC_Os07g47630_:IntronR_Chr7_28471379_28470952_-	Potri.T134200_:IntronR_scaffold_273_13180_13821_+	Glyma03g37240_:IntronR_Gm03_43924209_43923541_-,Glyma19g39850_:IntronR_Gm19_46395988_46395307_-
131_SCL	3	Atha_AT3G13570_:IntronR_Chr3_4431045_4430319_-	LOC_Os11g47830_:IntronR_Chr11_28852315_28851441_-,LOC_Os02g15310_:IntronR_Chr2_8556600_8555628_-	NA	Glyma09g15820_:IntronR_Gm09_18811022_18811688_+
1163_SR	3	NA	LOC_Os01g21420_:IntronR_Chr1_11962257_11962420_+,LOC_Os01g21420_:IntronR_Chr1_11962034_11962420_+,LOC_Os01g21420_:IntronR_Chr1_11962034_11962203_+	Potri.012G021800_:IntronR_Chr12_1926983_1926880_-,Potri.012G021800_:IntronR_Chr12_1926983_1926768_-,Potri.012G021800_:IntronR_Chr12_1927120_1927040_-,Potri.012G021800_:IntronR_Chr12_1926983_1926628_-,Potri.012G021800_:IntronR_Chr12_1926719_1926628_-	Glyma06g14060_:IntronR_Gm06_11108696_11108613_-
597_SR	2	NA	NA	Potri.T134200_:AltA_scaffold_273_13895_13982_13895_14455_+	Glyma20g38060_:AltA_Gm20_45773095_45773198_45773095_45773605_+
3983_SR	2	NA	LOC_Os01g21420_:AltA_Chr1_11962034_11962203_11962034_11962420_+	Potri.012G021800_:AltA_Chr12_1926983_1926880_1926983_1926768_-	NA
3785_SR45	2	Atha_AT1G16610_:AltA_Chr1_5677466_5677376_5677466_5677355_-	LOC_Os05g01540_:AltA_Chr5_318524_318726_318524_318729_+	NA	NA
3630_RS	2	NA	NA	Potri.012G133600_:IntronR_Chr12_15068365_15068119_-	Glyma03g01920_:IntronR_Gm03_1713836_1713663_-
2861_SCL	2	Atha_AT3G55460_:IntronR_Chr3_20563314_20563400_+	NA	Potri.010G203200_:IntronR_Chr10_19473200_19472832_-,Potri.008G056600_:IntronR_Chr08_3354254_3354609_+	NA
281_RSZ	2	Atha_AT1G23860_:AltD_Chr1_8428617_8428399_8428605_8428399_-	NA	NA	Glyma18g18860_:AltD_Gm18_20355452_20356330_20355464_20356330_+
2556_RS	2	NA	NA	Potri.002G153600_:AltD_Chr02_11581593_11581768_11581615_11581768_+	Glyma03g01920_:AltD_Gm03_1714700_1714530_1714692_1714530_-
2538_SCL	2	NA	LOC_Os02g15310_:IntronR_Chr2_8555799_8555628_-	Potri.010G203200_:IntronR_Chr10_19474583_19474497_-	NA
2298_SR	2	NA	NA	Potri.T134200_:IntronR_scaffold_273_13895_13982_+,Potri.013G015500_:IntronR_Chr13_983675_983771_+,Potri.014G129900_:IntronR_Chr14_9920445_9920534_+	Glyma03g37240_:IntronR_Gm03_43923454_43923363_-
2053_SR	2	NA	NA	Potri.T134200_:IntronR_scaffold_273_13895_14455_+	Glyma20g38060_:IntronR_Gm20_45773095_45773605_+,Glyma20g38060_:IntronR_Gm20_45773095_45773198_+
175_SR	2	NA	NA	Potri.T134200_:ExonS_scaffold_273_13180_13821_13895_13982_+,Potri.014G129900_:ExonS_Chr14_9919769_9920393_9920445_9920534_+	Glyma03g37240_:ExonS_Gm03_43924209_43923541_43923454_43923363_-,Glyma19g39850_:ExonS_Gm19_46395988_46395307_46395220_46395129_-
1033_RS	2	NA	NA	Potri.014G101800_:IntronR_Chr14_7955326_7954792_-,Potri.002G175000_:IntronR_Chr02_13371382_13370838_-	Glyma07g05900_:IntronR_Gm07_4615203_4615934_+
